# Supplementary material for: Mechanisms of Immune-Related Long Non-Coding RNAs in Spleens of Mice Vaccinated with 23-Valent Pneumococcal Polysaccharide Vaccine (PPV23)
Source: Vaccines (Basel). 2023 Feb 23;11(3):529. doi: 10.3390/vaccines11030529 (PMC10058596; doi:10.3390/vaccines11030529)
Supplement: Supplementary file 1 [file vaccines-11-00529-s001.zip]

Archive with 21 entries (19 files):
- Supplementary Files/Supplementary Figures/
- Supplementary Files/Supplementary Figures/English version of Supplementary Figures files.pdf
- Supplementary Files/Supplementary Figures/Figure S1.png
- Supplementary Files/Supplementary Figures/Figure S2.jpg
- Supplementary Files/Supplementary Figures/Figure S3.png
- Supplementary Files/Supplementary Figures/Figure S4.png
- Supplementary Files/Supplementary Figures/Figure S5.jpg
- Supplementary Files/Supplementary Figures/Figure S6.jpg
- Supplementary Files/Supplementary Figures/Figure S7.png
- Supplementary Files/Supplementary Figures/Figure S8.png
- Supplementary Files/Supplementary Tables/
- Supplementary Files/Supplementary Tables/Table S1.xlsx
- Supplementary Files/Supplementary Tables/Table S10.xlsx
- Supplementary Files/Supplementary Tables/Table S2.xlsx
- Supplementary Files/Supplementary Tables/Table S3.xlsx
- Supplementary Files/Supplementary Tables/Table S4.xlsx
- Supplementary Files/Supplementary Tables/Table S5.xlsx
- Supplementary Files/Supplementary Tables/Table S6.xlsx
- Supplementary Files/Supplementary Tables/Table S7.xlsx
- Supplementary Files/Supplementary Tables/Table S8.xlsx
- Supplementary Files/Supplementary Tables/Table S9.xlsx
