# Supplementary material for: Mechanisms of Immune-Related Long Non-Coding RNAs in Spleens of Mice Vaccinated with 23-Valent Pneumococcal Polysaccharide Vaccine (PPV23)
Source: Vaccines (Basel). 2023 Feb 23;11(3):529. doi: 10.3390/vaccines11030529 (PMC10058596; doi:10.3390/vaccines11030529)
Supplement: Supplementary file 1 [file vaccines-11-00529-s001.zip › Supplementary Files/Supplementary Tables/Table S1.xlsx]

## Sheet: Sheet1
Supplymentary Table-S1 Primers of mRNAs and lncRNAs used in qPCR
Transcript type	Gene ID	Gene symbol	Primer sequence(5'->3')	Product length (bp)
mRNA	MSTRG.7298	H2ac12	F：CAACGACGAGGAGCTCAACA	130
			R：AAACCTGCTTCACTTGGCCT
mRNA	MSTRG.22264	Apold1	F：GGAGGCCAGAGTGAAGGGTA	88
			R：ATGACGCCTCGAGAGTTGAC
mRNA	MSTRG.24276	Igf2	F：ATTGGCGCGGGCGTAAG	80
			R：GTGACAAGGCCTCCCTTCAT
mRNA	MSTRG.4656	Myh1	F：ATCCATGCATGAGTTTCCCCTT	97
			R：AGGGGGTTTAAAGCTGTTGCT
mRNA	MSTRG.19977	Spp1	F：CGTCCCTACAGTCGATGTCC	133
			R：TCAAGCCATAGCCCTTCAACA
mRNA	MSTRG.13253	Actn3	F：AACAGCTGCCAGGATCAGAG	82
			R：GCCACCATCTATGTGTGGAGT
mRNA		GAPDH	F: CCAGCATCCCTAGACCCGTA	98
			R: GCAGTGCCAGGTGAAAATCG
lncRNA	MSTRG.26454	MSTRG.26454.3	F：CCTAGGCCCCAGGATCTCTT	144
			R：AACCTGTTAAGGAGGCAGGC
lncRNA	MSTRG.27119	MSTRG.27119.1	F：CGCAGCAGGGTATTCCGTAT	92
			R：CTTTGCCACCTCTGCAGGTA
lncRNA	MSTRG.25551	MSTRG.25551.7	F：TGAGAAATACACACTTCAGGACG	73
			R：TGGACATTTCTAAATTTTCCACCTT
lncRNA	MSTRG.12225	MSTRG.12225.1	F：TGCGTGACATCCCTCTTTCC	142
			R：GGGCAACAGCCTTTCATGTG
lncRNA	MSTRG.12876	MSTRG.12876.1	F：CCCAATACGTGGAACAGCCT	105
			R：ATGCTTCCCCCAGGGTCTAT
lncRNA	MSTRG.21874	MSTRG.21874.1	F：GACCAGACCTGTAAGTGGGC	119
			R：ATTTGCGTCCTCCGGCTTTA
		Trim35	R：CTCCAGCCTGGCTTGCTAAT	145
			F：GTGCAGCACAGGATGGTTTC
