# Supplementary material for: Mechanisms of Immune-Related Long Non-Coding RNAs in Spleens of Mice Vaccinated with 23-Valent Pneumococcal Polysaccharide Vaccine (PPV23)
Source: Vaccines (Basel). 2023 Feb 23;11(3):529. doi: 10.3390/vaccines11030529 (PMC10058596; doi:10.3390/vaccines11030529)
Supplement: Supplementary file 1 [file vaccines-11-00529-s001.zip › Supplementary Files/Supplementary Tables/Table S10.xlsx]

## Sheet: Sheet1
Supplymentary Table-S10 KEGG pathways analysis of differentially lncRNAs expression.
pathway_id	pathway_name	S gene number	TS gene number	B gene number	TB gene number	pvalue
ko05152	Tuberculosis	19	283	266	5667	0.0715332
ko04625	C-type lectin receptor signaling pathway	14	283	184	5667	0.0750597
ko05310	Asthma	4	283	33	5667	0.0799512
ko04520	Adherens junction	10	283	125	5667	0.0937709
ko05133	Pertussis	9	283	112	5667	0.10608
ko05216	Thyroid cancer	6	283	69	5667	0.128826
ko05140	Leishmaniasis	8	283	104	5667	0.147159
ko04622	RIG-I-like receptor signaling pathway	7	283	89	5667	0.155217
ko05145	Toxoplasmosis	12	283	175	5667	0.163777
ko05164	Influenza A	16	283	246	5667	0.166683
ko00980	Metabolism of xenobiotics by cytochrome P450	7	283	94	5667	0.188415
ko05205	Proteoglycans in cancer	19	283	311	5667	0.209296
ko05340	Primary immunodeficiency	5	283	67	5667	0.241852
ko00061	Fatty acid biosynthesis	2	283	19	5667	0.244787
ko05204	Chemical carcinogenesis	7	283	102	5667	0.246785
ko04215	Apoptosis - multiple species	4	283	51	5667	0.249391
ko04744	Phototransduction	3	283	36	5667	0.267092
ko05330	Allograft rejection	4	283	53	5667	0.271712
ko04914	Progesterone-mediated oocyte maturation	9	283	142	5667	0.278083
ko05219	Bladder cancer	5	283	71	5667	0.280288
ko00471	D-Glutamine and D-glutamate metabolism	1	283	8	5667	0.336407
ko01521	EGFR tyrosine kinase inhibitor resistance	7	283	114	5667	0.342606
ko04260	Cardiac muscle contraction	7	283	115	5667	0.350853
ko00030	Pentose phosphate pathway	3	283	43	5667	0.364212
ko00480	Glutathione metabolism	6	283	98	5667	0.364666
ko00400	Phenylalanine, tyrosine and tryptophan biosynthesis	1	283	9	5667	0.369592
ko04621	NOD-like receptor signaling pathway	13	283	232	5667	0.374361
ko04940	Type I diabetes mellitus	4	283	62	5667	0.374871
ko04950	Maturity onset diabetes of the young	2	283	26	5667	0.375496
ko04810	Regulation of actin cytoskeleton	19	283	348	5667	0.376204
ko05321	Inflammatory bowel disease (IBD)	5	283	81	5667	0.380129
ko04370	VEGF signaling pathway	6	283	100	5667	0.382795
ko01524	Platinum drug resistance	8	283	138	5667	0.384361
ko04672	Intestinal immune network for IgA production	4	283	63	5667	0.386386
ko04916	Melanogenesis	8	283	139	5667	0.392084
ko04934	Cushing syndrome	13	283	235	5667	0.392202
ko04664	Fc epsilon RI signaling pathway	6	283	102	5667	0.400932
ko04140	Autophagy - animal	12	283	218	5667	0.406403
ko05132	Salmonella infection	7	283	123	5667	0.417278
ko00531	Glycosaminoglycan degradation	2	283	29	5667	0.428946
ko00040	Pentose and glucuronate interconversions	2	283	29	5667	0.428946
ko04658	Th1 and Th2 cell differentiation	8	283	144	5667	0.430714
ko00982	Drug metabolism - cytochrome P450	5	283	88	5667	0.450228
ko04550	Signaling pathways regulating pluripotency of stem cells	10	283	186	5667	0.452031
ko03440	Homologous recombination	4	283	70	5667	0.465781
ko05230	Central carbon metabolism in cancer	6	283	110	5667	0.472839
ko05225	Hepatocellular carcinoma	14	283	269	5667	0.476731
ko05320	Autoimmune thyroid disease	3	283	52	5667	0.485252
ko00512	Mucin type O-glycan biosynthesis	2	283	33	5667	0.496255
ko05217	Basal cell carcinoma	5	283	93	5667	0.499058
ko03460	Fanconi anemia pathway	5	283	93	5667	0.499058
ko04066	HIF-1 signaling pathway	8	283	153	5667	0.499425
ko04722	Neurotrophin signaling pathway	10	283	193	5667	0.499509
ko00920	Sulfur metabolism	1	283	14	5667	0.512293
ko04612	Antigen processing and presentation	6	283	115	5667	0.516589
ko04070	Phosphatidylinositol signaling system	8	283	156	5667	0.521831
ko05332	Graft-versus-host disease	3	283	56	5667	0.535504
ko04540	Gap junction	6	283	119	5667	0.550568
ko00010	Glycolysis / Gluconeogenesis	5	283	99	5667	0.555341
ko04115	p53 signaling pathway	6	283	120	5667	0.558896
ko04122	Sulfur relay system	1	283	16	5667	0.559906
ko04917	Prolactin signaling pathway	5	283	100	5667	0.564422
ko05215	Prostate cancer	8	283	162	5667	0.565534
ko04012	ErbB signaling pathway	6	283	122	5667	0.575335
ko00983	Drug metabolism - other enzymes	6	283	122	5667	0.575335
ko05418	Fluid shear stress and atherosclerosis	11	283	227	5667	0.586634
ko05231	Choline metabolism in cancer	7	283	145	5667	0.592404
ko02010	ABC transporters	3	283	61	5667	0.594227
ko04114	Oocyte meiosis	8	283	167	5667	0.600583
ko03060	Protein export	2	283	40	5667	0.601183
ko04730	Long-term depression	4	283	84	5667	0.610948
ko05210	Colorectal cancer	7	283	148	5667	0.614299
ko01522	Endocrine resistance	7	283	149	5667	0.621456
ko04620	Toll-like receptor signaling pathway	6	283	128	5667	0.622748
ko00120	Primary bile acid biosynthesis	1	283	19	5667	0.62278
ko00130	Ubiquinone and other terpenoid-quinone biosynthesis	1	283	19	5667	0.62278
ko05416	Viral myocarditis	5	283	107	5667	0.625217
ko05226	Gastric cancer	10	283	213	5667	0.627276
ko05322	Systemic lupus erythematosus	7	283	150	5667	0.628541
ko04657	IL-17 signaling pathway	6	283	129	5667	0.630354
ko04912	GnRH signaling pathway	6	283	130	5667	0.63787
ko03430	Mismatch repair	2	283	43	5667	0.640847
ko05412	Arrhythmogenic right ventricular cardiomyopathy (ARVC	5	283	109	5667	0.641629
ko00360	Phenylalanine metabolism	1	283	20	5667	0.641681
ko04340	Hedgehog signaling pathway	3	283	66	5667	0.647937
ko04659	Th17 cell differentiation	7	283	153	5667	0.649346
ko00052	Galactose metabolism	2	283	44	5667	0.653362
ko04137	Mitophagy - animal	5	283	112	5667	0.665399
ko05161	Hepatitis B	11	283	242	5667	0.671867
ko05221	Acute myeloid leukemia	5	283	113	5667	0.673091
ko04750	Inflammatory mediator regulation of TRP channels	6	283	135	5667	0.674072
ko00730	Thiamine metabolism	1	283	22	5667	0.676699
ko03010	Ribosome	11	283	243	5667	0.67718
ko04218	Cellular senescence	12	283	265	5667	0.680959
ko05134	Legionellosis	4	283	92	5667	0.682151
ko05169	Epstein-Barr virus infection	15	283	330	5667	0.687748
ko04971	Gastric acid secretion	4	283	93	5667	0.69038
ko04360	Axon guidance	12	283	267	5667	0.69097
ko05033	Nicotine addiction	1	283	23	5667	0.692907
ko00340	Histidine metabolism	1	283	23	5667	0.692907
ko00564	Glycerophospholipid metabolism	6	283	139	5667	0.701323
ko00562	Inositol phosphate metabolism	5	283	117	5667	0.702686
ko04970	Salivary secretion	4	283	95	5667	0.706384
ko04660	T cell receptor signaling pathway	7	283	162	5667	0.707495
ko04015	Rap1 signaling pathway	13	283	294	5667	0.717567
ko04662	B cell receptor signaling pathway	5	283	121	5667	0.730381
ko03022	Basal transcription factors	3	283	75	5667	0.731458
ko05142	Chagas disease (American trypanosomiasis	6	283	144	5667	0.733187
ko05150	Staphylococcus aureus infection	3	283	76	5667	0.739705
ko05014	Amyotrophic lateral sclerosis (ALS)	3	283	76	5667	0.739705
ko05167	Kaposi sarcoma-associated herpesvirus infection	12	283	279	5667	0.747018
ko00534	Glycosaminoglycan biosynthesis - heparan sulfate / heparin	1	283	27	5667	0.750034
ko00100	Steroid biosynthesis	1	283	27	5667	0.750034
ko00511	Other glycan degradation	1	283	27	5667	0.750034
ko04310	Wnt signaling pathway	9	283	214	5667	0.750617
ko04923	Regulation of lipolysis in adipocytes	3	283	78	5667	0.755596
ko04611	Platelet activation	8	283	193	5667	0.756694
ko04920	Adipocytokine signaling pathway	4	283	102	5667	0.757652
ko00760	Nicotinate and nicotinamide metabolism	2	283	54	5667	0.760045
ko05224	Breast cancer	9	283	216	5667	0.760293
ko04350	TGF-beta signaling pathway	5	283	127	5667	0.768361
ko03018	RNA degradation	5	283	127	5667	0.768361
ko05213	Endometrial cancer	4	283	104	5667	0.770966
ko04960	Aldosterone-regulated sodium reabsorption	2	283	56	5667	0.77763
ko04371	Apelin signaling pathway	9	283	220	5667	0.778854
ko04922	Glucagon signaling pathway	6	283	153	5667	0.784344
ko04727	GABAergic synapse	4	283	107	5667	0.789856
ko05170	Human immunodeficiency virus 1 infection	14	283	334	5667	0.791771
ko05162	Measles	9	283	223	5667	0.792085
ko04921	Oxytocin signaling pathway	9	283	223	5667	0.792085
ko04068	FoxO signaling pathway	9	283	225	5667	0.800579
ko04915	Estrogen signaling pathway	7	283	180	5667	0.803544
ko04725	Cholinergic synapse	6	283	157	5667	0.804565
ko00051	Fructose and mannose metabolism	2	283	60	5667	0.809449
ko04071	Sphingolipid signaling pathway	8	283	206	5667	0.816419
ko00790	Folate biosynthesis	1	283	33	5667	0.816483
ko04964	Proximal tubule bicarbonate reclamation	1	283	33	5667	0.816483
ko04723	Retrograde endocannabinoid signaling	7	283	183	5667	0.816941
ko04650	Natural killer cell mediated cytotoxicity	6	283	160	5667	0.818747
ko04976	Bile secretion	3	283	89	5667	0.829487
ko04668	TNF signaling pathway	6	283	163	5667	0.832109
ko05410	Hypertrophic cardiomyopathy (HCM	5	283	141	5667	0.841043
ko05034	Alcoholism	9	283	236	5667	0.842748
ko04390	Hippo signaling pathway	8	283	213	5667	0.843596
ko04928	Parathyroid hormone synthesis, secretion and action	6	283	166	5667	0.844675
ko04720	Long-term potentiation	3	283	92	5667	0.845994
ko05323	Rheumatoid arthritis	4	283	118	5667	0.848679
ko04933	AGE-RAGE signaling pathway in diabetic complications	6	283	167	5667	0.848691
ko04978	Mineral absorption	2	283	67	5667	0.855497
ko04216	Ferroptosis	2	283	67	5667	0.855497
ko04213	Longevity regulating pathway - multiple species	3	283	94	5667	0.856216
ko04217	Necroptosis	8	283	217	5667	0.857645
ko04261	Adrenergic signaling in cardiomyocytes	8	283	218	5667	0.860995
ko05163	Human cytomegalovirus infection	13	283	335	5667	0.865022
ko00514	Other types of O-glycan biosynthesis	1	283	39	5667	0.865314
ko00380	Tryptophan metabolism	2	283	69	5667	0.866658
ko04392	Hippo signaling pathway - multiple species	1	283	41	5667	0.87852
ko04072	Phospholipase D signaling pathway	7	283	200	5667	0.879904
ko00330	Arginine and proline metabolism	2	283	72	5667	0.881926
ko00310	Lysine degradation	3	283	100	5667	0.883411
ko04145	Phagosome	8	283	226	5667	0.885567
ko05144	Malaria	2	283	73	5667	0.886646
ko03420	Nucleotide excision repair	2	283	73	5667	0.886646
ko04930	Type II diabetes mellitus	2	283	73	5667	0.886646
ko04924	Renin secretion	3	283	101	5667	0.887471
ko04966	Collecting duct acid secretion	1	283	43	5667	0.890435
ko00563	Glycosylphosphatidylinositol (GPI)-anchor biosynthesis	1	283	43	5667	0.890435
ko04961	Endocrine and other factor-regulated calcium reabsorption	2	283	75	5667	0.895568
ko00500	Starch and sucrose metabolism	1	283	44	5667	0.895948
ko04710	Circadian rhythm	1	283	44	5667	0.895948
ko05010	Alzheimer disease	10	283	278	5667	0.896899
ko04210	Apoptosis	8	283	231	5667	0.899023
ko00561	Glycerolipid metabolism	2	283	77	5667	0.903835
ko05206	MicroRNAs in cancer	7	283	209	5667	0.905235
ko05223	Non-small cell lung cancer	3	283	106	5667	0.90594
ko04211	Longevity regulating pathway	4	283	134	5667	0.909087
ko05218	Melanoma	3	283	107	5667	0.909288
ko05020	Prion diseases	1	283	47	5667	0.910884
ko00020	Citrate cycle (TCA cycle	1	283	47	5667	0.910884
ko04932	Non-alcoholic fatty liver disease (NAFLD	8	283	237	5667	0.913397
ko05143	African trypanosomiasis	1	283	48	5667	0.915371
ko04670	Leukocyte transendothelial migration	5	283	163	5667	0.916764
ko05414	Dilated cardiomyopathy (DCM	4	283	138	5667	0.920379
ko00630	Glyoxylate and dicarboxylate metabolism	1	283	50	5667	0.923682
ko05160	Hepatitis C	7	283	218	5667	0.92588
ko04926	Relaxin signaling pathway	6	283	193	5667	0.926662
ko05211	Renal cell carcinoma	3	283	114	5667	0.929862
ko04910	Insulin signaling pathway	7	283	220	5667	0.929899
ko00640	Propanoate metabolism	1	283	52	5667	0.931179
ko00350	Tyrosine metabolism	1	283	52	5667	0.931179
ko04919	Thyroid hormone signaling pathway	6	283	196	5667	0.932876
ko04022	cGMP-PKG signaling pathway	8	283	247	5667	0.93349
ko04623	Cytosolic DNA-sensing pathway	2	283	86	5667	0.934019
ko04130	SNARE interactions in vesicular transport	1	283	53	5667	0.934648
ko04931	Insulin resistance	5	283	172	5667	0.937194
ko04150	mTOR signaling pathway	7	283	224	5667	0.937372
ko04010	MAPK signaling pathway	16	283	442	5667	0.937964
ko04152	AMPK signaling pathway	6	283	199	5667	0.938621
ko00250	Alanine, aspartate and glutamate metabolism	1	283	55	5667	0.941071
ko04726	Serotonergic synapse	4	283	147	5667	0.941328
ko05100	Bacterial invasion of epithelial cells	3	283	119	5667	0.941838
ko04640	Hematopoietic cell lineage	4	283	149	5667	0.945244
ko05212	Pancreatic cancer	3	283	121	5667	0.946077
ko04512	ECM-receptor interaction	3	283	121	5667	0.946077
ko00190	Oxidative phosphorylation	6	283	204	5667	0.947233
ko04380	Osteoclast differentiation	5	283	178	5667	0.9482
ko05203	Viral carcinogenesis	11	283	331	5667	0.948604
ko04724	Glutamatergic synapse	4	283	151	5667	0.948921
ko04973	Carbohydrate digestion and absorption	1	283	58	5667	0.949545
ko04014	Ras signaling pathway	11	283	332	5667	0.94987
ko04721	Synaptic vesicle cycle	3	283	123	5667	0.950028
ko05012	Parkinson disease	6	283	206	5667	0.950364
ko04144	Endocytosis	14	283	406	5667	0.951621
ko04714	Thermogenesis	12	283	358	5667	0.951833
ko00280	Valine, leucine and isoleucine degradation	2	283	94	5667	0.953116
ko05030	Cocaine addiction	1	283	60	5667	0.954509
ko00620	Pyruvate metabolism	1	283	61	5667	0.956805
ko04972	Pancreatic secretion	3	283	128	5667	0.958759
ko03410	Base excision repair	1	283	62	5667	0.958985
ko03030	DNA replication	1	283	62	5667	0.958985
ko04713	Circadian entrainment	3	283	129	5667	0.960325
ko04146	Peroxisome	3	283	129	5667	0.960325
ko00565	Ether lipid metabolism	1	283	63	5667	0.961056
ko05165	Human papillomavirus infection	19	283	534	5667	0.961057
ko04514	Cell adhesion molecules (CAMs)	6	283	214	5667	0.961289
ko05202	Transcriptional misregulation in cancer	7	283	242	5667	0.963
ko04141	Protein processing in endoplasmic reticulum	8	283	269	5667	0.964
ko03013	RNA transport	8	283	272	5667	0.967
ko00600	Sphingolipid metabolism	1	283	67	5667	0.968348
ko05146	Amoebiasis	3	283	135	5667	0.96861
ko05032	Morphine addiction	2	283	105	5667	0.970957
ko04080	Neuroactive ligand-receptor interaction	9	283	304	5667	0.972321
ko00230	Purine metabolism	5	283	197	5667	0.972516
ko04610	Complement and coagulation cascades	2	283	108	5667	0.974555
ko05016	Huntington disease	9	283	307	5667	0.974601
ko04666	Fc gamma R-mediated phagocytosis	3	283	141	5667	0.975245
ko04962	Vasopressin-regulated water reabsorption	1	283	72	5667	0.97558
ko00270	Cysteine and methionine metabolism	1	283	72	5667	0.97558
ko05214	Glioma	2	283	109	5667	0.975655
ko04064	NF-kappa B signaling pathway	3	283	142	5667	0.976213
ko04110	Cell cycle	5	283	204	5667	0.97842
ko04979	Cholesterol metabolism	1	283	75	5667	0.979102
ko04142	Lysosome	5	283	205	5667	0.97916
ko00830	Retinol metabolism	1	283	76	5667	0.980159
ko00970	Aminoacyl-tRNA biosynthesis	1	283	76	5667	0.980159
ko00510	N-Glycan biosynthesis	1	283	77	5667	0.981164
ko04530	Tight junction	6	283	240	5667	0.983413
ko05168	Herpes simplex virus 1 infection	20	283	596	5667	0.983453
ko03015	mRNA surveillance pathway	3	283	153	5667	0.984742
ko04510	Focal adhesion	8	283	302	5667	0.986715
ko04120	Ubiquitin mediated proteolysis	5	283	218	5667	0.986858
ko04024	cAMP signaling pathway	7	283	276	5667	0.987316
ko03008	Ribosome biogenesis in eukaryotes	2	283	124	5667	0.987559
ko04728	Dopaminergic synapse	4	283	190	5667	0.987789
ko05220	Chronic myeloid leukemia	2	283	125	5667	0.98811
ko00590	Arachidonic acid metabolism	1	283	86	5667	0.988203
ko00240	Pyrimidine metabolism	1	283	86	5667	0.988203
ko04020	Calcium signaling pathway	6	283	252	5667	0.988989
ko04330	Notch signaling pathway	1	283	91	5667	0.990906
ko04918	Thyroid hormone synthesis	1	283	92	5667	0.991368
ko05166	Human T-cell leukemia virus 1 infection	9	283	346	5667	0.992179
ko04927	Cortisol synthesis and secretion	1	283	94	5667	0.992222
ko04270	Vascular smooth muscle contraction	3	283	174	5667	0.993622
ko04974	Protein digestion and absorption	1	283	98	5667	0.993686
ko05222	Small cell lung cancer	2	283	140	5667	0.994008
ko04925	Aldosterone synthesis and secretion	2	283	140	5667	0.994008
ko04151	PI3K-Akt signaling pathway	14	283	490	5667	0.994498
ko04062	Chemokine signaling pathway	6	283	276	5667	0.995296
ko05200	Pathways in cancer	25	283	772	5667	0.995641
ko03040	Spliceosome	4	283	229	5667	0.9974
ko04630	Jak-STAT signaling pathway	3	283	199	5667	0.997821
ko03320	PPAR signaling pathway	1	283	124	5667	0.998378
ko04060	Cytokine-cytokine receptor interaction	5	283	321	5667	0.999769
ko04740	Olfactory transduction	2	283	244	5667	0.999959
