# Supplementary material for: Mechanisms of Immune-Related Long Non-Coding RNAs in Spleens of Mice Vaccinated with 23-Valent Pneumococcal Polysaccharide Vaccine (PPV23)
Source: Vaccines (Basel). 2023 Feb 23;11(3):529. doi: 10.3390/vaccines11030529 (PMC10058596; doi:10.3390/vaccines11030529)
Supplement: Supplementary file 1 [file vaccines-11-00529-s001.zip › Supplementary Files/Supplementary Tables/Table S2.xlsx]

## Sheet: Sheet1
Supplymentary Table S2 Quality control of the sequencing data
Sample	Raw Data		Valid Data		Valid Ratio(reads)	Q20%	Q30%	GC Content %
	Read	Base	Read	Base
Control_1	91885218	13.78G	86669110	13.00G	94.32	99.96	96.76	46
Control_2	92320946	13.85G	87116008	13.07G	94.36	99.96	96.72	45.5
Control_3	94280934	14.14G	88966556	13.34G	94.36	99.96	96.69	46
PPV_1	94678064	14.20G	89358780	13.40G	94.38	99.94	96.38	47.5
PPV_2	92670372	13.90G	85088936	12.76G	91.82	99.95	96.56	46.5
PPV_3	88973818	13.35G	82610828	12.39G	92.85	99.95	96.57	48
