# Supplementary material for: Mechanisms of Immune-Related Long Non-Coding RNAs in Spleens of Mice Vaccinated with 23-Valent Pneumococcal Polysaccharide Vaccine (PPV23)
Source: Vaccines (Basel). 2023 Feb 23;11(3):529. doi: 10.3390/vaccines11030529 (PMC10058596; doi:10.3390/vaccines11030529)
Supplement: Supplementary file 1 [file vaccines-11-00529-s001.zip › Supplementary Files/Supplementary Tables/Table S3.xlsx]

## Sheet: Sheet1
Supplymentary Table S3 The information for the identified lncRNAs.
t_id	class_code	Known/Novel	CPC_Score	CNCI_Score	chr	strand	start	end	t_name	num_exons	length	gene_id	gene_name	trans_type
4326	0	known	NA	NA	X	+	134423830	134456573	ENSMUST00000000228	21	7562	MSTRG.618	Drp2	retained_intron
28991	0	known	NA	NA	chr11	+	51619771	51623714	ENSMUST00000001083	3	1110	MSTRG.4411	Nhp2	retained_intron
117784	0	known	NA	NA	chr5	+	8059342	8069379	ENSMUST00000003245	6	2293	MSTRG.19138	Sri	retained_intron
57726	0	known	NA	NA	chr15	+	10177238	10329388	ENSMUST00000005400	9	3205	ENSMUSG00000005268	Prlr	retained_intron
94829	0	known	NA	NA	chr2	-	118714233	118728626	ENSMUST00000006415	18	2691	MSTRG.15221	Plcb2	retained_intron
133613	0	known	NA	NA	chr6	-	92174838	92175902	ENSMUST00000014695	2	565	MSTRG.21773	Mrps25	retained_intron
15231	0	known	NA	NA	chr1	-	143755848	143771026	ENSMUST00000018343	7	4335	MSTRG.2077	Ro60	retained_intron
40673	0	known	NA	NA	chr12	-	81501796	81504962	ENSMUST00000019829	2	790	MSTRG.6495	Synj2bp	retained_intron
23656	0	known	NA	NA	chr10	+	84488293	84497435	ENSMUST00000020222	4	2088	ENSMUSG00000020033	4930463O16Rik	lincRNA
26875	0	known	NA	NA	chr11	-	5704326	5707690	ENSMUST00000020770	3	723	MSTRG.4006	Mrps24	retained_intron
32853	0	known	NA	NA	chr11	-	86502033	86544805	ENSMUST00000020824	15	2771	MSTRG.5053	Rps6kb1	retained_intron
35012	0	known	NA	NA	chr11	+	103192312	103198901	ENSMUST00000021322	15	2836	MSTRG.5392	Fmnl1	retained_intron
39855	0	known	NA	NA	chr12	+	69790288	69794509	ENSMUST00000021378	3	1856	MSTRG.6325	4930512B01Rik	antisense
42732	0	known	NA	NA	chr12	-	110807798	110840939	ENSMUST00000021701	6	2829	MSTRG.6822	Mok	retained_intron
48394	0	known	NA	NA	chr13	+	73699826	73709853	ENSMUST00000022049	2	1532	MSTRG.7874	Slc6a19os	antisense
51693	0	known	NA	NA	chr14	-	21847179	21848977	ENSMUST00000022295	6	1064	MSTRG.8458	Comtd1	retained_intron
51941	0	known	NA	NA	chr14	+	26362631	26377918	ENSMUST00000022427	7	899	ENSMUSG00000021874	4933413J09Rik	lincRNA
57014	0	known	NA	NA	chr14	+	105498788	105505622	ENSMUST00000022711	3	595	ENSMUSG00000022116	4930449E01Rik	lincRNA
61951	0	known	NA	NA	chr15	-	89472528	89476230	ENSMUST00000023292	7	2816	MSTRG.10134	Arsa	retained_intron
75221	0	known	NA	NA	chr17	+	49615136	49755388	ENSMUST00000024798	12	1676	ENSMUSG00000023999	Kif6	retained_intron
83744	0	known	NA	NA	chr19	-	10789346	10798744	ENSMUST00000025572	9	2173	MSTRG.13455	Cd6	retained_intron
86297	0	known	NA	NA	chr19	-	47786580	47919299	ENSMUST00000026048	14	2315	MSTRG.13890	Cfap43	retained_intron
16003	0	known	NA	NA	chr1	-	160074735	160077928	ENSMUST00000028061	3	840	MSTRG.2203	4930562F07Rik	lincRNA
87896	0	known	NA	NA	chr2	+	18998343	18999804	ENSMUST00000028069	1	1462	MSTRG.14282	4930426L09Rik	bidirectional_promoter_lncRNA
92169	0	known	NA	NA	chr2	-	77044971	77170636	ENSMUST00000028406	12	2669	ENSMUSG00000044033	Ccdc141	retained_intron
112418	0	known	NA	NA	chr4	-	107827917	107830844	ENSMUST00000030352	2	674	ENSMUSG00000028612	Lrp8os1	antisense
114646	0	known	NA	NA	chr4	+	131885208	131901756	ENSMUST00000030743	6	3150	MSTRG.18570	Srsf4	retained_intron
120324	0	known	NA	NA	chr5	-	45155011	45169564	ENSMUST00000030975	3	412	ENSMUSG00000029092	D5Ertd615e	lincRNA
121722	0	known	NA	NA	chr5	-	76915044	76951578	ENSMUST00000031158	10	2470	MSTRG.19798	Ppat	retained_intron
122663	0	known	NA	NA	chr5	+	99682999	99685034	ENSMUST00000031274	2	916	MSTRG.19931	4930522N08Rik	antisense
124518	0	known	NA	NA	chr5	+	118065360	118069710	ENSMUST00000031305	3	3004	MSTRG.20244	Gm9754	antisense
129595	0	known	NA	NA	chr6	+	36937048	36985784	ENSMUST00000031863	5	908	MSTRG.21070	1700111E14Rik	antisense
146599	0	known	NA	NA	chr7	+	101896428	101900931	ENSMUST00000032884	5	2330	MSTRG.23674	Anapc15	retained_intron
148139	0	known	NA	NA	chr7	+	116031979	116032550	ENSMUST00000032900	2	420	MSTRG.23840	Sox6os	antisense
149221	0	known	NA	NA	chr7	-	127015065	127020355	ENSMUST00000032918	3	4401	MSTRG.24005	Gm42742	retained_intron
25134	0	known	NA	NA	chr10	+	116966274	116969105	ENSMUST00000033651	3	2133	MSTRG.3738	D630029K05Rik	lincRNA
151961	0	known	NA	NA	chr8	+	11728177	11824504	ENSMUST00000033908	18	4664	MSTRG.24403	Arhgef7	retained_intron
156574	0	known	NA	NA	chr8	-	92326038	92356120	ENSMUST00000034183	7	1238	ENSMUSG00000031736	Crnde	bidirectional_promoter_lncRNA
163930	0	known	NA	NA	chr9	-	66517877	66593948	ENSMUST00000034940	14	3395	MSTRG.26486	Usp3	retained_intron
101361	0	known	NA	NA	chr3	-	40504867	40522912	ENSMUST00000035860	6	2437	ENSMUSG00000037884	1700017G19Rik	lincRNA
144800	0	known	NA	NA	chr7	+	79710283	79712357	ENSMUST00000035939	1	2075	MSTRG.23337	9330171B17Rik	antisense
153404	0	known	NA	NA	chr8	-	36849126	36952442	ENSMUST00000036104	4	2841	MSTRG.24634	Dlc1	retained_intron
21252	0	known	NA	NA	chr10	-	60928226	60938132	ENSMUST00000036304	3	853	ENSMUSG00000037247	Pldi	lincRNA
34111	0	known	NA	NA	chr11	+	98845086	98847355	ENSMUST00000037640	4	1237	ENSMUSG00000038020	Rapgefl1	retained_intron
37478	0	known	NA	NA	chr12	+	5375870	5416631	ENSMUST00000037953	2	2389	MSTRG.5817	2810032G03Rik	lincRNA
46251	0	known	NA	NA	chr13	+	45965253	45966508	ENSMUST00000038032	2	729	ENSMUSG00000038152	5033430I15Rik	lincRNA
107819	0	known	NA	NA	chr3	+	146852367	146940256	ENSMUST00000038090	15	2265	ENSMUSG00000036745	Ttll7	retained_intron
38883	0	known	NA	NA	chr12	+	40222758	40225238	ENSMUST00000038121	2	1366	MSTRG.6153	Gm7008	antisense
103782	0	known	NA	NA	chr3	-	89767511	89773240	ENSMUST00000038450	2	2791	MSTRG.16737	4632404H12Rik	lincRNA
133203	0	known	NA	NA	chr6	-	88617436	88627448	ENSMUST00000038804	2	1575	MSTRG.21721	Kbtbd12	retained_intron
9947	0	known	NA	NA	chr1	+	43092588	43093835	ENSMUST00000039080	1	1248	MSTRG.1154	8430432A02Rik	antisense
35073	0	known	NA	NA	chr11	-	103822934	103827210	ENSMUST00000040443	2	3798	MSTRG.5404	Nsf	retained_intron
151865	0	known	NA	NA	chr8	-	10924427	10928696	ENSMUST00000040608	3	3086	ENSMUSG00000038917	3930402G23Rik	lincRNA
19832	0	known	NA	NA	chr10	+	26078255	26079447	ENSMUST00000041011	1	1193	ENSMUSG00000039098	Gm9767	antisense
25375	0	known	NA	NA	chr10	+	120364157	120382836	ENSMUST00000041178	3	1082	ENSMUSG00000034764	1700006J14Rik	antisense
19551	0	known	NA	NA	chr10	+	21425342	21425650	ENSMUST00000042671	1	309	ENSMUSG00000037535	1700021A07Rik	lincRNA
135168	0	known	NA	NA	chr6	+	122391379	122392687	ENSMUST00000043553	2	817	MSTRG.22049	1700063H04Rik	lincRNA
48995	0	known	NA	NA	chr13	+	89739460	89842373	ENSMUST00000044500	2	52401	MSTRG.7988	Gm4117	antisense
96176	0	known	NA	NA	chr2	+	130563742	130568695	ENSMUST00000046149	3	4358	MSTRG.15452	Mrps26	retained_intron
65159	0	known	NA	NA	chr16	+	20602775	20605377	ENSMUST00000046188	2	2518	MSTRG.10587	Vwa5b2	retained_intron
132698	0	known	NA	NA	chr6	-	84834206	85069513	ENSMUST00000046334	17	3596	MSTRG.21629	Exoc6b	retained_intron
70596	0	known	NA	NA	chr17	-	24700458	24707660	ENSMUST00000046534	21	2796	MSTRG.11461	Tbl3	retained_intron
122693	0	known	NA	NA	chr5	+	99979061	99980171	ENSMUST00000046721	1	1111	MSTRG.19935	Gm17092	antisense
60773	0	known	NA	NA	chr15	-	79635305	79658956	ENSMUST00000046816	9	2552	MSTRG.9966	Fam227a	retained_intron
41703	0	known	NA	NA	chr12	+	99346398	99361827	ENSMUST00000046994	4	654	MSTRG.6668	3300002A11Rik	antisense
139339	0	known	NA	NA	chr7	-	19418812	19421417	ENSMUST00000047020	4	1214	ENSMUSG00000040705	A930016O22Rik	antisense
89198	0	known	NA	NA	chr2	-	29868723	29870738	ENSMUST00000047607	2	1827	MSTRG.14473	2600006K01Rik	antisense
102844	0	known	NA	NA	chr3	-	83125276	83129246	ENSMUST00000047876	1	3971	ENSMUSG00000074517	Gm10710	lincRNA
137287	0	known	NA	NA	chr6	+	148944867	148947129	ENSMUST00000047953	2	1747	MSTRG.22434	3010003L21Rik	antisense
80285	0	known	NA	NA	chr18	-	62754790	62756347	ENSMUST00000048109	2	809	ENSMUSG00000041789	2700046A07Rik	lincRNA
99883	0	known	NA	NA	chr2	-	181359428	181365404	ENSMUST00000048269	7	1171	MSTRG.16077	Arfrp1	retained_intron
151790	0	known	NA	NA	chr8	+	8661801	8664728	ENSMUST00000048606	2	2101	MSTRG.24384	4921522P10Rik	lincRNA
48161	0	known	NA	NA	chr13	+	67744204	67756838	ENSMUST00000049518	3	2624	MSTRG.7835	Zfp85os	antisense
37216	0	known	NA	NA	chr12	+	3236611	3250377	ENSMUST00000049684	7	1156	MSTRG.5774	Rab10os	antisense
117188	0	known	NA	NA	chr4	+	155421906	155447944	ENSMUST00000050128	17	2838	ENSMUSG00000078490	Cfap74	retained_intron
50327	0	known	NA	NA	chr13	+	114818277	114826157	ENSMUST00000050131	5	1389	MSTRG.8243	Mocs2	retained_intron
106439	0	known	NA	NA	chr3	-	121637126	121643485	ENSMUST00000050571	3	990	ENSMUSG00000044522	A730020M07Rik	lincRNA
35974	0	known	NA	NA	chr11	-	115534379	115536276	ENSMUST00000050672	2	484	MSTRG.5578	Sumo2	retained_intron
162595	0	known	NA	NA	chr9	+	51280295	51284210	ENSMUST00000050829	1	3916	MSTRG.26265	2010007H06Rik	antisense
104816	0	known	NA	NA	chr3	+	96269721	96279800	ENSMUST00000051089	2	2310	MSTRG.16889	Gm42743	lincRNA
132697	0	known	NA	NA	chr6	-	84833323	85069513	ENSMUST00000051531	18	3803	MSTRG.21629	Exoc6b	retained_intron
21352	0	known	NA	NA	chr10	-	61848732	61978121	ENSMUST00000051826	34	2407	ENSMUSG00000058806	Col13a1	retained_intron
154203	0	known	NA	NA	chr8	+	60983437	60985908	ENSMUST00000052189	1	2472	MSTRG.24750	B230317F23Rik	lincRNA
69735	0	known	NA	NA	chr17	+	17837504	17839071	ENSMUST00000052338	4	538	ENSMUSG00000080316	Spaca6	retained_intron
12247	0	known	NA	NA	chr1	-	83265127	83408165	ENSMUST00000053075	10	5757	ENSMUSG00000026163	Sphkap	retained_intron
76223	0	known	NA	NA	chr17	+	71240707	71243924	ENSMUST00000053173	4	1060	MSTRG.12273	Lpin2	retained_intron
48113	0	known	NA	NA	chr13	-	67544955	67553830	ENSMUST00000053289	3	1392	MSTRG.7819	Zfp748	retained_intron
147718	0	known	NA	NA	chr7	+	109519213	109523911	ENSMUST00000053298	4	2905	MSTRG.23768	Rpl27a	retained_intron
20574	0	known	NA	NA	chr10	+	43174704	43176562	ENSMUST00000053792	1	1859	ENSMUSG00000045008	9030612E09Rik	bidirectional_promoter_lncRNA
147387	0	known	NA	NA	chr7	-	105743226	105744361	ENSMUST00000054556	3	697	MSTRG.23732	Taf10	retained_intron
21563	0	known	NA	NA	chr10	-	63243068	63244153	ENSMUST00000054837	2	464	MSTRG.3187	1700120B22Rik	bidirectional_promoter_lncRNA
159975	0	known	NA	NA	chr9	+	20614731	20615907	ENSMUST00000054947	1	1177	MSTRG.25874	Fbxl12os	antisense
59831	0	known	NA	NA	chr15	-	75898106	75909355	ENSMUST00000055220	3	2892	MSTRG.9845	Eef1d	retained_intron
65515	0	known	NA	NA	chr16	-	23220656	23225368	ENSMUST00000055369	2	4128	MSTRG.10632	BC106179	lincRNA
132528	0	known	NA	NA	chr6	+	83351040	83360136	ENSMUST00000055875	3	2429	MSTRG.21607	Bola3	retained_intron
109827	0	known	NA	NA	chr4	+	43267159	43344582	ENSMUST00000056010	15	1568	ENSMUSG00000028457	Atp8b5	retained_intron
165795	0	known	NA	NA	chr9	+	99470421	99474751	ENSMUST00000056103	2	864	MSTRG.26765	Nme9	retained_intron
28355	0	known	NA	NA	chr11	+	43587040	43589048	ENSMUST00000056256	1	2009	ENSMUSG00000045877	4933415A04Rik	lincRNA
58017	0	known	NA	NA	chr15	-	25137530	25149159	ENSMUST00000056401	3	1941	ENSMUSG00000051237	9230109A22Rik	lincRNA
74004	0	known	NA	NA	chr17	+	36145018	36163176	ENSMUST00000056774	4	2313	MSTRG.11941	2410017I17Rik	lincRNA
10173	0	known	NA	NA	chr1	+	49244616	49338246	ENSMUST00000056879	4	528	ENSMUSG00000051616	C230029F24Rik	lincRNA
91120	0	known	NA	NA	chr2	+	59742802	59821381	ENSMUST00000056900	16	4212	MSTRG.14759	Tanc1	retained_intron
25390	0	known	NA	NA	chr10	+	120765774	120778886	ENSMUST00000056994	3	1534	ENSMUSG00000044544	4921513I03Rik	lincRNA
136594	0	known	NA	NA	chr6	+	136954533	136968865	ENSMUST00000057650	3	7700	MSTRG.22298	Pde6h	retained_intron
122612	0	known	NA	NA	chr5	-	98183121	98185984	ENSMUST00000057889	2	2248	ENSMUSG00000045238	A730035I17Rik	antisense
159688	0	known	NA	NA	chr9	-	15316917	15335049	ENSMUST00000058041	13	5534	MSTRG.25855	Cep295	retained_intron
159690	0	known	NA	NA	chr9	-	15316920	15341094	ENSMUST00000059410	20	3538	MSTRG.25855	Cep295	retained_intron
49203	0	known	NA	NA	chr13	-	94355839	94358923	ENSMUST00000059598	1	3085	MSTRG.8036	Gm9776	bidirectional_promoter_lncRNA
51939	0	known	NA	NA	chr14	+	26357547	26400456	ENSMUST00000059648	8	3387	ENSMUSG00000021874	4933413J09Rik	lincRNA
64744	0	known	NA	NA	chr16	+	18249002	18254772	ENSMUST00000059696	9	3352	MSTRG.10531	Trmt2a	retained_intron
150477	0	known	NA	NA	chr7	+	140247301	140297641	ENSMUST00000059882	5	2897	ENSMUSG00000054672	5830411N06Rik	retained_intron
131264	0	known	NA	NA	chr6	-	60396349	60403698	ENSMUST00000060147	5	1526	ENSMUSG00000046764	A530053G22Rik	lincRNA
134151	0	known	NA	NA	chr6	-	112766564	112947266	ENSMUST00000060215	10	2482	MSTRG.21895	Srgap3	retained_intron
24538	0	known	NA	NA	chr10	+	99420522	99423047	ENSMUST00000060657	1	2526	ENSMUSG00000044633	B530045E10Rik	lincRNA
47368	0	known	NA	NA	chr13	+	60211933	60212934	ENSMUST00000060705	1	1002	ENSMUSG00000050765	Gm5084	lincRNA
105730	0	known	NA	NA	chr3	+	107090880	107098401	ENSMUST00000060946	2	1512	MSTRG.17074	A930002I21Rik	lincRNA
148786	0	known	NA	NA	chr7	-	125329643	125349772	ENSMUST00000061823	3	3801	ENSMUSG00000045928	4933440M02Rik	lincRNA
46345	0	known	NA	NA	chr13	-	47960330	48018608	ENSMUST00000061899	8	2012	ENSMUSG00000047324	4931429P17Rik	lincRNA
15944	0	known	NA	NA	chr1	-	158967701	158980490	ENSMUST00000062159	3	2502	MSTRG.2197	1600012P17Rik	lincRNA
33552	0	known	NA	NA	chr11	-	95696894	95699143	ENSMUST00000062249	1	2250	MSTRG.5175	Gm9796	lincRNA
49458	0	known	NA	NA	chr13	+	98316422	98317609	ENSMUST00000062252	1	1188	MSTRG.8088	Gm9828	bidirectional_promoter_lncRNA
157435	0	known	NA	NA	chr8	+	105690906	105698187	ENSMUST00000062574	17	2526	MSTRG.25347	Carmil2	retained_intron
168355	0	known	NA	NA	chr9	+	121938135	121948115	ENSMUST00000063103	4	2743	MSTRG.27141	1700048O20Rik	lincRNA
163412	0	known	NA	NA	chr9	-	60821855	60838200	ENSMUST00000063858	2	377	ENSMUSG00000052143	Gm9869	antisense
99066	0	known	NA	NA	chr2	+	169020270	169021366	ENSMUST00000063891	1	1097	ENSMUSG00000052368	Gm9873	lincRNA
157070	0	known	NA	NA	chr8	+	99416642	99424644	ENSMUST00000064349	3	3220	MSTRG.25278	A330008L17Rik	lincRNA
143424	0	known	NA	NA	chr7	+	49364721	49454642	ENSMUST00000064383	6	3224	MSTRG.23166	Nav2	retained_intron
165648	0	known	NA	NA	chr9	-	96994049	97018764	ENSMUST00000064445	2	2944	ENSMUSG00000046997	Spsb4	retained_intron
144664	0	known	NA	NA	chr7	+	78578830	78581034	ENSMUST00000064591	1	2205	ENSMUSG00000052629	Gm9885	antisense
168167	0	known	NA	NA	chr9	+	120577346	120578072	ENSMUST00000064646	1	727	ENSMUSG00000052658	5830454E08Rik	lincRNA
123786	0	known	NA	NA	chr5	+	111581422	111587945	ENSMUST00000064930	4	2472	ENSMUSG00000052848	C130026L21Rik	lincRNA
148586	0	known	NA	NA	chr7	+	121707189	121708013	ENSMUST00000065310	1	825	MSTRG.23906	1700069B07Rik	antisense
86836	0	known	NA	NA	chr19	+	60144675	60162591	ENSMUST00000065383	5	2070	ENSMUSG00000053117	E330013P04Rik	lincRNA
101436	0	known	NA	NA	chr3	+	41021939	41040234	ENSMUST00000065411	4	4156	ENSMUSG00000025762	Larp1b	retained_intron
16115	0	known	NA	NA	chr1	+	161035172	161036681	ENSMUST00000065709	4	582	MSTRG.2239	Gas5	retained_intron
98365	0	known	NA	NA	chr2	+	163472545	163473005	ENSMUST00000065731	1	461	MSTRG.15804	2310001K24Rik	antisense
146222	0	known	NA	NA	chr7	-	99780001	99781539	ENSMUST00000065741	2	917	ENSMUSG00000053360	F730035P03Rik	lincRNA
128280	0	known	NA	NA	chr6	+	5113459	5116508	ENSMUST00000065842	4	885	ENSMUSG00000032827	Ppp1r9a	retained_intron
131462	0	known	NA	NA	chr6	-	66894654	66896521	ENSMUST00000065878	2	984	MSTRG.21338	4930597O21Rik	bidirectional_promoter_lncRNA
159714	0	known	NA	NA	chr9	+	15330573	15335345	ENSMUST00000066038	2	1910	MSTRG.25858	Gm16568	antisense
95636	0	known	NA	NA	chr2	+	125505089	125507881	ENSMUST00000066157	1	2793	MSTRG.15358	Gm9913	antisense
140076	0	known	NA	NA	chr7	+	25384805	25385736	ENSMUST00000066316	3	601	MSTRG.22741	4732471J01Rik	antisense
160797	0	known	NA	NA	chr9	-	34918233	34929509	ENSMUST00000066604	4	3799	MSTRG.26023	Kirrel3os	antisense
69258	0	known	NA	NA	chr17	+	10840384	11557234	ENSMUST00000066658	7	1153	ENSMUSG00000023826	Prkn	retained_intron
157612	0	known	NA	NA	chr8	+	106500505	106509656	ENSMUST00000066875	3	3000	ENSMUSG00000054069	6030452D12Rik	lincRNA
17902	0	known	NA	NA	chr1	+	181226076	181234136	ENSMUST00000066988	1	8061	MSTRG.2550	A430110L20Rik	lincRNA
157229	0	known	NA	NA	chr8	+	104652617	104658558	ENSMUST00000067136	3	2133	MSTRG.25310	1700082M22Rik	antisense
46031	0	known	NA	NA	chr13	+	41655697	41656524	ENSMUST00000067176	1	828	ENSMUSG00000054258	Gm5082	lincRNA
80284	0	known	NA	NA	chr18	-	62751674	62756315	ENSMUST00000067450	3	2101	ENSMUSG00000041789	2700046A07Rik	lincRNA
14864	0	known	NA	NA	chr1	+	135584773	135599948	ENSMUST00000067468	6	2616	MSTRG.2016	Gm4793	antisense
110120	0	known	NA	NA	chr4	+	44760444	44916179	ENSMUST00000067521	6	8829	MSTRG.17859	Zcchc7	retained_intron
8726	0	known	NA	NA	chr1	+	14755454	14758373	ENSMUST00000067599	1	2920	ENSMUSG00000054493	Gm9947	antisense
92220	0	known	NA	NA	chr2	+	78237547	78302230	ENSMUST00000067618	6	1780	ENSMUSG00000054510	Gm14461	lincRNA
117285	0	known	NA	NA	chr4	+	155761192	155762260	ENSMUST00000067628	2	971	MSTRG.19051	Atad3aos	antisense
80256	0	known	NA	NA	chr18	+	62180126	62184405	ENSMUST00000067743	2	962	MSTRG.12967	Gm9949	lincRNA
128116	0	known	NA	NA	chr5	-	151368864	151369172	ENSMUST00000067770	1	309	MSTRG.20826	D730045B01Rik	lincRNA
10610	0	known	NA	NA	chr1	-	57960054	57970128	ENSMUST00000068000	5	2683	MSTRG.1282	Kctd18	retained_intron
152648	0	known	NA	NA	chr8	+	22808275	22809537	ENSMUST00000068068	1	1263	MSTRG.24519	1700041G16Rik	lincRNA
64076	0	known	NA	NA	chr16	+	11901363	11930600	ENSMUST00000068397	3	547	MSTRG.10433	Gm9961	lincRNA
164029	0	known	NA	NA	chr9	-	67758712	67760208	ENSMUST00000068526	1	1497	ENSMUSG00000055125	M5C1000I18Rik	lincRNA
67651	0	known	NA	NA	chr16	+	77500216	77598531	ENSMUST00000068704	5	2858	ENSMUSG00000090386	Mir99ahg	lincRNA
162430	0	known	NA	NA	chr9	+	49518336	49562944	ENSMUST00000068730	4	1250	ENSMUSG00000079564	Gm11149	antisense
149067	0	known	NA	NA	chr7	-	126774965	126776818	ENSMUST00000068836	1	1854	MSTRG.23985	Gm9967	retained_intron
144189	0	known	NA	NA	chr7	-	66677023	66689596	ENSMUST00000068980	6	2259	MSTRG.23257	Asb7	retained_intron
146064	0	known	NA	NA	chr7	-	98543320	98562990	ENSMUST00000069035	2	828	ENSMUSG00000055446	A630091E08Rik	lincRNA
167903	0	known	NA	NA	chr9	-	116678273	117252483	ENSMUST00000069095	11	2028	MSTRG.27066	Rbms3	retained_intron
135507	0	known	NA	NA	chr6	+	124916863	124925844	ENSMUST00000069553	2	991	MSTRG.22106	A230083G16Rik	antisense
18468	0	known	NA	NA	chr1	-	191899970	191907527	ENSMUST00000069573	3	1461	MSTRG.2656	1700034H15Rik	antisense
67901	0	known	NA	NA	chr16	+	87784075	87793602	ENSMUST00000069809	3	1699	ENSMUSG00000055972	2810407A14Rik	lincRNA
102774	0	known	NA	NA	chr3	-	81921268	81924463	ENSMUST00000069880	1	3196	ENSMUSG00000056023	Gm9989	retained_intron
99670	0	known	NA	NA	chr2	+	180332857	180340732	ENSMUST00000069943	5	1678	ENSMUSG00000056061	Gata5os	antisense
105727	0	known	NA	NA	chr3	+	107039504	107055580	ENSMUST00000070085	2	6802	MSTRG.17072	AI504432	lincRNA
165588	0	known	NA	NA	chr9	-	96435784	96438138	ENSMUST00000070500	1	2355	MSTRG.26720	BC043934	lincRNA
105872	0	known	NA	NA	chr3	+	108085976	108088011	ENSMUST00000070502	1	2036	MSTRG.17095	Gm12500	antisense
104518	0	known	NA	NA	chr3	-	95187725	95217861	ENSMUST00000070774	9	3362	MSTRG.16828	Gabpb2	retained_intron
48243	0	known	NA	NA	chr13	-	69543046	69544023	ENSMUST00000070942	2	847	MSTRG.7861	A530095I07Rik	antisense
35594	0	known	NA	NA	chr11	-	109354778	109363654	ENSMUST00000070956	2	2765	MSTRG.5518	Gm11696	antisense
17936	0	known	NA	NA	chr1	-	181851574	181853189	ENSMUST00000070987	2	1343	ENSMUSG00000056699	Gm5533	lincRNA
155868	0	known	NA	NA	chr8	-	84065236	84067287	ENSMUST00000071067	2	1849	MSTRG.25073	C330011M18Rik	antisense
135857	0	known	NA	NA	chr6	-	128187818	128200623	ENSMUST00000071101	2	2346	ENSMUSG00000056771	Gm10010	lincRNA
69671	0	known	NA	NA	chr17	+	16972910	16980947	ENSMUST00000071374	1	8038	MSTRG.11330	BC002059	lincRNA
125985	0	known	NA	NA	chr5	-	132049730	132542798	ENSMUST00000071591	3	2177	ENSMUSG00000029673	Auts2	retained_intron
118723	0	known	NA	NA	chr5	-	25659813	25661282	ENSMUST00000072180	1	1470	ENSMUSG00000059244	Gm10062	lincRNA
46255	0	known	NA	NA	chr13	-	46175428	46191046	ENSMUST00000072437	2	3150	ENSMUSG00000062282	Gm10113	lincRNA
106495	0	known	NA	NA	chr3	-	122255958	122293584	ENSMUST00000072769	2	1837	MSTRG.17193	Gm17494	antisense
120272	0	known	NA	NA	chr5	+	44100442	44102513	ENSMUST00000072800	1	2072	ENSMUSG00000072962	Gm16401	antisense
57033	0	known	NA	NA	chr14	+	105681828	105682211	ENSMUST00000073238	1	384	MSTRG.9357	Gm10076	lincRNA
124491	0	known	NA	NA	chr5	+	117414000	117555942	ENSMUST00000073347	4	2283	ENSMUSG00000061578	Ksr2	retained_intron
77503	0	known	NA	NA	chr18	-	5565650	5593505	ENSMUST00000074702	3	3409	MSTRG.12499	Gm10125	antisense
89031	0	known	NA	NA	chr2	+	28506095	28507773	ENSMUST00000074761	1	1679	MSTRG.14443	Gm10134	lincRNA
156353	0	known	NA	NA	chr8	+	88174560	88175028	ENSMUST00000074808	1	469	ENSMUSG00000062704	9430002A10Rik	lincRNA
53406	0	known	NA	NA	chr14	-	46829114	46832027	ENSMUST00000074862	1	2914	MSTRG.8718	Gm10101	bidirectional_promoter_lncRNA
137122	0	known	NA	NA	chr6	+	146647160	146650602	ENSMUST00000075077	3	1713	MSTRG.22402	Med21	retained_intron
118679	0	known	NA	NA	chr5	+	24985842	24998168	ENSMUST00000075081	2	865	MSTRG.19304	1500035N22Rik	lincRNA
166820	0	known	NA	NA	chr9	+	107975575	107984060	ENSMUST00000075082	23	3243	MSTRG.26913	Uba7	retained_intron
159931	0	known	NA	NA	chr9	-	20437062	20460019	ENSMUST00000075263	8	2962	MSTRG.25867	Zfp26	retained_intron
24939	0	known	NA	NA	chr10	+	111972775	111987555	ENSMUST00000075924	9	4112	MSTRG.3708	Krr1	retained_intron
87253	0	known	NA	NA	chr2	-	6950453	6951680	ENSMUST00000076071	1	1228	MSTRG.14066	Gm10115	sense_intronic
98392	0	known	NA	NA	chr2	+	163644850	163645801	ENSMUST00000076667	1	952	MSTRG.15809	0610039K10Rik	antisense
23574	0	known	NA	NA	chr10	+	82812123	82824242	ENSMUST00000076984	3	1056	ENSMUSG00000056821	1700028I16Rik	lincRNA
140872	0	known	NA	NA	chr7	+	29953621	29955992	ENSMUST00000077142	1	2372	MSTRG.22880	C230062I16Rik	retained_intron
130647	0	known	NA	NA	chr6	-	50565237	50565949	ENSMUST00000077766	2	607	MSTRG.21241	Cycs	retained_intron
54001	0	known	NA	NA	chr14	+	51887179	51889146	ENSMUST00000077846	3	605	MSTRG.8793	Mettl17	retained_intron
161908	0	known	NA	NA	chr9	+	44477924	44479733	ENSMUST00000080911	1	1810	MSTRG.26169	C030014I23Rik	lincRNA
108084	0	known	NA	NA	chr3	-	153789305	153792087	ENSMUST00000081193	3	1834	ENSMUSG00000062046	5730460C07Rik	lincRNA
83597	0	known	NA	NA	chr19	+	10199189	10202384	ENSMUST00000081739	1	3196	MSTRG.13441	Gm10143	antisense
138546	0	known	NA	NA	chr7	+	12881177	12893422	ENSMUST00000081891	3	4087	MSTRG.22555	Zfp128	retained_intron
132159	0	known	NA	NA	chr6	+	72629837	72637717	ENSMUST00000081929	6	1458	MSTRG.21560	Gm15401	antisense
8985	o	novel	0.0172469	-0.024576	chr1	+	23291701	23293433	ENSMUST00000083633	1	1733	MSTRG.1011	Mir30c-2	miRNA
116603	0	known	NA	NA	chr4	-	149365401	149426749	ENSMUST00000084123	10	2148	MSTRG.18953	Ube4b	retained_intron
45628	0	known	NA	NA	chr13	-	34985896	34989529	ENSMUST00000084345	3	1639	MSTRG.7434	Eci2	retained_intron
149021	0	known	NA	NA	chr7	-	126690678	126695784	ENSMUST00000084586	5	2207	MSTRG.23980	Slx1b	retained_intron
115409	0	known	NA	NA	chr4	+	136462250	136463977	ENSMUST00000084593	1	1728	ENSMUSG00000066178	6030445D17Rik	lincRNA
126299	0	known	NA	NA	chr5	+	135636532	135647794	ENSMUST00000084599	2	7474	MSTRG.20512	Rhbdd2	retained_intron
29136	0	known	NA	NA	chr11	-	53454804	53457110	ENSMUST00000084653	1	2307	ENSMUSG00000072963	Gm10447	bidirectional_promoter_lncRNA
118333	0	known	NA	NA	chr5	+	21910931	21954014	ENSMUST00000084713	4	1796	MSTRG.19224	Gm10475	antisense
17799	0	known	NA	NA	chr1	+	180641353	180681626	ENSMUST00000085804	12	1660	MSTRG.2526	Lin9	retained_intron
140755	0	known	NA	NA	chr7	-	29181534	29213991	ENSMUST00000085819	27	3578	ENSMUSG00000049676	Catsperg1	retained_intron
37282	0	known	NA	NA	chr12	+	3806498	3867507	ENSMUST00000085826	4	1967	MSTRG.5785	Dnmt3a	retained_intron
161785	0	known	NA	NA	chr9	-	44274452	44279838	ENSMUST00000085979	8	1017	MSTRG.26152	Abcg4	retained_intron
73909	0	known	NA	NA	chr17	-	35958670	35959720	ENSMUST00000087205	3	830	MSTRG.11909	Abcf1	retained_intron
74641	0	known	NA	NA	chr17	+	45586120	45588377	ENSMUST00000087588	2	811	MSTRG.12002	Gm17080	antisense
72568	0	known	NA	NA	chr17	-	32376178	32389439	ENSMUST00000087699	4	2819	MSTRG.11702	Wiz	retained_intron
69879	0	known	NA	NA	chr17	+	20729870	20739150	ENSMUST00000088829	2	6616	ENSMUSG00000067951	Vmn1r227	retained_intron
56440	0	known	NA	NA	chr14	-	77479483	77506868	ENSMUST00000088880	6	1163	MSTRG.9257	Gm6994	antisense
67982	0	known	NA	NA	chr16	-	89787858	89837875	ENSMUST00000089084	15	3495	MSTRG.11071	Tiam1	retained_intron
162600	0	known	NA	NA	chr9	-	51621425	51655127	ENSMUST00000089534	2	3549	ENSMUSG00000078308	Gm47854	lincRNA
108285	0	known	NA	NA	chr3	-	158023409	158036639	ENSMUST00000089922	5	1342	MSTRG.17486	Srsf11	retained_intron
129782	0	known	NA	NA	chr6	+	39420378	39421294	ENSMUST00000090237	2	830	MSTRG.21102	Gm10244	antisense
51726	0	known	NA	NA	chr14	-	23038194	23094571	ENSMUST00000090409	4	2731	MSTRG.8476	Gm10248	antisense
94074	0	known	NA	NA	chr2	-	103734339	103743357	ENSMUST00000090447	5	642	MSTRG.15116	Nat10	retained_intron
74005	0	known	NA	NA	chr17	+	36154847	36163176	ENSMUST00000090537	6	2053	MSTRG.11941	2410017I17Rik	lincRNA
102700	0	known	NA	NA	chr3	+	79568192	79572580	ENSMUST00000091023	2	1364	ENSMUSG00000068957	4930589L23Rik	lincRNA
41314	0	known	NA	NA	chr12	-	87442683	87444017	ENSMUST00000091090	1	1335	MSTRG.6617	Alkbh1	retained_intron
85307	0	known	NA	NA	chr19	-	38051884	38054528	ENSMUST00000092265	1	2645	ENSMUSG00000069554	I830134H01Rik	lincRNA
22376	0	known	NA	NA	chr10	+	77864623	77887021	ENSMUST00000092368	10	2169	ENSMUSG00000069581	Tspear	retained_intron
19459	0	known	NA	NA	chr10	-	20310506	20312294	ENSMUST00000092680	1	1789	MSTRG.2828	4933406P04Rik	lincRNA
33266	0	known	NA	NA	chr11	+	93099290	93185969	ENSMUST00000092780	2	1885	ENSMUSG00000056158	Car10	retained_intron
29070	0	known	NA	NA	chr11	+	52232037	52242404	ENSMUST00000093121	3	4333	MSTRG.4431	Skp1a	retained_intron
12352	0	known	NA	NA	chr1	+	85106634	85114035	ENSMUST00000093501	6	1515	MSTRG.1596	A530040E14Rik	antisense
168013	0	known	NA	NA	chr9	+	119159161	119161669	ENSMUST00000093527	1	2509	ENSMUSG00000074029	Gm47289	lincRNA
162064	0	known	NA	NA	chr9	+	45055188	45065653	ENSMUST00000093856	2	3744	MSTRG.26194	Mpzl3	retained_intron
107862	0	known	NA	NA	chr3	-	149221693	149225745	ENSMUST00000093950	1	4053	ENSMUSG00000070342	Gm10287	lincRNA
151397	0	known	NA	NA	chr7	+	144915171	144917701	ENSMUST00000093964	3	357	MSTRG.24317	LTO1	retained_intron
39755	0	known	NA	NA	chr12	-	69158358	69159186	ENSMUST00000094291	2	593	MSTRG.6304	Rps29	retained_intron
114682	0	known	NA	NA	chr4	+	132074697	132076992	ENSMUST00000094662	1	2296	MSTRG.18579	Gm10300	antisense
119980	0	known	NA	NA	chr5	+	37185897	37193021	ENSMUST00000094840	2	1576	MSTRG.19474	Gm1043	retained_intron
112145	0	known	NA	NA	chr4	-	103210332	103215164	ENSMUST00000094947	6	1028	MSTRG.18180	Slc35d1	retained_intron
49950	0	known	NA	NA	chr13	+	107031963	107033673	ENSMUST00000095459	1	1711	MSTRG.8171	3830408C21Rik	retained_intron
70088	0	known	NA	NA	chr17	-	22849030	22861728	ENSMUST00000095615	3	4087	MSTRG.11385	Zfp945	retained_intron
21144	0	known	NA	NA	chr10	+	59616063	59617416	ENSMUST00000095646	1	1354	MSTRG.3122	Gm10322	antisense
37228	0	known	NA	NA	chr12	-	3405310	3426791	ENSMUST00000095903	3	1974	MSTRG.5777	1110002L01Rik	antisense
51644	0	known	NA	NA	chr14	+	21500853	21621401	ENSMUST00000096222	5	3508	MSTRG.8451	Kat6b	retained_intron
63528	0	known	NA	NA	chr16	-	3948870	3977224	ENSMUST00000096308	14	4943	MSTRG.10360	Nlrc3	retained_intron
3205	0	known	NA	NA	X	-	95732586	95733265	ENSMUST00000096366	2	507	MSTRG.452	1700010D01Rik	lincRNA
59982	0	known	NA	NA	chr15	+	76295251	76296896	ENSMUST00000096370	6	1104	MSTRG.9860	Smpd5	retained_intron
76121	0	known	NA	NA	chr17	+	69417461	69421632	ENSMUST00000097289	1	4172	MSTRG.12262	C030034I22Rik	lincRNA
75888	0	known	NA	NA	chr17	-	64514081	64555622	ENSMUST00000097295	4	946	ENSMUSG00000073377	AU016765	lincRNA
74568	0	known	NA	NA	chr17	+	44735845	44737612	ENSMUST00000097320	2	792	MSTRG.11986	Runx2os1	antisense
17825	0	known	NA	NA	chr1	+	180813784	180816688	ENSMUST00000097448	1	2905	MSTRG.2531	H3f3aos	antisense
17709	0	known	NA	NA	chr1	+	179803376	179804676	ENSMUST00000097454	1	1301	MSTRG.2515	Gm10518	antisense
15712	0	known	NA	NA	chr1	-	155520173	155527111	ENSMUST00000097531	2	1751	ENSMUSG00000073535	Gm5532	lincRNA
79111	0	known	NA	NA	chr18	+	37655907	37661742	ENSMUST00000097608	1	5836	MSTRG.12779	3222401L13Rik	lincRNA
79059	0	known	NA	NA	chr18	-	37008868	37020679	ENSMUST00000097612	2	4969	MSTRG.12747	Gm10545	antisense
11417	0	known	NA	NA	chr1	+	71652837	71657457	ENSMUST00000097699	3	826	MSTRG.1447	Apol7d	antisense
117429	0	known	NA	NA	chr4	-	156042304	156059344	ENSMUST00000097731	8	2177	ENSMUSG00000029074	Ttll10	retained_intron
10571	0	known	NA	NA	chr1	-	57388240	57407101	ENSMUST00000097732	7	2384	MSTRG.1280	Tyw5	retained_intron
117316	0	known	NA	NA	chr4	-	155839492	155840178	ENSMUST00000097740	1	687	MSTRG.19056	Mxra8os	antisense
117129	0	known	NA	NA	chr4	+	155042046	155045422	ENSMUST00000097750	2	3113	ENSMUSG00000073686	Gm10564	antisense
115687	0	known	NA	NA	chr4	-	139175405	139180655	ENSMUST00000097827	3	2324	ENSMUSG00000073739	Gm16287	antisense
114546	0	known	NA	NA	chr4	-	130308162	130308674	ENSMUST00000097865	1	513	MSTRG.18559	Gm10570	antisense
113846	0	known	NA	NA	chr4	+	123859679	123863165	ENSMUST00000097896	2	2183	ENSMUSG00000073761	4933427I04Rik	lincRNA
151363	0	known	NA	NA	chr7	+	144567355	144581512	ENSMUST00000097928	2	1053	MSTRG.24311	Faddos	antisense
112084	0	known	NA	NA	chr4	+	102741297	102870826	ENSMUST00000097948	8	744	ENSMUSG00000028524	Sgip1	retained_intron
110533	0	known	NA	NA	chr4	-	53261893	53262547	ENSMUST00000098075	1	655	ENSMUSG00000086712	AI427809	lincRNA
148039	0	known	NA	NA	chr7	-	113707715	113708200	ENSMUST00000098100	1	486	ENSMUSG00000073862	Gm5600	lincRNA
145845	0	known	NA	NA	chr7	-	93052081	93081027	ENSMUST00000098303	2	2077	MSTRG.23526	Gm9934	antisense
145819	0	known	NA	NA	chr7	-	92737658	92741468	ENSMUST00000098305	1	3811	MSTRG.23512	4632427E13Rik	bidirectional_promoter_lncRNA
157016	0	known	NA	NA	chr8	+	95806973	95810230	ENSMUST00000098472	1	3258	MSTRG.25270	4930513N10Rik	antisense
107855	0	known	NA	NA	chr3	-	148888941	148989983	ENSMUST00000098518	3	3252	MSTRG.17402	Adgrl2	retained_intron
156288	0	known	NA	NA	chr8	+	86745699	86748655	ENSMUST00000098532	1	2957	MSTRG.25156	Gm10638	antisense
164194	0	known	NA	NA	chr9	+	70656251	70657862	ENSMUST00000098589	1	1612	MSTRG.26513	Gm10642	antisense
155829	0	known	NA	NA	chr8	-	83932329	83955343	ENSMUST00000098595	5	2936	MSTRG.25066	Gm10644	bidirectional_promoter_lncRNA
155086	0	known	NA	NA	chr8	+	71469211	71476098	ENSMUST00000098645	4	1998	MSTRG.24895	Dda1	retained_intron
106402	0	known	NA	NA	chr3	-	121169171	121171695	ENSMUST00000098650	3	2261	MSTRG.17177	Rwdd3	retained_intron
163428	0	known	NA	NA	chr9	-	61370797	61372193	ENSMUST00000098658	1	1397	MSTRG.26389	Gm10655	lincRNA
140004	0	known	NA	NA	chr7	+	25152457	25156627	ENSMUST00000098678	3	1003	MSTRG.22730	D930028M14Rik	lincRNA
153865	0	known	NA	NA	chr8	+	47675391	47677055	ENSMUST00000098781	1	1665	MSTRG.24699	AA386476	bidirectional_promoter_lncRNA
162076	0	known	NA	NA	chr9	-	45107176	45135606	ENSMUST00000098827	3	2203	MSTRG.26196	Gm10684	lincRNA
105021	0	known	NA	NA	chr3	+	97930173	97967018	ENSMUST00000098828	2	891	ENSMUSG00000074388	Gm5544	lincRNA
104847	0	known	NA	NA	chr3	-	96555765	96558397	ENSMUST00000098839	3	1241	MSTRG.16903	Gm15441	antisense
104570	0	known	NA	NA	chr3	-	95307672	95315127	ENSMUST00000098867	2	794	MSTRG.16834	6330562C20Rik	antisense
160459	0	known	NA	NA	chr9	+	24341657	24418709	ENSMUST00000098926	4	906	MSTRG.25966	Gm10701	antisense
159930	0	known	NA	NA	chr9	-	20435030	20459979	ENSMUST00000098970	9	5079	MSTRG.25867	Zfp26	retained_intron
50470	0	known	NA	NA	chr13	-	119487261	119488384	ENSMUST00000099148	1	1124	MSTRG.8262	3110070M22Rik	antisense
24878	0	known	NA	NA	chr10	-	110962003	111010352	ENSMUST00000099285	8	1495	MSTRG.3694	Zdhhc17	retained_intron
96743	0	known	NA	NA	chr2	-	144173150	144189290	ENSMUST00000099292	4	1743	MSTRG.15527	Gm5535	lincRNA
49056	0	known	NA	NA	chr13	-	91713308	91741872	ENSMUST00000099331	2	2127	MSTRG.8005	4833422C13Rik	antisense
48504	0	known	NA	NA	chr13	-	74434781	74462719	ENSMUST00000099446	4	1362	MSTRG.7895	E430024I08Rik	lincRNA
67485	0	known	NA	NA	chr16	+	70314063	70361650	ENSMUST00000099628	2	1026	MSTRG.11005	Gbe1	retained_intron
94229	0	known	NA	NA	chr2	-	105077895	105078459	ENSMUST00000099647	1	565	MSTRG.15135	Wt1os	antisense
83791	0	known	NA	NA	chr19	-	11047617	11050686	ENSMUST00000099676	3	890	MSTRG.13463	AW112010	lincRNA
93774	0	known	NA	NA	chr2	+	93452819	93469871	ENSMUST00000099693	5	2244	MSTRG.15069	Gm10804	lincRNA
20608	0	known	NA	NA	chr10	+	43593426	43631088	ENSMUST00000099888	3	2008	MSTRG.3036	F930017D23Rik	lincRNA
65704	0	known	NA	NA	chr16	-	29958493	29962307	ENSMUST00000100016	3	348	ENSMUSG00000075286	Gm1968	lincRNA
89822	0	known	NA	NA	chr2	-	32574184	32575684	ENSMUST00000100190	1	1501	MSTRG.14557	9430097D07Rik	antisense
61443	0	known	NA	NA	chr15	-	83357560	83367282	ENSMUST00000100370	4	2275	MSTRG.10070	1700001L05Rik	lincRNA
162166	0	known	NA	NA	chr9	-	45868877	45869544	ENSMUST00000100407	2	492	MSTRG.26209	Rnf214	retained_intron
87251	0	known	NA	NA	chr2	-	6932541	6935081	ENSMUST00000100426	1	2541	MSTRG.14064	Gm10855	sense_intronic
31979	0	known	NA	NA	chr11	+	77840933	77844878	ENSMUST00000100443	2	3807	MSTRG.4887	Myo18a	retained_intron
55822	0	known	NA	NA	chr14	-	67304888	67314711	ENSMUST00000100448	4	2018	ENSMUSG00000075549	Gm6878	antisense
55788	0	known	NA	NA	chr14	+	66868850	66871723	ENSMUST00000100453	1	2874	MSTRG.9129	Gm5464	lincRNA
126947	0	known	NA	NA	chr5	+	138995056	139000577	ENSMUST00000100518	1	5522	MSTRG.20616	6330403L08Rik	antisense
126902	0	known	NA	NA	chr5	+	138363719	138388287	ENSMUST00000100526	4	2355	MSTRG.20602	Gm10874	lincRNA
126149	0	known	NA	NA	chr5	+	134676490	134680145	ENSMUST00000100641	2	1148	MSTRG.20491	Gm10369	antisense
58717	0	known	NA	NA	chr15	-	43430943	43477036	ENSMUST00000100683	3	668	MSTRG.9655	Gm10373	lincRNA
125620	0	known	NA	NA	chr5	+	125389322	125390555	ENSMUST00000100700	1	1234	MSTRG.20422	Gm10382	antisense
58455	0	known	NA	NA	chr15	-	36870501	36879816	ENSMUST00000100713	2	2046	ENSMUSG00000072618	Gm10384	lincRNA
125156	0	known	NA	NA	chr5	+	123142193	123149981	ENSMUST00000100731	6	3365	MSTRG.20347	Setd1b	retained_intron
137185	0	known	NA	NA	chr6	-	147438362	147476046	ENSMUST00000100778	5	1821	MSTRG.22412	Gm6288	antisense
31953	0	known	NA	NA	chr11	+	77763301	77780195	ENSMUST00000100795	2	3040	MSTRG.4887	Myo18a	retained_intron
31924	0	known	NA	NA	chr11	-	77516660	77519198	ENSMUST00000100807	2	1732	MSTRG.4883	Gm10392	antisense
136916	0	known	NA	NA	chr6	+	143245893	143297272	ENSMUST00000100817	4	2149	ENSMUSG00000072679	D6Ertd474e	lincRNA
136870	0	known	NA	NA	chr6	+	142814231	142833494	ENSMUST00000100821	7	2459	MSTRG.22341	Gm7457	antisense
51830	0	known	NA	NA	chr14	+	24909414	24913440	ENSMUST00000100826	2	397	ENSMUSG00000072686	Gm10398	lincRNA
123365	0	known	NA	NA	chr5	+	108369858	108378239	ENSMUST00000100944	5	1671	MSTRG.20058	Gm10419	lincRNA
30546	0	known	NA	NA	chr11	-	69057718	69060483	ENSMUST00000101007	1	2766	MSTRG.4680	9330160F10Rik	antisense
134340	0	known	NA	NA	chr6	+	113531704	113538719	ENSMUST00000101051	5	2142	MSTRG.21922	Fancd2	retained_intron
30146	0	known	NA	NA	chr11	-	62366944	62438515	ENSMUST00000101068	19	2815	MSTRG.4626	Ncor1	retained_intron
121564	0	known	NA	NA	chr5	+	74949190	74966368	ENSMUST00000101121	5	1437	ENSMUSG00000072874	Gm6116	lincRNA
120002	0	known	NA	NA	chr5	+	37338608	37387764	ENSMUST00000101258	12	2796	ENSMUSG00000050248	Evc2	retained_intron
132162	0	known	NA	NA	chr6	+	72636253	72637717	ENSMUST00000101278	2	926	MSTRG.21560	Gm15401	antisense
40302	0	known	NA	NA	chr12	+	76444560	76451336	ENSMUST00000101281	4	1598	MSTRG.6407	Gm10451	lincRNA
154457	0	known	NA	NA	chr8	+	68880657	68889681	ENSMUST00000101463	2	2423	MSTRG.24805	Lpl	retained_intron
118401	0	known	NA	NA	chr5	-	23431810	23434026	ENSMUST00000101522	1	2217	MSTRG.19251	5031425E22Rik	lincRNA
118199	0	known	NA	NA	chr5	+	20702277	20706052	ENSMUST00000101556	2	883	MSTRG.19183	Gm29254	3prime_overlapping_ncRNA
117951	0	known	NA	NA	chr5	+	10236829	10237461	ENSMUST00000101606	1	633	ENSMUSG00000073226	Gm10482	lincRNA
1395	0	known	NA	NA	X	+	42526585	42529330	ENSMUST00000101619	1	2746	MSTRG.187	Sh2d1a	retained_intron
31408	0	known	NA	NA	chr11	+	73090583	73134834	ENSMUST00000102537	26	3825	MSTRG.4801	Itgae	retained_intron
114691	0	known	NA	NA	chr4	-	132186750	132212871	ENSMUST00000102570	4	3302	MSTRG.18573	Ythdf2	retained_intron
108402	0	known	NA	NA	chr4	-	3834473	3835665	ENSMUST00000103009	3	759	MSTRG.17509	Rps20	retained_intron
36469	0	known	NA	NA	chr11	-	117775357	117780909	ENSMUST00000103025	8	1567	MSTRG.5655	Tmc6	retained_intron
106754	0	known	NA	NA	chr3	-	127496107	127499260	ENSMUST00000104965	1	3154	ENSMUSG00000032826	Ank2	retained_intron
2951	0	known	NA	NA	X	+	85825892	85827662	ENSMUST00000105109	1	1771	ENSMUSG00000078314	Gm14762	lincRNA
25038	0	known	NA	NA	chr10	-	115462673	115587759	ENSMUST00000105272	11	4793	ENSMUSG00000020140	Lgr5	retained_intron
69688	0	known	NA	NA	chr17	+	17316078	17320042	ENSMUST00000105311	4	978	MSTRG.11332	Gm6712	lincRNA
22272	0	known	NA	NA	chr10	-	77257776	77259223	ENSMUST00000105408	2	708	MSTRG.3288	Gm10941	bidirectional_promoter_lncRNA
20492	0	known	NA	NA	chr10	-	41914993	41976744	ENSMUST00000105503	12	5194	MSTRG.2995	Armc2	retained_intron
117113	0	known	NA	NA	chr4	+	154974533	154980938	ENSMUST00000105632	10	1431	MSTRG.19028	Pank4	retained_intron
116851	0	known	NA	NA	chr4	+	152039336	152056394	ENSMUST00000105663	10	2064	MSTRG.19001	Nol9	retained_intron
49564	0	known	NA	NA	chr13	-	100043355	100046839	ENSMUST00000105697	3	648	MSTRG.8105	Bdp1	retained_intron
116438	0	known	NA	NA	chr4	+	148144790	148145699	ENSMUST00000105708	2	735	MSTRG.18927	Mad2l2	retained_intron
23081	0	known	NA	NA	chr10	-	80766859	80768987	ENSMUST00000105760	2	367	MSTRG.3392	Gm17151	antisense
115613	0	known	NA	NA	chr4	+	138262499	138287162	ENSMUST00000105820	7	1968	ENSMUSG00000028758	Kif17	retained_intron
114801	0	known	NA	NA	chr4	+	132551295	132553742	ENSMUST00000105937	2	1042	MSTRG.18600	Dnajc8	retained_intron
114501	0	known	NA	NA	chr4	+	130010069	130012546	ENSMUST00000106012	5	874	ENSMUSG00000028782	Adgrb2	retained_intron
36924	0	known	NA	NA	chr11	-	120612205	120617936	ENSMUST00000106187	8	1256	MSTRG.5730	Pcyt2	retained_intron
36313	0	known	NA	NA	chr11	+	116671669	116675799	ENSMUST00000106378	5	1989	MSTRG.5641	Snhg16	antisense
106400	0	known	NA	NA	chr3	-	121158007	121171695	ENSMUST00000106465	3	1583	MSTRG.17177	Rwdd3	retained_intron
147946	0	known	NA	NA	chr7	+	112225890	112315415	ENSMUST00000106647	8	1572	MSTRG.23807	Mical2	retained_intron
147947	0	known	NA	NA	chr7	+	112225890	112348368	ENSMUST00000106648	18	4136	MSTRG.23807	Mical2	retained_intron
112558	0	known	NA	NA	chr4	+	108626048	108634123	ENSMUST00000106665	16	2910	MSTRG.18235	Cc2d1b	retained_intron
105865	0	known	NA	NA	chr3	-	108074744	108075530	ENSMUST00000106667	2	660	MSTRG.17094	Ampd2	retained_intron
147850	0	known	NA	NA	chr7	+	110772788	110795678	ENSMUST00000106686	5	2739	MSTRG.23795	Ampd3	retained_intron
35402	0	known	NA	NA	chr11	-	106783733	106785052	ENSMUST00000106778	3	714	MSTRG.5472	Ddx5	retained_intron
112218	0	known	NA	NA	chr4	+	106316220	106360883	ENSMUST00000106798	10	3179	MSTRG.18193	Usp24	retained_intron
35326	0	known	NA	NA	chr11	-	106381045	106383077	ENSMUST00000106809	3	705	MSTRG.5457	Icam2	retained_intron
35296	0	known	NA	NA	chr11	-	106263799	106264936	ENSMUST00000106841	3	886	MSTRG.5455	Smarcd2	retained_intron
35242	0	known	NA	NA	chr11	+	106036900	106048644	ENSMUST00000106891	4	1135	MSTRG.5438	Dcaf7	retained_intron
35078	0	known	NA	NA	chr11	-	103909426	103954056	ENSMUST00000107009	9	1885	MSTRG.5404	Nsf	retained_intron
104848	0	known	NA	NA	chr3	-	96555788	96566801	ENSMUST00000107095	4	1653	MSTRG.16903	Gm15441	antisense
111574	0	known	NA	NA	chr4	+	88345367	88411011	ENSMUST00000107148	17	5990	MSTRG.18078	Focad	retained_intron
111494	0	known	NA	NA	chr4	+	86276766	86428382	ENSMUST00000107177	16	6278	ENSMUSG00000066113	Adamtsl1	retained_intron
58968	0	known	NA	NA	chr15	-	55542871	55557748	ENSMUST00000107207	3	1129	MSTRG.9693	Mrpl13	retained_intron
104012	0	known	NA	NA	chr3	-	90489000	90490792	ENSMUST00000107351	3	958	MSTRG.16773	Snapin	retained_intron
104007	0	known	NA	NA	chr3	-	90488026	90490547	ENSMUST00000107352	2	1962	MSTRG.16773	Snapin	retained_intron
144878	0	known	NA	NA	chr7	+	80246555	80259195	ENSMUST00000107381	13	2392	MSTRG.23357	Ttll13	retained_intron
144860	0	known	NA	NA	chr7	+	80186878	80221832	ENSMUST00000107383	13	2775	MSTRG.23353	Sema4b	retained_intron
33921	0	known	NA	NA	chr11	+	97833424	97836071	ENSMUST00000107568	2	2267	MSTRG.5235	Lasp1	retained_intron
33907	0	known	NA	NA	chr11	+	97799672	97807319	ENSMUST00000107569	2	686	MSTRG.5235	Lasp1	retained_intron
33800	0	known	NA	NA	chr11	-	97206908	97213031	ENSMUST00000107608	2	1113	MSTRG.5218	Npepps	retained_intron
103046	0	known	NA	NA	chr3	-	86995834	86998071	ENSMUST00000107620	3	1599	MSTRG.16627	Cd1d1	retained_intron
110547	0	known	NA	NA	chr4	+	53631490	53651790	ENSMUST00000107643	4	2350	ENSMUSG00000054752	Fsd1l	retained_intron
42700	0	known	NA	NA	chr12	+	110659092	110659844	ENSMUST00000107660	2	577	MSTRG.6815	Dync1h1	retained_intron
109648	0	known	NA	NA	chr4	+	42087972	42089708	ENSMUST00000107991	1	1737	MSTRG.17764	Gm3892	antisense
101214	0	known	NA	NA	chr3	+	36864469	36932026	ENSMUST00000108145	21	3551	MSTRG.16308	4932438A13Rik	retained_intron
109007	0	known	NA	NA	chr4	-	24649302	24851124	ENSMUST00000108213	7	2041	MSTRG.17624	Klhl32	retained_intron
100959	0	known	NA	NA	chr3	-	32954337	33143247	ENSMUST00000108219	11	2564	ENSMUSG00000027674	Pex5l	retained_intron
108867	0	known	NA	NA	chr4	-	19549575	19570108	ENSMUST00000108254	5	1588	MSTRG.17608	Cpne3	retained_intron
100639	0	known	NA	NA	chr3	-	27121878	27153878	ENSMUST00000108296	19	2294	MSTRG.16202	Ect2	retained_intron
32081	0	known	NA	NA	chr11	-	78207028	78223686	ENSMUST00000108314	19	3856	MSTRG.4910	Supt6	retained_intron
30795	0	known	NA	NA	chr11	-	69881567	69890433	ENSMUST00000108622	17	2188	MSTRG.4720	Acap1	retained_intron
30499	0	known	NA	NA	chr11	-	68948232	68952174	ENSMUST00000108670	5	2659	ENSMUSG00000052921	Arhgef15	retained_intron
158930	0	known	NA	NA	chr8	+	124520805	124545774	ENSMUST00000108803	13	2101	MSTRG.25508	Cog2	retained_intron
29140	0	known	NA	NA	chr11	+	53457249	53467501	ENSMUST00000109010	6	2893	ENSMUSG00000018387	Shroom1	retained_intron
99424	0	known	NA	NA	chr2	+	176097788	176100706	ENSMUST00000109032	2	622	MSTRG.15987	Gm11008	lincRNA
28983	0	known	NA	NA	chr11	+	51584811	51593603	ENSMUST00000109105	5	2021	MSTRG.4409	Phykpl	retained_intron
99153	0	known	NA	NA	chr2	+	172440602	172466654	ENSMUST00000109132	8	944	MSTRG.15927	Rtf2	retained_intron
157703	0	known	NA	NA	chr8	-	107418154	107418699	ENSMUST00000109273	2	459	MSTRG.25395	Nob1	retained_intron
33807	0	known	NA	NA	chr11	-	97224391	97226868	ENSMUST00000109294	2	543	MSTRG.5218	Npepps	retained_intron
28274	0	known	NA	NA	chr11	-	40685486	40692774	ENSMUST00000109307	2	2607	MSTRG.4304	Mat2b	retained_intron
98209	0	known	NA	NA	chr2	-	160568379	160619971	ENSMUST00000109473	3	340	ENSMUSG00000078956	Gm14221	lincRNA
27773	0	known	NA	NA	chr11	-	28575197	28584266	ENSMUST00000109501	2	3134	ENSMUSG00000032878	Ccdc85a	retained_intron
98074	0	known	NA	NA	chr2	+	158028508	158049436	ENSMUST00000109519	4	2323	MSTRG.15767	Rprd1b	retained_intron
60611	0	known	NA	NA	chr15	+	78983106	79005869	ENSMUST00000109688	13	3987	MSTRG.9945	Triobp	retained_intron
42169	0	known	NA	NA	chr12	+	104263157	104265736	ENSMUST00000109960	2	701	MSTRG.6752	Serpina3i	retained_intron
96900	0	known	NA	NA	chr2	-	146420078	146512344	ENSMUST00000109982	16	4163	MSTRG.15563	Ralgapa2	retained_intron
58946	0	known	NA	NA	chr15	-	55099917	55113677	ENSMUST00000110230	5	1030	MSTRG.9688	Gm9920	bidirectional_promoter_lncRNA
58822	0	known	NA	NA	chr15	-	47947897	47961468	ENSMUST00000110261	4	865	MSTRG.9665	Csmd3	retained_intron
18322	0	known	NA	NA	chr1	+	190170296	190217276	ENSMUST00000110279	2	828	MSTRG.2627	Prox1os	antisense
95669	0	known	NA	NA	chr2	+	125866268	125947350	ENSMUST00000110454	8	1388	MSTRG.15365	Galk2	retained_intron
127864	0	known	NA	NA	chr5	+	148950250	148951658	ENSMUST00000110507	3	639	MSTRG.20790	8430423G03Rik	lincRNA
152978	0	known	NA	NA	chr8	+	26120480	26126239	ENSMUST00000110573	3	561	MSTRG.24578	Rnf170	retained_intron
44151	0	known	NA	NA	chr13	-	12308219	12340760	ENSMUST00000110616	4	1389	MSTRG.7167	Actn2	retained_intron
94956	0	known	NA	NA	chr2	-	119609512	119618469	ENSMUST00000110805	5	1778	MSTRG.15251	Oip5	retained_intron
94880	0	known	NA	NA	chr2	+	119112814	119134073	ENSMUST00000110828	7	3323	MSTRG.15230	Rad51	retained_intron
152036	0	known	NA	NA	chr8	-	12879878	12883726	ENSMUST00000110860	3	702	MSTRG.24413	Gm15353	antisense
94761	0	known	NA	NA	chr2	-	117298093	117343001	ENSMUST00000110898	6	1336	MSTRG.15211	Rasgrp1	retained_intron
19409	0	known	NA	NA	chr10	+	19591958	19597851	ENSMUST00000110989	2	676	MSTRG.2818	Ifngr1	retained_intron
17876	0	known	NA	NA	chr1	+	181155720	181168994	ENSMUST00000111057	3	3207	MSTRG.2546	Cnih4	retained_intron
93734	0	known	NA	NA	chr2	+	93027956	93033439	ENSMUST00000111270	5	2936	MSTRG.15055	4631405J19Rik	antisense
123988	0	known	NA	NA	chr5	-	113848108	113849865	ENSMUST00000111283	2	861	MSTRG.20154	Coro1c	retained_intron
86591	0	known	NA	NA	chr19	+	55742243	55912769	ENSMUST00000111649	7	1029	MSTRG.13932	Tcf7l2	retained_intron
86592	0	known	NA	NA	chr19	+	55742243	55912769	ENSMUST00000111651	8	1173	MSTRG.13932	Tcf7l2	retained_intron
86590	0	known	NA	NA	chr19	+	55742242	55912769	ENSMUST00000111652	8	1087	MSTRG.13932	Tcf7l2	retained_intron
86598	0	known	NA	NA	chr19	+	55742269	55925239	ENSMUST00000111653	11	2632	MSTRG.13932	Tcf7l2	retained_intron
86587	0	known	NA	NA	chr19	+	55741884	55925239	ENSMUST00000111654	12	3059	MSTRG.13932	Tcf7l2	retained_intron
136983	0	known	NA	NA	chr6	-	145174834	145205443	ENSMUST00000111727	12	4404	MSTRG.22375	Casc1	retained_intron
85971	0	known	NA	NA	chr19	-	45792346	45816022	ENSMUST00000111906	9	3114	ENSMUSG00000025221	Kcnip2	retained_intron
136388	0	known	NA	NA	chr6	-	134450483	134477955	ENSMUST00000111950	11	9418	MSTRG.22253	Lrp6	retained_intron
52516	0	known	NA	NA	chr14	-	32084696	32085729	ENSMUST00000112000	2	606	MSTRG.8593	Dph3	retained_intron
15041	0	known	NA	NA	chr1	-	138062861	138116441	ENSMUST00000112036	26	5740	MSTRG.2040	Ptprc	retained_intron
91818	0	known	NA	NA	chr2	+	72285764	72399237	ENSMUST00000112073	11	1925	MSTRG.14878	Map3k20	retained_intron
14865	0	known	NA	NA	chr1	-	135606447	135688105	ENSMUST00000112103	2	1645	MSTRG.2013	Nav1	retained_intron
124152	0	known	NA	NA	chr5	+	114859710	114876702	ENSMUST00000112153	8	2198	ENSMUSG00000029564	4930519G04Rik	retained_intron
14744	0	known	NA	NA	chr1	+	134560207	134606791	ENSMUST00000112197	12	2740	MSTRG.1989	Kdm5b	retained_intron
52218	0	known	NA	NA	chr14	-	30606759	30626236	ENSMUST00000112208	6	1240	MSTRG.8558	Prkcd	retained_intron
77238	0	known	NA	NA	chr17	+	88627364	88637634	ENSMUST00000112216	2	2676	MSTRG.12453	Ston1	retained_intron
166027	0	known	NA	NA	chr9	-	103220895	103222675	ENSMUST00000112503	2	775	MSTRG.26802	Trf	retained_intron
84910	0	known	NA	NA	chr19	+	30030589	30057357	ENSMUST00000112552	3	1658	MSTRG.13635	Uhrf2	retained_intron
50589	0	known	NA	NA	chr14	+	3262368	3305832	ENSMUST00000112812	4	1737	ENSMUSG00000079407	1700110I01Rik	lincRNA
134468	0	known	NA	NA	chr6	-	115024721	115037876	ENSMUST00000112975	4	1207	MSTRG.21939	Tamm41	retained_intron
134371	0	known	NA	NA	chr6	+	113669778	113695033	ENSMUST00000113024	10	3122	MSTRG.21926	Irak2	retained_intron
90184	0	known	NA	NA	chr2	-	35180205	35203152	ENSMUST00000113025	6	6378	MSTRG.14614	Rab14	retained_intron
134270	0	known	NA	NA	chr6	-	113374483	113377883	ENSMUST00000113106	3	1994	MSTRG.21912	Tada3	retained_intron
134269	0	known	NA	NA	chr6	-	113374386	113377883	ENSMUST00000113107	4	1721	MSTRG.21912	Tada3	retained_intron
89989	0	known	NA	NA	chr2	-	33259364	33371486	ENSMUST00000113164	8	2005	MSTRG.14581	Ralgps1	retained_intron
12442	0	known	NA	NA	chr1	-	85609853	85610302	ENSMUST00000113396	1	450	MSTRG.1608	Gm10552	antisense
82881	0	known	NA	NA	chr19	-	6355598	6363759	ENSMUST00000113496	3	518	MSTRG.13346	Gm14966	antisense
132975	0	known	NA	NA	chr6	+	86849628	86953312	ENSMUST00000113668	9	3932	MSTRG.21675	Aak1	retained_intron
132891	0	known	NA	NA	chr6	+	86404473	86425449	ENSMUST00000113708	8	986	MSTRG.21670	Tia1	retained_intron
11624	0	known	NA	NA	chr1	+	74542903	74560606	ENSMUST00000113745	10	1749	MSTRG.1477	Plcd4	retained_intron
89180	0	known	NA	NA	chr2	-	29783219	29788502	ENSMUST00000113803	4	1362	MSTRG.14470	Trub2	retained_intron
82075	0	known	NA	NA	chr19	-	4286001	4306222	ENSMUST00000113837	18	3668	MSTRG.13235	Grk2	retained_intron
73680	0	known	NA	NA	chr17	-	35377021	35380292	ENSMUST00000113886	2	3122	MSTRG.11886	Gm11131	antisense
60692	0	known	NA	NA	chr15	+	79245274	79248151	ENSMUST00000113954	4	1193	MSTRG.9954	Pick1	retained_intron
132188	0	known	NA	NA	chr6	-	73084178	73139005	ENSMUST00000114038	22	4387	ENSMUSG00000052861	Dnah6	retained_intron
132166	0	known	NA	NA	chr6	+	72699214	72705090	ENSMUST00000114051	2	670	MSTRG.21564	Gm15402	antisense
120115	0	known	NA	NA	chr5	+	38735983	38747897	ENSMUST00000114080	4	439	ENSMUSG00000079528	Clnkos	antisense
11075	0	known	NA	NA	chr1	+	63445910	63570688	ENSMUST00000114101	22	5090	MSTRG.1384	Adam23	retained_intron
10903	0	known	NA	NA	chr1	+	60343323	60372707	ENSMUST00000114202	8	976	MSTRG.1335	Cyp20a1	retained_intron
73142	0	known	NA	NA	chr17	-	34182033	34187764	ENSMUST00000114230	4	3295	MSTRG.11788	Psmb9	retained_intron
162809	0	known	NA	NA	chr9	-	55240700	55283625	ENSMUST00000114306	4	1797	MSTRG.26309	Nrg4	retained_intron
72995	0	known	NA	NA	chr17	-	33996018	34000684	ENSMUST00000114311	6	2275	MSTRG.11768	H2-K1	retained_intron
119632	0	known	NA	NA	chr5	-	34221969	34243559	ENSMUST00000114370	7	1499	ENSMUSG00000037224	Zfyve28	retained_intron
66951	0	known	NA	NA	chr16	-	50218557	50432390	ENSMUST00000114477	13	4517	MSTRG.10908	Bbx	retained_intron
88144	0	known	NA	NA	chr2	+	24336856	24339409	ENSMUST00000114486	1	2554	ENSMUSG00000026981	Il1rn	retained_intron
69104	0	known	NA	NA	chr17	-	7761300	7767675	ENSMUST00000114579	2	4054	ENSMUSG00000071984	Fndc1	retained_intron
130343	0	known	NA	NA	chr6	+	47943195	47948163	ENSMUST00000114588	3	2750	MSTRG.21202	Zfp783	retained_intron
87717	0	known	NA	NA	chr2	+	14873655	14972120	ENSMUST00000114718	8	912	MSTRG.14244	Cacnb2	retained_intron
87459	0	known	NA	NA	chr2	+	11172112	11265700	ENSMUST00000114853	12	6585	MSTRG.14082	Prkcq	retained_intron
1631	0	known	NA	NA	X	+	52575843	52619047	ENSMUST00000114854	5	1974	ENSMUSG00000055110	A630012P03Rik	antisense
129725	0	known	NA	NA	chr6	-	38817907	38861851	ENSMUST00000114855	2	26263	MSTRG.21091	Hipk2	retained_intron
66247	0	known	NA	NA	chr16	+	35939012	35968728	ENSMUST00000114877	9	3110	MSTRG.10785	Parp9	retained_intron
87194	0	known	NA	NA	chr2	-	6206006	6213033	ENSMUST00000114941	3	872	MSTRG.14051	Echdc3	retained_intron
87047	0	known	NA	NA	chr2	+	4401471	4538897	ENSMUST00000115039	11	2409	MSTRG.14014	Frmd4a	retained_intron
129284	0	known	NA	NA	chr6	-	31165523	31218679	ENSMUST00000115107	4	1922	MSTRG.21018	Lncpint	lincRNA
118146	0	known	NA	NA	chr5	+	17694202	17730265	ENSMUST00000115271	7	4075	ENSMUSG00000028780	Sema3c	retained_intron
61943	0	known	NA	NA	chr15	-	89426468	89427323	ENSMUST00000115278	2	707	MSTRG.10136	Chkb	retained_intron
128890	0	known	NA	NA	chr6	-	25748775	25809246	ENSMUST00000115329	15	3291	MSTRG.20952	Pot1a	retained_intron
128841	0	known	NA	NA	chr6	-	23687316	23839421	ENSMUST00000115355	2	2277	MSTRG.20944	Cadps2	retained_intron
8460	0	known	NA	NA	chr1	-	9560832	9631175	ENSMUST00000115480	5	1329	MSTRG.911	2610203C22Rik	antisense
79337	0	known	NA	NA	chr18	+	38993145	39100149	ENSMUST00000115574	3	1159	MSTRG.12809	Arhgap26	retained_intron
79332	0	known	NA	NA	chr18	+	38892458	38971276	ENSMUST00000115580	5	2187	MSTRG.12809	Gm5820	lincRNA
64760	0	known	NA	NA	chr16	-	18254940	18284549	ENSMUST00000115633	12	3450	MSTRG.10530	Dgcr8	retained_intron
69195	0	known	NA	NA	chr17	+	8525450	8923426	ENSMUST00000115722	5	3673	ENSMUSG00000023868	Pde10a	retained_intron
68955	0	known	NA	NA	chr17	+	6007580	6032929	ENSMUST00000115784	17	2634	MSTRG.11217	Synj2	retained_intron
68952	0	known	NA	NA	chr17	+	5990063	6044290	ENSMUST00000115788	23	3498	MSTRG.11217	Synj2	retained_intron
35028	0	known	NA	NA	chr11	-	103331498	103364274	ENSMUST00000116102	17	5417	MSTRG.5398	Arhgap27	retained_intron
154880	0	known	NA	NA	chr8	-	70699538	70700080	ENSMUST00000116172	1	543	MSTRG.24870	Gm11175	antisense
41036	0	known	NA	NA	chr12	-	84922542	84923859	ENSMUST00000116345	2	1038	MSTRG.6565	Gm17193	sense_intronic
121512	0	known	NA	NA	chr5	+	74093083	74095406	ENSMUST00000117249	2	2106	MSTRG.19769	Dancr	retained_intron
120228	0	known	NA	NA	chr5	+	43821502	43843986	ENSMUST00000118126	6	2574	MSTRG.19508	Bst1	retained_intron
68080	0	known	NA	NA	chr16	-	90960492	91011092	ENSMUST00000118246	19	2774	MSTRG.11087	Synj1	retained_intron
81755	0	known	NA	NA	chr19	-	3798615	3852419	ENSMUST00000118575	3	1086	MSTRG.13203	Gm16066	antisense
94716	0	known	NA	NA	chr2	-	115864870	115872962	ENSMUST00000118654	4	2371	ENSMUSG00000027210	Meis2	retained_intron
14910	0	known	NA	NA	chr1	+	136026997	136036633	ENSMUST00000118832	2	3098	MSTRG.2017	Tmem9	retained_intron
152229	0	known	NA	NA	chr8	-	13972616	13974777	ENSMUST00000119182	1	2162	MSTRG.24446	Tdrp	retained_intron
63101	0	known	NA	NA	chr15	+	102208262	102215606	ENSMUST00000119830	3	3745	MSTRG.10308	Zfp740	retained_intron
152835	0	known	NA	NA	chr8	+	25566850	25575718	ENSMUST00000120106	9	4320	MSTRG.24550	Fgfr1	retained_intron
121511	0	known	NA	NA	chr5	+	74093077	74095406	ENSMUST00000120364	3	1644	MSTRG.19769	Dancr	lincRNA
104716	0	known	NA	NA	chr3	+	95871525	95889093	ENSMUST00000120398	4	1723	MSTRG.16861	C920021L13Rik	antisense
63095	0	known	NA	NA	chr15	+	102204746	102208876	ENSMUST00000121206	3	893	MSTRG.10308	Zfp740	retained_intron
164609	0	known	NA	NA	chr9	+	76015014	76076122	ENSMUST00000121592	5	1909	MSTRG.26587	Hmgcll1	retained_intron
121540	0	known	NA	NA	chr5	+	74535684	74586128	ENSMUST00000121950	13	2142	MSTRG.19777	Fip1l1	retained_intron
73170	0	known	NA	NA	chr17	-	34211312	34214459	ENSMUST00000121995	3	1210	MSTRG.11794	Gm15821	macro_lncRNA
66657	0	known	NA	NA	chr16	+	43889899	43939567	ENSMUST00000122014	8	1822	MSTRG.10849	Ccdc191	retained_intron
98494	0	known	NA	NA	chr2	-	164459896	164460955	ENSMUST00000122806	3	382	MSTRG.15826	Gm14302	antisense
155611	0	known	NA	NA	chr8	-	80705485	80740806	ENSMUST00000122807	20	4673	MSTRG.25012	Smarca5	retained_intron
70611	0	known	NA	NA	chr17	+	24720273	24721332	ENSMUST00000122809	2	823	MSTRG.11462	Rps2	retained_intron
98612	0	known	NA	NA	chr2	+	164880052	164883932	ENSMUST00000122810	2	1205	MSTRG.15843	Pcif1	retained_intron
11138	0	known	NA	NA	chr1	-	64683348	64690659	ENSMUST00000122813	4	486	MSTRG.1397	2810408I11Rik	antisense
34551	0	known	NA	NA	chr11	-	101288262	101302286	ENSMUST00000122817	11	2688	MSTRG.5335	Becn1	retained_intron
9226	0	known	NA	NA	chr1	+	33736657	33739370	ENSMUST00000122822	3	437	ENSMUSG00000004768	Rab23	retained_intron
54144	0	known	NA	NA	chr14	-	52212800	52214323	ENSMUST00000122823	2	761	MSTRG.8806	Chd8	retained_intron
165882	0	known	NA	NA	chr9	+	100848161	100855904	ENSMUST00000122824	2	686	MSTRG.26774	Stag1	retained_intron
29861	0	known	NA	NA	chr11	+	60509534	60521986	ENSMUST00000122825	12	2285	MSTRG.4569	Myo15	retained_intron
164805	0	known	NA	NA	chr9	-	79712534	79718831	ENSMUST00000122827	2	3351	MSTRG.26606	Col12a1	retained_intron
129561	0	known	NA	NA	chr6	-	35286503	35308131	ENSMUST00000122829	5	2103	MSTRG.21064	Slc13a4	retained_intron
14228	0	known	NA	NA	chr1	-	130440154	130449416	ENSMUST00000122830	3	1336	MSTRG.1904	Cd55	retained_intron
33512	0	known	NA	NA	chr11	+	95310429	95324496	ENSMUST00000122837	3	630	MSTRG.5157	Gm11520	antisense
48667	0	known	NA	NA	chr13	+	76825446	77031886	ENSMUST00000122843	8	2971	MSTRG.7918	Mctp1	retained_intron
150326	0	known	NA	NA	chr7	+	139086028	139101783	ENSMUST00000122844	13	3156	ENSMUSG00000025478	Dpysl4	retained_intron
17095	0	known	NA	NA	chr1	+	172114337	172122330	ENSMUST00000122845	11	2580	MSTRG.2423	Copa	retained_intron
115843	0	known	NA	NA	chr4	-	141016637	141022124	ENSMUST00000122846	8	2186	ENSMUSG00000040860	Crocc	retained_intron
114566	0	known	NA	NA	chr4	+	130663366	130719172	ENSMUST00000122847	4	1564	MSTRG.18567	Pum1	retained_intron
4231	0	known	NA	NA	X	+	129064297	129067146	ENSMUST00000122848	3	494	ENSMUSG00000086244	4930558G05Rik	lincRNA
140546	0	known	NA	NA	chr7	+	28393041	28399388	ENSMUST00000122857	13	2002	MSTRG.22821	Paf1	retained_intron
101118	0	known	NA	NA	chr3	+	35933045	35942717	ENSMUST00000122858	3	490	MSTRG.16275	Gm15952	antisense
89108	0	known	NA	NA	chr2	+	29074761	29083408	ENSMUST00000122866	3	2535	MSTRG.14455	Ttf1	retained_intron
150747	0	known	NA	NA	chr7	+	141256003	141257829	ENSMUST00000122868	3	1283	MSTRG.24236	Phrf1	retained_intron
129776	0	known	NA	NA	chr6	-	39401275	39405081	ENSMUST00000122874	2	584	MSTRG.21100	Mkrn1	retained_intron
124376	0	known	NA	NA	chr5	+	115945297	115998498	ENSMUST00000122877	28	4398	MSTRG.20220	Cit	retained_intron
165846	0	known	NA	NA	chr9	-	100465708	100492292	ENSMUST00000122880	5	7136	MSTRG.26769	Il20rb	retained_intron
119882	0	known	NA	NA	chr5	-	36454967	36464812	ENSMUST00000122882	2	1743	ENSMUSG00000039563	2210406O10Rik	lincRNA
14928	0	known	NA	NA	chr1	+	136131454	136149993	ENSMUST00000122892	6	2606	MSTRG.2018	Kif21b	retained_intron
122354	0	known	NA	NA	chr5	-	92428021	92435229	ENSMUST00000122893	4	769	MSTRG.19884	Nup54	retained_intron
63591	0	known	NA	NA	chr16	+	4608627	4616584	ENSMUST00000122896	4	4154	MSTRG.10372	Glis2	retained_intron
105146	0	known	NA	NA	chr3	+	100489664	100523920	ENSMUST00000122898	3	1410	MSTRG.16966	Gm12474	lincRNA
94184	0	known	NA	NA	chr2	+	104590532	104616510	ENSMUST00000122900	3	7693	MSTRG.15125	Cstf3	retained_intron
123705	0	known	NA	NA	chr5	-	110667534	110669719	ENSMUST00000122901	2	1738	MSTRG.20116	Ep400	retained_intron
157655	0	known	NA	NA	chr8	-	107052678	107056127	ENSMUST00000122903	2	2469	MSTRG.25388	Cog8	retained_intron
75085	0	known	NA	NA	chr17	+	47922378	47923429	ENSMUST00000122904	3	663	MSTRG.12055	Gm15556	antisense
42067	0	known	NA	NA	chr12	+	103434245	103437675	ENSMUST00000122905	4	664	MSTRG.6741	Ifi27	retained_intron
30288	0	known	NA	NA	chr11	-	64840600	64843753	ENSMUST00000122911	2	2433	ENSMUSG00000086490	Gm12292	lincRNA
111352	0	known	NA	NA	chr4	-	82326825	82505779	ENSMUST00000122918	8	3168	MSTRG.18044	Nfib	retained_intron
102346	0	known	NA	NA	chr3	-	65946151	65958249	ENSMUST00000122919	10	4184	MSTRG.16509	Ccnl1	retained_intron
123740	0	known	NA	NA	chr5	-	110829081	110834895	ENSMUST00000122921	3	420	MSTRG.20120	Hscb	retained_intron
81833	0	known	NA	NA	chr19	+	4000631	4003312	ENSMUST00000122924	3	2293	MSTRG.13212	Nudt8	retained_intron
44686	0	known	NA	NA	chr13	+	21440471	21445934	ENSMUST00000122926	3	2447	MSTRG.7269	4930470G03Rik	bidirectional_promoter_lncRNA
105710	0	known	NA	NA	chr3	+	106721925	106734639	ENSMUST00000122928	2	3159	MSTRG.17070	Lrif1	retained_intron
156078	0	known	NA	NA	chr8	-	84957974	84965993	ENSMUST00000122931	6	861	MSTRG.25114	Rnaseh2a	retained_intron
115866	0	known	NA	NA	chr4	-	141070152	141072328	ENSMUST00000122933	2	830	MSTRG.18766	Necap2	retained_intron
118934	0	known	NA	NA	chr5	+	30174958	30179094	ENSMUST00000122934	4	514	MSTRG.19337	Hadhb	retained_intron
32103	0	known	NA	NA	chr11	+	78290894	78293875	ENSMUST00000122937	6	1697	MSTRG.4912	Rskr	retained_intron
793	0	known	NA	NA	X	+	20695861	20696485	ENSMUST00000122944	2	420	MSTRG.107	Cdk16	retained_intron
90294	0	known	NA	NA	chr2	+	36216825	36223090	ENSMUST00000122948	4	632	MSTRG.14626	Gm13431	lincRNA
2943	0	known	NA	NA	X	-	85712395	85714458	ENSMUST00000122950	3	527	MSTRG.418	Gk	retained_intron
2952	0	known	NA	NA	X	+	85826661	85834831	ENSMUST00000122953	2	1430	ENSMUSG00000078314	Gm14762	lincRNA
118478	0	known	NA	NA	chr5	-	23815618	23831897	ENSMUST00000122963	5	2515	MSTRG.19266	4933427G23Rik	antisense
124336	0	known	NA	NA	chr5	+	115609838	115610614	ENSMUST00000122964	2	643	MSTRG.20219	Gcn1	retained_intron
14278	0	known	NA	NA	chr1	-	130810203	130820704	ENSMUST00000122968	3	456	MSTRG.1916	Gm15848	antisense
114013	0	known	NA	NA	chr4	+	126145979	126147735	ENSMUST00000122969	2	519	MSTRG.18487	Gm12946	antisense
53312	0	known	NA	NA	chr14	+	45587740	45598512	ENSMUST00000122972	3	4033	MSTRG.8710	Gm15601	antisense
28823	0	known	NA	NA	chr11	+	50234023	50235103	ENSMUST00000122977	4	838	MSTRG.4398	Mgat4b	retained_intron
17083	0	known	NA	NA	chr1	-	172067870	172071328	ENSMUST00000122986	5	854	MSTRG.2422	Ncstn	retained_intron
20258	0	known	NA	NA	chr10	-	39558496	39588452	ENSMUST00000122987	4	629	MSTRG.2967	Gm16364	antisense
42317	0	known	NA	NA	chr12	+	107183555	107186734	ENSMUST00000122988	2	641	ENSMUSG00000084871	Gm2800	lincRNA
91755	0	known	NA	NA	chr2	-	71524032	71527954	ENSMUST00000122990	2	666	MSTRG.14864	Dlx1as	antisense
30619	0	known	NA	NA	chr11	-	69343273	69348610	ENSMUST00000122992	7	2153	MSTRG.4692	Chd3	retained_intron
125872	0	known	NA	NA	chr5	-	129999622	130003049	ENSMUST00000122994	3	1550	MSTRG.20455	Gusb	retained_intron
20436	0	known	NA	NA	chr10	-	41487549	41488309	ENSMUST00000122997	3	505	MSTRG.2993	Smpd2	retained_intron
132898	0	known	NA	NA	chr6	+	86419929	86424511	ENSMUST00000123002	3	716	MSTRG.21670	Tia1	retained_intron
129618	0	known	NA	NA	chr6	+	37915221	37928008	ENSMUST00000123007	3	677	MSTRG.21076	Trim24	retained_intron
20193	0	known	NA	NA	chr10	+	36998172	37001889	ENSMUST00000123010	3	817	MSTRG.2956	Hdac2	retained_intron
115525	0	known	NA	NA	chr4	+	137727762	137729861	ENSMUST00000123011	3	1628	MSTRG.18724	Rap1gap	retained_intron
97465	0	known	NA	NA	chr2	+	154190823	154220342	ENSMUST00000123017	14	3545	ENSMUSG00000027485	Bpifb1	retained_intron
71587	0	known	NA	NA	chr17	+	28232764	28296971	ENSMUST00000123020	4	2023	MSTRG.11583	Ppard	retained_intron
89195	0	known	NA	NA	chr2	+	29841648	29845002	ENSMUST00000123021	2	3022	MSTRG.14472	Urm1	retained_intron
144862	0	known	NA	NA	chr7	+	80198536	80214065	ENSMUST00000123023	3	1202	MSTRG.23353	Sema4b	retained_intron
70591	0	known	NA	NA	chr17	+	24698235	24700529	ENSMUST00000123026	7	1572	MSTRG.11460	Noxo1	retained_intron
82663	0	known	NA	NA	chr19	-	5904147	5912871	ENSMUST00000123029	6	829	MSTRG.13314	Dpf2	retained_intron
69483	0	known	NA	NA	chr17	+	13881886	13882770	ENSMUST00000123030	2	427	MSTRG.11308	Afdn	retained_intron
63616	0	known	NA	NA	chr16	-	4660302	4679777	ENSMUST00000123031	7	2344	MSTRG.10373	Coro7	retained_intron
122420	0	known	NA	NA	chr5	-	93187453	93188220	ENSMUST00000123033	2	507	MSTRG.19892	Ccni	retained_intron
90723	0	known	NA	NA	chr2	-	45106485	45113092	ENSMUST00000123037	2	3943	MSTRG.14699	Zeb2	retained_intron
99180	0	known	NA	NA	chr2	+	173011664	173012821	ENSMUST00000123039	2	787	MSTRG.15930	Rae1	retained_intron
3932	0	known	NA	NA	X	+	108834578	108974906	ENSMUST00000123040	6	1109	MSTRG.572	2810403D21Rik	lincRNA
153712	0	known	NA	NA	chr8	+	45975544	45983522	ENSMUST00000123041	4	3260	MSTRG.24669	Ufsp2	retained_intron
142108	0	known	NA	NA	chr7	+	43411379	43412039	ENSMUST00000123042	3	491	MSTRG.23025	Siglecg	retained_intron
110535	0	known	NA	NA	chr4	-	53262732	53263831	ENSMUST00000123044	2	595	ENSMUSG00000086712	AI427809	lincRNA
97117	0	known	NA	NA	chr2	+	151205195	151231614	ENSMUST00000123048	4	1853	ENSMUSG00000067352	Gm14149	lincRNA
35191	0	known	NA	NA	chr11	+	105207416	105241568	ENSMUST00000123050	5	1526	MSTRG.5427	Tlk2	retained_intron
154824	0	known	NA	NA	chr8	+	70531734	70535328	ENSMUST00000123052	4	1106	MSTRG.24863	Fkbp8	retained_intron
1470	0	known	NA	NA	X	-	48181694	48208687	ENSMUST00000123054	6	1410	MSTRG.198	Zdhhc9	retained_intron
121713	0	known	NA	NA	chr5	-	76882832	76886046	ENSMUST00000123059	2	2192	MSTRG.19796	Aasdh	retained_intron
34741	0	known	NA	NA	chr11	-	102145549	102146246	ENSMUST00000123060	2	566	ENSMUSG00000087339	Gm11586	antisense
31752	0	known	NA	NA	chr11	+	75665392	75669274	ENSMUST00000123064	7	764	MSTRG.4848	Myo1c	retained_intron
32256	0	known	NA	NA	chr11	-	79673867	79675128	ENSMUST00000123067	2	689	MSTRG.4942	Rab11fip4os2	antisense
65073	0	known	NA	NA	chr16	-	20282744	20302387	ENSMUST00000123070	7	2096	MSTRG.10577	Parl	retained_intron
64735	0	known	NA	NA	chr16	-	18244969	18248732	ENSMUST00000123073	3	712	MSTRG.10530	Ranbp1	retained_intron
35140	0	known	NA	NA	chr11	+	104580325	104587215	ENSMUST00000123074	6	683	MSTRG.5419	Myl4	retained_intron
96650	0	known	NA	NA	chr2	+	140170713	140172314	ENSMUST00000123078	2	509	MSTRG.15523	Ndufaf5	retained_intron
113118	0	known	NA	NA	chr4	-	116992284	116994413	ENSMUST00000123079	6	979	MSTRG.18334	Urod	retained_intron
89829	0	known	NA	NA	chr2	+	32587139	32594275	ENSMUST00000123080	3	1015	MSTRG.14560	St6galnac4	retained_intron
33005	0	known	NA	NA	chr11	+	87578456	87588717	ENSMUST00000123081	5	4160	MSTRG.5079	Septin4	retained_intron
30724	0	known	NA	NA	chr11	-	69673116	69676621	ENSMUST00000123084	4	2809	MSTRG.4709	Senp3	retained_intron
35742	0	known	NA	NA	chr11	+	113654687	113656648	ENSMUST00000123085	2	1281	MSTRG.5542	Cog1	retained_intron
91854	0	known	NA	NA	chr2	+	72979424	72988677	ENSMUST00000123087	3	583	MSTRG.14885	Sp3os	antisense
135149	0	known	NA	NA	chr6	+	122308999	122317680	ENSMUST00000123093	6	3867	MSTRG.22046	M6pr	retained_intron
622	0	known	NA	NA	X	+	13287284	13288940	ENSMUST00000123096	5	890	MSTRG.76	Ddx3x	retained_intron
20301	0	known	NA	NA	chr10	+	39858925	39863586	ENSMUST00000123103	2	1190	MSTRG.2972	Rev3l	retained_intron
144918	0	known	NA	NA	chr7	-	80316641	80324255	ENSMUST00000123109	7	2367	MSTRG.23360	Rccd1	retained_intron
60023	0	known	NA	NA	chr15	-	76347040	76351111	ENSMUST00000123112	7	1897	MSTRG.9865	Sharpin	retained_intron
153282	0	known	NA	NA	chr8	-	34090607	34092925	ENSMUST00000123113	2	651	MSTRG.24614	Dctn6	retained_intron
134960	0	known	NA	NA	chr6	-	120337773	120357472	ENSMUST00000123114	7	1076	MSTRG.22011	Ccdc77	retained_intron
166370	0	known	NA	NA	chr9	-	106235389	106237084	ENSMUST00000123115	2	807	MSTRG.26857	Alas1	retained_intron
117651	0	known	NA	NA	chr5	+	3971972	3981324	ENSMUST00000123119	5	670	MSTRG.19107	Akap9	retained_intron
9578	0	known	NA	NA	chr1	+	37377672	37380177	ENSMUST00000123124	3	565	MSTRG.1090	Inpp4a	retained_intron
55997	0	known	NA	NA	chr14	-	70171512	70171986	ENSMUST00000123125	2	372	MSTRG.9169	Pdlim2	retained_intron
110532	0	known	NA	NA	chr4	-	53261356	53270232	ENSMUST00000123127	2	2033	ENSMUSG00000086712	AI427809	lincRNA
71138	0	known	NA	NA	chr17	+	26123723	26124934	ENSMUST00000123132	2	506	MSTRG.11516	Mrpl28	retained_intron
116918	0	known	NA	NA	chr4	-	152314886	152318993	ENSMUST00000123133	5	3562	MSTRG.19008	Rnf207	retained_intron
115526	0	known	NA	NA	chr4	+	137728181	137728819	ENSMUST00000123134	2	475	MSTRG.18724	Rap1gap	retained_intron
91653	0	known	NA	NA	chr2	+	70509460	70523521	ENSMUST00000123137	7	513	ENSMUSG00000075302	Erich2	retained_intron
118588	0	known	NA	NA	chr5	-	24443301	24445287	ENSMUST00000123144	3	879	MSTRG.19285	Fastk	retained_intron
99841	0	known	NA	NA	chr2	-	181254775	181256131	ENSMUST00000123148	3	888	MSTRG.16070	Gmeb2	retained_intron
129291	0	known	NA	NA	chr6	+	31220351	31337404	ENSMUST00000123149	7	797	MSTRG.21024	2210408F21Rik	lincRNA
149588	0	known	NA	NA	chr7	+	127971787	127974399	ENSMUST00000123151	3	2230	MSTRG.24055	Fus	retained_intron
95802	0	known	NA	NA	chr2	+	127284234	127295842	ENSMUST00000123152	6	773	MSTRG.15393	Stard7	retained_intron
11672	0	known	NA	NA	chr1	+	74626465	74636894	ENSMUST00000123154	11	3016	MSTRG.1483	Stk36	retained_intron
105387	0	known	NA	NA	chr3	+	103771973	103789402	ENSMUST00000123155	7	1250	MSTRG.17008	Gm15886	antisense
97376	0	known	NA	NA	chr2	+	153241569	153250582	ENSMUST00000123158	3	2413	MSTRG.15639	Pofut1	retained_intron
27471	0	known	NA	NA	chr11	-	20831481	20832642	ENSMUST00000123160	2	1031	MSTRG.4119	Gm12037	lincRNA
128388	0	known	NA	NA	chr6	-	8074822	8079748	ENSMUST00000123163	3	708	ENSMUSG00000068794	Col28a1	retained_intron
134576	0	known	NA	NA	chr6	-	115955800	115956364	ENSMUST00000123165	2	417	MSTRG.21959	Plxnd1	retained_intron
89866	0	known	NA	NA	chr2	-	32686502	32687515	ENSMUST00000123171	3	661	MSTRG.14564	Fpgs	retained_intron
189	0	known	NA	NA	X	+	7662763	7668186	ENSMUST00000123172	6	2720	MSTRG.21	Prickle3	retained_intron
3791	0	known	NA	NA	X	-	105851437	105876507	ENSMUST00000123174	6	3081	MSTRG.552	Atrx	retained_intron
149532	0	known	NA	NA	chr7	+	127845784	127848498	ENSMUST00000123180	3	742	MSTRG.24048	Stx4a	retained_intron
123293	0	known	NA	NA	chr5	+	107900572	107904554	ENSMUST00000123183	5	1285	MSTRG.20042	Rpl5	retained_intron
123373	0	known	NA	NA	chr5	-	108433246	108434448	ENSMUST00000123184	3	614	MSTRG.20060	Atp5k	retained_intron
140338	0	known	NA	NA	chr7	-	27342137	27356019	ENSMUST00000123190	17	2477	MSTRG.22779	Shkbp1	retained_intron
31178	0	known	NA	NA	chr11	-	70943077	70946362	ENSMUST00000123192	2	2730	MSTRG.4775	Nup88	retained_intron
82801	0	known	NA	NA	chr19	-	6137470	6138160	ENSMUST00000123193	2	602	MSTRG.13332	Arl2	retained_intron
163950	0	known	NA	NA	chr9	+	66713728	66747878	ENSMUST00000123195	4	710	ENSMUSG00000032373	Car12	retained_intron
65938	0	known	NA	NA	chr16	+	32431020	32455311	ENSMUST00000123199	3	502	MSTRG.10716	Pcyt1a	retained_intron
103296	0	known	NA	NA	chr3	+	88364593	88365802	ENSMUST00000123200	2	806	ENSMUSG00000041423	Paqr6	retained_intron
10075	0	known	NA	NA	chr1	+	45327589	45328921	ENSMUST00000123204	3	597	MSTRG.1180	Col3a1	retained_intron
136841	0	known	NA	NA	chr6	+	142414521	142419730	ENSMUST00000123209	3	1613	MSTRG.22337	Spx	retained_intron
46382	0	known	NA	NA	chr13	+	48871112	48875598	ENSMUST00000123212	3	636	MSTRG.7569	Phf2os1	antisense
816	0	known	NA	NA	X	+	20851130	20853317	ENSMUST00000123219	3	1982	MSTRG.109	Araf	retained_intron
113141	0	known	NA	NA	chr4	+	117113424	117116101	ENSMUST00000123226	3	2293	ENSMUSG00000028681	Ptch2	retained_intron
15294	0	known	NA	NA	chr1	-	146809831	146841696	ENSMUST00000123231	5	759	MSTRG.2089	Gm15584	antisense
57130	0	known	NA	NA	chr14	+	116925315	117627198	ENSMUST00000123239	4	4146	ENSMUSG00000058571	Gpc6	retained_intron
155139	0	known	NA	NA	chr8	+	71592211	71595665	ENSMUST00000123240	3	2688	MSTRG.24906	Pgls	retained_intron
23213	0	known	NA	NA	chr10	+	81122160	81124697	ENSMUST00000123241	2	1531	MSTRG.3406	Map2k2	retained_intron
61010	0	known	NA	NA	chr15	-	81026419	81190757	ENSMUST00000123243	4	878	MSTRG.10007	Mrtfa	retained_intron
134648	0	known	NA	NA	chr6	+	116386250	116409540	ENSMUST00000123246	5	4279	MSTRG.21970	Marchf8	retained_intron
139020	0	known	NA	NA	chr7	+	16828779	16832613	ENSMUST00000123247	3	1787	MSTRG.22622	Strn4	retained_intron
134128	0	known	NA	NA	chr6	-	112369275	112375720	ENSMUST00000123254	3	844	ENSMUSG00000034387	Ssu2	retained_intron
8562	0	known	NA	NA	chr1	+	10087747	10090317	ENSMUST00000123261	3	647	MSTRG.935	Cspp1	retained_intron
99556	0	known	NA	NA	chr2	-	178068476	178078476	ENSMUST00000123265	2	1593	MSTRG.16044	Zfp931	retained_intron
117575	0	known	NA	NA	chr5	+	3604822	3606201	ENSMUST00000123268	2	826	MSTRG.19094	Pex1	retained_intron
149005	0	known	NA	NA	chr7	+	126649322	126664099	ENSMUST00000123274	3	424	MSTRG.23978	Sgf29	retained_intron
111457	0	known	NA	NA	chr4	-	84388683	84674999	ENSMUST00000123276	6	2986	ENSMUSG00000028487	Bnc2	retained_intron
154472	0	known	NA	NA	chr8	+	69102213	69103063	ENSMUST00000123290	2	642	MSTRG.24810	Atp6v1b2	retained_intron
132493	0	known	NA	NA	chr6	+	83188611	83189745	ENSMUST00000123313	2	856	MSTRG.21600	Dctn1	retained_intron
165863	0	known	NA	NA	chr9	+	100643613	100712709	ENSMUST00000123315	4	607	MSTRG.26774	Stag1	retained_intron
68082	0	known	NA	NA	chr16	+	90983907	90987237	ENSMUST00000123318	2	1428	MSTRG.11089	Gm15965	antisense
80321	0	known	NA	NA	chr18	-	63019451	63033010	ENSMUST00000123322	8	3739	ENSMUSG00000041482	Piezo2	retained_intron
94912	0	known	NA	NA	chr2	+	119214456	119216431	ENSMUST00000123323	3	882	MSTRG.15236	Zfyve19	retained_intron
10282	0	known	NA	NA	chr1	-	52189468	52198691	ENSMUST00000123324	4	2264	MSTRG.1228	Gls	retained_intron
124634	0	known	NA	NA	chr5	+	120520779	120522220	ENSMUST00000123326	3	743	MSTRG.20260	Slc8b1	retained_intron
109768	0	known	NA	NA	chr4	-	43002343	43010506	ENSMUST00000123332	14	2992	MSTRG.17800	Fancg	retained_intron
5320	0	known	NA	NA	X	-	155215455	155216449	ENSMUST00000123337	2	895	MSTRG.739	Sat1	retained_intron
125569	0	known	NA	NA	chr5	-	125297319	125304542	ENSMUST00000123338	5	813	MSTRG.20415	Scarb1	retained_intron
69170	0	known	NA	NA	chr17	-	8297509	8311080	ENSMUST00000123341	2	1193	MSTRG.11261	4930506C21Rik	retained_intron
14808	0	known	NA	NA	chr1	+	135152082	135154407	ENSMUST00000123344	3	776	MSTRG.2002	Arl8a	retained_intron
98642	0	known	NA	NA	chr2	-	165002681	165005626	ENSMUST00000123347	2	1809	MSTRG.15848	Ncoa5	retained_intron
25075	0	known	NA	NA	chr10	+	116474345	116475319	ENSMUST00000123348	2	843	MSTRG.3726	Kcnmb4os2	antisense
57193	0	known	NA	NA	chr14	-	118986193	119007327	ENSMUST00000123350	5	4448	MSTRG.9383	Uggt2	retained_intron
142411	0	known	NA	NA	chr7	-	44549985	44553951	ENSMUST00000123358	9	1893	MSTRG.23067	Nr1h2	retained_intron
120234	0	known	NA	NA	chr5	+	43876030	43877304	ENSMUST00000123363	2	544	MSTRG.19512	Gm16014	sense_intronic
25202	0	known	NA	NA	chr10	+	117629500	117668236	ENSMUST00000123374	4	573	MSTRG.3749	Cpm	retained_intron
139482	0	known	NA	NA	chr7	-	19811349	19812833	ENSMUST00000123375	3	694	MSTRG.22674	Bcl3	retained_intron
94628	0	known	NA	NA	chr2	-	113691053	113708550	ENSMUST00000123377	6	1029	ENSMUSG00000084798	4930533B01Rik	antisense
163512	0	known	NA	NA	chr9	-	62453283	62537044	ENSMUST00000123379	3	1956	MSTRG.26396	Coro2b	retained_intron
123686	0	known	NA	NA	chr5	-	110648847	110650017	ENSMUST00000123380	5	709	MSTRG.20114	Noc4l	retained_intron
137726	0	known	NA	NA	chr7	+	4526536	4528184	ENSMUST00000123390	2	761	ENSMUSG00000085725	Gm15873	antisense
124485	0	known	NA	NA	chr5	-	117379841	117380766	ENSMUST00000123392	2	814	MSTRG.20240	Rfc5	retained_intron
121903	0	known	NA	NA	chr5	+	86071750	86098905	ENSMUST00000123393	8	3232	MSTRG.19836	Stap1	retained_intron
120371	0	known	NA	NA	chr5	+	45698666	45700546	ENSMUST00000123396	2	944	MSTRG.19542	Ncapg	retained_intron
62263	0	known	NA	NA	chr15	-	97746528	97767843	ENSMUST00000123397	26	4460	MSTRG.10189	Rapgef3	retained_intron
21917	0	known	NA	NA	chr10	+	73099342	74317264	ENSMUST00000123398	14	2436	ENSMUSG00000052613	Pcdh15	retained_intron
126974	0	known	NA	NA	chr5	+	139200675	139216230	ENSMUST00000123414	2	1098	MSTRG.20619	Sun1	retained_intron
65247	0	known	NA	NA	chr16	-	20707706	20708767	ENSMUST00000123417	4	633	MSTRG.10595	Clcn2	retained_intron
2761	0	known	NA	NA	X	+	75514317	75521755	ENSMUST00000123419	3	630	MSTRG.382	Vbp1	retained_intron
94283	0	known	NA	NA	chr2	+	105708999	105710098	ENSMUST00000123441	2	543	MSTRG.15150	Gm13954	antisense
121432	0	known	NA	NA	chr5	-	73193828	73256619	ENSMUST00000123446	3	1671	MSTRG.19754	Fryl	retained_intron
109849	0	known	NA	NA	chr4	+	43423591	43424094	ENSMUST00000123447	2	336	MSTRG.17808	Rusc2	retained_intron
92158	0	known	NA	NA	chr2	-	76935924	76938567	ENSMUST00000123448	3	1761	MSTRG.14952	Ttn	retained_intron
97187	0	known	NA	NA	chr2	-	151727446	151741310	ENSMUST00000123449	3	2684	MSTRG.15612	Psmf1	retained_intron
5476	0	known	NA	NA	X	+	160390728	160461687	ENSMUST00000123450	4	531	ENSMUSG00000031298	Adgrg2	retained_intron
111604	0	known	NA	NA	chr4	-	88738838	88744350	ENSMUST00000123455	2	322	MSTRG.18088	Gm13274	antisense
25657	0	known	NA	NA	chr10	+	127064298	127065952	ENSMUST00000123456	3	1389	MSTRG.3823	Cdk4	retained_intron
21401	0	known	NA	NA	chr10	+	62340256	62350527	ENSMUST00000123457	2	1198	MSTRG.3162	Hk1os	antisense
21749	0	known	NA	NA	chr10	-	69340599	69342729	ENSMUST00000123458	3	378	MSTRG.3211	Cdk1	retained_intron
122786	0	known	NA	NA	chr5	+	100670859	100678105	ENSMUST00000123463	4	876	MSTRG.19942	Gm15777	antisense
82864	0	known	NA	NA	chr19	+	6341250	6355615	ENSMUST00000123468	31	4622	MSTRG.13345	Map4k2	retained_intron
141695	0	known	NA	NA	chr7	-	35547976	35552043	ENSMUST00000123469	2	738	MSTRG.22973	Nudt19	retained_intron
88371	0	known	NA	NA	chr2	-	25249500	25250378	ENSMUST00000123472	3	530	MSTRG.14356	Ndor1	retained_intron
125104	0	known	NA	NA	chr5	-	122887847	122989306	ENSMUST00000123479	13	2967	MSTRG.20338	Kdm2b	retained_intron
88312	0	known	NA	NA	chr2	-	25122603	25145396	ENSMUST00000123483	3	638	MSTRG.14342	Gm13387	lincRNA
33400	0	known	NA	NA	chr11	-	94501347	94521742	ENSMUST00000123496	18	3415	ENSMUSG00000039110	Mycbpap	retained_intron
97580	0	known	NA	NA	chr2	+	155133561	155212594	ENSMUST00000123497	21	2480	MSTRG.15683	Itch	retained_intron
162687	0	known	NA	NA	chr9	-	53633909	53667511	ENSMUST00000123499	8	1613	MSTRG.26289	Cul5	retained_intron
34858	0	known	NA	NA	chr11	+	102434718	102436023	ENSMUST00000123500	3	1000	MSTRG.5375	Grn	retained_intron
144322	0	known	NA	NA	chr7	-	68338668	68353201	ENSMUST00000123509	2	804	MSTRG.23275	Gm16158	antisense
139024	0	known	NA	NA	chr7	+	16833165	16834652	ENSMUST00000123510	2	839	MSTRG.22622	Strn4	retained_intron
149040	0	known	NA	NA	chr7	-	126700991	126702128	ENSMUST00000123511	4	857	MSTRG.23982	Coro1a	retained_intron
142637	0	known	NA	NA	chr7	+	44986934	44991133	ENSMUST00000123517	2	622	MSTRG.23084	Gm15545	antisense
60560	0	known	NA	NA	chr15	-	78760492	78767190	ENSMUST00000123518	4	706	MSTRG.9933	Mfng	retained_intron
104778	0	known	NA	NA	chr3	+	96162166	96163467	ENSMUST00000123520	3	560	MSTRG.16871	Mtmr11	retained_intron
90893	0	known	NA	NA	chr2	-	51960236	51972973	ENSMUST00000123521	2	490	MSTRG.14721	Nmi	retained_intron
154240	0	known	NA	NA	chr8	-	61707212	61760098	ENSMUST00000123523	5	2496	MSTRG.24768	Palld	retained_intron
63100	0	known	NA	NA	chr15	+	102207618	102208752	ENSMUST00000123528	2	784	MSTRG.10308	Zfp740	retained_intron
34537	0	known	NA	NA	chr11	+	101253764	101259549	ENSMUST00000123529	4	1183	MSTRG.5330	Vps25	retained_intron
49423	0	known	NA	NA	chr13	-	97744694	97747379	ENSMUST00000123535	2	564	ENSMUSG00000054944	5330416C01Rik	lincRNA
103254	0	known	NA	NA	chr3	-	88294924	88296999	ENSMUST00000123536	2	703	MSTRG.16669	Tsacc	retained_intron
124066	0	known	NA	NA	chr5	-	114366984	114370058	ENSMUST00000123538	3	1592	MSTRG.20171	Kctd10	retained_intron
29933	0	known	NA	NA	chr11	-	60920917	60931867	ENSMUST00000123544	2	1291	MSTRG.4583	Map2k3os	antisense
140728	0	known	NA	NA	chr7	-	29152512	29156234	ENSMUST00000123545	7	1390	MSTRG.22856	Fam98c	retained_intron
123196	0	known	NA	NA	chr5	+	106975238	106979444	ENSMUST00000123546	4	762	MSTRG.20023	Cdc7	retained_intron
116544	0	known	NA	NA	chr4	-	148947492	148948914	ENSMUST00000123548	2	562	ENSMUSG00000086606	Gm13205	antisense
159021	0	known	NA	NA	chr8	+	125734233	125736329	ENSMUST00000123554	2	379	MSTRG.25524	Ntpcr	retained_intron
122771	0	known	NA	NA	chr5	+	100532242	100550370	ENSMUST00000123559	6	4744	MSTRG.19939	Cops4	retained_intron
70976	0	known	NA	NA	chr17	+	25829839	25831843	ENSMUST00000123560	4	1744	MSTRG.11500	Jmjd8	retained_intron
43011	0	known	NA	NA	chr12	-	112657094	112659661	ENSMUST00000123563	6	827	MSTRG.6861	Akt1	retained_intron
85722	0	known	NA	NA	chr19	+	43764873	43769079	ENSMUST00000123564	3	1126	MSTRG.13796	Cutc	retained_intron
116468	0	known	NA	NA	chr4	+	148448611	148454973	ENSMUST00000123566	3	2233	MSTRG.18933	Mtor	retained_intron
133543	0	known	NA	NA	chr6	+	91516047	91519548	ENSMUST00000123569	2	2533	MSTRG.21755	Lsm3	retained_intron
31603	0	known	NA	NA	chr11	-	74856567	74860575	ENSMUST00000123573	5	2404	MSTRG.4820	Sgsm2	retained_intron
95625	0	known	NA	NA	chr2	-	125207529	125217512	ENSMUST00000123574	3	2839	ENSMUSG00000086416	Gm14002	antisense
10642	0	known	NA	NA	chr1	-	58412000	58416909	ENSMUST00000123580	7	2246	MSTRG.1287	Clk1	retained_intron
128421	0	known	NA	NA	chr6	-	8492422	8509138	ENSMUST00000123581	3	696	MSTRG.20881	A430035B10Rik	retained_intron
70973	0	known	NA	NA	chr17	+	25829120	25831843	ENSMUST00000123582	8	2041	MSTRG.11500	Jmjd8	retained_intron
70292	0	known	NA	NA	chr17	-	23973066	23975174	ENSMUST00000123584	4	757	ENSMUSG00000024124	Prss30	retained_intron
148033	0	known	NA	NA	chr7	+	113547459	113553641	ENSMUST00000123591	5	2172	MSTRG.23824	Far1	retained_intron
27697	0	known	NA	NA	chr11	+	24201418	24217601	ENSMUST00000123592	4	443	MSTRG.4164	Gm12066	lincRNA
116583	0	known	NA	NA	chr4	-	149206730	149213791	ENSMUST00000123593	5	586	MSTRG.18950	Kif1b	retained_intron
133998	0	known	NA	NA	chr6	+	106679270	106680242	ENSMUST00000123596	2	539	ENSMUSG00000064293	Cntn4	retained_intron
166372	0	known	NA	NA	chr9	-	106236678	106240033	ENSMUST00000123601	4	878	MSTRG.26857	Alas1	retained_intron
148638	0	known	NA	NA	chr7	+	122133054	122156880	ENSMUST00000123602	5	10342	MSTRG.23918	Dctn5	retained_intron
138590	0	known	NA	NA	chr7	+	13028125	13029595	ENSMUST00000123603	4	997	MSTRG.22562	Trim28	retained_intron
89243	0	known	NA	NA	chr2	+	29942362	29943837	ENSMUST00000123608	2	518	MSTRG.14475	Gle1	retained_intron
118673	0	known	NA	NA	chr5	+	24873544	24875934	ENSMUST00000123610	3	1432	MSTRG.19302	Prkag2os2	antisense
116860	0	known	NA	NA	chr4	+	152104500	152106276	ENSMUST00000123615	2	467	MSTRG.19002	Plekhg5	retained_intron
12537	0	known	NA	NA	chr1	+	86154780	86246326	ENSMUST00000123618	20	3638	MSTRG.1577	Armc9	retained_intron
145726	0	known	NA	NA	chr7	-	90469923	90476001	ENSMUST00000123622	2	2904	MSTRG.23475	Tmem126b	retained_intron
121951	0	known	NA	NA	chr5	+	86831763	86839578	ENSMUST00000123625	4	4167	MSTRG.19842	Ythdc1	retained_intron
66433	0	known	NA	NA	chr16	-	37382849	37384923	ENSMUST00000123629	2	971	ENSMUSG00000022829	Stxbp5l	retained_intron
107483	0	known	NA	NA	chr3	+	141789852	141791986	ENSMUST00000123631	2	417	ENSMUSG00000059921	Unc5c	retained_intron
94391	0	known	NA	NA	chr2	-	110031251	110050479	ENSMUST00000123633	5	979	MSTRG.15173	Ccdc34os	antisense
114368	0	known	NA	NA	chr4	-	129555476	129556459	ENSMUST00000123640	3	568	MSTRG.18538	Lck	retained_intron
45327	0	known	NA	NA	chr13	-	29708841	29855674	ENSMUST00000123641	7	924	MSTRG.7377	Cdkal1	retained_intron
109475	0	known	NA	NA	chr4	+	41188888	41194316	ENSMUST00000123642	2	4111	MSTRG.17712	Ube2r2	retained_intron
137877	0	known	NA	NA	chr7	-	5046949	5057116	ENSMUST00000123644	4	1172	MSTRG.22518	Gm15510	antisense
127896	0	known	NA	NA	chr5	-	149050373	149053040	ENSMUST00000123645	2	520	MSTRG.20796	Hmgb1	retained_intron
13002	0	known	NA	NA	chr1	+	91298360	91303511	ENSMUST00000123651	3	945	MSTRG.1692	Scly	retained_intron
72688	0	known	NA	NA	chr17	-	32925150	32925951	ENSMUST00000123653	2	714	MSTRG.11723	Cyp4f13	retained_intron
95236	0	known	NA	NA	chr2	+	120977670	120980605	ENSMUST00000123656	3	412	MSTRG.15291	Tmem62	retained_intron
91892	0	known	NA	NA	chr2	+	73421909	73429142	ENSMUST00000123663	5	600	MSTRG.14897	Gm13707	antisense
151111	0	known	NA	NA	chr7	-	142553700	142558596	ENSMUST00000123668	2	2663	ENSMUSG00000087090	Nctc1	retained_intron
123426	0	known	NA	NA	chr5	-	108647047	108653771	ENSMUST00000123669	10	3722	MSTRG.20078	Dgkq	retained_intron
71162	0	known	NA	NA	chr17	+	26203012	26204331	ENSMUST00000123670	2	1066	MSTRG.11522	Rgs11	retained_intron
158545	0	known	NA	NA	chr8	-	122481721	122484864	ENSMUST00000123671	3	2944	MSTRG.25669	Piezo1	retained_intron
89915	0	known	NA	NA	chr2	-	32772760	32775633	ENSMUST00000123674	5	1658	MSTRG.14568	Ttc16	retained_intron
146265	0	known	NA	NA	chr7	-	100096309	100100681	ENSMUST00000123675	3	562	MSTRG.23616	Pold3	retained_intron
34842	0	known	NA	NA	chr11	-	102404389	102407544	ENSMUST00000123688	6	959	MSTRG.5374	Slc25a39	retained_intron
70972	0	known	NA	NA	chr17	+	25829064	25830206	ENSMUST00000123692	6	678	MSTRG.11500	Jmjd8	retained_intron
122351	0	known	NA	NA	chr5	-	92416209	92419051	ENSMUST00000123694	3	1512	MSTRG.19884	Nup54	retained_intron
116842	0	known	NA	NA	chr4	-	152019776	152027671	ENSMUST00000123696	10	2709	MSTRG.19000	Zbtb48	retained_intron
26879	0	known	NA	NA	chr11	-	5704660	5707690	ENSMUST00000123697	2	466	MSTRG.4006	Mrps24	retained_intron
90852	0	known	NA	NA	chr2	+	50296865	50433967	ENSMUST00000123699	3	664	MSTRG.14715	Gm13483	lincRNA
30868	0	known	NA	NA	chr11	-	69968228	69980330	ENSMUST00000123701	7	1326	MSTRG.4728	Elp5	retained_intron
153526	0	known	NA	NA	chr8	+	41017468	41024216	ENSMUST00000123703	3	2349	MSTRG.24648	B430010I23Rik	antisense
144675	0	known	NA	NA	chr7	+	78783313	78791873	ENSMUST00000123706	4	1561	MSTRG.23317	Mrps11	retained_intron
2145	0	known	NA	NA	X	+	71439714	71469851	ENSMUST00000123707	4	997	MSTRG.306	Gm16189	antisense
167652	0	known	NA	NA	chr9	-	111241279	111247875	ENSMUST00000123713	2	955	MSTRG.27024	Mlh1	retained_intron
87543	0	known	NA	NA	chr2	-	11747850	11777582	ENSMUST00000123717	17	4193	MSTRG.14215	Fbh1	retained_intron
87720	0	known	NA	NA	chr2	+	14873991	14963905	ENSMUST00000123719	4	3695	MSTRG.14244	Cacnb2	retained_intron
87546	0	known	NA	NA	chr2	-	11751676	11758473	ENSMUST00000123723	6	820	MSTRG.14215	Fbh1	retained_intron
74803	0	known	NA	NA	chr17	+	46405855	46409628	ENSMUST00000123733	2	840	MSTRG.12021	Zfp318	retained_intron
115343	0	known	NA	NA	chr4	-	135976394	135979114	ENSMUST00000123737	3	530	MSTRG.18694	Pithd1	retained_intron
83104	0	known	NA	NA	chr19	-	7199741	7204451	ENSMUST00000123743	3	482	MSTRG.13374	Otub1	retained_intron
100225	0	known	NA	NA	chr3	+	10012605	10016607	ENSMUST00000123744	2	3510	MSTRG.16122	Fabp5	retained_intron
127001	0	known	NA	NA	chr5	-	139272930	139274641	ENSMUST00000123748	4	643	MSTRG.20623	Adap1	retained_intron
119755	0	known	NA	NA	chr5	+	34761761	34814709	ENSMUST00000123755	11	3225	MSTRG.19450	Htt	retained_intron
68384	0	known	NA	NA	chr16	-	93583457	93603973	ENSMUST00000123756	12	2590	MSTRG.11114	Setd4	retained_intron
83843	0	known	NA	NA	chr19	+	11462489	11463392	ENSMUST00000123758	2	734	MSTRG.13480	Ms4a4b	retained_intron
89506	0	known	NA	NA	chr2	-	30961053	30966910	ENSMUST00000123762	3	3490	MSTRG.14511	Tor1a	retained_intron
28898	0	known	NA	NA	chr11	-	50851332	50852582	ENSMUST00000123764	2	664	ENSMUSG00000086226	Gm12660	antisense
84915	0	known	NA	NA	chr19	+	30089056	30094846	ENSMUST00000123773	3	2516	MSTRG.13635	Uhrf2	retained_intron
29374	0	known	NA	NA	chr11	-	55395386	55399574	ENSMUST00000123775	4	909	MSTRG.4477	Sparc	retained_intron
94908	0	known	NA	NA	chr2	+	119209041	119211180	ENSMUST00000123776	3	665	MSTRG.15236	Zfyve19	retained_intron
58491	0	known	NA	NA	chr15	-	37422112	37428869	ENSMUST00000123777	3	674	ENSMUSG00000086992	Gm15941	antisense
138594	0	known	NA	NA	chr7	+	13030372	13031035	ENSMUST00000123778	2	568	MSTRG.22562	Trim28	retained_intron
91483	0	known	NA	NA	chr2	-	68262791	68472268	ENSMUST00000123781	16	2366	MSTRG.14816	Stk39	retained_intron
23792	0	known	NA	NA	chr10	-	86347774	86491897	ENSMUST00000123783	6	4775	MSTRG.3521	Syn3	retained_intron
97706	0	known	NA	NA	chr2	-	155850903	155930310	ENSMUST00000123790	9	1483	MSTRG.15713	Uqcc1	retained_intron
20430	0	known	NA	NA	chr10	+	41486111	41486757	ENSMUST00000123798	2	525	MSTRG.2992	Mical1	retained_intron
148062	0	known	NA	NA	chr7	-	114273803	114276118	ENSMUST00000123801	3	666	MSTRG.23828	Psma1	retained_intron
25365	0	known	NA	NA	chr10	+	120221821	120224917	ENSMUST00000123802	3	647	MSTRG.3776	Tmbim4	retained_intron
25912	0	known	NA	NA	chr10	+	128088491	128089681	ENSMUST00000123803	2	768	MSTRG.3873	Atp5b	retained_intron
85754	0	known	NA	NA	chr19	-	44076938	44079266	ENSMUST00000123806	3	968	MSTRG.13806	Chuk	retained_intron
35046	0	known	NA	NA	chr11	+	103355701	103361092	ENSMUST00000123812	2	1390	MSTRG.5400	Arhgap27os2	antisense
141529	0	known	NA	NA	chr7	-	34110216	34119138	ENSMUST00000123813	4	609	MSTRG.22949	Wtip	retained_intron
33675	0	known	NA	NA	chr11	+	96708235	96713202	ENSMUST00000123814	3	706	MSTRG.5188	Skap1	retained_intron
86276	0	known	NA	NA	chr19	+	47620670	47625484	ENSMUST00000123816	3	922	MSTRG.13884	Slk	retained_intron
116262	0	known	NA	NA	chr4	+	146251829	146253858	ENSMUST00000123828	3	940	MSTRG.18853	Gm13166	lincRNA
92087	0	known	NA	NA	chr2	-	75729592	75730172	ENSMUST00000123829	2	345	ENSMUSG00000087527	Gm13656	lincRNA
130913	0	known	NA	NA	chr6	-	54579121	54586101	ENSMUST00000123832	2	865	MSTRG.21275	Fkbp14	retained_intron
34945	0	known	NA	NA	chr11	-	102865862	102880985	ENSMUST00000123833	6	3309	MSTRG.5385	Eftud2	retained_intron
146458	0	known	NA	NA	chr7	-	101296228	101297233	ENSMUST00000123835	3	582	MSTRG.23655	Atg16l2	retained_intron
135766	0	known	NA	NA	chr6	-	126926378	126928140	ENSMUST00000123837	2	743	MSTRG.22133	Rad51ap1	retained_intron
128295	0	known	NA	NA	chr6	-	5270173	5298632	ENSMUST00000123838	5	2993	MSTRG.20855	Pon2	retained_intron
103932	0	known	NA	NA	chr3	+	90232047	90234002	ENSMUST00000123839	2	545	MSTRG.16758	Jtb	retained_intron
93641	0	known	NA	NA	chr2	-	92054989	92059369	ENSMUST00000123840	2	806	MSTRG.15057	2900072N19Rik	lincRNA
137252	0	known	NA	NA	chr6	-	148784586	148798801	ENSMUST00000123842	7	829	MSTRG.22429	Ipo8	retained_intron
148022	0	known	NA	NA	chr7	+	113513861	113550505	ENSMUST00000123845	6	1218	MSTRG.23824	Far1	retained_intron
64162	0	known	NA	NA	chr16	+	13827448	13832702	ENSMUST00000123849	5	597	MSTRG.10452	Ntan1	retained_intron
10821	0	known	NA	NA	chr1	-	59643996	59670834	ENSMUST00000123857	3	829	MSTRG.1314	Sumo1	retained_intron
167651	0	known	NA	NA	chr9	-	111229888	111271791	ENSMUST00000123869	17	2585	MSTRG.27024	Mlh1	retained_intron
27881	0	known	NA	NA	chr11	-	29744134	29764233	ENSMUST00000123881	14	2432	MSTRG.4204	Eml6	retained_intron
36425	0	known	NA	NA	chr11	-	117257649	117263437	ENSMUST00000123882	2	2969	MSTRG.5650	Gm16045	antisense
23210	0	known	NA	NA	chr10	+	81118612	81119339	ENSMUST00000123888	2	632	MSTRG.3406	Map2k2	retained_intron
61905	0	known	NA	NA	chr15	+	89355821	89363904	ENSMUST00000123889	5	488	MSTRG.10132	Ncaph2	retained_intron
93973	0	known	NA	NA	chr2	+	102039637	102042255	ENSMUST00000123891	2	472	MSTRG.15096	Gm13919	antisense
68226	0	known	NA	NA	chr16	-	91679265	91688770	ENSMUST00000123893	9	2487	MSTRG.11123	Donson	retained_intron
164803	0	known	NA	NA	chr9	+	79688776	79690907	ENSMUST00000123894	2	1750	MSTRG.26607	4930562D21Rik	antisense
137159	0	known	NA	NA	chr6	+	146999545	147032025	ENSMUST00000123902	18	5120	MSTRG.22404	Ppfibp1	retained_intron
65770	0	known	NA	NA	chr16	-	30969393	30973518	ENSMUST00000123905	2	659	MSTRG.10670	Gm15742	sense_intronic
90749	0	known	NA	NA	chr2	-	46419535	46442710	ENSMUST00000123911	3	421	ENSMUSG00000086644	Gm13470	lincRNA
101208	0	known	NA	NA	chr3	+	36863121	36943396	ENSMUST00000123916	27	3958	MSTRG.16308	4932438A13Rik	retained_intron
31189	0	known	NA	NA	chr11	-	70944413	70945202	ENSMUST00000123917	2	684	MSTRG.4775	Nup88	retained_intron
87050	0	known	NA	NA	chr2	+	4473194	4498103	ENSMUST00000123919	3	230	MSTRG.14014	Frmd4a	retained_intron
152038	0	known	NA	NA	chr8	-	12899146	12915758	ENSMUST00000123920	2	558	MSTRG.24414	Gm15351	antisense
150594	0	known	NA	NA	chr7	+	140857699	140863197	ENSMUST00000123925	8	2510	MSTRG.24221	Ric8a	retained_intron
142364	0	known	NA	NA	chr7	-	44494274	44496529	ENSMUST00000123928	2	881	MSTRG.23061	Emc10	retained_intron
163979	0	known	NA	NA	chr9	+	66948563	66949516	ENSMUST00000123931	2	343	MSTRG.26480	Rps27l	retained_intron
11099	0	known	NA	NA	chr1	+	63748021	63750276	ENSMUST00000123945	2	741	MSTRG.1391	Fastkd2	retained_intron
131917	0	known	NA	NA	chr6	-	71394460	71398360	ENSMUST00000123947	2	1829	MSTRG.21518	Rmnd5a	retained_intron
29747	0	known	NA	NA	chr11	-	59775286	59780321	ENSMUST00000123949	2	500	MSTRG.4547	Gm12264	antisense
62514	0	known	NA	NA	chr15	-	98906218	98908937	ENSMUST00000123950	4	687	MSTRG.10223	Lmbr1l	retained_intron
89165	0	known	NA	NA	chr2	+	29732561	29734284	ENSMUST00000123953	3	630	MSTRG.14464	Rapgef1	retained_intron
16878	0	known	NA	NA	chr1	+	171270354	171272520	ENSMUST00000123954	3	1046	MSTRG.2384	B4galt3	retained_intron
153848	0	known	NA	NA	chr8	-	47490128	47525070	ENSMUST00000123958	23	3985	MSTRG.24700	Trappc11	retained_intron
105617	0	known	NA	NA	chr3	-	105958591	105959558	ENSMUST00000123959	2	719	MSTRG.17059	Atp5pb	retained_intron
146370	0	known	NA	NA	chr7	+	100634348	100642894	ENSMUST00000123960	3	4098	MSTRG.23637	Rab6a	retained_intron
66899	0	known	NA	NA	chr16	-	48927086	48931293	ENSMUST00000123961	5	1071	MSTRG.10900	Dzip3	retained_intron
103941	0	known	NA	NA	chr3	+	90254324	90258964	ENSMUST00000123964	4	954	MSTRG.16761	Crtc2	retained_intron
10754	0	known	NA	NA	chr1	+	58973522	58981475	ENSMUST00000123965	3	1978	MSTRG.1308	Stradb	retained_intron
115725	0	known	NA	NA	chr4	-	139349875	139352576	ENSMUST00000123968	2	928	MSTRG.18754	Mrto4	retained_intron
146452	0	known	NA	NA	chr7	-	101290644	101292179	ENSMUST00000123970	3	673	MSTRG.23655	Atg16l2	retained_intron
66908	0	known	NA	NA	chr16	+	49010430	49013294	ENSMUST00000123975	2	518	MSTRG.10903	Cip2a	retained_intron
154672	0	known	NA	NA	chr8	+	70139707	70145549	ENSMUST00000123976	4	770	MSTRG.24843	Borcs8	retained_intron
174	0	known	NA	NA	X	+	7626230	7627941	ENSMUST00000123979	3	670	ENSMUSG00000031142	Cacna1f	retained_intron
95372	0	known	NA	NA	chr2	-	121410226	121412290	ENSMUST00000123982	2	466	MSTRG.15302	Catsper2	retained_intron
30706	0	known	NA	NA	chr11	-	69666937	69673114	ENSMUST00000123995	7	3964	MSTRG.4709	Eif4a1	retained_intron
48727	0	known	NA	NA	chr13	+	78202374	78236564	ENSMUST00000123998	3	2203	ENSMUSG00000087143	A830082K12Rik	antisense
22400	0	known	NA	NA	chr10	+	77978671	77985436	ENSMUST00000123999	4	4494	MSTRG.3299	Cfap410	retained_intron
73455	0	known	NA	NA	chr17	+	34910975	34914052	ENSMUST00000124002	4	1359	MSTRG.11853	Ehmt2	retained_intron
127142	0	known	NA	NA	chr5	-	140683030	140689979	ENSMUST00000124005	5	708	MSTRG.20658	Iqce	retained_intron
84969	0	known	NA	NA	chr19	-	32158256	32389714	ENSMUST00000124012	6	2566	MSTRG.13643	Sgms1	retained_intron
127462	0	known	NA	NA	chr5	-	144241690	144246506	ENSMUST00000124015	2	2475	MSTRG.20722	2900089D17Rik	antisense
398	0	known	NA	NA	X	+	8145429	8147964	ENSMUST00000124018	3	839	MSTRG.43	Rbm3os	antisense
30158	0	known	NA	NA	chr11	-	62395186	62403435	ENSMUST00000124027	3	2451	MSTRG.4626	Ncor1	retained_intron
162487	0	known	NA	NA	chr9	+	50617333	50622643	ENSMUST00000124029	3	1493	MSTRG.26253	Pih1d2	retained_intron
71078	0	known	NA	NA	chr17	-	25936475	25942232	ENSMUST00000124032	2	1406	MSTRG.11505	Pigq	retained_intron
79015	0	known	NA	NA	chr18	-	36763675	36766214	ENSMUST00000124038	3	2073	MSTRG.12739	Dnd1	retained_intron
158298	0	known	NA	NA	chr8	-	120085222	120088084	ENSMUST00000124044	3	676	MSTRG.25591	Zdhhc7	retained_intron
29268	0	known	NA	NA	chr11	-	54340369	54353479	ENSMUST00000124047	4	567	ENSMUSG00000085888	Gm12224	antisense
44648	0	known	NA	NA	chr13	+	21179958	21181983	ENSMUST00000124052	1	2026	MSTRG.7263	Trim27	retained_intron
578	0	known	NA	NA	X	-	12679749	12762250	ENSMUST00000124053	28	5306	MSTRG.71	Med14	retained_intron
21753	0	known	NA	NA	chr10	-	69345005	69352938	ENSMUST00000124054	4	503	MSTRG.3211	Cdk1	retained_intron
95324	0	known	NA	NA	chr2	-	121269630	121271407	ENSMUST00000124060	3	680	MSTRG.15301	Trp53bp1	retained_intron
96735	0	known	NA	NA	chr2	-	144059138	144068806	ENSMUST00000124061	2	771	ENSMUSG00000086384	Banf2os	antisense
156624	0	known	NA	NA	chr8	-	93265839	93267405	ENSMUST00000124066	2	578	ENSMUSG00000031725	Ces1f	retained_intron
579	0	known	NA	NA	X	-	12706373	12713975	ENSMUST00000124070	3	627	MSTRG.71	Med14	retained_intron
162315	0	known	NA	NA	chr9	+	47530352	47819080	ENSMUST00000124073	8	1371	MSTRG.26223	Cadm1	retained_intron
160440	0	known	NA	NA	chr9	+	22678750	22888280	ENSMUST00000124076	6	1018	MSTRG.25960	Bbs9	retained_intron
134294	0	known	NA	NA	chr6	-	113416789	113419340	ENSMUST00000124078	6	803	MSTRG.21914	Rpusd3	retained_intron
138929	0	known	NA	NA	chr7	-	16275477	16280771	ENSMUST00000124084	5	2847	MSTRG.22599	Ccdc9	retained_intron
98764	0	known	NA	NA	chr2	-	165874877	165884239	ENSMUST00000124085	2	960	MSTRG.15858	Zmynd8	retained_intron
33361	0	known	NA	NA	chr11	+	94338290	94342455	ENSMUST00000124087	2	3135	MSTRG.5139	Ankrd40	retained_intron
8670	0	known	NA	NA	chr1	-	13184606	13374083	ENSMUST00000124088	6	2890	MSTRG.952	Ncoa2	retained_intron
156405	0	known	NA	NA	chr8	+	88647384	88665700	ENSMUST00000124091	4	2602	MSTRG.25169	Nod2	retained_intron
608	0	known	NA	NA	X	+	13129327	13133782	ENSMUST00000124097	3	2864	MSTRG.77	Usp9x	retained_intron
71734	0	known	NA	NA	chr17	+	28769336	28778219	ENSMUST00000124099	10	1177	ENSMUSG00000004864	Mapk13	retained_intron
42455	0	known	NA	NA	chr12	+	109541007	109563691	ENSMUST00000124106	9	6490	MSTRG.6797	Meg3	lincRNA
30648	0	known	NA	NA	chr11	+	69448548	69453676	ENSMUST00000124108	2	859	ENSMUSG00000086591	Dnah2os	antisense
32448	0	known	NA	NA	chr11	-	82900772	82901868	ENSMUST00000124109	2	591	MSTRG.4977	Nle1	retained_intron
31017	0	known	NA	NA	chr11	+	70432635	70436162	ENSMUST00000124112	2	740	MSTRG.4743	Arrb2	retained_intron
141726	0	known	NA	NA	chr7	-	35751319	35754454	ENSMUST00000124116	2	1638	MSTRG.22977	Dpy19l3	retained_intron
82941	0	known	NA	NA	chr19	-	6409400	6418606	ENSMUST00000124118	3	565	MSTRG.13353	Gm14965	antisense
160621	0	known	NA	NA	chr9	-	29013238	29963130	ENSMUST00000124119	5	1754	ENSMUSG00000059974	Ntm	retained_intron
99210	0	known	NA	NA	chr2	-	173228211	173234722	ENSMUST00000124124	3	600	ENSMUSG00000038400	Pmepa1	retained_intron
74754	0	known	NA	NA	chr17	-	46247299	46248054	ENSMUST00000124126	2	662	MSTRG.12017	Polr1c	retained_intron
93504	0	known	NA	NA	chr2	+	91202924	91214098	ENSMUST00000124131	10	5080	MSTRG.15031	Acp2	retained_intron
157770	0	known	NA	NA	chr8	-	109593973	109595069	ENSMUST00000124138	2	609	MSTRG.25404	Dhodh	retained_intron
98920	0	known	NA	NA	chr2	+	167421737	167441128	ENSMUST00000124139	3	6555	MSTRG.15888	Slc9a8	retained_intron
158082	0	known	NA	NA	chr8	+	114368116	114374070	ENSMUST00000124143	2	4244	ENSMUSG00000046844	Vat1l	retained_intron
23946	0	known	NA	NA	chr10	-	88518282	88523278	ENSMUST00000124144	2	600	ENSMUSG00000020061	Mybpc1	retained_intron
122715	0	known	NA	NA	chr5	-	100083947	100122796	ENSMUST00000124145	6	2715	ENSMUSG00000050640	Tmem150c	retained_intron
111967	0	known	NA	NA	chr4	+	99719152	99739473	ENSMUST00000124147	4	517	MSTRG.18149	Alg6	retained_intron
27686	0	known	NA	NA	chr11	+	24078147	24115400	ENSMUST00000124148	2	30379	MSTRG.4160	Bcl11a	retained_intron
118511	0	known	NA	NA	chr5	+	24177904	24181432	ENSMUST00000124150	2	535	MSTRG.19276	Nupl2	retained_intron
135578	0	known	NA	NA	chr6	+	125053802	125055216	ENSMUST00000124159	2	695	MSTRG.22114	Acrbp	retained_intron
117567	0	known	NA	NA	chr5	-	3591483	3596585	ENSMUST00000124162	3	1144	MSTRG.19092	Rbm48	retained_intron
111768	0	known	NA	NA	chr4	+	95053240	95159089	ENSMUST00000124166	5	611	MSTRG.18118	Junos	antisense
82791	0	known	NA	NA	chr19	-	6120632	6121642	ENSMUST00000124171	2	376	MSTRG.13331	Snx15	retained_intron
155839	0	known	NA	NA	chr8	+	83965047	83968545	ENSMUST00000124174	2	812	MSTRG.25067	Asf1b	retained_intron
148974	0	known	NA	NA	chr7	-	126572122	126577921	ENSMUST00000124177	6	870	MSTRG.23973	Cln3	retained_intron
31948	0	known	NA	NA	chr11	-	77718615	77721834	ENSMUST00000124178	3	1377	MSTRG.4879	Cryba1	retained_intron
25827	0	known	NA	NA	chr10	+	127596548	127597870	ENSMUST00000124182	2	616	MSTRG.3853	Gm16217	antisense
165620	0	known	NA	NA	chr9	-	96731556	96732669	ENSMUST00000124186	2	609	MSTRG.26729	Zbtb38	retained_intron
69485	0	known	NA	NA	chr17	+	13888854	13899458	ENSMUST00000124188	3	773	MSTRG.11308	Afdn	retained_intron
112456	0	known	NA	NA	chr4	+	108010017	108013526	ENSMUST00000124190	3	1887	ENSMUSG00000008932	Slc1a7	retained_intron
49169	0	known	NA	NA	chr13	-	93621881	93637566	ENSMUST00000124193	4	3963	ENSMUSG00000074768	Bhmt	retained_intron
69591	0	known	NA	NA	chr17	-	15371624	15375186	ENSMUST00000124196	4	883	MSTRG.11314	Dll1	retained_intron
127880	0	known	NA	NA	chr5	+	149006962	149013673	ENSMUST00000124198	4	2276	MSTRG.20792	Gm15408	lincRNA
79029	0	known	NA	NA	chr18	+	36790013	36792562	ENSMUST00000124204	3	1878	MSTRG.12741	Hars2	retained_intron
75130	0	known	NA	NA	chr17	+	48316424	48318211	ENSMUST00000124205	2	1543	MSTRG.12076	B430306N03Rik	retained_intron
91700	0	known	NA	NA	chr2	-	70981059	71055583	ENSMUST00000124208	4	1597	MSTRG.14854	Mettl8	retained_intron
15756	0	known	NA	NA	chr1	-	156017324	156019967	ENSMUST00000124212	2	2006	MSTRG.2166	Tor1aip1	retained_intron
168003	0	known	NA	NA	chr9	+	119102478	119125295	ENSMUST00000124213	12	2318	ENSMUSG00000038060	Dlec1	retained_intron
149673	0	known	NA	NA	chr7	-	128276301	128288705	ENSMUST00000124216	4	720	MSTRG.24070	BC017158	retained_intron
121628	0	known	NA	NA	chr5	+	76152769	76155636	ENSMUST00000124217	2	2004	MSTRG.19785	Srd5a3	retained_intron
81767	0	known	NA	NA	chr19	+	3851832	3881997	ENSMUST00000124219	3	6957	MSTRG.13206	Chka	retained_intron
97341	0	known	NA	NA	chr2	-	153013351	153015427	ENSMUST00000124220	2	929	MSTRG.15633	Pdrg1	retained_intron
99637	0	known	NA	NA	chr2	+	180149379	180151408	ENSMUST00000124225	2	1301	MSTRG.16054	Osbpl2	retained_intron
29916	0	known	NA	NA	chr11	-	60792949	60797853	ENSMUST00000124227	3	569	MSTRG.4576	Shmt1	retained_intron
76659	0	known	NA	NA	chr17	-	78969619	78985448	ENSMUST00000124229	7	3201	MSTRG.12343	Prkd3	retained_intron
46704	0	known	NA	NA	chr13	-	54399092	54399334	ENSMUST00000124238	1	243	ENSMUSG00000086137	Gm16248	lincRNA
124099	0	known	NA	NA	chr5	+	114707864	114722327	ENSMUST00000124242	12	3138	MSTRG.20178	Tchp	retained_intron
14657	0	known	NA	NA	chr1	-	133897199	133901327	ENSMUST00000124245	2	1579	MSTRG.1972	Optc	retained_intron
134176	0	known	NA	NA	chr6	-	113070398	113077333	ENSMUST00000124246	2	1304	MSTRG.21899	Gt(ROSA)26Sor	antisense
40949	0	known	NA	NA	chr12	+	84361996	84373796	ENSMUST00000124257	8	2851	MSTRG.6554	Coq6	retained_intron
134349	0	known	NA	NA	chr6	+	113583418	113586024	ENSMUST00000124262	3	764	MSTRG.21922	Fancd2	retained_intron
54619	0	known	NA	NA	chr14	-	54644727	54649531	ENSMUST00000124271	6	2078	MSTRG.8962	Acin1	retained_intron
119760	0	known	NA	NA	chr5	+	34886451	34903724	ENSMUST00000124272	8	3976	MSTRG.19450	Htt	retained_intron
91701	0	known	NA	NA	chr2	-	70993345	71018378	ENSMUST00000124273	2	390	MSTRG.14854	Mettl8	retained_intron
62593	0	known	NA	NA	chr15	+	99314868	99315834	ENSMUST00000124275	3	630	MSTRG.10236	Prpf40b	retained_intron
9420	0	known	NA	NA	chr1	+	36307754	36327130	ENSMUST00000124280	4	10361	MSTRG.1066	Arid5a	retained_intron
157936	0	known	NA	NA	chr8	+	111043079	111045124	ENSMUST00000124285	3	661	MSTRG.25428	Aars	retained_intron
115850	0	known	NA	NA	chr4	-	141019725	141022516	ENSMUST00000124286	5	958	ENSMUSG00000040860	Crocc	retained_intron
87142	0	known	NA	NA	chr2	-	5804949	5833183	ENSMUST00000124287	6	516	MSTRG.14045	Cdc123	retained_intron
103601	0	known	NA	NA	chr3	+	89177758	89180385	ENSMUST00000124291	4	694	MSTRG.16712	Scamp3	retained_intron
116395	0	known	NA	NA	chr4	-	147922463	147936767	ENSMUST00000124292	9	4122	MSTRG.18919	Plod1	retained_intron
27742	0	known	NA	NA	chr11	-	26533841	26593923	ENSMUST00000124294	6	2485	MSTRG.4181	Vrk2	retained_intron
162764	0	known	NA	NA	chr9	+	54917312	54938164	ENSMUST00000124295	3	4679	ENSMUSG00000035878	Hykk	retained_intron
126870	0	known	NA	NA	chr5	+	138264043	138266661	ENSMUST00000124298	3	743	MSTRG.20597	6330418K02Rik	antisense
75471	0	known	NA	NA	chr17	+	56009255	56012343	ENSMUST00000124302	6	945	MSTRG.12140	Mpnd	retained_intron
74088	0	known	NA	NA	chr17	+	36837134	36840302	ENSMUST00000124307	2	2969	MSTRG.11919	Trim26	retained_intron
61591	0	known	NA	NA	chr15	-	84948000	84960983	ENSMUST00000124308	8	5106	MSTRG.10086	5031439G07Rik	retained_intron
88299	0	known	NA	NA	chr2	+	25060829	25062473	ENSMUST00000124309	4	1220	MSTRG.14351	Nsmf	retained_intron
41146	0	known	NA	NA	chr12	-	85819097	85824550	ENSMUST00000124311	2	3232	MSTRG.6591	Erg28	retained_intron
68451	0	known	NA	NA	chr16	+	93883931	93894288	ENSMUST00000124313	7	2828	MSTRG.11132	Chaf1b	retained_intron
99955	0	known	NA	NA	chr2	-	181569764	181571502	ENSMUST00000124315	5	1323	MSTRG.16086	Uckl1	retained_intron
65364	0	known	NA	NA	chr16	-	22061366	22063697	ENSMUST00000124318	2	724	ENSMUSG00000033581	Igf2bp2	retained_intron
2755	0	known	NA	NA	X	+	75433978	75455551	ENSMUST00000124321	7	6941	MSTRG.384	Brcc3	retained_intron
87978	0	known	NA	NA	chr2	-	20921860	20931389	ENSMUST00000124322	2	718	MSTRG.14309	Gm13380	sense_intronic
90207	0	known	NA	NA	chr2	+	35282513	35285025	ENSMUST00000124323	3	646	MSTRG.14608	Gsn	retained_intron
130907	0	known	NA	NA	chr6	-	54509108	54514817	ENSMUST00000124325	2	3024	MSTRG.21273	Scrn1	retained_intron
39781	0	known	NA	NA	chr12	-	69267771	69273432	ENSMUST00000124326	2	540	MSTRG.6312	Gm15561	antisense
3938	0	known	NA	NA	X	+	108903386	108974906	ENSMUST00000124329	3	1660	MSTRG.572	2810403D21Rik	lincRNA
124725	0	known	NA	NA	chr5	+	121205409	121206445	ENSMUST00000124330	2	947	MSTRG.20281	Rpl6	retained_intron
82865	0	known	NA	NA	chr19	+	6341270	6343523	ENSMUST00000124333	8	775	MSTRG.13345	Map4k2	retained_intron
96425	0	known	NA	NA	chr2	+	132253357	132261333	ENSMUST00000124336	2	921	MSTRG.15486	AV099323	antisense
30369	0	known	NA	NA	chr11	+	67171066	67174622	ENSMUST00000124337	4	1488	MSTRG.4654	Myh2	retained_intron
112139	0	known	NA	NA	chr4	+	103119410	103148298	ENSMUST00000124348	7	5793	MSTRG.18179	Mier1	retained_intron
155099	0	known	NA	NA	chr8	+	71488743	71493400	ENSMUST00000124349	6	2830	MSTRG.24898	Gtpbp3	retained_intron
114335	0	known	NA	NA	chr4	-	129429145	129440820	ENSMUST00000124364	2	4214	ENSMUSG00000048485	Zbtb8b	retained_intron
34074	0	known	NA	NA	chr11	-	98706427	98707265	ENSMUST00000124371	2	492	MSTRG.5267	Med24	retained_intron
62273	0	known	NA	NA	chr15	+	97766549	97768713	ENSMUST00000124374	3	920	MSTRG.10190	Rapgef3os2	antisense
68310	0	known	NA	NA	chr16	+	92094568	92096757	ENSMUST00000124376	2	1227	MSTRG.11099	Gm16310	sense_intronic
2944	0	known	NA	NA	X	-	85712692	85737610	ENSMUST00000124386	8	778	MSTRG.418	Gk	retained_intron
85398	0	known	NA	NA	chr19	+	40089735	40092322	ENSMUST00000124391	4	1824	ENSMUSG00000054827	Cyp2c50	retained_intron
123141	0	known	NA	NA	chr5	-	106557739	106574718	ENSMUST00000124394	2	449	MSTRG.20017	Gm28050	lincRNA
140421	0	known	NA	NA	chr7	+	27692477	27698994	ENSMUST00000124397	3	527	MSTRG.22792	Zfp607b	retained_intron
61873	0	known	NA	NA	chr15	-	89294001	89295651	ENSMUST00000124398	5	796	MSTRG.10130	Sbf1	retained_intron
40055	0	known	NA	NA	chr12	-	72076496	72085439	ENSMUST00000124405	3	1952	MSTRG.6360	L3hypdh	retained_intron
116571	0	known	NA	NA	chr4	-	149155192	149160058	ENSMUST00000124409	2	3703	MSTRG.18949	Pgd	retained_intron
95314	0	known	NA	NA	chr2	-	121208845	121221250	ENSMUST00000124411	4	1259	MSTRG.15301	Trp53bp1	retained_intron
97597	0	known	NA	NA	chr2	-	155332646	155357430	ENSMUST00000124419	4	3068	MSTRG.15688	Pigu	retained_intron
126996	0	known	NA	NA	chr5	+	139266931	139271876	ENSMUST00000124420	3	3341	MSTRG.20622	Get4	retained_intron
120221	0	known	NA	NA	chr5	-	43762312	43782150	ENSMUST00000124421	5	3865	MSTRG.19505	Fbxl5	retained_intron
119999	0	known	NA	NA	chr5	-	37316216	37318491	ENSMUST00000124426	2	537	ENSMUSG00000029122	Evc	retained_intron
93693	0	known	NA	NA	chr2	-	92369985	92371947	ENSMUST00000124428	4	617	MSTRG.15061	Large2	retained_intron
67988	0	known	NA	NA	chr16	-	89908221	89956107	ENSMUST00000124433	2	667	MSTRG.11071	Tiam1	retained_intron
98553	0	known	NA	NA	chr2	-	164754242	164769666	ENSMUST00000124435	5	537	MSTRG.15831	Gm11457	antisense
165346	0	known	NA	NA	chr9	+	90195128	90200102	ENSMUST00000124441	3	1502	MSTRG.26690	Adamts7	retained_intron
140170	0	known	NA	NA	chr7	-	25760678	25764064	ENSMUST00000124442	4	602	MSTRG.22758	Axl	retained_intron
2406	0	known	NA	NA	X	-	73917861	73920465	ENSMUST00000124446	3	963	MSTRG.338	Naa10	retained_intron
87528	0	known	NA	NA	chr2	+	11705759	11720392	ENSMUST00000124448	2	2315	ENSMUSG00000023206	Il15ra	retained_intron
126270	0	known	NA	NA	chr5	+	135374179	135376805	ENSMUST00000124453	4	1614	MSTRG.20506	Nsun5	retained_intron
64029	0	known	NA	NA	chr16	-	11196444	11203331	ENSMUST00000124454	6	831	MSTRG.10427	Rsl1d1	retained_intron
89665	0	known	NA	NA	chr2	+	32051692	32053975	ENSMUST00000124455	2	1964	MSTRG.14531	Nup214	retained_intron
75602	0	known	NA	NA	chr17	-	56568895	56575354	ENSMUST00000124457	5	941	MSTRG.12165	Safb2	retained_intron
35038	0	known	NA	NA	chr11	+	103344753	103350354	ENSMUST00000124462	4	2959	MSTRG.5399	Arhgap27os3	antisense
134197	0	known	NA	NA	chr6	+	113108873	113118067	ENSMUST00000124467	6	3984	MSTRG.21900	Setd5	retained_intron
36925	0	known	NA	NA	chr11	-	120612596	120613725	ENSMUST00000124468	3	618	MSTRG.5730	Pcyt2	retained_intron
101134	0	known	NA	NA	chr3	+	36000435	36025106	ENSMUST00000124469	4	3353	MSTRG.16280	Mccc1os	antisense
114784	0	known	NA	NA	chr4	+	132532687	132533601	ENSMUST00000124471	2	485	MSTRG.18599	Gm12999	antisense
100833	0	known	NA	NA	chr3	-	30921023	30934243	ENSMUST00000124472	3	4090	MSTRG.16237	Phc3	retained_intron
82386	0	known	NA	NA	chr19	-	5422805	5424181	ENSMUST00000124478	3	932	MSTRG.13281	Drap1	retained_intron
32389	0	known	NA	NA	chr11	+	82035610	82037450	ENSMUST00000124479	2	1096	ENSMUSG00000035385	Ccl2	retained_intron
96263	0	known	NA	NA	chr2	-	131062049	131063814	ENSMUST00000124481	2	927	MSTRG.15461	Adam33	retained_intron
84983	0	known	NA	NA	chr19	-	32220587	32289631	ENSMUST00000124483	3	3138	MSTRG.13643	Sgms1	retained_intron
155149	0	known	NA	NA	chr8	+	71597782	71610187	ENSMUST00000124485	13	5097	MSTRG.24906	Fam129c	retained_intron
106236	0	known	NA	NA	chr3	-	116489240	116495965	ENSMUST00000124486	4	629	MSTRG.17154	Rtca	retained_intron
90199	0	known	NA	NA	chr2	+	35224533	35226685	ENSMUST00000124489	2	1091	ENSMUSG00000084768	Gm13605	lincRNA
35034	0	known	NA	NA	chr11	-	103337777	103339454	ENSMUST00000124490	4	824	MSTRG.5398	Arhgap27	retained_intron
89264	0	known	NA	NA	chr2	+	30027564	30030598	ENSMUST00000124494	5	538	MSTRG.14479	Sptan1	retained_intron
18376	0	known	NA	NA	chr1	-	191057899	191059441	ENSMUST00000124497	2	741	MSTRG.2635	Tatdn3	retained_intron
142099	0	known	NA	NA	chr7	+	43408268	43419977	ENSMUST00000124502	9	5567	MSTRG.23025	Siglecg	retained_intron
28219	0	known	NA	NA	chr11	+	35350069	35350785	ENSMUST00000124503	2	454	MSTRG.4293	Gm12122	sense_intronic
36918	0	known	NA	NA	chr11	-	120610672	120612204	ENSMUST00000124504	5	898	MSTRG.5730	Pcyt2	retained_intron
89069	0	known	NA	NA	chr2	+	28641254	28667959	ENSMUST00000124507	7	3640	MSTRG.14450	Tsc1	retained_intron
158733	0	known	NA	NA	chr8	-	123246857	123248054	ENSMUST00000124508	3	606	MSTRG.25712	Vps9d1	retained_intron
23333	0	known	NA	NA	chr10	-	81363923	81364980	ENSMUST00000124512	2	753	MSTRG.3424	4930404N11Rik	retained_intron
5830	0	known	NA	NA	X	-	169985801	169986939	ENSMUST00000124513	2	403	MSTRG.811	Gm15247	antisense
97997	0	known	NA	NA	chr2	-	157174986	157208549	ENSMUST00000124518	13	6406	MSTRG.15755	Rbl1	retained_intron
163943	0	known	NA	NA	chr9	-	66545462	66571175	ENSMUST00000124519	4	4913	MSTRG.26486	Usp3	retained_intron
155068	0	known	NA	NA	chr8	+	71406022	71412082	ENSMUST00000124520	8	4541	MSTRG.24892	Ankle1	retained_intron
5669	0	known	NA	NA	X	-	164960918	164980375	ENSMUST00000124523	5	1763	MSTRG.787	Mospd2	retained_intron
159518	0	known	NA	NA	chr9	-	13813447	13816816	ENSMUST00000124524	2	836	MSTRG.25829	Cep57	retained_intron
134980	0	known	NA	NA	chr6	+	120427239	120431020	ENSMUST00000124525	3	1737	MSTRG.22013	Kdm5a	retained_intron
134241	0	known	NA	NA	chr6	+	113317158	113318721	ENSMUST00000124530	2	829	MSTRG.21905	Brpf1	retained_intron
11906	0	known	NA	NA	chr1	+	75442224	75443179	ENSMUST00000124539	2	790	MSTRG.1501	Gmppa	retained_intron
131207	0	known	NA	NA	chr6	+	58640546	58664783	ENSMUST00000124542	4	701	MSTRG.21307	Abcg2	retained_intron
10661	0	known	NA	NA	chr1	-	58438176	58445331	ENSMUST00000124550	5	642	MSTRG.1292	Ppil3	retained_intron
134512	0	known	NA	NA	chr6	-	115620265	115631214	ENSMUST00000124553	8	1220	MSTRG.21945	Raf1	retained_intron
46840	0	known	NA	NA	chr13	-	55085639	55093963	ENSMUST00000124561	2	893	MSTRG.7628	Uimc1	retained_intron
133243	0	known	NA	NA	chr6	-	88843538	88845925	ENSMUST00000124562	3	604	ENSMUSG00000033152	Podxl2	retained_intron
138880	0	known	NA	NA	chr7	+	16098632	16113189	ENSMUST00000124563	4	946	MSTRG.22593	Napa	retained_intron
159332	0	known	NA	NA	chr9	-	7669429	7695631	ENSMUST00000124572	4	522	ENSMUSG00000086381	AV064505	antisense
139066	0	known	NA	NA	chr7	-	17007153	17015545	ENSMUST00000124573	5	915	MSTRG.22627	Ppp5c	retained_intron
103765	0	known	NA	NA	chr3	+	89662518	89675132	ENSMUST00000124584	2	8314	ENSMUSG00000000794	Kcnn3	retained_intron
27001	0	known	NA	NA	chr11	+	6396729	6397848	ENSMUST00000124588	3	723	MSTRG.4025	Zmiz2	retained_intron
110781	0	known	NA	NA	chr4	+	59260051	59263269	ENSMUST00000124589	3	673	ENSMUSG00000086952	Gm12596	lincRNA
123277	0	known	NA	NA	chr5	-	107815161	107816917	ENSMUST00000124590	3	782	MSTRG.20038	Evi5	retained_intron
163036	0	known	NA	NA	chr9	-	57549976	57552763	ENSMUST00000124593	3	986	MSTRG.26352	Mpi	retained_intron
94327	0	known	NA	NA	chr2	-	106967408	106974424	ENSMUST00000124598	2	2304	MSTRG.15161	Arl14ep	retained_intron
123689	0	known	NA	NA	chr5	-	110651364	110653417	ENSMUST00000124612	4	846	MSTRG.20114	Noc4l	retained_intron
145176	0	known	NA	NA	chr7	+	81859020	81874203	ENSMUST00000124616	6	3745	MSTRG.23406	Tm6sf1	retained_intron
146448	0	known	NA	NA	chr7	-	101289617	101290576	ENSMUST00000124617	2	725	MSTRG.23655	Atg16l2	retained_intron
146720	0	known	NA	NA	chr7	+	102223071	102227111	ENSMUST00000124619	3	1033	MSTRG.23694	Pgap2	retained_intron
94019	0	known	NA	NA	chr2	-	102851893	102901665	ENSMUST00000124624	5	2114	MSTRG.15107	Cd44	retained_intron
33039	0	known	NA	NA	chr11	+	87729374	87731113	ENSMUST00000124625	3	378	ENSMUSG00000034177	Rnf43	retained_intron
48362	0	known	NA	NA	chr13	+	73510949	73511606	ENSMUST00000124627	2	360	MSTRG.7870	Lpcat1	retained_intron
149514	0	known	NA	NA	chr7	+	127800658	127802113	ENSMUST00000124631	4	782	MSTRG.24035	Hsd3b7	retained_intron
131863	0	known	NA	NA	chr6	-	70766273	70773692	ENSMUST00000124633	3	739	MSTRG.21494	Rpia	retained_intron
101445	0	known	NA	NA	chr3	-	41068520	41082594	ENSMUST00000124636	2	12520	MSTRG.16313	Pgrmc2	retained_intron
146507	0	known	NA	NA	chr7	+	101407889	101416268	ENSMUST00000124637	5	5471	MSTRG.23669	Arap1	retained_intron
104585	0	known	NA	NA	chr3	-	95323525	95357205	ENSMUST00000124638	21	5702	MSTRG.16836	Setdb1	retained_intron
119822	0	known	NA	NA	chr5	-	35581227	35588763	ENSMUST00000124643	4	2735	MSTRG.19456	4931431C16Rik	antisense
49627	0	known	NA	NA	chr13	-	100479191	100481967	ENSMUST00000124644	4	1016	MSTRG.8114	Gtf2h2	retained_intron
68104	0	known	NA	NA	chr16	-	91030449	91035017	ENSMUST00000124653	2	1028	MSTRG.11091	Paxbp1	retained_intron
91194	0	known	NA	NA	chr2	+	60355352	60363883	ENSMUST00000124654	6	1381	MSTRG.14762	Gm13571	antisense
87139	0	known	NA	NA	chr2	-	5798361	5804372	ENSMUST00000124662	2	555	MSTRG.14045	Cdc123	retained_intron
36203	0	known	NA	NA	chr11	+	116198898	116206850	ENSMUST00000124663	2	2092	MSTRG.5611	Ten1	retained_intron
149931	0	known	NA	NA	chr7	+	131373035	131387839	ENSMUST00000124672	4	1621	MSTRG.24145	Pstk	retained_intron
148065	0	known	NA	NA	chr7	-	114354640	114415174	ENSMUST00000124673	5	1058	MSTRG.23829	4933406I18Rik	lincRNA
118469	0	known	NA	NA	chr5	+	23787719	23820878	ENSMUST00000124680	14	3873	MSTRG.19264	Rint1	retained_intron
5167	0	known	NA	NA	X	+	152058467	152059512	ENSMUST00000124681	2	624	MSTRG.715	Smc1a	retained_intron
40249	0	known	NA	NA	chr12	+	75909218	75913887	ENSMUST00000124685	2	3018	MSTRG.6408	Syne2	retained_intron
128232	0	known	NA	NA	chr6	+	4535781	4536704	ENSMUST00000124686	3	709	MSTRG.20849	Col1a2	retained_intron
89245	0	known	NA	NA	chr2	+	29949030	29950731	ENSMUST00000124687	2	447	MSTRG.14475	Gle1	retained_intron
163857	0	known	NA	NA	chr9	+	65909030	65975668	ENSMUST00000124688	4	2771	MSTRG.26461	Csnk1g1	retained_intron
31132	0	known	NA	NA	chr11	-	70664340	70669462	ENSMUST00000124691	5	955	MSTRG.4763	Spag7	retained_intron
142494	0	known	NA	NA	chr7	+	44838691	44840809	ENSMUST00000124695	3	1893	MSTRG.23074	Il4i1	retained_intron
143254	0	known	NA	NA	chr7	+	46845843	46848145	ENSMUST00000124696	2	625	MSTRG.23147	Ldha	retained_intron
49626	0	known	NA	NA	chr13	-	100477102	100480731	ENSMUST00000124698	3	365	MSTRG.8114	Gtf2h2	retained_intron
41158	0	known	NA	NA	chr12	+	85825021	85845682	ENSMUST00000124701	5	2165	MSTRG.6592	Ttll5	retained_intron
101770	0	known	NA	NA	chr3	+	53488653	53498492	ENSMUST00000124702	3	653	ENSMUSG00000027744	Stoml3	retained_intron
51876	0	known	NA	NA	chr14	+	25842183	25879177	ENSMUST00000124704	9	2706	MSTRG.8492	Anxa11	retained_intron
242	0	known	NA	NA	X	+	7726573	7727492	ENSMUST00000124707	4	650	MSTRG.24	Wdr45	retained_intron
96902	0	known	NA	NA	chr2	-	146484868	146512344	ENSMUST00000124709	2	915	MSTRG.15563	Ralgapa2	retained_intron
39875	0	known	NA	NA	chr12	-	69844874	69874334	ENSMUST00000124715	8	1373	MSTRG.6326	Map4k5	retained_intron
5618	0	known	NA	NA	X	-	163948939	163953569	ENSMUST00000124719	2	3823	MSTRG.780	Zrsr2	retained_intron
36179	0	known	NA	NA	chr11	-	116134256	116134627	ENSMUST00000124722	2	241	MSTRG.5607	Mrpl38	retained_intron
23434	0	known	NA	NA	chr10	-	81594239	81595808	ENSMUST00000124724	4	767	MSTRG.3440	Tle6	retained_intron
89626	0	known	NA	NA	chr2	+	31796646	31800205	ENSMUST00000124726	2	3060	MSTRG.14526	Abl1	retained_intron
100640	0	known	NA	NA	chr3	-	27131463	27137161	ENSMUST00000124727	2	579	MSTRG.16202	Ect2	retained_intron
98665	0	known	NA	NA	chr2	+	165159412	165163969	ENSMUST00000124728	5	576	ENSMUSG00000086630	Gm14397	antisense
32104	0	known	NA	NA	chr11	+	78290929	78293875	ENSMUST00000124730	8	1390	MSTRG.4912	Rskr	retained_intron
154655	0	known	NA	NA	chr8	+	70077406	70078620	ENSMUST00000124742	3	522	ENSMUSG00000036151	Tm6sf2	retained_intron
512	0	known	NA	NA	X	-	10207001	10216920	ENSMUST00000124744	6	2632	MSTRG.62	Rpgr	retained_intron
59781	0	known	NA	NA	chr15	+	75704308	75714410	ENSMUST00000124749	14	2605	ENSMUSG00000022580	Rhpn1	retained_intron
151666	0	known	NA	NA	chr8	+	4248633	4249746	ENSMUST00000124750	2	1030	MSTRG.24359	Tgfbr3l	retained_intron
112687	0	known	NA	NA	chr4	-	109976747	109977491	ENSMUST00000124754	2	517	ENSMUSG00000085256	Dmrta2os	antisense
32078	0	known	NA	NA	chr11	+	78194746	78205763	ENSMUST00000124772	4	1900	MSTRG.4909	Proca1	retained_intron
96690	0	known	NA	NA	chr2	+	142902965	142903572	ENSMUST00000124774	2	495	ENSMUSG00000086504	Kif16bos	antisense
35954	0	known	NA	NA	chr11	-	115490638	115491862	ENSMUST00000124778	3	918	MSTRG.5576	Nt5c	retained_intron
135389	0	known	NA	NA	chr6	+	124712336	124713870	ENSMUST00000124779	3	1122	MSTRG.22087	Phb2	retained_intron
91698	0	known	NA	NA	chr2	-	70967050	70976659	ENSMUST00000124781	3	833	MSTRG.14854	Mettl8	retained_intron
105999	0	known	NA	NA	chr3	-	108794428	108803545	ENSMUST00000124782	6	2386	MSTRG.17122	Stxbp3	retained_intron
18638	0	known	NA	NA	chr1	+	194804710	194814227	ENSMUST00000124785	6	3180	ENSMUSG00000026640	Plxna2	retained_intron
112028	0	known	NA	NA	chr4	+	101403081	101407856	ENSMUST00000124786	3	666	MSTRG.18170	Gm12798	lincRNA
146016	0	known	NA	NA	chr7	-	98062643	98065202	ENSMUST00000124787	4	838	MSTRG.23574	Myo7a	retained_intron
22937	0	known	NA	NA	chr10	-	80339793	80348412	ENSMUST00000124789	12	3520	ENSMUSG00000043822	Adamtsl5	retained_intron
99179	0	known	NA	NA	chr2	+	173006644	173009477	ENSMUST00000124793	4	591	MSTRG.15930	Rae1	retained_intron
44652	0	known	NA	NA	chr13	+	21189861	21190592	ENSMUST00000124794	2	611	MSTRG.7263	Trim27	retained_intron
29903	0	known	NA	NA	chr11	-	60749457	60752678	ENSMUST00000124799	3	737	MSTRG.4574	Top3a	retained_intron
111326	0	known	NA	NA	chr4	-	81284577	81288071	ENSMUST00000124805	4	670	ENSMUSG00000028402	Mpdz	retained_intron
106259	0	known	NA	NA	chr3	-	116591988	116595393	ENSMUST00000124807	2	1278	MSTRG.17161	Trmt13	retained_intron
100520	0	known	NA	NA	chr3	-	20014950	20035315	ENSMUST00000124808	9	2611	MSTRG.16173	Hps3	retained_intron
129306	0	known	NA	NA	chr6	+	31321971	31337404	ENSMUST00000124811	4	403	MSTRG.21024	2210408F21Rik	lincRNA
144305	0	known	NA	NA	chr7	-	68266952	68276594	ENSMUST00000124813	4	534	MSTRG.23272	Gm16157	antisense
27037	0	known	NA	NA	chr11	-	6525591	6528779	ENSMUST00000124818	3	784	MSTRG.4036	Snhg15	lincRNA
79175	0	known	NA	NA	chr18	-	37855485	37856144	ENSMUST00000124822	2	551	MSTRG.12789	Diaph1	retained_intron
96792	0	known	NA	NA	chr2	-	144508823	144527414	ENSMUST00000124823	6	2088	MSTRG.15538	Dzank1	retained_intron
141535	0	known	NA	NA	chr7	-	34141390	34143269	ENSMUST00000124824	2	609	MSTRG.22950	Uba2	retained_intron
44788	0	known	NA	NA	chr13	+	22014468	22015370	ENSMUST00000124833	3	396	ENSMUSG00000085827	Gm11290	lincRNA
134978	0	known	NA	NA	chr6	+	120405803	120413832	ENSMUST00000124847	3	2716	MSTRG.22013	Kdm5a	retained_intron
115905	0	known	NA	NA	chr4	+	141347814	141350853	ENSMUST00000124848	2	2735	ENSMUSG00000085836	Gm13074	lincRNA
98972	0	known	NA	NA	chr2	+	167782053	167783486	ENSMUST00000124850	2	811	MSTRG.15893	9230111E07Rik	lincRNA
5646	0	known	NA	NA	X	+	164391243	164400780	ENSMUST00000124851	4	918	ENSMUSG00000031380	Vegfd	retained_intron
12813	0	known	NA	NA	chr1	+	88134813	88217403	ENSMUST00000124852	3	3342	MSTRG.1651	Ugt1a6a	retained_intron
135089	0	known	NA	NA	chr6	-	121223692	121226153	ENSMUST00000124853	2	1162	MSTRG.22026	Gm15856	antisense
35693	0	known	NA	NA	chr11	-	111796347	111800876	ENSMUST00000124855	2	3005	ENSMUSG00000086752	Gm11674	lincRNA
113098	0	known	NA	NA	chr4	+	116807738	116819764	ENSMUST00000124857	14	2257	MSTRG.18327	Mutyh	retained_intron
65752	0	known	NA	NA	chr16	-	30565030	30569104	ENSMUST00000124858	2	1874	MSTRG.10668	Lsg1	retained_intron
70592	0	known	NA	NA	chr17	+	24698241	24700529	ENSMUST00000124864	6	1555	MSTRG.11460	Noxo1	retained_intron
66534	0	known	NA	NA	chr16	-	38623163	38713274	ENSMUST00000124866	6	1932	MSTRG.10819	Arhgap31	retained_intron
96118	0	known	NA	NA	chr2	-	130283663	130284547	ENSMUST00000124868	2	752	MSTRG.15443	Idh3b	retained_intron
71596	0	known	NA	NA	chr17	+	28313547	28326572	ENSMUST00000124870	9	2198	MSTRG.11584	Fance	retained_intron
117406	0	known	NA	NA	chr4	+	155999448	156000985	ENSMUST00000124872	2	403	MSTRG.19067	Sdf4	retained_intron
14132	0	known	NA	NA	chr1	-	128057856	128102967	ENSMUST00000124876	3	1028	MSTRG.1879	Zranb3	retained_intron
15425	0	known	NA	NA	chr1	-	151370384	151372374	ENSMUST00000124880	2	327	MSTRG.2107	Swt1	retained_intron
5061	0	known	NA	NA	X	+	151067383	151069790	ENSMUST00000124882	2	983	MSTRG.702	Fgd1	retained_intron
142107	0	known	NA	NA	chr7	+	43410484	43411819	ENSMUST00000124885	4	643	MSTRG.23025	Siglecg	retained_intron
22781	0	known	NA	NA	chr10	-	79977963	79978793	ENSMUST00000124889	2	744	MSTRG.3355	Tmem259	retained_intron
107609	0	known	NA	NA	chr3	-	144201623	144202396	ENSMUST00000124891	2	578	MSTRG.17363	Lmo4	retained_intron
127152	0	known	NA	NA	chr5	+	140705052	140715935	ENSMUST00000124892	7	3455	MSTRG.20659	Brat1	retained_intron
69029	0	known	NA	NA	chr17	+	6601804	6614152	ENSMUST00000124894	4	7278	MSTRG.11244	Dynlt1c	retained_intron
21273	0	known	NA	NA	chr10	-	61145895	61147615	ENSMUST00000124896	2	530	MSTRG.3141	Sgpl1	retained_intron
139196	0	known	NA	NA	chr7	-	18993553	19001222	ENSMUST00000124897	4	560	MSTRG.22632	Mypopos	antisense
106000	0	known	NA	NA	chr3	-	108794872	108797784	ENSMUST00000124903	2	486	MSTRG.17122	Stxbp3	retained_intron
2243	0	known	NA	NA	X	+	73214349	73222922	ENSMUST00000124904	9	2213	MSTRG.323	Xlr4b	retained_intron
82542	0	known	NA	NA	chr19	-	5665236	5666424	ENSMUST00000124905	2	881	MSTRG.13297	Pcnx3	retained_intron
95207	0	known	NA	NA	chr2	-	120722396	120724466	ENSMUST00000124906	4	1257	MSTRG.15287	Cdan1	retained_intron
162603	0	known	NA	NA	chr9	+	51765337	51790249	ENSMUST00000124907	2	4789	ENSMUSG00000053199	Arhgap20	retained_intron
127499	0	known	NA	NA	chr5	+	144838985	144840603	ENSMUST00000124909	2	878	MSTRG.20736	Trrap	retained_intron
125190	0	known	NA	NA	chr5	-	123334332	123344437	ENSMUST00000124914	2	422	MSTRG.20354	Gm15860	antisense
154431	0	known	NA	NA	chr8	+	68368434	68372293	ENSMUST00000124929	3	508	MSTRG.24801	1700125H03Rik	antisense
14549	0	known	NA	NA	chr1	+	133046012	133084817	ENSMUST00000124934	12	6297	MSTRG.1958	Pik3c2b	retained_intron
51511	0	known	NA	NA	chr14	+	20565011	20570687	ENSMUST00000124940	3	485	MSTRG.8436	1810062O18Rik	antisense
155793	0	known	NA	NA	chr8	-	83673030	83673630	ENSMUST00000124946	2	514	MSTRG.25058	Pkn1	retained_intron
96639	0	known	NA	NA	chr2	-	139976532	140042214	ENSMUST00000124949	5	1589	MSTRG.15519	Tasp1	retained_intron
2491	0	known	NA	NA	X	-	74226448	74227757	ENSMUST00000124950	3	934	MSTRG.348	Flna	retained_intron
116829	0	known	NA	NA	chr4	+	151979743	151982615	ENSMUST00000124955	2	2218	MSTRG.18996	Dnajc11	retained_intron
163918	0	known	NA	NA	chr9	+	66468621	66476745	ENSMUST00000124969	5	3032	MSTRG.26482	Herc1	retained_intron
113282	0	known	NA	NA	chr4	-	117885164	117886638	ENSMUST00000124974	4	781	MSTRG.18357	Atp6v0b	retained_intron
19254	0	known	NA	NA	chr10	+	14664220	14668318	ENSMUST00000124976	6	815	MSTRG.2803	Gm16234	antisense
63630	0	known	NA	NA	chr16	-	4714509	4719356	ENSMUST00000124977	4	1257	MSTRG.10375	Nmral1	retained_intron
124620	0	known	NA	NA	chr5	+	120480363	120480898	ENSMUST00000124978	2	445	MSTRG.20256	Sds	retained_intron
97412	0	known	NA	NA	chr2	-	153648690	153650286	ENSMUST00000124988	2	718	MSTRG.15648	Dnmt3bos	antisense
110214	0	known	NA	NA	chr4	+	45715169	45716421	ENSMUST00000124989	2	405	ENSMUSG00000085305	Gm12410	lincRNA
97244	0	known	NA	NA	chr2	-	152342938	152343970	ENSMUST00000124995	2	504	ENSMUSG00000032715	Trib3	retained_intron
62262	0	known	NA	NA	chr15	-	97745368	97749495	ENSMUST00000125002	5	1404	MSTRG.10189	Rapgef3	retained_intron
8764	0	known	NA	NA	chr1	-	16102491	16104662	ENSMUST00000125005	4	1062	MSTRG.971	Rpl7	retained_intron
81778	0	known	NA	NA	chr19	+	3891731	3894369	ENSMUST00000125013	3	1587	MSTRG.13206	Chka	retained_intron
32587	0	known	NA	NA	chr11	-	83528728	83530518	ENSMUST00000125015	2	673	MSTRG.5008	Ccl5	retained_intron
133194	0	known	NA	NA	chr6	-	88515384	88518905	ENSMUST00000125016	3	474	MSTRG.21718	Sec61a1	retained_intron
65871	0	known	NA	NA	chr16	-	32033085	32044000	ENSMUST00000125019	3	1234	MSTRG.10695	Pak2	retained_intron
87562	0	known	NA	NA	chr2	+	11778527	11790329	ENSMUST00000125024	6	3714	MSTRG.14217	Ankrd16	retained_intron
108246	0	known	NA	NA	chr3	-	157919700	157925051	ENSMUST00000125028	3	681	ENSMUSG00000028179	Cth	retained_intron
136977	0	known	NA	NA	chr6	+	145145474	145158701	ENSMUST00000125029	5	486	MSTRG.22372	Lrmp	retained_intron
152022	0	known	NA	NA	chr8	+	12811416	12814383	ENSMUST00000125031	2	2295	MSTRG.24409	Atp11a	retained_intron
794	0	known	NA	NA	X	+	20696018	20697210	ENSMUST00000125035	4	873	MSTRG.107	Cdk16	retained_intron
141670	0	known	NA	NA	chr7	+	35397107	35411026	ENSMUST00000125041	5	1990	MSTRG.22972	Cep89	retained_intron
156363	0	known	NA	NA	chr8	+	88245285	88249233	ENSMUST00000125043	4	718	MSTRG.25163	Tent4b	retained_intron
115784	0	known	NA	NA	chr4	-	140580865	140592040	ENSMUST00000125045	4	516	ENSMUSG00000040964	Arhgef10l	retained_intron
125235	0	known	NA	NA	chr5	-	123517936	123524059	ENSMUST00000125047	3	1067	MSTRG.20364	Diablo	retained_intron
126382	0	known	NA	NA	chr5	+	136083998	136109961	ENSMUST00000125048	18	3967	MSTRG.20526	Rasa4	retained_intron
124320	0	known	NA	NA	chr5	+	115544796	115549756	ENSMUST00000125054	4	3484	MSTRG.20212	Pxn	retained_intron
14276	0	known	NA	NA	chr1	-	130809977	130824084	ENSMUST00000125056	4	832	MSTRG.1916	Gm15848	antisense
89873	0	known	NA	NA	chr2	-	32705784	32712030	ENSMUST00000125058	5	4548	MSTRG.14565	Cdk9	retained_intron
126473	0	known	NA	NA	chr5	-	136743074	136747701	ENSMUST00000125061	3	899	ENSMUSG00000004415	Col26a1	retained_intron
112602	0	known	NA	NA	chr4	+	109058991	109060680	ENSMUST00000125063	3	781	MSTRG.18241	Nrd1	retained_intron
34067	0	known	NA	NA	chr11	-	98704591	98728987	ENSMUST00000125064	24	4730	MSTRG.5267	Med24	retained_intron
153849	0	known	NA	NA	chr8	-	47490129	47533470	ENSMUST00000125065	29	4646	MSTRG.24700	Trappc11	retained_intron
158285	0	known	NA	NA	chr8	+	119948414	119952651	ENSMUST00000125066	4	995	MSTRG.25588	Usp10	retained_intron
165662	0	known	NA	NA	chr9	+	97085326	97089490	ENSMUST00000125071	2	4087	MSTRG.26738	Gm16185	antisense
32006	0	known	NA	NA	chr11	+	78028110	78030658	ENSMUST00000125079	3	1681	MSTRG.4890	Phf12	retained_intron
2947	0	known	NA	NA	X	-	85758520	85761982	ENSMUST00000125081	2	2811	MSTRG.418	Gk	retained_intron
40851	0	known	NA	NA	chr12	-	83831828	83876812	ENSMUST00000125089	3	455	MSTRG.6530	Numb	retained_intron
96154	0	known	NA	NA	chr2	+	130441608	130443399	ENSMUST00000125098	6	655	MSTRG.15445	Vps16	retained_intron
20428	0	known	NA	NA	chr10	+	41484074	41485255	ENSMUST00000125099	3	861	MSTRG.2992	Mical1	retained_intron
35603	0	known	NA	NA	chr11	+	109425982	109431045	ENSMUST00000125108	6	1846	MSTRG.5521	Amz2	retained_intron
156131	0	known	NA	NA	chr8	+	85064595	85066362	ENSMUST00000125109	3	534	MSTRG.25127	Fbxw9	retained_intron
115422	0	known	NA	NA	chr4	-	136553121	136555324	ENSMUST00000125111	3	1130	MSTRG.18708	Kdm1a	retained_intron
11883	0	known	NA	NA	chr1	+	75384700	75387948	ENSMUST00000125118	2	616	ENSMUSG00000026207	Speg	retained_intron
124078	0	known	NA	NA	chr5	+	114444294	114460591	ENSMUST00000125120	10	2387	MSTRG.20174	Mvk	retained_intron
99064	0	known	NA	NA	chr2	-	168986566	168987373	ENSMUST00000125121	2	260	ENSMUSG00000086658	Gm14260	lincRNA
31384	0	known	NA	NA	chr11	+	72920843	72927120	ENSMUST00000125122	3	4197	MSTRG.4793	Zzef1	retained_intron
160869	0	known	NA	NA	chr9	-	35266328	35267805	ENSMUST00000125124	2	865	MSTRG.26049	Fam118b	retained_intron
121553	0	known	NA	NA	chr5	+	74594720	74601716	ENSMUST00000125129	2	6370	MSTRG.19777	Fip1l1	retained_intron
145279	0	known	NA	NA	chr7	+	83659575	83660963	ENSMUST00000125131	2	618	MSTRG.23421	2310044K18Rik	antisense
138592	0	known	NA	NA	chr7	+	13029091	13030206	ENSMUST00000125136	3	949	MSTRG.22562	Trim28	retained_intron
145074	0	known	NA	NA	chr7	+	81038015	81046861	ENSMUST00000125137	4	6100	MSTRG.23387	Zfp592	retained_intron
63631	0	known	NA	NA	chr16	-	4715825	4719356	ENSMUST00000125140	2	1173	MSTRG.10375	Nmral1	retained_intron
89322	0	known	NA	NA	chr2	-	30176363	30178459	ENSMUST00000125141	6	1099	MSTRG.14487	Spout1	retained_intron
56366	0	known	NA	NA	chr14	+	75846185	75847088	ENSMUST00000125146	2	604	MSTRG.9239	Tpt1	retained_intron
3269	0	known	NA	NA	X	-	98712199	98891025	ENSMUST00000125150	7	3400	MSTRG.466	Ophn1	retained_intron
140660	0	known	NA	NA	chr7	+	28834156	28835935	ENSMUST00000125155	2	490	MSTRG.22841	Lgals4	retained_intron
37044	0	known	NA	NA	chr11	-	120789204	120789880	ENSMUST00000125156	2	580	MSTRG.5742	Dus1l	retained_intron
122113	0	known	NA	NA	chr5	+	88720977	88750215	ENSMUST00000125171	4	1097	MSTRG.19849	Mob1b	retained_intron
98281	0	known	NA	NA	chr2	-	161035031	161109075	ENSMUST00000125179	5	5122	MSTRG.15795	Chd6	retained_intron
100902	0	known	NA	NA	chr3	+	32529531	32552809	ENSMUST00000125182	7	7039	MSTRG.16249	Mfn1	retained_intron
104419	0	known	NA	NA	chr3	-	94959034	94967743	ENSMUST00000125186	3	7653	MSTRG.16817	B230398E01Rik	antisense
125504	0	known	NA	NA	chr5	+	124598792	124618557	ENSMUST00000125191	11	3400	ENSMUSG00000029386	Tctn2	retained_intron
146673	0	known	NA	NA	chr7	+	102075917	102080344	ENSMUST00000125197	3	1827	MSTRG.23684	Xndc1	retained_intron
87097	0	known	NA	NA	chr2	-	4999021	5005111	ENSMUST00000125201	4	2487	MSTRG.14032	Mcm10	retained_intron
116795	0	known	NA	NA	chr4	-	151055911	151057963	ENSMUST00000125205	2	423	MSTRG.18992	Vamp3	retained_intron
106026	0	known	NA	NA	chr3	-	108904261	108905917	ENSMUST00000125208	2	1309	MSTRG.17122	Prpf38b	retained_intron
154470	0	known	NA	NA	chr8	+	69088789	69096586	ENSMUST00000125211	2	507	MSTRG.24810	Atp6v1b2	retained_intron
26475	0	known	NA	NA	chr11	+	3202663	3222331	ENSMUST00000125224	5	2546	MSTRG.3951	Eif4enif1	retained_intron
107319	0	known	NA	NA	chr3	+	137867887	137896029	ENSMUST00000125226	3	3564	MSTRG.17329	Dnajb14	retained_intron
140429	0	known	NA	NA	chr7	+	27736367	27738692	ENSMUST00000125228	2	1012	MSTRG.22793	Zfp60	retained_intron
85073	0	known	NA	NA	chr19	+	34217434	34235862	ENSMUST00000125232	6	4234	MSTRG.13665	Stambpl1	retained_intron
99865	0	known	NA	NA	chr2	+	181349455	181349980	ENSMUST00000125233	2	434	MSTRG.16075	Rtel1	retained_intron
22375	0	known	NA	NA	chr10	+	77864582	77868001	ENSMUST00000125241	3	722	ENSMUSG00000069581	Tspear	retained_intron
37016	0	known	NA	NA	chr11	-	120725425	120727281	ENSMUST00000125242	7	947	MSTRG.5737	Dcxr	retained_intron
145225	0	known	NA	NA	chr7	+	82648629	82701582	ENSMUST00000125245	15	5351	MSTRG.23411	Efl1	retained_intron
139334	0	known	NA	NA	chr7	-	19395354	19396594	ENSMUST00000125246	2	897	MSTRG.22653	Klc3	retained_intron
123604	0	known	NA	NA	chr5	-	110170121	110176504	ENSMUST00000125250	2	415	MSTRG.20102	Gm15787	antisense
25713	0	known	NA	NA	chr10	-	127193548	127195728	ENSMUST00000125254	3	355	MSTRG.3830	Dtx3	retained_intron
28052	0	known	NA	NA	chr11	-	32236847	32239953	ENSMUST00000125256	2	717	MSTRG.4260	Nprl3	retained_intron
17178	0	known	NA	NA	chr1	+	172494754	172496210	ENSMUST00000125258	4	926	ENSMUSG00000037995	Igsf9	retained_intron
165844	0	known	NA	NA	chr9	-	100458530	100461763	ENSMUST00000125259	2	1086	MSTRG.26769	Il20rb	retained_intron
65742	0	known	NA	NA	chr16	-	30517730	30550539	ENSMUST00000125260	10	3875	ENSMUSG00000022537	Tmem44	retained_intron
108923	0	known	NA	NA	chr4	+	21776261	21786917	ENSMUST00000125262	5	2669	MSTRG.17616	Usp45	retained_intron
36255	0	known	NA	NA	chr11	+	116466319	116474274	ENSMUST00000125269	3	723	MSTRG.5625	Gm11739	antisense
97138	0	known	NA	NA	chr2	+	151494290	151502326	ENSMUST00000125270	3	1833	MSTRG.15608	Nsfl1c	retained_intron
154765	0	known	NA	NA	chr8	-	70397755	70402798	ENSMUST00000125273	4	695	MSTRG.24856	Crtc1	retained_intron
112211	0	known	NA	NA	chr4	+	106291269	106292255	ENSMUST00000125277	2	291	ENSMUSG00000087051	Gm12730	lincRNA
146505	0	known	NA	NA	chr7	+	101401781	101409354	ENSMUST00000125284	7	656	MSTRG.23669	Arap1	retained_intron
58296	0	known	NA	NA	chr15	-	34484024	34489800	ENSMUST00000125286	4	2986	MSTRG.9583	Rida	retained_intron
155067	0	known	NA	NA	chr8	+	71406016	71412082	ENSMUST00000125290	7	4624	MSTRG.24892	Ankle1	retained_intron
33127	0	known	NA	NA	chr11	+	88187821	88193004	ENSMUST00000125297	4	805	ENSMUSG00000018378	Cuedc1	retained_intron
99655	0	known	NA	NA	chr2	+	180257418	180258057	ENSMUST00000125301	2	467	MSTRG.16056	Rps21	retained_intron
130803	0	known	NA	NA	chr6	-	52308389	52314832	ENSMUST00000125305	4	2916	ENSMUSG00000086126	Evx1os	antisense
40176	0	known	NA	NA	chr12	-	73926481	73949814	ENSMUST00000125308	7	1480	MSTRG.6384	Gm15283	antisense
126816	0	known	NA	NA	chr5	-	138164600	138165716	ENSMUST00000125316	2	986	MSTRG.20590	Mcm7	retained_intron
71779	0	known	NA	NA	chr17	+	28905265	28906771	ENSMUST00000125317	3	888	ENSMUSG00000085333	1700030A11Rik	antisense
15290	0	known	NA	NA	chr1	+	146497738	146517554	ENSMUST00000125331	3	3075	MSTRG.2086	Brinp3	retained_intron
162937	0	known	NA	NA	chr9	-	57099950	57131290	ENSMUST00000125333	4	1910	MSTRG.26344	Man2c1os	antisense
125250	0	known	NA	NA	chr5	-	123577818	123603810	ENSMUST00000125340	7	2394	MSTRG.20369	Clip1	retained_intron
3749	0	known	NA	NA	X	+	105079775	105094355	ENSMUST00000125343	2	14471	MSTRG.548	Pbdc1	retained_intron
37448	0	known	NA	NA	chr12	-	4863072	4875114	ENSMUST00000125344	12	3942	MSTRG.5813	Mfsd2b	retained_intron
89932	0	known	NA	NA	chr2	+	32910908	32912587	ENSMUST00000125347	2	707	MSTRG.14576	Fam129b	retained_intron
87092	0	known	NA	NA	chr2	-	4990724	4997103	ENSMUST00000125349	6	2552	MSTRG.14032	Mcm10	retained_intron
81221	0	known	NA	NA	chr18	+	80206918	80207776	ENSMUST00000125352	2	767	MSTRG.13109	Gm16286	retained_intron
95935	0	known	NA	NA	chr2	-	128372107	128429093	ENSMUST00000125354	2	621	MSTRG.15402	Morrbid	lincRNA
151339	0	known	NA	NA	chr7	-	144368048	144406933	ENSMUST00000125355	3	2193	ENSMUSG00000085745	Gm14372	antisense
92365	0	known	NA	NA	chr2	+	83724397	83758054	ENSMUST00000125360	4	2995	MSTRG.14956	Itgav	retained_intron
135813	0	known	NA	NA	chr6	+	127453666	127471526	ENSMUST00000125364	3	1100	MSTRG.22143	Parp11	retained_intron
15778	0	known	NA	NA	chr1	+	156063213	156067858	ENSMUST00000125371	2	3640	MSTRG.2169	Tor1aip2	retained_intron
141136	0	known	NA	NA	chr7	-	30584281	30587029	ENSMUST00000125372	3	2469	MSTRG.22917	Kmt2b	retained_intron
120933	0	known	NA	NA	chr5	-	65413224	65425474	ENSMUST00000125375	7	6156	MSTRG.19665	Ugdh	retained_intron
24315	0	known	NA	NA	chr10	+	94199037	94203538	ENSMUST00000125379	3	428	MSTRG.3619	Ndufa12	retained_intron
123611	0	known	NA	NA	chr5	+	110176897	110188413	ENSMUST00000125380	4	3115	MSTRG.20103	Golga3	retained_intron
166617	0	known	NA	NA	chr9	+	107557935	107562267	ENSMUST00000125386	2	1237	MSTRG.26890	Rassf1	retained_intron
31087	0	known	NA	NA	chr11	+	70615894	70616890	ENSMUST00000125387	3	817	MSTRG.4755	4930544D05Rik	retained_intron
98162	0	known	NA	NA	chr2	+	158624888	158629157	ENSMUST00000125390	3	1960	MSTRG.15776	Actr5	retained_intron
109839	0	known	NA	NA	chr4	+	43401238	43427088	ENSMUST00000125393	6	4600	MSTRG.17808	Rusc2	retained_intron
162610	0	known	NA	NA	chr9	-	51839507	51875803	ENSMUST00000125400	4	1388	ENSMUSG00000074354	Arhgap20os	antisense
58990	0	known	NA	NA	chr15	+	56689944	56694460	ENSMUST00000125401	4	485	ENSMUSG00000086541	Has2os	antisense
33926	0	known	NA	NA	chr11	-	97853826	97855552	ENSMUST00000125403	2	863	ENSMUSG00000070336	Fbxo47	retained_intron
102640	0	known	NA	NA	chr3	-	75909856	75956732	ENSMUST00000125405	3	899	MSTRG.16563	Golim4	retained_intron
34678	0	known	NA	NA	chr11	+	101732919	101735696	ENSMUST00000125409	3	675	MSTRG.5356	Dhx8	retained_intron
81763	0	known	NA	NA	chr19	+	3851810	3874663	ENSMUST00000125411	3	4377	MSTRG.13206	Chka	retained_intron
91910	0	known	NA	NA	chr2	+	73584850	73589187	ENSMUST00000125413	2	680	ENSMUSG00000086382	Chrna1os	antisense
134267	0	known	NA	NA	chr6	-	113366916	113371142	ENSMUST00000125414	3	655	MSTRG.21912	Tada3	retained_intron
89952	0	known	NA	NA	chr2	+	32961740	32963496	ENSMUST00000125415	4	785	MSTRG.14578	Rpl12	retained_intron
3676	0	known	NA	NA	X	-	103607553	103623790	ENSMUST00000125419	4	725	MSTRG.533	Ftx	lincRNA
45086	0	known	NA	NA	chr13	-	24137757	24280795	ENSMUST00000125420	10	2506	MSTRG.7350	Carmil1	retained_intron
96292	0	known	NA	NA	chr2	+	131188158	131191935	ENSMUST00000125423	5	541	MSTRG.15469	Cdc25b	retained_intron
26497	0	known	NA	NA	chr11	-	3257730	3266415	ENSMUST00000125424	4	2093	MSTRG.3945	Drg1	retained_intron
131411	0	known	NA	NA	chr6	+	66535425	66547220	ENSMUST00000125430	5	7880	MSTRG.21336	Mad2l1	retained_intron
135430	0	known	NA	NA	chr6	-	124760365	124768337	ENSMUST00000125436	10	2491	ENSMUSG00000004267	Eno2	retained_intron
111774	0	known	NA	NA	chr4	+	95098704	95166048	ENSMUST00000125438	5	706	MSTRG.18118	Junos	antisense
31028	0	known	NA	NA	chr11	+	70436903	70438785	ENSMUST00000125441	5	819	MSTRG.4743	Arrb2	retained_intron
70169	0	known	NA	NA	chr17	-	23668614	23669643	ENSMUST00000125443	3	857	MSTRG.11410	Thoc6	retained_intron
139975	0	known	NA	NA	chr7	-	25000571	25005958	ENSMUST00000125444	4	561	MSTRG.22723	Atp1a3	retained_intron
97800	0	known	NA	NA	chr2	-	156138507	156144186	ENSMUST00000125449	4	1682	MSTRG.15727	Nfs1	retained_intron
135897	0	known	NA	NA	chr6	+	128367365	128372530	ENSMUST00000125456	4	958	MSTRG.22160	Foxm1	retained_intron
31817	0	known	NA	NA	chr11	+	76243736	76244884	ENSMUST00000125463	2	957	MSTRG.4858	Mrm3	retained_intron
112398	0	known	NA	NA	chr4	-	107793161	107802064	ENSMUST00000125464	2	1770	ENSMUSG00000087200	Lrp8os3	bidirectional_promoter_lncRNA
105867	0	known	NA	NA	chr3	-	108076613	108077895	ENSMUST00000125467	4	767	MSTRG.17094	Ampd2	retained_intron
82388	0	known	NA	NA	chr19	-	5422809	5424275	ENSMUST00000125468	3	994	MSTRG.13281	Drap1	retained_intron
137219	0	known	NA	NA	chr6	-	148195196	148203125	ENSMUST00000125469	5	939	MSTRG.22418	Ergic2	retained_intron
123763	0	known	NA	NA	chr5	+	111225458	111229457	ENSMUST00000125470	2	734	MSTRG.20122	Ttc28	retained_intron
34596	0	known	NA	NA	chr11	-	101416748	101417615	ENSMUST00000125472	2	753	MSTRG.5341	Aarsd1	retained_intron
68738	0	known	NA	NA	chr16	-	97471050	97476307	ENSMUST00000125475	3	880	MSTRG.11154	Fam3b	retained_intron
32115	0	known	NA	NA	chr11	+	78319926	78320740	ENSMUST00000125477	2	707	MSTRG.4915	Spag5	retained_intron
25825	0	known	NA	NA	chr10	-	127587627	127621148	ENSMUST00000125480	15	3436	MSTRG.3852	Lrp1	retained_intron
96589	0	known	NA	NA	chr2	+	136713454	136762909	ENSMUST00000125486	3	4880	ENSMUSG00000027273	Snap25	retained_intron
133631	0	known	NA	NA	chr6	-	92793010	92860204	ENSMUST00000125490	14	2600	MSTRG.21774	Adamts9	retained_intron
132618	0	known	NA	NA	chr6	-	83808656	83810198	ENSMUST00000125493	2	537	MSTRG.21619	Paip2b	retained_intron
100962	0	known	NA	NA	chr3	+	33024777	33088607	ENSMUST00000125494	8	1058	ENSMUSG00000087625	4930419G24Rik	antisense
103611	0	known	NA	NA	chr3	+	89187934	89188476	ENSMUST00000125501	2	465	MSTRG.16712	Fam189b	retained_intron
98789	0	known	NA	NA	chr2	-	166074670	166076018	ENSMUST00000125503	3	450	MSTRG.15867	Sulf2	retained_intron
111045	0	known	NA	NA	chr4	+	63214004	63292831	ENSMUST00000125504	25	4580	ENSMUSG00000045672	Col27a1	retained_intron
25487	0	known	NA	NA	chr10	-	122081682	122089389	ENSMUST00000125506	2	519	ENSMUSG00000034620	Rxylt1	retained_intron
47849	0	known	NA	NA	chr13	+	65278852	65289452	ENSMUST00000125510	4	4875	MSTRG.7795	Zfp369	retained_intron
46596	0	known	NA	NA	chr13	-	51711500	51714159	ENSMUST00000125511	3	745	MSTRG.7602	Sema4d	retained_intron
88724	0	known	NA	NA	chr2	+	26381526	26387258	ENSMUST00000125518	4	643	MSTRG.14402	Gm13563	antisense
23384	0	known	NA	NA	chr10	-	81487340	81489801	ENSMUST00000125521	6	1852	MSTRG.3431	Ncln	retained_intron
124476	0	known	NA	NA	chr5	+	117357305	117366827	ENSMUST00000125522	2	3406	MSTRG.20239	Wsb2	retained_intron
155152	0	known	NA	NA	chr8	+	71602267	71602943	ENSMUST00000125525	3	507	MSTRG.24906	Fam129c	retained_intron
119523	0	known	NA	NA	chr5	-	33655558	33658416	ENSMUST00000125527	2	1385	MSTRG.19416	Tmem129	retained_intron
32042	0	known	NA	NA	chr11	-	78166110	78167387	ENSMUST00000125528	2	906	MSTRG.4905	Nek8	retained_intron
134778	0	known	NA	NA	chr6	-	118107452	118131266	ENSMUST00000125531	6	6898	MSTRG.21990	Csgalnact2	retained_intron
114701	0	known	NA	NA	chr4	-	132236693	132246068	ENSMUST00000125534	3	730	MSTRG.18581	Gmeb1	retained_intron
24307	0	known	NA	NA	chr10	+	94133163	94139887	ENSMUST00000125535	4	626	MSTRG.3616	Fgd6	retained_intron
30366	0	known	NA	NA	chr11	-	67112461	67120080	ENSMUST00000125538	5	2724	ENSMUSG00000087410	2310065F04Rik	lincRNA
121243	0	known	NA	NA	chr5	+	69556953	69566723	ENSMUST00000125543	10	2625	MSTRG.19723	Guf1	retained_intron
90151	0	known	NA	NA	chr2	-	34991290	35000851	ENSMUST00000125549	5	694	ENSMUSG00000026874	Hc	retained_intron
98672	0	known	NA	NA	chr2	-	165276554	165277841	ENSMUST00000125550	2	1110	MSTRG.15853	Slc35c2	retained_intron
152300	0	known	NA	NA	chr8	-	15892545	15984884	ENSMUST00000125551	21	6548	MSTRG.24457	Csmd1	retained_intron
65488	0	known	NA	NA	chr16	+	23109231	23110566	ENSMUST00000125553	2	611	MSTRG.10626	Eif4a2	retained_intron
51466	0	known	NA	NA	chr14	+	20398359	20398930	ENSMUST00000125558	2	487	ENSMUSG00000084942	7330404K18Rik	antisense
65743	0	known	NA	NA	chr16	-	30518111	30550842	ENSMUST00000125559	10	2729	ENSMUSG00000022537	Tmem44	retained_intron
49582	0	known	NA	NA	chr13	+	100126125	100126989	ENSMUST00000125572	2	654	MSTRG.8104	Smn1	retained_intron
36486	0	known	NA	NA	chr11	-	117789897	117791313	ENSMUST00000125577	2	472	MSTRG.5658	Gm11724	antisense
116025	0	known	NA	NA	chr4	-	142307765	142346475	ENSMUST00000125582	4	769	ENSMUSG00000085816	Gm13052	lincRNA
36711	0	known	NA	NA	chr11	+	119602905	119823176	ENSMUST00000125583	13	2569	MSTRG.5694	Rptor	retained_intron
125457	0	known	NA	NA	chr5	+	124451171	124463259	ENSMUST00000125588	4	3226	MSTRG.20402	Kmt5a	retained_intron
95749	0	known	NA	NA	chr2	-	126914874	126923688	ENSMUST00000125592	4	3503	MSTRG.15380	Sppl2a	retained_intron
61164	0	known	NA	NA	chr15	-	81951547	81952264	ENSMUST00000125593	2	407	MSTRG.10033	Pmm1	retained_intron
158214	0	known	NA	NA	chr8	-	119486099	119494895	ENSMUST00000125594	4	899	ENSMUSG00000034224	Slc38a8	retained_intron
148410	0	known	NA	NA	chr7	-	119782573	119794058	ENSMUST00000125595	7	6108	MSTRG.23878	Eri2	retained_intron
81927	0	known	NA	NA	chr19	+	4112320	4114444	ENSMUST00000125596	2	1517	MSTRG.13219	Pitpnm1	retained_intron
150818	0	known	NA	NA	chr7	+	141400154	141402329	ENSMUST00000125597	3	900	MSTRG.24240	Taldo1	retained_intron
110200	0	known	NA	NA	chr4	-	45447506	45489403	ENSMUST00000125599	3	737	ENSMUSG00000044813	Shb	retained_intron
36526	0	known	NA	NA	chr11	+	117871250	117887416	ENSMUST00000125607	4	1850	MSTRG.5661	Gm11725	antisense
4714	0	known	NA	NA	X	+	140776235	140796880	ENSMUST00000125609	5	1416	ENSMUSG00000085146	Eif2c5	lincRNA
89395	0	known	NA	NA	chr2	+	30378235	30382073	ENSMUST00000125610	2	462	MSTRG.14488	Miga2	retained_intron
100757	0	known	NA	NA	chr3	+	30012379	30054808	ENSMUST00000125611	4	5510	MSTRG.16222	Mecomos	antisense
154766	0	known	NA	NA	chr8	-	70404849	70439579	ENSMUST00000125613	4	874	MSTRG.24856	Crtc1	retained_intron
132600	0	known	NA	NA	chr6	-	83770416	83775813	ENSMUST00000125614	4	2288	MSTRG.21617	Tex261	retained_intron
34322	0	known	NA	NA	chr11	+	100423038	100424824	ENSMUST00000125616	3	1291	MSTRG.5295	Fkbp10	retained_intron
5062	0	known	NA	NA	X	+	151086110	151087181	ENSMUST00000125620	3	594	MSTRG.702	Fgd1	retained_intron
149138	0	known	NA	NA	chr7	-	126852433	126862377	ENSMUST00000125624	7	1741	MSTRG.23996	Ino80e	retained_intron
123850	0	known	NA	NA	chr5	-	112337909	112340123	ENSMUST00000125628	3	890	MSTRG.20139	Srrd	retained_intron
166469	0	known	NA	NA	chr9	+	106477318	106485424	ENSMUST00000125630	14	1619	MSTRG.26871	Rrp9	retained_intron
101844	0	known	NA	NA	chr3	-	54728681	54729458	ENSMUST00000125632	2	478	MSTRG.16414	Exosc8	retained_intron
102924	0	known	NA	NA	chr3	-	84448809	84454520	ENSMUST00000125643	3	1228	MSTRG.16593	Fhdc1	retained_intron
4560	0	known	NA	NA	X	+	136831162	136832592	ENSMUST00000125644	2	736	MSTRG.639	Plp1	retained_intron
152097	0	known	NA	NA	chr8	+	13144225	13148253	ENSMUST00000125646	2	1927	MSTRG.24420	Cul4a	retained_intron
70721	0	known	NA	NA	chr17	-	24900544	24901787	ENSMUST00000125648	5	820	MSTRG.11473	Mapk8ip3	retained_intron
29235	0	known	NA	NA	chr11	+	54100963	54127762	ENSMUST00000125651	13	3060	ENSMUSG00000018906	P4ha2	retained_intron
35917	0	known	NA	NA	chr11	-	115406586	115408314	ENSMUST00000125653	2	1052	MSTRG.5572	Ict1os	antisense
132434	0	known	NA	NA	chr6	-	83106608	83109054	ENSMUST00000125657	3	891	MSTRG.21596	Ccdc142os	antisense
121252	0	known	NA	NA	chr5	+	69566724	69575973	ENSMUST00000125660	4	6321	MSTRG.19723	Guf1	retained_intron
126872	0	known	NA	NA	chr5	+	138264069	138266661	ENSMUST00000125662	2	1267	MSTRG.20597	6330418K02Rik	antisense
106325	0	known	NA	NA	chr3	-	117321109	117360876	ENSMUST00000125664	6	5174	ENSMUSG00000044667	Plppr4	retained_intron
76225	0	known	NA	NA	chr17	+	71246031	71252130	ENSMUST00000125665	2	5793	MSTRG.12273	Lpin2	retained_intron
134999	0	known	NA	NA	chr6	-	120520792	120531319	ENSMUST00000125666	2	668	MSTRG.22015	Hdhd5	retained_intron
150619	0	known	NA	NA	chr7	+	140890389	140898192	ENSMUST00000125668	3	1071	MSTRG.24223	Psmd13	retained_intron
127447	0	known	NA	NA	chr5	-	144196127	144198554	ENSMUST00000125672	2	1282	MSTRG.20730	Tecpr1	retained_intron
14233	0	known	NA	NA	chr1	+	130462576	130557075	ENSMUST00000125681	5	2547	MSTRG.1907	Gm16083	antisense
31141	0	known	NA	NA	chr11	-	70669466	70683889	ENSMUST00000125687	17	4524	MSTRG.4763	Camta2	retained_intron
118294	0	known	NA	NA	chr5	+	21737141	21757308	ENSMUST00000125693	12	4290	MSTRG.19216	Pmpcb	retained_intron
156651	0	known	NA	NA	chr8	+	93810636	93811770	ENSMUST00000125695	2	938	MSTRG.25213	Gnao1	retained_intron
147781	0	known	NA	NA	chr7	-	109974472	109978929	ENSMUST00000125703	3	839	MSTRG.23778	Tmem41b	retained_intron
69624	0	known	NA	NA	chr17	-	15521593	15522143	ENSMUST00000125709	2	429	MSTRG.11319	Pdcd2	retained_intron
156018	0	known	NA	NA	chr8	-	84838299	84841849	ENSMUST00000125711	3	1870	MSTRG.25103	Rad23a	retained_intron
96022	0	known	NA	NA	chr2	+	129206320	129208539	ENSMUST00000125714	3	993	MSTRG.15428	Slc20a1	retained_intron
89073	0	known	NA	NA	chr2	+	28671015	28673769	ENSMUST00000125715	4	1285	MSTRG.14450	Tsc1	retained_intron
154206	0	known	NA	NA	chr8	+	60993200	61044543	ENSMUST00000125717	15	2068	MSTRG.24756	Nek1	retained_intron
114358	0	known	NA	NA	chr4	-	129522491	129529044	ENSMUST00000125718	3	804	MSTRG.18535	Hdac1	retained_intron
32130	0	known	NA	NA	chr11	+	78347935	78349164	ENSMUST00000125720	2	1025	MSTRG.4917	Unc119	retained_intron
27377	0	known	NA	NA	chr11	-	18986774	19018985	ENSMUST00000125722	6	2847	MSTRG.4097	Meis1	retained_intron
9244	0	known	NA	NA	chr1	-	33813527	33814595	ENSMUST00000125723	2	542	MSTRG.1035	Zfp451	retained_intron
36646	0	known	NA	NA	chr11	+	119262872	119264306	ENSMUST00000125724	2	403	ENSMUSG00000039963	Ccdc40	retained_intron
20426	0	known	NA	NA	chr10	+	41479988	41481391	ENSMUST00000125730	2	656	MSTRG.2992	Mical1	retained_intron
94901	0	known	NA	NA	chr2	-	119183865	119208795	ENSMUST00000125731	5	463	MSTRG.15233	Dnajc17	retained_intron
121746	0	known	NA	NA	chr5	+	76993993	76994913	ENSMUST00000125732	3	427	MSTRG.19806	Srp72	retained_intron
100255	0	known	NA	NA	chr3	-	10339955	10344800	ENSMUST00000125734	2	4758	MSTRG.16128	Zfand1	retained_intron
154823	0	known	NA	NA	chr8	+	70531124	70534194	ENSMUST00000125741	4	622	MSTRG.24863	Fkbp8	retained_intron
89432	0	known	NA	NA	chr2	+	30416196	30448766	ENSMUST00000125743	9	4700	MSTRG.14500	Ptpa	retained_intron
14078	0	known	NA	NA	chr1	+	127774164	127795254	ENSMUST00000125760	4	2330	MSTRG.1873	Ccnt2	retained_intron
112934	0	known	NA	NA	chr4	-	115967145	116017926	ENSMUST00000125761	15	3009	MSTRG.18301	Faah	retained_intron
54623	0	known	NA	NA	chr14	-	54645303	54649531	ENSMUST00000125767	5	1885	MSTRG.8962	Acin1	retained_intron
87951	0	known	NA	NA	chr2	+	20722378	20803430	ENSMUST00000125772	12	4704	MSTRG.14294	Etl4	retained_intron
2515	0	known	NA	NA	X	+	74270986	74273135	ENSMUST00000125775	5	810	MSTRG.349	Rpl10	retained_intron
30602	0	known	NA	NA	chr11	-	69314776	69320072	ENSMUST00000125777	5	750	MSTRG.4687	Cntrob	retained_intron
13263	0	known	NA	NA	chr1	-	93623396	93625849	ENSMUST00000125778	3	598	MSTRG.1731	Stk25	retained_intron
157771	0	known	NA	NA	chr8	-	109594046	109601644	ENSMUST00000125779	6	924	MSTRG.25404	Dhodh	retained_intron
22875	0	known	NA	NA	chr10	+	80226655	80245884	ENSMUST00000125784	13	5376	MSTRG.3367	Pwwp3a	retained_intron
29380	0	known	NA	NA	chr11	-	55409204	55420078	ENSMUST00000125787	2	1085	MSTRG.4477	Sparc	retained_intron
162259	0	known	NA	NA	chr9	+	46275457	46276737	ENSMUST00000125791	3	771	MSTRG.26220	Zpr1	retained_intron
81794	0	known	NA	NA	chr19	-	3902494	3907133	ENSMUST00000125792	8	1159	MSTRG.13208	Tcirg1	retained_intron
115832	0	known	NA	NA	chr4	+	140986990	140998167	ENSMUST00000125797	11	2469	MSTRG.18764	Atp13a2	retained_intron
166195	0	known	NA	NA	chr9	-	104319067	104337748	ENSMUST00000125800	5	1548	MSTRG.26826	Acpp	retained_intron
87507	0	known	NA	NA	chr2	-	11585439	11586389	ENSMUST00000125808	2	846	MSTRG.14093	Rbm17	retained_intron
102035	0	known	NA	NA	chr3	+	58576698	58588812	ENSMUST00000125815	4	781	MSTRG.16439	Selenot	retained_intron
107315	0	known	NA	NA	chr3	+	137865128	137866922	ENSMUST00000125821	2	1418	MSTRG.17328	H2az1	retained_intron
143194	0	known	NA	NA	chr7	-	46632660	46635947	ENSMUST00000125825	3	778	MSTRG.23141	Sergef	retained_intron
148530	0	known	NA	NA	chr7	+	120876220	120880476	ENSMUST00000125828	3	483	MSTRG.23892	Eef2k	retained_intron
65891	0	known	NA	NA	chr16	+	32108865	32113743	ENSMUST00000125829	2	360	ENSMUSG00000086146	Gm15729	lincRNA
28019	0	known	NA	NA	chr11	+	32206762	32208984	ENSMUST00000125837	4	770	MSTRG.4258	Snrnp25	retained_intron
120229	0	known	NA	NA	chr5	+	43837114	43843986	ENSMUST00000125838	3	2484	MSTRG.19508	Bst1	retained_intron
98887	0	known	NA	NA	chr2	+	167063223	167065862	ENSMUST00000125841	4	665	MSTRG.15887	Zfas1	retained_intron
95398	0	known	NA	NA	chr2	+	121456693	121459517	ENSMUST00000125849	3	2430	MSTRG.15310	Hypk	retained_intron
87100	0	known	NA	NA	chr2	-	5006998	5012791	ENSMUST00000125851	4	942	MSTRG.14032	Mcm10	retained_intron
105906	0	known	NA	NA	chr3	-	108248909	108256985	ENSMUST00000125852	2	226	MSTRG.17099	1700010K24Rik	antisense
31081	0	known	NA	NA	chr11	-	70611212	70613211	ENSMUST00000125853	2	406	MSTRG.4753	Gm12316	antisense
107082	0	known	NA	NA	chr3	+	133339109	133378235	ENSMUST00000125858	7	1667	MSTRG.17289	Ppa2	retained_intron
81764	0	known	NA	NA	chr19	+	3851810	3894369	ENSMUST00000125859	10	4654	MSTRG.13206	Chka	retained_intron
149533	0	known	NA	NA	chr7	+	127848391	127849019	ENSMUST00000125861	2	546	MSTRG.24048	Stx4a	retained_intron
126637	0	known	NA	NA	chr5	-	137528772	137529909	ENSMUST00000125868	3	965	MSTRG.20561	Gnb2	retained_intron
89928	0	known	NA	NA	chr2	+	32846186	32848168	ENSMUST00000125869	2	662	MSTRG.14574	Gm13524	antisense
98964	0	known	NA	NA	chr2	-	167654185	167661556	ENSMUST00000125874	2	727	MSTRG.15898	Tmem189	retained_intron
51864	0	known	NA	NA	chr14	+	25694154	25700468	ENSMUST00000125881	4	3641	MSTRG.8479	Ppif	retained_intron
57366	0	known	NA	NA	chr14	-	122924806	122929133	ENSMUST00000125900	2	2853	MSTRG.9428	Tmtc4	retained_intron
68086	0	known	NA	NA	chr16	+	91013721	91016743	ENSMUST00000125902	2	2675	MSTRG.11090	4930404I05Rik	antisense
153533	0	known	NA	NA	chr8	+	41053110	41064706	ENSMUST00000125903	3	778	MSTRG.24650	Gm16193	antisense
111767	0	known	NA	NA	chr4	+	95052951	95060658	ENSMUST00000125917	2	560	MSTRG.18118	Junos	antisense
36383	0	known	NA	NA	chr11	+	116853295	116859113	ENSMUST00000125920	3	1575	MSTRG.5645	Mfsd11	retained_intron
5083	0	known	NA	NA	X	+	151344175	151474133	ENSMUST00000125924	15	8114	MSTRG.708	Fam120c	retained_intron
26985	0	known	NA	NA	chr11	+	6291641	6297677	ENSMUST00000125929	2	779	MSTRG.4024	Ogdh	retained_intron
140966	0	known	NA	NA	chr7	+	30297117	30299156	ENSMUST00000125935	4	676	ENSMUSG00000013921	Clip3	retained_intron
125905	0	known	NA	NA	chr5	+	130207053	130210991	ENSMUST00000125937	3	739	MSTRG.20461	Rabgef1	retained_intron
16882	0	known	NA	NA	chr1	+	171270818	171271706	ENSMUST00000125939	2	792	MSTRG.2384	B4galt3	retained_intron
35955	0	known	NA	NA	chr11	-	115490700	115491202	ENSMUST00000125940	2	395	MSTRG.5576	Nt5c	retained_intron
19424	0	known	NA	NA	chr10	-	19860789	19869674	ENSMUST00000125942	2	587	MSTRG.2819	Pex7	retained_intron
32370	0	known	NA	NA	chr11	-	80673667	80780027	ENSMUST00000125944	10	2478	MSTRG.4963	Myo1d	retained_intron
100543	0	known	NA	NA	chr3	-	20249626	20252322	ENSMUST00000125945	2	581	ENSMUSG00000011463	Cpb1	retained_intron
11874	0	known	NA	NA	chr1	+	75362030	75363691	ENSMUST00000125948	4	888	MSTRG.1498	Des	retained_intron
74860	0	known	NA	NA	chr17	+	46661787	46664364	ENSMUST00000125949	5	1321	MSTRG.12029	Cul7	retained_intron
120944	0	known	NA	NA	chr5	-	65466350	65537184	ENSMUST00000125954	2	2548	MSTRG.19665	Smim14	retained_intron
157573	0	known	NA	NA	chr8	-	106133959	106135096	ENSMUST00000125955	3	763	MSTRG.25371	Esrp2	retained_intron
33591	0	known	NA	NA	chr11	+	95869154	95869724	ENSMUST00000125956	2	204	MSTRG.5173	Gm11534	antisense
130336	0	known	NA	NA	chr6	+	47877656	47892813	ENSMUST00000125957	4	2938	MSTRG.21193	Zfp282	retained_intron
34611	0	known	NA	NA	chr11	+	101448444	101458200	ENSMUST00000125958	4	1192	MSTRG.5344	Ifi35	retained_intron
124254	0	known	NA	NA	chr5	-	115300276	115300999	ENSMUST00000125959	2	543	MSTRG.20204	Dynll1	retained_intron
49422	0	known	NA	NA	chr13	-	97735347	97743121	ENSMUST00000125960	2	747	ENSMUSG00000054944	5330416C01Rik	lincRNA
63545	0	known	NA	NA	chr16	+	4037101	4040024	ENSMUST00000125961	9	1311	MSTRG.10350	Dnase1	retained_intron
33157	0	known	NA	NA	chr11	+	88720489	88724173	ENSMUST00000125967	4	367	MSTRG.5109	C030037D09Rik	lincRNA
65491	0	known	NA	NA	chr16	+	23110233	23111755	ENSMUST00000125969	3	885	MSTRG.10626	Eif4a2	retained_intron
23547	0	known	NA	NA	chr10	+	82644438	82647952	ENSMUST00000125970	3	922	MSTRG.3476	Tdg	retained_intron
2549	0	known	NA	NA	X	+	74282921	74288928	ENSMUST00000125972	8	910	MSTRG.352	Taz	retained_intron
96143	0	known	NA	NA	chr2	+	130424339	130438453	ENSMUST00000125973	4	653	MSTRG.15445	Vps16	retained_intron
97182	0	known	NA	NA	chr2	-	151716062	151722515	ENSMUST00000125977	3	4476	MSTRG.15612	Psmf1	retained_intron
116422	0	known	NA	NA	chr4	+	148041602	148044123	ENSMUST00000125978	2	927	MSTRG.18925	Mthfr	retained_intron
125188	0	known	NA	NA	chr5	+	123302516	123327484	ENSMUST00000125979	4	1620	MSTRG.20351	Wdr66	retained_intron
162763	0	known	NA	NA	chr9	+	54917311	54931063	ENSMUST00000125983	3	4023	ENSMUSG00000035878	Hykk	retained_intron
100498	0	known	NA	NA	chr3	+	19974760	19980798	ENSMUST00000125994	4	871	MSTRG.16172	Cp	retained_intron
97755	0	known	NA	NA	chr2	+	156065198	156070617	ENSMUST00000125996	7	3892	ENSMUSG00000038180	Spag4	retained_intron
57657	0	known	NA	NA	chr15	-	8634726	8651506	ENSMUST00000125997	6	4435	MSTRG.9472	Slc1a3	retained_intron
156022	0	known	NA	NA	chr8	-	84845750	84846934	ENSMUST00000125998	2	829	MSTRG.25103	Calr	retained_intron
65074	0	known	NA	NA	chr16	-	20285528	20288775	ENSMUST00000126001	3	1377	MSTRG.10577	Parl	retained_intron
117419	0	known	NA	NA	chr4	-	156026297	156031643	ENSMUST00000126009	4	831	MSTRG.19069	Gm16008	antisense
147882	0	known	NA	NA	chr7	+	110904985	110905851	ENSMUST00000126011	3	380	MSTRG.23799	Gm16336	antisense
94813	0	known	NA	NA	chr2	+	118631540	118636842	ENSMUST00000126013	4	754	MSTRG.15218	Bub1b	retained_intron
115075	0	known	NA	NA	chr4	-	134132232	134140699	ENSMUST00000126014	4	2250	MSTRG.18654	Cep85	retained_intron
112643	0	known	NA	NA	chr4	+	109343253	109366874	ENSMUST00000126015	5	1584	MSTRG.18246	Eps15	retained_intron
37338	0	known	NA	NA	chr12	-	4215692	4234294	ENSMUST00000126017	5	2039	MSTRG.5793	Cenpo	retained_intron
3447	0	known	NA	NA	X	+	101429735	101442431	ENSMUST00000126019	5	1364	MSTRG.498	Nono	retained_intron
99608	0	known	NA	NA	chr2	-	180036374	180042473	ENSMUST00000126021	7	1593	MSTRG.16051	Psma7	retained_intron
57195	0	known	NA	NA	chr14	-	118986815	119007556	ENSMUST00000126023	4	755	MSTRG.9383	Uggt2	retained_intron
165479	0	known	NA	NA	chr9	-	95618911	95648471	ENSMUST00000126025	4	589	ENSMUSG00000086585	Gm16126	antisense
60462	0	known	NA	NA	chr15	+	78253246	78260802	ENSMUST00000126028	5	677	MSTRG.9919	Ncf4	retained_intron
156077	0	known	NA	NA	chr8	-	84957678	84958116	ENSMUST00000126029	2	338	MSTRG.25114	Rnaseh2a	retained_intron
80909	0	known	NA	NA	chr18	-	71951906	72351069	ENSMUST00000126030	2	3883	MSTRG.13059	Dcc	retained_intron
107146	0	known	NA	NA	chr3	+	135307731	135324833	ENSMUST00000126034	7	1081	ENSMUSG00000037994	Slc9b2	retained_intron
120927	0	known	NA	NA	chr5	+	65391564	65396254	ENSMUST00000126036	4	1264	MSTRG.19663	Lias	retained_intron
25909	0	known	NA	NA	chr10	+	128085746	128091576	ENSMUST00000126040	5	2547	MSTRG.3873	Atp5b	retained_intron
31353	0	known	NA	NA	chr11	+	72607319	72680140	ENSMUST00000126046	5	1469	MSTRG.4785	Ube2g1	retained_intron
155044	0	known	NA	NA	chr8	+	71372473	71374382	ENSMUST00000126049	2	1795	MSTRG.24888	Ocel1	retained_intron
148697	0	known	NA	NA	chr7	+	122990130	122994669	ENSMUST00000126053	4	2699	MSTRG.23937	Rbbp6	retained_intron
13622	0	known	NA	NA	chr1	-	106791100	106796728	ENSMUST00000126057	2	998	MSTRG.1813	Vps4b	retained_intron
161085	0	known	NA	NA	chr9	-	37653856	37657312	ENSMUST00000126062	3	967	MSTRG.26076	Tbrg1	retained_intron
54909	0	known	NA	NA	chr14	-	55627298	55627993	ENSMUST00000126064	3	489	MSTRG.8986	Ipo4	retained_intron
58043	0	known	NA	NA	chr15	+	25713871	25724008	ENSMUST00000126076	3	606	MSTRG.9526	Myo10	retained_intron
155728	0	known	NA	NA	chr8	-	83328695	83332486	ENSMUST00000126079	3	731	MSTRG.25046	Elmod2	retained_intron
118919	0	known	NA	NA	chr5	-	30121469	30127119	ENSMUST00000126081	5	917	MSTRG.19336	Hadha	retained_intron
94851	0	known	NA	NA	chr2	+	118862028	118870397	ENSMUST00000126082	3	897	MSTRG.15224	Ivd	retained_intron
99109	0	known	NA	NA	chr2	-	170499357	170511927	ENSMUST00000126086	3	3172	MSTRG.15920	Gm16796	antisense
167525	0	known	NA	NA	chr9	-	110628236	110628907	ENSMUST00000126088	3	455	MSTRG.27007	Nbeal2	retained_intron
5388	0	known	NA	NA	X	-	157785159	157798012	ENSMUST00000126095	2	2753	ENSMUSG00000086188	Gm15169	antisense
9066	0	known	NA	NA	chr1	-	25091454	25229046	ENSMUST00000126096	12	4569	ENSMUSG00000033569	Adgrb3	retained_intron
101234	0	known	NA	NA	chr3	-	37052215	37060035	ENSMUST00000126099	3	487	MSTRG.16309	Gm12531	antisense
99142	0	known	NA	NA	chr2	-	172366549	172370535	ENSMUST00000126107	2	686	MSTRG.15922	Aurka	retained_intron
126987	0	known	NA	NA	chr5	+	139231104	139234573	ENSMUST00000126108	3	906	MSTRG.20619	Sun1	retained_intron
126011	0	known	NA	NA	chr5	-	134155774	134169375	ENSMUST00000126113	7	772	MSTRG.20469	Rcc1l	retained_intron
103609	0	known	NA	NA	chr3	+	89184229	89185833	ENSMUST00000126115	5	777	MSTRG.16712	Fam189b	retained_intron
152833	0	known	NA	NA	chr8	+	25563405	25575718	ENSMUST00000126118	11	4265	MSTRG.24550	Fgfr1	retained_intron
164109	0	known	NA	NA	chr9	+	70012571	70018679	ENSMUST00000126120	3	2071	MSTRG.26500	Gtf2a2	retained_intron
152829	0	known	NA	NA	chr8	-	25548661	25556083	ENSMUST00000126122	5	947	MSTRG.24551	Gm16159	antisense
122877	0	known	NA	NA	chr5	+	102481530	102667851	ENSMUST00000126125	3	4296	MSTRG.19963	Arhgap24	retained_intron
95208	0	known	NA	NA	chr2	-	120725611	120728333	ENSMUST00000126133	5	1469	MSTRG.15287	Cdan1	retained_intron
13038	0	known	NA	NA	chr1	-	91411483	91413222	ENSMUST00000126136	3	1573	MSTRG.1697	Hes6	retained_intron
131038	0	known	NA	NA	chr6	-	56886665	56889863	ENSMUST00000126137	3	576	MSTRG.21293	Nt5c3	retained_intron
89007	0	known	NA	NA	chr2	+	28095477	28127731	ENSMUST00000126140	8	1344	ENSMUSG00000086425	F730016J06Rik	lincRNA
111778	0	known	NA	NA	chr4	+	95193362	95206248	ENSMUST00000126143	4	349	ENSMUSG00000084918	Gm12708	lincRNA
36929	0	known	NA	NA	chr11	-	120615176	120617936	ENSMUST00000126148	3	539	MSTRG.5730	Pcyt2	retained_intron
151071	0	known	NA	NA	chr7	+	142489017	142490422	ENSMUST00000126149	4	451	MSTRG.24272	Lsp1	retained_intron
112559	0	known	NA	NA	chr4	+	108629590	108630402	ENSMUST00000126156	2	729	MSTRG.18235	Cc2d1b	retained_intron
29698	0	known	NA	NA	chr11	+	59450121	59460735	ENSMUST00000126158	5	9171	MSTRG.4540	Jmjd4	retained_intron
95977	0	known	NA	NA	chr2	+	128841153	128849959	ENSMUST00000126160	3	3841	MSTRG.15413	Tmem87b	retained_intron
70884	0	known	NA	NA	chr17	+	25579187	25598556	ENSMUST00000126164	4	2769	MSTRG.11490	Lmf1	retained_intron
149	0	known	NA	NA	X	-	7558602	7605517	ENSMUST00000126170	17	5863	MSTRG.17	Gm36995	retained_intron
155540	0	known	NA	NA	chr8	-	78808037	78812975	ENSMUST00000126174	2	3238	MSTRG.24994	Lsm6	retained_intron
81215	0	known	NA	NA	chr18	+	80206846	80207776	ENSMUST00000126177	2	679	MSTRG.13109	Gm16286	retained_intron
71206	0	known	NA	NA	chr17	-	26505591	26508519	ENSMUST00000126178	3	2358	MSTRG.11533	Dusp1	retained_intron
106052	0	known	NA	NA	chr3	+	109340683	109563541	ENSMUST00000126179	17	2398	MSTRG.17125	Vav3	retained_intron
64808	0	known	NA	NA	chr16	+	18399088	18400780	ENSMUST00000126183	3	872	MSTRG.10540	Arvcf	retained_intron
111144	0	known	NA	NA	chr4	+	68023031	68137113	ENSMUST00000126187	5	460	MSTRG.18008	Gm11751	lincRNA
2602	0	known	NA	NA	X	-	74367743	74368758	ENSMUST00000126191	2	859	MSTRG.356	Ubl4a	retained_intron
149046	0	known	NA	NA	chr7	-	126702832	126704816	ENSMUST00000126193	2	508	MSTRG.23982	Coro1a	retained_intron
131484	0	known	NA	NA	chr6	-	67036371	67037457	ENSMUST00000126194	3	904	MSTRG.21342	Gadd45a	retained_intron
113071	0	known	NA	NA	chr4	+	116708624	116710502	ENSMUST00000126197	4	1335	MSTRG.18324	Ccdc163	retained_intron
5326	0	known	NA	NA	X	+	155293843	155296913	ENSMUST00000126200	6	844	MSTRG.741	Acot9	retained_intron
22392	0	known	NA	NA	chr10	-	77917289	77938142	ENSMUST00000126206	17	2943	MSTRG.3297	Trpm2	retained_intron
2120	0	known	NA	NA	X	+	71215036	71298861	ENSMUST00000126208	10	3620	MSTRG.301	Mtm1	retained_intron
93308	0	known	NA	NA	chr2	+	90479236	90487810	ENSMUST00000126219	3	7321	MSTRG.15000	4933423P22Rik	antisense
10270	0	known	NA	NA	chr1	-	52166282	52183962	ENSMUST00000126221	3	15575	MSTRG.1228	Gls	retained_intron
104438	0	known	NA	NA	chr3	-	95006832	95015238	ENSMUST00000126222	6	5223	MSTRG.16821	Zfp687	retained_intron
58301	0	known	NA	NA	chr15	+	34509907	34512192	ENSMUST00000126223	2	392	MSTRG.9584	Pop1	retained_intron
109133	0	known	NA	NA	chr4	-	32559680	32571708	ENSMUST00000126225	5	1707	MSTRG.17648	Bach2os	antisense
66708	0	known	NA	NA	chr16	+	44385384	44388497	ENSMUST00000126228	2	2035	MSTRG.10858	Spice1	retained_intron
105611	0	known	NA	NA	chr3	-	105927703	105932664	ENSMUST00000126230	3	475	MSTRG.17058	I830077J02Rik	retained_intron
116008	0	known	NA	NA	chr4	+	142017898	142028996	ENSMUST00000126231	2	630	MSTRG.18787	4930455G09Rik	antisense
38429	0	known	NA	NA	chr12	+	29996444	29999814	ENSMUST00000126233	2	796	MSTRG.6067	Pxdn	retained_intron
104372	0	known	NA	NA	chr3	+	94837713	94866502	ENSMUST00000126235	7	2933	MSTRG.16812	Pogz	retained_intron
34821	0	known	NA	NA	chr11	-	102375549	102377069	ENSMUST00000126237	3	728	MSTRG.5371	Bloodlinc	lincRNA
163564	0	known	NA	NA	chr9	+	63399374	63568691	ENSMUST00000126238	5	1393	MSTRG.26408	Gm16759	lincRNA
124993	0	known	NA	NA	chr5	+	122403414	122404781	ENSMUST00000126247	2	672	MSTRG.20324	Arpc3	retained_intron
133540	0	known	NA	NA	chr6	+	91515957	91519835	ENSMUST00000126253	3	520	MSTRG.21755	Lsm3	retained_intron
106353	0	known	NA	NA	chr3	+	118562130	118799119	ENSMUST00000126254	6	2401	ENSMUSG00000033308	Dpyd	retained_intron
124486	0	known	NA	NA	chr5	-	117381716	117386858	ENSMUST00000126262	6	1283	MSTRG.20240	Rfc5	retained_intron
27987	0	known	NA	NA	chr11	-	31818110	31824473	ENSMUST00000126265	4	720	ENSMUSG00000085772	D630024D03Rik	lincRNA
154692	0	known	NA	NA	chr8	+	70176845	70177608	ENSMUST00000126268	2	449	MSTRG.24845	Tmem161a	retained_intron
54892	0	known	NA	NA	chr14	+	55607275	55608800	ENSMUST00000126269	2	697	MSTRG.8983	Irf9	retained_intron
111715	0	known	NA	NA	chr4	-	94089576	94425588	ENSMUST00000126270	6	656	ENSMUSG00000085931	Gm12648	lincRNA
38651	0	known	NA	NA	chr12	+	33345305	33370982	ENSMUST00000126275	5	5416	MSTRG.6108	Atxn7l1	retained_intron
89731	0	known	NA	NA	chr2	+	32297080	32307921	ENSMUST00000126276	21	4060	MSTRG.14550	Golga2	retained_intron
109921	0	known	NA	NA	chr4	+	43563267	43567060	ENSMUST00000126277	6	1230	MSTRG.17820	Creb3	retained_intron
70728	0	known	NA	NA	chr17	-	24915354	24924217	ENSMUST00000126280	3	2949	MSTRG.11473	Mapk8ip3	retained_intron
3255	0	known	NA	NA	X	-	97337791	97377216	ENSMUST00000126283	7	2153	ENSMUSG00000034457	Eda2r	retained_intron
352	0	known	NA	NA	X	+	8049248	8072959	ENSMUST00000126286	4	1449	MSTRG.34	Gm14820	antisense
42460	0	known	NA	NA	chr12	+	109544498	109558320	ENSMUST00000126289	6	755	MSTRG.6797	Meg3	lincRNA
141612	0	known	NA	NA	chr7	-	34665413	34673999	ENSMUST00000126294	2	599	ENSMUSG00000087127	Gm12756	lincRNA
155930	0	known	NA	NA	chr8	+	84571797	84580462	ENSMUST00000126302	3	597	MSTRG.25091	Cacna1a	retained_intron
103640	0	known	NA	NA	chr3	+	89215227	89226837	ENSMUST00000126315	21	4034	MSTRG.16719	Thbs3	retained_intron
85997	0	known	NA	NA	chr19	-	46033745	46034946	ENSMUST00000126320	3	975	MSTRG.13843	Ldb1	retained_intron
164611	0	known	NA	NA	chr9	+	76015019	76056866	ENSMUST00000126321	3	660	MSTRG.26587	Hmgcll1	retained_intron
11811	0	known	NA	NA	chr1	+	75211962	75213228	ENSMUST00000126328	3	660	MSTRG.1497	Stk16	retained_intron
127412	0	known	NA	NA	chr5	+	143910025	143926870	ENSMUST00000126331	11	2826	MSTRG.20720	Pms2	retained_intron
84984	0	known	NA	NA	chr19	-	32223318	32239326	ENSMUST00000126332	2	857	MSTRG.13643	Sgms1	retained_intron
122929	0	known	NA	NA	chr5	+	103692374	103817253	ENSMUST00000126335	7	2438	MSTRG.19968	Aff1	retained_intron
31582	0	known	NA	NA	chr11	-	74673949	74724670	ENSMUST00000126341	9	8905	MSTRG.4811	Pafah1b1	retained_intron
127530	0	known	NA	NA	chr5	+	145114301	145124290	ENSMUST00000126343	4	951	MSTRG.20748	Arpc1b	retained_intron
10992	0	known	NA	NA	chr1	+	62703285	62739932	ENSMUST00000126344	3	2815	MSTRG.1371	Nrp2	retained_intron
163383	0	known	NA	NA	chr9	-	59993115	60001588	ENSMUST00000126347	3	4512	ENSMUSG00000032289	Thsd4	retained_intron
105936	0	known	NA	NA	chr3	-	108395560	108396493	ENSMUST00000126349	2	664	ENSMUSG00000068740	Celsr2	retained_intron
109858	0	known	NA	NA	chr4	+	43444575	43445380	ENSMUST00000126350	2	485	MSTRG.17811	Tesk1	retained_intron
105383	0	known	NA	NA	chr3	-	103749363	103751065	ENSMUST00000126351	3	596	MSTRG.17005	Hipk1	retained_intron
61143	0	known	NA	NA	chr15	+	81907079	81910524	ENSMUST00000126352	4	797	MSTRG.10028	Aco2	retained_intron
66594	0	known	NA	NA	chr16	+	42875881	43463175	ENSMUST00000126354	8	563	MSTRG.10836	Zbtb20	retained_intron
135185	0	known	NA	NA	chr6	+	122522499	122528635	ENSMUST00000126357	4	2491	ENSMUSG00000030116	Mfap5	retained_intron
81218	0	known	NA	NA	chr18	+	80206894	80218879	ENSMUST00000126360	3	419	MSTRG.13109	Txnl4a	retained_intron
91204	0	known	NA	NA	chr2	+	60552355	60553274	ENSMUST00000126361	2	819	ENSMUSG00000086578	Gm13583	antisense
103648	0	known	NA	NA	chr3	+	89225177	89226837	ENSMUST00000126372	3	700	MSTRG.16719	Thbs3	retained_intron
108280	0	known	NA	NA	chr3	-	158016322	158019198	ENSMUST00000126377	2	1521	MSTRG.17486	Srsf11	retained_intron
114715	0	known	NA	NA	chr4	+	132308635	132311255	ENSMUST00000126380	3	1444	MSTRG.18588	Snhg12	lincRNA
146330	0	known	NA	NA	chr7	+	100493364	100497195	ENSMUST00000126381	3	2938	MSTRG.23628	Ucp2	retained_intron
22777	0	known	NA	NA	chr10	-	79975890	79978990	ENSMUST00000126383	5	2706	MSTRG.3355	Tmem259	retained_intron
12550	0	known	NA	NA	chr1	-	86275509	86301375	ENSMUST00000126385	4	377	MSTRG.1581	Gm16341	antisense
34490	0	known	NA	NA	chr11	-	101092132	101095795	ENSMUST00000126386	7	1425	MSTRG.5322	Psmc3ip	retained_intron
157690	0	known	NA	NA	chr8	+	107338508	107368818	ENSMUST00000126397	10	3738	MSTRG.25393	Nfat5	retained_intron
92603	0	known	NA	NA	chr2	+	85196932	85198675	ENSMUST00000126401	2	808	MSTRG.14992	Gm13716	antisense
132899	0	known	NA	NA	chr6	+	86420256	86427818	ENSMUST00000126404	7	925	MSTRG.21670	Tia1	retained_intron
98871	0	known	NA	NA	chr2	+	167026201	167027862	ENSMUST00000126409	2	264	MSTRG.15885	Ddx27	retained_intron
5386	0	known	NA	NA	X	+	157720426	157752283	ENSMUST00000126418	2	766	ENSMUSG00000041476	Smpx	retained_intron
67056	0	known	NA	NA	chr16	+	55966547	55969774	ENSMUST00000126419	3	452	MSTRG.10929	Rpl24	retained_intron
100731	0	known	NA	NA	chr3	+	29082577	29671627	ENSMUST00000126420	12	2722	ENSMUSG00000063600	Egfem1	retained_intron
41744	0	known	NA	NA	chr12	+	99911648	99912579	ENSMUST00000126424	2	438	MSTRG.6684	Tdp1	retained_intron
64232	0	known	NA	NA	chr16	-	14312785	14317475	ENSMUST00000126427	1	4691	MSTRG.10456	Fopnl	retained_intron
53324	0	known	NA	NA	chr14	-	45605004	45610491	ENSMUST00000126428	2	1753	MSTRG.8712	Ddhd1	retained_intron
86597	0	known	NA	NA	chr19	+	55742269	55910549	ENSMUST00000126434	5	2683	MSTRG.13932	Tcf7l2	retained_intron
111396	0	known	NA	NA	chr4	+	83383064	83392205	ENSMUST00000126437	3	268	ENSMUSG00000087592	Gm11184	lincRNA
104954	0	known	NA	NA	chr3	+	97159103	97168440	ENSMUST00000126438	5	1054	MSTRG.16912	Acp6	retained_intron
152636	0	known	NA	NA	chr8	-	22691840	22706589	ENSMUST00000126439	4	2431	MSTRG.24520	Ikbkb	retained_intron
5464	0	known	NA	NA	X	-	160129288	160138413	ENSMUST00000126440	5	733	MSTRG.763	Pdha1	retained_intron
110625	0	known	NA	NA	chr4	-	56776466	56779763	ENSMUST00000126441	4	595	MSTRG.17937	Elp1	retained_intron
102969	0	known	NA	NA	chr3	-	85660061	85673988	ENSMUST00000126445	4	3242	MSTRG.16608	Fam160a1	retained_intron
18457	0	known	NA	NA	chr1	+	191821510	191829391	ENSMUST00000126446	6	3143	MSTRG.2655	Nek2	retained_intron
137195	0	known	NA	NA	chr6	-	147709982	147719451	ENSMUST00000126447	2	333	ENSMUSG00000086019	Gm15762	lincRNA
34773	0	known	NA	NA	chr11	-	102198964	102200357	ENSMUST00000126453	4	644	MSTRG.5367	Hdac5	retained_intron
126268	0	known	NA	NA	chr5	+	135371059	135372541	ENSMUST00000126454	2	1401	MSTRG.20506	Nsun5	retained_intron
91805	0	known	NA	NA	chr2	-	72097603	72161266	ENSMUST00000126462	4	13108	MSTRG.14875	Rapgef4os1	antisense
71157	0	known	NA	NA	chr17	+	26202963	26204331	ENSMUST00000126464	3	884	MSTRG.11522	Rgs11	retained_intron
125495	0	known	NA	NA	chr5	+	124579166	124592627	ENSMUST00000126466	9	734	MSTRG.20409	Gtf2h3	retained_intron
94736	0	known	NA	NA	chr2	+	116900152	116912791	ENSMUST00000126467	3	1710	ENSMUSG00000085316	D330050G23Rik	lincRNA
89579	0	known	NA	NA	chr2	+	31497772	31510241	ENSMUST00000126474	4	748	MSTRG.14509	Ass1	retained_intron
41701	0	known	NA	NA	chr12	+	99341154	99361827	ENSMUST00000126476	3	418	MSTRG.6668	3300002A11Rik	antisense
23447	0	known	NA	NA	chr10	-	81625527	81627797	ENSMUST00000126477	3	826	MSTRG.3436	Sirt6	retained_intron
139958	0	known	NA	NA	chr7	+	24923248	24924883	ENSMUST00000126484	2	811	MSTRG.22720	Arhgef1	retained_intron
70025	0	known	NA	NA	chr17	-	21939745	21962471	ENSMUST00000126485	3	2488	MSTRG.11388	Zfp942	retained_intron
117322	0	known	NA	NA	chr4	+	155842472	155844088	ENSMUST00000126487	5	1226	MSTRG.19057	Mxra8	retained_intron
95849	0	known	NA	NA	chr2	+	127595673	127599825	ENSMUST00000126491	3	1900	MSTRG.15397	Mrps5	retained_intron
152630	0	known	NA	NA	chr8	-	22668011	22669096	ENSMUST00000126496	2	887	MSTRG.24520	Ikbkb	retained_intron
129416	0	known	NA	NA	chr6	+	34151929	34174235	ENSMUST00000126498	5	1742	MSTRG.21041	Gm13856	antisense
140839	0	known	NA	NA	chr7	+	29784023	29791912	ENSMUST00000126504	4	3707	ENSMUSG00000047473	Zfp30	retained_intron
46718	0	known	NA	NA	chr13	+	54546783	54551290	ENSMUST00000126506	3	1344	MSTRG.7616	Simc1	retained_intron
111835	0	known	NA	NA	chr4	-	96576292	96591578	ENSMUST00000126509	6	2536	ENSMUSG00000015224	Cyp2j9	retained_intron
141158	0	known	NA	NA	chr7	-	30658088	30664994	ENSMUST00000126511	12	1822	MSTRG.22920	Haus5	retained_intron
90570	0	known	NA	NA	chr2	-	39022712	39065607	ENSMUST00000126520	18	2733	MSTRG.14680	Golga1	retained_intron
124801	0	known	NA	NA	chr5	-	121525052	121527253	ENSMUST00000126524	4	578	MSTRG.20300	Mapkapk5	retained_intron
119975	0	known	NA	NA	chr5	+	37122975	37127376	ENSMUST00000126527	2	2868	MSTRG.19474	Jakmip1	retained_intron
140471	0	known	NA	NA	chr7	-	28047257	28050101	ENSMUST00000126528	4	661	MSTRG.22803	Psmc4	retained_intron
76193	0	known	NA	NA	chr17	-	70994294	71002554	ENSMUST00000126529	3	1724	MSTRG.12271	Myl12a	retained_intron
14601	0	known	NA	NA	chr1	-	133384537	133386434	ENSMUST00000126530	4	628	ENSMUSG00000070643	Sox13	retained_intron
130649	0	known	NA	NA	chr6	+	50566738	50594865	ENSMUST00000126537	4	912	MSTRG.21242	5430402O13Rik	antisense
54882	0	known	NA	NA	chr14	+	55592467	55592948	ENSMUST00000126544	2	266	MSTRG.8983	Rnf31	retained_intron
105433	0	known	NA	NA	chr3	+	103902039	103913644	ENSMUST00000126548	5	2047	MSTRG.17011	Ptpn22	retained_intron
158551	0	known	NA	NA	chr8	-	122483367	122484728	ENSMUST00000126553	2	1288	MSTRG.25669	Piezo1	retained_intron
113290	0	known	NA	NA	chr4	-	117891078	117892032	ENSMUST00000126554	2	673	MSTRG.18358	Dph2	retained_intron
16911	0	known	NA	NA	chr1	-	171283031	171284026	ENSMUST00000126557	2	735	MSTRG.2387	Usp21	retained_intron
19571	0	known	NA	NA	chr10	+	21994711	21996354	ENSMUST00000126560	5	701	MSTRG.2837	Sgk1	retained_intron
153551	0	known	NA	NA	chr8	-	41340661	41351893	ENSMUST00000126561	9	4010	MSTRG.24654	Asah1	retained_intron
165148	0	known	NA	NA	chr9	-	88419698	88438994	ENSMUST00000126563	4	1157	MSTRG.26655	Snx14	retained_intron
30540	0	known	NA	NA	chr11	+	69045690	69048365	ENSMUST00000126576	2	900	MSTRG.4682	Aurkb	retained_intron
35779	0	known	NA	NA	chr11	-	114185973	114186674	ENSMUST00000126577	2	524	ENSMUSG00000086135	1700001J04Rik	antisense
139813	0	known	NA	NA	chr7	-	24308871	24316666	ENSMUST00000126580	5	658	MSTRG.22705	Zfp94	retained_intron
119517	0	known	NA	NA	chr5	-	33651625	33653005	ENSMUST00000126581	2	1266	MSTRG.19416	Slbp	retained_intron
39868	0	known	NA	NA	chr12	-	69803761	69818498	ENSMUST00000126584	8	4294	MSTRG.6326	Map4k5	retained_intron
122590	0	known	NA	NA	chr5	-	97095932	97097771	ENSMUST00000126585	2	422	MSTRG.19914	Paqr3	retained_intron
104509	0	known	NA	NA	chr3	+	95170805	95171976	ENSMUST00000126597	3	814	ENSMUSG00000038777	Sema6c	retained_intron
162669	0	known	NA	NA	chr9	-	53440105	53442560	ENSMUST00000126598	3	281	MSTRG.26286	Atm	retained_intron
72473	0	known	NA	NA	chr17	+	32059168	32063595	ENSMUST00000126602	2	3418	MSTRG.11692	Rrp1b	retained_intron
140663	0	known	NA	NA	chr7	+	28835936	28841708	ENSMUST00000126603	7	1066	MSTRG.22841	Lgals4	retained_intron
3213	0	known	NA	NA	X	-	95940691	95956962	ENSMUST00000126605	10	4202	MSTRG.454	Las1l	retained_intron
1110	0	known	NA	NA	X	+	36795654	36797735	ENSMUST00000126608	2	1081	MSTRG.143	Slc25a5	retained_intron
3256	0	known	NA	NA	X	-	97341546	97377172	ENSMUST00000126609	6	779	ENSMUSG00000034457	Eda2r	retained_intron
154826	0	known	NA	NA	chr8	+	70532184	70535328	ENSMUST00000126613	3	1490	MSTRG.24863	Fkbp8	retained_intron
164772	0	known	NA	NA	chr9	-	78479665	78480688	ENSMUST00000126614	3	842	MSTRG.26604	Eef1a1	retained_intron
71826	0	known	NA	NA	chr17	-	28977397	28979765	ENSMUST00000126619	2	768	MSTRG.11612	Stk38	retained_intron
81923	0	known	NA	NA	chr19	+	4110800	4112014	ENSMUST00000126620	3	656	MSTRG.13219	Pitpnm1	retained_intron
49459	0	known	NA	NA	chr13	+	98317069	98322035	ENSMUST00000126622	3	1446	MSTRG.8088	Gm9828	bidirectional_promoter_lncRNA
97960	0	known	NA	NA	chr2	-	156956343	156992056	ENSMUST00000126627	3	2320	MSTRG.15746	Ndrg3	retained_intron
163366	0	known	NA	NA	chr9	+	59909898	59912536	ENSMUST00000126631	2	2003	MSTRG.26383	Myo9a	retained_intron
168201	0	known	NA	NA	chr9	+	120955125	120955913	ENSMUST00000126633	3	566	MSTRG.27117	Ctnnb1	retained_intron
17088	0	known	NA	NA	chr1	+	172082831	172104634	ENSMUST00000126634	10	2534	MSTRG.2423	Copa	retained_intron
36963	0	known	NA	NA	chr11	+	120647670	120657061	ENSMUST00000126642	4	1044	ENSMUSG00000084822	Myadml2os	antisense
81790	0	known	NA	NA	chr19	-	3898207	3898875	ENSMUST00000126643	2	590	MSTRG.13208	Tcirg1	retained_intron
111236	0	known	NA	NA	chr4	-	74250324	74251714	ENSMUST00000126646	2	572	MSTRG.18023	A230083N12Rik	antisense
111302	0	known	NA	NA	chr4	-	78659967	78660382	ENSMUST00000126647	2	305	ENSMUSG00000085840	Gm11261	lincRNA
97573	0	known	NA	NA	chr2	+	155133509	155139289	ENSMUST00000126648	2	1171	MSTRG.15683	Itch	retained_intron
5625	0	known	NA	NA	X	-	164011885	164027997	ENSMUST00000126650	2	3173	MSTRG.782	Car5b	retained_intron
111491	0	known	NA	NA	chr4	+	86087799	86111316	ENSMUST00000126654	2	538	ENSMUSG00000066113	Adamtsl1	retained_intron
10233	0	known	NA	NA	chr1	-	51862645	51916071	ENSMUST00000126657	4	1708	MSTRG.1204	Myo1b	retained_intron
87210	0	known	NA	NA	chr2	-	6431786	6436033	ENSMUST00000126659	3	425	MSTRG.14058	Gm13388	antisense
36386	0	known	NA	NA	chr11	+	116853779	116854263	ENSMUST00000126661	2	389	MSTRG.5645	Mfsd11	retained_intron
91477	0	known	NA	NA	chr2	-	68210448	68366519	ENSMUST00000126663	11	2578	MSTRG.14816	Stk39	retained_intron
97151	0	known	NA	NA	chr2	+	151542594	151545409	ENSMUST00000126670	2	2743	MSTRG.15610	Fkbp1a	retained_intron
71817	0	known	NA	NA	chr17	-	28973092	28974719	ENSMUST00000126671	2	486	MSTRG.11612	Stk38	retained_intron
99968	0	known	NA	NA	chr2	+	181579489	181582150	ENSMUST00000126672	2	2050	MSTRG.16087	Uckl1os	antisense
160610	0	known	NA	NA	chr9	+	28404083	28815617	ENSMUST00000126673	3	2894	ENSMUSG00000062257	Opcml	retained_intron
158950	0	known	NA	NA	chr8	-	124673448	124674361	ENSMUST00000126674	2	785	MSTRG.25510	Ttc13	retained_intron
125869	0	known	NA	NA	chr5	-	129989581	129990642	ENSMUST00000126676	2	733	MSTRG.20455	Gusb	retained_intron
63518	0	known	NA	NA	chr16	-	3927789	3929357	ENSMUST00000126677	3	485	MSTRG.10359	Gm15537	antisense
95396	0	known	NA	NA	chr2	-	121452154	121453804	ENSMUST00000126678	3	1110	MSTRG.15309	Serinc4	retained_intron
71702	0	known	NA	NA	chr17	-	28595463	28600894	ENSMUST00000126683	2	4964	MSTRG.11595	Srpk1	retained_intron
99665	0	known	NA	NA	chr2	-	180262132	180273496	ENSMUST00000126688	4	662	MSTRG.16057	Cables2	retained_intron
156497	0	known	NA	NA	chr8	+	91115129	91116087	ENSMUST00000126689	2	547	MSTRG.25182	Rbl2	retained_intron
103660	0	known	NA	NA	chr3	+	89245966	89247193	ENSMUST00000126691	3	834	MSTRG.16715	Krtcap2	retained_intron
126718	0	known	NA	NA	chr5	-	137685154	137690751	ENSMUST00000126693	2	723	ENSMUSG00000079163	Gm15498	lincRNA
270	0	known	NA	NA	X	+	7764652	7775799	ENSMUST00000126694	7	6930	MSTRG.25	Tfe3	retained_intron
987	0	known	NA	NA	X	-	29881290	29916002	ENSMUST00000126712	4	1846	ENSMUSG00000085489	Gm3669	lincRNA
302	0	known	NA	NA	X	+	7878262	7881247	ENSMUST00000126715	3	2025	MSTRG.28	Pim2	retained_intron
23269	0	known	NA	NA	chr10	+	81257448	81260907	ENSMUST00000126720	6	1456	MSTRG.3413	Matk	retained_intron
9250	0	known	NA	NA	chr1	-	33863156	33883842	ENSMUST00000126724	4	1580	MSTRG.1042	Bend6	retained_intron
117274	0	known	NA	NA	chr4	-	155740834	155747201	ENSMUST00000126725	2	1692	MSTRG.19050	Atad3a	retained_intron
16910	0	known	NA	NA	chr1	-	171282799	171284736	ENSMUST00000126729	4	971	MSTRG.2387	Usp21	retained_intron
99905	0	known	NA	NA	chr2	+	181382486	181384249	ENSMUST00000126733	3	1572	MSTRG.16078	Lime1	retained_intron
141712	0	known	NA	NA	chr7	-	35642016	35644187	ENSMUST00000126734	3	806	MSTRG.22976	Pdcd5	retained_intron
96702	0	known	NA	NA	chr2	-	143535476	143547837	ENSMUST00000126735	3	4233	ENSMUSG00000086171	Pcsk2os1	antisense
123846	0	known	NA	NA	chr5	+	112335642	112338073	ENSMUST00000126736	2	1627	MSTRG.20138	Tfip11	retained_intron
12845	0	known	NA	NA	chr1	-	88274712	88277633	ENSMUST00000126739	2	2834	MSTRG.1667	Hjurp	retained_intron
87244	0	known	NA	NA	chr2	-	6623528	6722216	ENSMUST00000126742	3	2075	MSTRG.14060	Celf2	retained_intron
40946	0	known	NA	NA	chr12	-	84348359	84355047	ENSMUST00000126752	3	878	MSTRG.6553	Fam161b	retained_intron
93523	0	known	NA	NA	chr2	+	91260805	91261669	ENSMUST00000126754	2	761	ENSMUSG00000027257	Pacsin3	retained_intron
71892	0	known	NA	NA	chr17	-	29217862	29237712	ENSMUST00000126755	3	7517	ENSMUSG00000024008	Cpne5	retained_intron
16895	0	known	NA	NA	chr1	-	171278135	171279861	ENSMUST00000126765	3	684	MSTRG.2385	Ppox	retained_intron
5728	0	known	NA	NA	X	-	167063336	167070380	ENSMUST00000126769	5	693	ENSMUSG00000086008	Gm8817	lincRNA
137207	0	known	NA	NA	chr6	-	148181928	148198957	ENSMUST00000126773	7	3515	MSTRG.22418	Ergic2	retained_intron
151194	0	known	NA	NA	chr7	-	143071217	143074853	ENSMUST00000126776	5	1925	MSTRG.24297	Trpm5	retained_intron
167226	0	known	NA	NA	chr9	+	108969693	108980260	ENSMUST00000126780	44	2815	MSTRG.26966	Col7a1	retained_intron
89694	0	known	NA	NA	chr2	+	32236643	32237700	ENSMUST00000126784	2	440	MSTRG.14542	Pomt1	retained_intron
66060	0	known	NA	NA	chr16	-	33049507	33056218	ENSMUST00000126793	3	746	MSTRG.10738	Iqcg	retained_intron
60421	0	known	NA	NA	chr15	-	77788191	77842175	ENSMUST00000126796	10	3023	MSTRG.9911	Myh9	retained_intron
88824	0	known	NA	NA	chr2	+	26643315	26645944	ENSMUST00000126798	5	546	ENSMUSG00000086775	Snhg7os	antisense
36720	0	known	NA	NA	chr11	+	119811246	119867389	ENSMUST00000126802	12	3247	MSTRG.5694	Rptor	retained_intron
108739	0	known	NA	NA	chr4	-	12165343	12172015	ENSMUST00000126808	4	3604	MSTRG.17576	Fam92a	retained_intron
148887	0	known	NA	NA	chr7	-	126370067	126377450	ENSMUST00000126810	10	3290	MSTRG.23965	Spns1	retained_intron
124448	0	known	NA	NA	chr5	+	117133615	117250541	ENSMUST00000126813	13	13023	MSTRG.20230	Taok3	retained_intron
38587	0	known	NA	NA	chr12	-	32200551	32201009	ENSMUST00000126814	2	350	MSTRG.6098	Pik3cg	retained_intron
31198	0	known	NA	NA	chr11	+	70970480	70974739	ENSMUST00000126815	4	1011	MSTRG.4776	Rpain	retained_intron
95302	0	known	NA	NA	chr2	+	121188102	121192710	ENSMUST00000126817	4	1269	MSTRG.15300	Tubgcp4	retained_intron
161968	0	known	NA	NA	chr9	-	44718332	44727350	ENSMUST00000126818	3	539	MSTRG.26177	Phldb1	retained_intron
36303	0	known	NA	NA	chr11	-	116603253	116624281	ENSMUST00000126819	8	2523	MSTRG.5632	Rhbdf2	retained_intron
127503	0	known	NA	NA	chr5	-	144876495	144886476	ENSMUST00000126822	6	4710	MSTRG.20733	Smurf1	retained_intron
11463	0	known	NA	NA	chr1	+	72616522	72628299	ENSMUST00000126832	4	542	MSTRG.1449	Smarcal1	retained_intron
20429	0	known	NA	NA	chr10	-	41485642	41490369	ENSMUST00000126833	6	4189	MSTRG.2993	Smpd2	retained_intron
89285	0	known	NA	NA	chr2	+	30080851	30083221	ENSMUST00000126838	3	623	MSTRG.14481	Pkn3	retained_intron
82871	0	known	NA	NA	chr19	+	6345350	6346293	ENSMUST00000126841	5	611	MSTRG.13345	Map4k2	retained_intron
99864	0	known	NA	NA	chr2	+	181339111	181347094	ENSMUST00000126842	4	548	MSTRG.16075	Rtel1	retained_intron
1326	0	known	NA	NA	X	+	41610197	41621262	ENSMUST00000126843	2	560	MSTRG.176	Gria3	retained_intron
117844	0	known	NA	NA	chr5	+	8719819	8748596	ENSMUST00000126846	10	2731	MSTRG.19150	Abcb1a	retained_intron
63944	0	known	NA	NA	chr16	-	10669248	10683539	ENSMUST00000126849	5	2018	MSTRG.10414	Gm15558	antisense
14079	0	known	NA	NA	chr1	+	127774164	127795826	ENSMUST00000126850	3	4526	MSTRG.1873	Ccnt2	retained_intron
118236	0	known	NA	NA	chr5	-	20998453	21011684	ENSMUST00000126853	6	2874	MSTRG.19201	Ptpn12	retained_intron
142539	0	known	NA	NA	chr7	+	44860545	44861696	ENSMUST00000126860	6	696	MSTRG.23077	Pnkp	retained_intron
99903	0	known	NA	NA	chr2	+	181381358	181384249	ENSMUST00000126862	3	1246	MSTRG.16078	Lime1	retained_intron
115852	0	known	NA	NA	chr4	-	141045802	141058109	ENSMUST00000126863	6	819	ENSMUSG00000040860	Crocc	retained_intron
32071	0	known	NA	NA	chr11	+	78189588	78191114	ENSMUST00000126864	4	880	MSTRG.4898	Rab34	retained_intron
80297	0	known	NA	NA	chr18	+	62977861	62982618	ENSMUST00000126870	2	2317	MSTRG.12975	Napg	retained_intron
137719	0	known	NA	NA	chr7	-	4518308	4520567	ENSMUST00000126873	3	451	ENSMUSG00000035458	Tnni3	retained_intron
33764	0	known	NA	NA	chr11	+	97030001	97033950	ENSMUST00000126874	7	1552	ENSMUSG00000020877	Scrn2	retained_intron
105091	0	known	NA	NA	chr3	+	99141165	99205527	ENSMUST00000126875	4	666	MSTRG.16950	Wars2	retained_intron
109808	0	known	NA	NA	chr4	+	43058953	43166667	ENSMUST00000126878	2	1257	MSTRG.17804	Unc13b	retained_intron
123637	0	known	NA	NA	chr5	-	110283524	110286186	ENSMUST00000126882	2	533	MSTRG.20107	Pxmp2	retained_intron
140425	0	known	NA	NA	chr7	+	27731411	27742325	ENSMUST00000126884	4	1803	MSTRG.22793	Zfp60	retained_intron
156979	0	known	NA	NA	chr8	+	95716162	95717920	ENSMUST00000126888	4	1446	MSTRG.25265	Setd6	retained_intron
90475	0	known	NA	NA	chr2	-	38021266	38167819	ENSMUST00000126889	8	2390	MSTRG.14631	Dennd1a	retained_intron
157067	0	known	NA	NA	chr8	-	99170790	99279701	ENSMUST00000126895	6	1638	MSTRG.25273	Cdh8	retained_intron
116484	0	known	NA	NA	chr4	+	148568415	148576842	ENSMUST00000126897	7	1535	MSTRG.18937	Exosc10	retained_intron
133768	0	known	NA	NA	chr6	-	97395789	97396736	ENSMUST00000126899	2	800	MSTRG.21801	Frmd4b	retained_intron
94827	0	known	NA	NA	chr2	-	118708699	118709741	ENSMUST00000126907	2	708	MSTRG.15221	Plcb2	retained_intron
82392	0	known	NA	NA	chr19	-	5422827	5424979	ENSMUST00000126908	6	1082	MSTRG.13281	Drap1	retained_intron
42401	0	known	NA	NA	chr12	+	108806239	108823032	ENSMUST00000126912	4	8183	MSTRG.6789	Yy1	retained_intron
68765	0	known	NA	NA	chr16	-	97795723	97797919	ENSMUST00000126916	2	360	MSTRG.11170	Prdm15	retained_intron
22885	0	known	NA	NA	chr10	+	80241538	80245884	ENSMUST00000126917	2	2647	MSTRG.3367	Pwwp3a	retained_intron
139959	0	known	NA	NA	chr7	+	24923353	24925487	ENSMUST00000126918	5	823	MSTRG.22720	Arhgef1	retained_intron
137016	0	known	NA	NA	chr6	+	145303152	145308951	ENSMUST00000126922	2	747	ENSMUSG00000087277	2010013B24Rik	lincRNA
103723	0	known	NA	NA	chr3	+	89394290	89398779	ENSMUST00000126926	2	925	MSTRG.16730	Gm15417	antisense
32098	0	known	NA	NA	chr11	+	78285411	78288067	ENSMUST00000126928	6	820	MSTRG.4912	2610507B11Rik	retained_intron
162495	0	known	NA	NA	chr9	-	50636528	50644361	ENSMUST00000126933	5	779	MSTRG.26254	Dlat	retained_intron
126029	0	known	NA	NA	chr5	-	134225717	134227810	ENSMUST00000126934	4	664	MSTRG.20475	Ncf1	retained_intron
105934	0	known	NA	NA	chr3	-	108392600	108393524	ENSMUST00000126935	2	831	ENSMUSG00000068740	Celsr2	retained_intron
84594	0	known	NA	NA	chr19	+	24416009	24430329	ENSMUST00000126936	4	684	MSTRG.13582	Pip5k1bos	antisense
35283	0	known	NA	NA	chr11	-	106249899	106250836	ENSMUST00000126938	3	712	MSTRG.5452	Ftsj3	retained_intron
144097	0	known	NA	NA	chr7	+	65644898	65683885	ENSMUST00000126941	13	2780	MSTRG.23239	Tarsl2	retained_intron
80816	0	known	NA	NA	chr18	+	69521524	69524345	ENSMUST00000126946	1	2822	MSTRG.13052	Tcf4	retained_intron
158676	0	known	NA	NA	chr8	-	123157001	123158315	ENSMUST00000126951	2	715	MSTRG.25703	Sult5a1	retained_intron
10227	0	known	NA	NA	chr1	-	51779715	51782204	ENSMUST00000126952	2	282	MSTRG.1204	Myo1b	retained_intron
93309	0	known	NA	NA	chr2	+	90479250	90513400	ENSMUST00000126953	2	25980	MSTRG.15000	4933423P22Rik	antisense
11089	0	known	NA	NA	chr1	-	63664220	63686910	ENSMUST00000126954	5	4719	ENSMUSG00000069085	Dytn	retained_intron
17250	0	known	NA	NA	chr1	-	173344901	173367695	ENSMUST00000126963	5	836	MSTRG.2444	Cadm3	retained_intron
25332	0	known	NA	NA	chr10	-	119825204	119852390	ENSMUST00000126965	5	1084	MSTRG.3772	Grip1os1	antisense
87982	0	known	NA	NA	chr2	+	20969054	20969997	ENSMUST00000126967	2	854	MSTRG.14310	Gm13375	antisense
125359	0	known	NA	NA	chr5	-	124087935	124095798	ENSMUST00000126970	2	2481	MSTRG.20382	Abcb9	retained_intron
137607	0	known	NA	NA	chr7	+	4119530	4136708	ENSMUST00000126971	12	4272	MSTRG.22478	Ttyh1	retained_intron
115849	0	known	NA	NA	chr4	-	141016979	141018800	ENSMUST00000126973	3	815	ENSMUSG00000040860	Crocc	retained_intron
140135	0	known	NA	NA	chr7	-	25671197	25675166	ENSMUST00000126983	2	2595	MSTRG.22755	Tmem91	retained_intron
94980	0	known	NA	NA	chr2	+	119726684	119727652	ENSMUST00000126984	2	881	MSTRG.15256	Rtf1	retained_intron
135485	0	known	NA	NA	chr6	-	124841494	124842611	ENSMUST00000126987	2	886	MSTRG.22101	P3h3	retained_intron
94388	0	known	NA	NA	chr2	+	110021973	110041402	ENSMUST00000126990	3	979	MSTRG.15172	Ccdc34	retained_intron
129429	0	known	NA	NA	chr6	-	34309793	34317629	ENSMUST00000126991	6	1044	MSTRG.21044	Akr1b3	retained_intron
2846	0	known	NA	NA	X	-	78480713	78583782	ENSMUST00000126994	4	2040	ENSMUSG00000047996	Prrg1	retained_intron
137096	0	known	NA	NA	chr6	-	146563182	146566695	ENSMUST00000126996	3	620	MSTRG.22398	Ints13	retained_intron
155185	0	known	NA	NA	chr8	-	71709689	71712293	ENSMUST00000127005	6	1141	MSTRG.24916	Fcho1	retained_intron
71772	0	known	NA	NA	chr17	+	28828082	28839949	ENSMUST00000127007	4	4053	MSTRG.11601	Brpf3	retained_intron
141562	0	known	NA	NA	chr7	+	34234377	34240239	ENSMUST00000127010	2	4207	MSTRG.22954	Gm12758	antisense
81839	0	known	NA	NA	chr19	+	4003700	4006267	ENSMUST00000127016	5	984	MSTRG.13212	Doc2g	retained_intron
32097	0	known	NA	NA	chr11	-	78278738	78279066	ENSMUST00000127017	2	151	MSTRG.4913	Gm11192	antisense
94248	0	known	NA	NA	chr2	-	105386929	105397226	ENSMUST00000127019	5	4086	MSTRG.15143	Rcn1	retained_intron
42831	0	known	NA	NA	chr12	+	111450519	111455001	ENSMUST00000127028	4	2146	MSTRG.6839	Tnfaip2	retained_intron
33244	0	known	NA	NA	chr11	-	90646229	90650907	ENSMUST00000127034	3	1706	MSTRG.5125	Tom1l1	retained_intron
113164	0	known	NA	NA	chr4	-	117154372	117155185	ENSMUST00000127037	2	605	MSTRG.18342	Rps8	retained_intron
149979	0	known	NA	NA	chr7	-	132057065	132154739	ENSMUST00000127039	10	2245	MSTRG.24163	Cpxm2	retained_intron
82394	0	known	NA	NA	chr19	-	5422861	5424181	ENSMUST00000127043	4	708	MSTRG.13281	Drap1	retained_intron
121821	0	known	NA	NA	chr5	+	81021810	81561051	ENSMUST00000127046	9	1680	MSTRG.19826	Adgrl3	retained_intron
124385	0	known	NA	NA	chr5	+	116009316	116016105	ENSMUST00000127049	2	901	MSTRG.20225	Gm14508	antisense
34716	0	known	NA	NA	chr11	-	102008640	102010410	ENSMUST00000127053	2	813	ENSMUSG00000052373	Mpp3	retained_intron
129463	0	known	NA	NA	chr6	+	34598620	34662748	ENSMUST00000127055	2	667	MSTRG.21050	Cald1	retained_intron
134847	0	known	NA	NA	chr6	+	119217544	119221789	ENSMUST00000127059	2	2223	MSTRG.21999	Dcp1b	retained_intron
113738	0	known	NA	NA	chr4	-	123092765	123094028	ENSMUST00000127060	4	667	MSTRG.18425	Gm12923	antisense
106120	0	known	NA	NA	chr3	-	113627078	113631577	ENSMUST00000127068	2	3030	MSTRG.17132	Rnpc3	retained_intron
25074	0	known	NA	NA	chr10	+	116474028	116475319	ENSMUST00000127070	2	1048	MSTRG.3726	Kcnmb4os2	antisense
82489	0	known	NA	NA	chr19	+	5601887	5603439	ENSMUST00000127071	2	1441	MSTRG.13294	Rnaseh2c	retained_intron
32460	0	known	NA	NA	chr11	-	82942341	82960681	ENSMUST00000127074	3	574	MSTRG.4980	Slfn5os	antisense
154741	0	known	NA	NA	chr8	-	70300911	70302489	ENSMUST00000127076	2	359	MSTRG.24853	Ddx49	retained_intron
144754	0	known	NA	NA	chr7	-	79449382	79466362	ENSMUST00000127082	22	4764	MSTRG.23333	Polg	retained_intron
55752	0	known	NA	NA	chr14	-	66172741	66281052	ENSMUST00000127083	15	2113	MSTRG.9122	Ptk2b	retained_intron
113493	0	known	NA	NA	chr4	+	119246862	119248183	ENSMUST00000127087	3	779	MSTRG.18388	P3h1	retained_intron
5360	0	known	NA	NA	X	-	157458874	157492287	ENSMUST00000127089	6	3296	MSTRG.745	Sms	retained_intron
36414	0	known	NA	NA	chr11	+	117115168	117152185	ENSMUST00000127090	12	3137	MSTRG.5646	Sec14l1	retained_intron
140661	0	known	NA	NA	chr7	+	28834187	28838074	ENSMUST00000127093	4	793	MSTRG.22841	Lgals4	retained_intron
154739	0	known	NA	NA	chr8	-	70293586	70295737	ENSMUST00000127094	6	599	MSTRG.24853	Ddx49	retained_intron
16913	0	known	NA	NA	chr1	-	171283520	171286970	ENSMUST00000127101	4	1986	MSTRG.2387	Usp21	retained_intron
29269	0	known	NA	NA	chr11	-	54344634	54353430	ENSMUST00000127107	3	726	ENSMUSG00000085888	Gm12224	antisense
37333	0	known	NA	NA	chr12	+	4203268	4206624	ENSMUST00000127110	3	711	MSTRG.5792	Adcy3	retained_intron
101854	0	known	NA	NA	chr3	-	54731298	54735393	ENSMUST00000127112	5	2009	MSTRG.16414	Exosc8	retained_intron
56914	0	known	NA	NA	chr14	-	103083105	103089817	ENSMUST00000127113	2	922	MSTRG.9345	Fbxl3	retained_intron
154585	0	known	NA	NA	chr8	+	69816712	69817591	ENSMUST00000127114	2	803	MSTRG.24826	Gmip	retained_intron
66922	0	known	NA	NA	chr16	-	49758576	49798870	ENSMUST00000127115	3	2108	MSTRG.10905	Gm15518	antisense
30695	0	known	NA	NA	chr11	-	69657213	69658280	ENSMUST00000127118	4	691	MSTRG.4707	Mpdu1	retained_intron
77896	0	known	NA	NA	chr18	+	12168752	12189997	ENSMUST00000127123	19	2320	MSTRG.12564	Rmc1	retained_intron
66696	0	known	NA	NA	chr16	-	44273084	44281888	ENSMUST00000127124	2	795	MSTRG.10856	Sidt1	retained_intron
63609	0	known	NA	NA	chr16	-	4633324	4635042	ENSMUST00000127125	5	737	MSTRG.10373	Coro7	retained_intron
39987	0	known	NA	NA	chr12	-	70991615	71015832	ENSMUST00000127129	4	958	MSTRG.6346	3110056K07Rik	antisense
89717	0	known	NA	NA	chr2	-	32283281	32288075	ENSMUST00000127131	2	4555	MSTRG.14549	Swi5	retained_intron
145528	0	known	NA	NA	chr7	+	87246649	87308212	ENSMUST00000127138	5	3921	ENSMUSG00000030562	Nox4	retained_intron
52664	0	known	NA	NA	chr14	-	33383923	33390241	ENSMUST00000127143	4	1660	MSTRG.8609	Mapk8	retained_intron
90727	0	known	NA	NA	chr2	+	45110707	45114087	ENSMUST00000127150	3	1736	MSTRG.14701	Zeb2os	antisense
148927	0	known	NA	NA	chr7	+	126438176	126438906	ENSMUST00000127154	2	650	MSTRG.23967	Rabep2	retained_intron
60732	0	known	NA	NA	chr15	-	79419149	79421315	ENSMUST00000127155	4	741	MSTRG.9960	Csnk1e	retained_intron
126317	0	known	NA	NA	chr5	-	135736255	135742399	ENSMUST00000127156	7	785	MSTRG.20518	Tmem120a	retained_intron
78635	0	known	NA	NA	chr18	-	34621914	34624813	ENSMUST00000127159	2	1914	MSTRG.12684	Brd8	retained_intron
150763	0	known	NA	NA	chr7	-	141265215	141266044	ENSMUST00000127161	2	747	MSTRG.24237	Irf7	retained_intron
155751	0	known	NA	NA	chr8	+	83566758	83571626	ENSMUST00000127162	2	4435	MSTRG.25050	Ndufb7	retained_intron
142303	0	known	NA	NA	chr7	+	44350762	44354644	ENSMUST00000127164	2	3371	MSTRG.23052	Shank1	retained_intron
158960	0	known	NA	NA	chr8	-	124707981	124721987	ENSMUST00000127167	4	2415	MSTRG.25510	Ttc13	retained_intron
112954	0	known	NA	NA	chr4	-	116070101	116075071	ENSMUST00000127175	2	813	MSTRG.18306	Uqcrh	retained_intron
145004	0	known	NA	NA	chr7	-	80595720	80599136	ENSMUST00000127182	2	579	MSTRG.23373	Crtc3	retained_intron
167928	0	known	NA	NA	chr9	+	118049376	118055503	ENSMUST00000127189	3	4310	MSTRG.27071	Azi2	retained_intron
57542	0	known	NA	NA	chr15	+	6489480	6491422	ENSMUST00000127196	2	551	ENSMUSG00000022149	C9	retained_intron
152023	0	known	NA	NA	chr8	+	12822400	12828646	ENSMUST00000127197	6	864	MSTRG.24409	Atp11a	retained_intron
86709	0	known	NA	NA	chr19	-	57041054	57044972	ENSMUST00000127198	5	686	MSTRG.13948	Ablim1	retained_intron
140420	0	known	NA	NA	chr7	+	27691913	27693692	ENSMUST00000127200	2	833	MSTRG.22792	Zfp607b	retained_intron
42828	0	known	NA	NA	chr12	+	111449518	111451472	ENSMUST00000127207	4	773	MSTRG.6839	Tnfaip2	retained_intron
27899	0	known	NA	NA	chr11	-	30109871	30112826	ENSMUST00000127209	2	2211	MSTRG.4210	Sptbn1	retained_intron
102544	0	known	NA	NA	chr3	+	69722090	69731976	ENSMUST00000127211	7	945	MSTRG.16548	Nmd3	retained_intron
71631	0	known	NA	NA	chr17	-	28331716	28350663	ENSMUST00000127212	12	3443	ENSMUSG00000002249	Tead3	retained_intron
141713	0	known	NA	NA	chr7	-	35643822	35647521	ENSMUST00000127213	3	849	MSTRG.22976	Pdcd5	retained_intron
156090	0	known	NA	NA	chr8	+	84971456	84974834	ENSMUST00000127215	2	1072	MSTRG.25115	Prdx2	retained_intron
80860	0	known	NA	NA	chr18	-	70138164	70141605	ENSMUST00000127217	2	3312	MSTRG.13048	Rab27b	retained_intron
11418	0	known	NA	NA	chr1	+	71652888	71662843	ENSMUST00000127218	3	1216	MSTRG.1447	Apol7d	antisense
150759	0	known	NA	NA	chr7	-	141263791	141265214	ENSMUST00000127223	4	791	MSTRG.24237	Irf7	retained_intron
51109	0	known	NA	NA	chr14	-	14116195	14119632	ENSMUST00000127228	3	3090	MSTRG.8389	Psmd6	retained_intron
152060	0	known	NA	NA	chr8	+	13013062	13015365	ENSMUST00000127229	3	666	MSTRG.24412	Mcf2l	retained_intron
105866	0	known	NA	NA	chr3	-	108075364	108076521	ENSMUST00000127232	3	626	MSTRG.17094	Ampd2	retained_intron
64738	0	known	NA	NA	chr16	+	18248679	18254772	ENSMUST00000127239	11	4075	MSTRG.10531	Trmt2a	retained_intron
83102	0	known	NA	NA	chr19	-	7199540	7203873	ENSMUST00000127241	3	4043	MSTRG.13374	Otub1	retained_intron
84914	0	known	NA	NA	chr19	+	30085694	30087316	ENSMUST00000127244	2	856	MSTRG.13635	Uhrf2	retained_intron
94828	0	known	NA	NA	chr2	-	118710817	118714232	ENSMUST00000127248	10	1376	MSTRG.15221	Plcb2	retained_intron
22262	0	known	NA	NA	chr10	+	77042500	77044902	ENSMUST00000127249	2	617	MSTRG.3285	Slc19a1	retained_intron
99367	0	known	NA	NA	chr2	-	175166255	175172317	ENSMUST00000127251	3	1436	MSTRG.15967	Gm14443	retained_intron
111020	0	known	NA	NA	chr4	+	62652570	62663392	ENSMUST00000127254	2	6557	MSTRG.17986	Rgs3	retained_intron
35720	0	known	NA	NA	chr11	-	113043895	113201838	ENSMUST00000127263	3	1861	ENSMUSG00000087259	2610035D17Rik	lincRNA
95457	0	known	NA	NA	chr2	+	121978812	122003963	ENSMUST00000127265	6	784	MSTRG.15323	Ctdspl2	retained_intron
32059	0	known	NA	NA	chr11	-	78180932	78183124	ENSMUST00000127270	4	635	MSTRG.4907	Rpl23a	retained_intron
29231	0	known	NA	NA	chr11	-	54058951	54069014	ENSMUST00000127271	3	1393	MSTRG.4456	Pdlim4	retained_intron
89724	0	known	NA	NA	chr2	+	32288326	32297253	ENSMUST00000127276	4	384	MSTRG.14550	Golga2	retained_intron
95730	0	known	NA	NA	chr2	-	126791584	126795536	ENSMUST00000127277	2	3849	MSTRG.15377	Trpm7	retained_intron
70890	0	known	NA	NA	chr17	+	25579199	25647596	ENSMUST00000127280	6	3165	MSTRG.11490	Lmf1	retained_intron
25030	0	known	NA	NA	chr10	+	115427305	115434970	ENSMUST00000127283	7	3745	MSTRG.3718	Zfc3h1	retained_intron
12574	0	known	NA	NA	chr1	+	86359574	86367964	ENSMUST00000127284	2	1266	MSTRG.1573	C130036L24Rik	retained_intron
155153	0	known	NA	NA	chr8	+	71602351	71610187	ENSMUST00000127285	10	3824	MSTRG.24906	Fam129c	retained_intron
57011	0	known	NA	NA	chr14	+	105292681	105309298	ENSMUST00000127286	5	3693	MSTRG.9359	Ndfip2	retained_intron
70696	0	known	NA	NA	chr17	-	24893363	24895146	ENSMUST00000127293	4	836	MSTRG.11473	Eme2	retained_intron
2900	0	known	NA	NA	X	+	82948870	83492739	ENSMUST00000127295	7	3690	MSTRG.410	Dmd	retained_intron
41772	0	known	NA	NA	chr12	+	100205403	100209814	ENSMUST00000127300	3	3868	MSTRG.6688	Calm1	retained_intron
31914	0	known	NA	NA	chr11	+	77500988	77505135	ENSMUST00000127302	7	1380	MSTRG.4880	Git1	retained_intron
66715	0	known	NA	NA	chr16	+	44470444	44482428	ENSMUST00000127303	4	1904	ENSMUSG00000071550	Cfap44	retained_intron
81795	0	known	NA	NA	chr19	-	3902694	3904421	ENSMUST00000127308	5	923	MSTRG.13208	Tcirg1	retained_intron
89315	0	known	NA	NA	chr2	-	30173453	30178459	ENSMUST00000127309	10	2140	MSTRG.14487	Spout1	retained_intron
21232	0	known	NA	NA	chr10	-	60375450	60387063	ENSMUST00000127312	7	2602	MSTRG.3137	Cdh23	retained_intron
35672	0	known	NA	NA	chr11	-	110309073	110337716	ENSMUST00000127318	9	3651	MSTRG.5532	Abca5	retained_intron
104969	0	known	NA	NA	chr3	-	97221825	97224209	ENSMUST00000127319	2	405	MSTRG.16926	Bcl9	retained_intron
79782	0	known	NA	NA	chr18	+	50191324	50196269	ENSMUST00000127325	2	931	MSTRG.12869	Hsd17b4	retained_intron
8840	0	known	NA	NA	chr1	-	17692904	17727646	ENSMUST00000127328	5	5210	MSTRG.981	Gm16070	antisense
137694	0	known	NA	NA	chr7	-	4481523	4484072	ENSMUST00000127329	5	594	MSTRG.22490	Ppp1r12c	retained_intron
31157	0	known	NA	NA	chr11	-	70748705	70755151	ENSMUST00000127333	4	1182	ENSMUSG00000085502	Gm12320	lincRNA
77187	0	known	NA	NA	chr17	-	87993213	88000982	ENSMUST00000127334	8	889	MSTRG.12450	Fbxo11	retained_intron
58493	0	known	NA	NA	chr15	-	37422419	37432662	ENSMUST00000127335	2	639	ENSMUSG00000086992	Gm15941	antisense
1349	0	known	NA	NA	X	-	41856587	41911901	ENSMUST00000127338	11	2697	MSTRG.178	Thoc2	retained_intron
51514	0	known	NA	NA	chr14	-	20583225	20618354	ENSMUST00000127342	10	1980	MSTRG.8435	Usp54	retained_intron
62145	0	known	NA	NA	chr15	-	94581020	94581386	ENSMUST00000127347	2	216	MSTRG.10165	Twf1	retained_intron
167779	0	known	NA	NA	chr9	-	113989394	114026774	ENSMUST00000127352	8	615	MSTRG.27040	Fbxl2	retained_intron
120206	0	known	NA	NA	chr5	+	43696582	43717017	ENSMUST00000127355	11	2774	MSTRG.19504	Cc2d2a	retained_intron
94811	0	known	NA	NA	chr2	+	118600118	118609979	ENSMUST00000127356	4	569	MSTRG.15218	Bub1b	retained_intron
105169	0	known	NA	NA	chr3	-	100946350	100969663	ENSMUST00000127357	17	4544	MSTRG.16972	Ttf2	retained_intron
53356	0	known	NA	NA	chr14	+	46387519	46389282	ENSMUST00000127359	2	344	ENSMUSG00000086746	Gm15222	antisense
58514	0	known	NA	NA	chr15	-	37945048	37955138	ENSMUST00000127362	3	1782	MSTRG.9625	Rrm2b	retained_intron
118930	0	known	NA	NA	chr5	+	30155275	30168273	ENSMUST00000127364	3	4388	MSTRG.19337	Hadhb	retained_intron
128130	0	known	NA	NA	chr5	-	151642819	151644415	ENSMUST00000127366	2	990	MSTRG.20830	Rfc3	retained_intron
95129	0	known	NA	NA	chr2	+	120452579	120461700	ENSMUST00000127367	5	2305	MSTRG.15281	Ganc	retained_intron
37146	0	known	NA	NA	chr11	-	121347027	121354445	ENSMUST00000127373	2	2499	MSTRG.5760	Wdr45b	retained_intron
21245	0	known	NA	NA	chr10	-	60716030	60724316	ENSMUST00000127386	4	1410	MSTRG.3135	Slc29a3	retained_intron
89246	0	known	NA	NA	chr2	+	29955507	29958217	ENSMUST00000127390	2	650	MSTRG.14475	Gle1	retained_intron
112490	0	known	NA	NA	chr4	+	108173690	108179059	ENSMUST00000127392	4	737	ENSMUSG00000028601	Echdc2	retained_intron
14128	0	known	NA	NA	chr1	-	127996466	128102967	ENSMUST00000127393	3	3878	MSTRG.1879	Zranb3	retained_intron
166470	0	known	NA	NA	chr9	+	106477330	106477989	ENSMUST00000127400	2	424	MSTRG.26871	Rrp9	retained_intron
139000	0	known	NA	NA	chr7	+	16781368	16798935	ENSMUST00000127401	8	3468	MSTRG.22619	Slc1a5	retained_intron
89392	0	known	NA	NA	chr2	+	30367695	30370294	ENSMUST00000127410	2	1511	MSTRG.14488	Miga2	retained_intron
33018	0	known	NA	NA	chr11	+	87588868	87590008	ENSMUST00000127414	3	859	MSTRG.5079	Septin4	retained_intron
152181	0	known	NA	NA	chr8	-	13577470	13578043	ENSMUST00000127418	2	336	MSTRG.24435	Rasa3	retained_intron
71952	0	known	NA	NA	chr17	-	29332084	29340536	ENSMUST00000127423	9	1267	MSTRG.11620	Mtch1	retained_intron
31769	0	known	NA	NA	chr11	+	75794768	75825241	ENSMUST00000127424	5	746	MSTRG.4851	Gm12339	antisense
112980	0	known	NA	NA	chr4	+	116155937	116156653	ENSMUST00000127426	2	636	MSTRG.18310	Pomgnt1	retained_intron
129800	0	known	NA	NA	chr6	+	39583945	39585938	ENSMUST00000127427	2	330	MSTRG.21107	Adck2	retained_intron
32622	0	known	NA	NA	chr11	+	83760688	83765852	ENSMUST00000127428	2	1280	MSTRG.5010	Heatr6	retained_intron
53431	0	known	NA	NA	chr14	-	47097679	47116161	ENSMUST00000127429	4	1411	MSTRG.8726	Gm10371	antisense
158670	0	known	NA	NA	chr8	+	123128623	123131892	ENSMUST00000127431	3	1983	MSTRG.25702	Cpne7	retained_intron
1471	0	known	NA	NA	X	-	48190044	48208687	ENSMUST00000127440	3	3517	MSTRG.198	Zdhhc9	retained_intron
98971	0	known	NA	NA	chr2	+	167777536	167782491	ENSMUST00000127441	4	997	MSTRG.15893	Gm14321	lincRNA
42034	0	known	NA	NA	chr12	-	103321146	103335584	ENSMUST00000127447	6	2399	MSTRG.6735	Asb2	retained_intron
79313	0	known	NA	NA	chr18	+	38601603	38789045	ENSMUST00000127448	4	768	MSTRG.12809	9630014M24Rik	lincRNA
68548	0	known	NA	NA	chr16	-	94504187	94526830	ENSMUST00000127449	5	1058	MSTRG.11146	Vps26c	retained_intron
36721	0	known	NA	NA	chr11	-	119820812	119834365	ENSMUST00000127450	3	1174	MSTRG.5697	Rptoros	antisense
101809	0	known	NA	NA	chr3	+	54383109	54391037	ENSMUST00000127452	5	1355	MSTRG.16398	Postn	retained_intron
110736	0	known	NA	NA	chr4	-	58648392	58658592	ENSMUST00000127456	2	1751	ENSMUSG00000086470	Gm12580	lincRNA
76539	0	known	NA	NA	chr17	+	75289976	75294369	ENSMUST00000127458	3	1905	MSTRG.12311	Ltbp1	retained_intron
105622	0	known	NA	NA	chr3	+	105959508	105966114	ENSMUST00000127464	8	1117	MSTRG.17060	Wdr77	retained_intron
98873	0	known	NA	NA	chr2	+	167033847	167034947	ENSMUST00000127468	2	752	MSTRG.15885	Ddx27	retained_intron
54925	0	known	NA	NA	chr14	-	55640096	55643381	ENSMUST00000127473	2	2281	MSTRG.8986	Tm9sf1	retained_intron
95438	0	known	NA	NA	chr2	+	121867129	121900208	ENSMUST00000127475	2	1814	MSTRG.15319	Casc4	retained_intron
124303	0	known	NA	NA	chr5	-	115482462	115485003	ENSMUST00000127479	2	1329	MSTRG.20210	Sirt4	retained_intron
83463	0	known	NA	NA	chr19	+	8968216	8969506	ENSMUST00000127480	2	504	MSTRG.13419	Eef1g	retained_intron
58037	0	known	NA	NA	chr15	+	25622549	25701950	ENSMUST00000127486	3	970	MSTRG.9526	Myo10	retained_intron
11592	0	known	NA	NA	chr1	+	74383034	74384023	ENSMUST00000127487	2	893	MSTRG.1466	Slc11a1	retained_intron
27022	0	known	NA	NA	chr11	+	6475425	6490934	ENSMUST00000127488	3	484	MSTRG.4032	Gm11973	antisense
140294	0	known	NA	NA	chr7	-	27179744	27181157	ENSMUST00000127491	3	992	MSTRG.22771	Mia	retained_intron
66032	0	known	NA	NA	chr16	+	32902099	32908966	ENSMUST00000127493	2	3882	MSTRG.10732	Fyttd1	retained_intron
10986	0	known	NA	NA	chr1	-	62131195	62136109	ENSMUST00000127498	3	770	MSTRG.1367	Pard3bos2	antisense
134516	0	known	NA	NA	chr6	-	115630198	115676635	ENSMUST00000127503	7	2277	MSTRG.21945	Raf1	retained_intron
155799	0	known	NA	NA	chr8	+	83715268	83723348	ENSMUST00000127505	11	2001	MSTRG.25060	Ddx39	retained_intron
11929	0	known	NA	NA	chr1	-	75496337	75503680	ENSMUST00000127507	6	2404	MSTRG.1505	Obsl1	retained_intron
87968	0	known	NA	NA	chr2	-	20850244	20860036	ENSMUST00000127512	8	1032	MSTRG.14308	Arhgap21	retained_intron
155037	0	known	NA	NA	chr8	+	71367641	71368549	ENSMUST00000127517	2	799	MSTRG.24887	Use1	retained_intron
120929	0	known	NA	NA	chr5	+	65397542	65399975	ENSMUST00000127519	2	476	MSTRG.19663	Lias	retained_intron
155936	0	known	NA	NA	chr8	-	84611202	84617184	ENSMUST00000127527	5	1193	MSTRG.25093	Gm16183	antisense
34860	0	known	NA	NA	chr11	+	102435306	102436248	ENSMUST00000127530	2	726	MSTRG.5375	Grn	retained_intron
152985	0	known	NA	NA	chr8	+	26158255	26159412	ENSMUST00000127536	2	582	MSTRG.24578	Thap1	retained_intron
126752	0	known	NA	NA	chr5	+	137799189	137801096	ENSMUST00000127541	3	694	MSTRG.20580	Zcwpw1	retained_intron
73166	0	known	NA	NA	chr17	+	34204567	34216321	ENSMUST00000127543	11	2564	MSTRG.11792	Tap2	retained_intron
98646	0	known	NA	NA	chr2	-	165010120	165034867	ENSMUST00000127545	3	980	MSTRG.15848	Ncoa5	retained_intron
62515	0	known	NA	NA	chr15	-	98907182	98909267	ENSMUST00000127548	4	974	MSTRG.10223	Lmbr1l	retained_intron
98818	0	known	NA	NA	chr2	-	166644382	166713832	ENSMUST00000127553	2	2982	MSTRG.15868	Prex1	retained_intron
70089	0	known	NA	NA	chr17	-	22861729	22867186	ENSMUST00000127557	2	3814	MSTRG.11385	Zfp945	retained_intron
119447	0	known	NA	NA	chr5	+	32967719	32974176	ENSMUST00000127560	3	583	MSTRG.19407	Depdc5	retained_intron
124167	0	known	NA	NA	chr5	-	114917318	114923277	ENSMUST00000127563	2	346	ENSMUSG00000087477	Gm13822	antisense
25395	0	known	NA	NA	chr10	+	120857629	120863326	ENSMUST00000127564	3	2971	MSTRG.3780	Gm15910	antisense
136186	0	known	NA	NA	chr6	-	130364220	130375467	ENSMUST00000127570	3	479	MSTRG.22215	Klra1	retained_intron
10926	0	known	NA	NA	chr1	-	60513809	60522838	ENSMUST00000127573	1	9030	MSTRG.1348	Raph1	retained_intron
113464	0	known	NA	NA	chr4	-	119177548	119190011	ENSMUST00000127574	12	2890	MSTRG.18385	Ermap	retained_intron
33920	0	known	NA	NA	chr11	+	97833183	97839247	ENSMUST00000127575	3	3800	MSTRG.5235	Lasp1	retained_intron
22226	0	known	NA	NA	chr10	-	76545871	76562226	ENSMUST00000127576	4	1237	MSTRG.3282	4930483K19Rik	antisense
4237	0	known	NA	NA	X	+	129749742	130180471	ENSMUST00000127577	23	4480	MSTRG.605	Diaph2	retained_intron
94077	0	known	NA	NA	chr2	-	103753020	103761403	ENSMUST00000127581	4	1781	MSTRG.15116	Nat10	retained_intron
65095	0	known	NA	NA	chr16	-	20368877	20376714	ENSMUST00000127582	4	777	MSTRG.10579	Abcc5	retained_intron
138891	0	known	NA	NA	chr7	+	16122872	16124032	ENSMUST00000127584	3	590	MSTRG.22594	Kptn	retained_intron
43012	0	known	NA	NA	chr12	-	112657562	112659159	ENSMUST00000127588	4	403	MSTRG.6861	Akt1	retained_intron
140651	0	known	NA	NA	chr7	+	28825349	28826656	ENSMUST00000127590	3	741	MSTRG.22841	Ech1	retained_intron
134723	0	known	NA	NA	chr6	+	117841180	117844518	ENSMUST00000127593	2	1355	MSTRG.21985	Zfp637	retained_intron
71161	0	known	NA	NA	chr17	+	26203002	26206806	ENSMUST00000127594	7	2377	MSTRG.11522	Rgs11	retained_intron
109822	0	known	NA	NA	chr4	+	43230098	43232957	ENSMUST00000127597	2	495	MSTRG.17804	Unc13b	retained_intron
72831	0	known	NA	NA	chr17	-	33674952	33685691	ENSMUST00000127598	2	2914	MSTRG.11747	Hnrnpm	retained_intron
104886	0	known	NA	NA	chr3	+	96657438	96664519	ENSMUST00000127607	6	2290	MSTRG.16911	Itga10	retained_intron
359	0	known	NA	NA	X	-	8070429	8074313	ENSMUST00000127617	3	1166	MSTRG.36	Suv39h1	retained_intron
14934	0	known	NA	NA	chr1	+	136162949	136164830	ENSMUST00000127624	2	1802	MSTRG.2018	Kif21b	retained_intron
123564	0	known	NA	NA	chr5	-	110103979	110107344	ENSMUST00000127628	7	1623	MSTRG.20095	Gtpbp6	retained_intron
154420	0	known	NA	NA	chr8	+	67956770	67978051	ENSMUST00000127631	4	942	MSTRG.24795	Gm15991	antisense
113119	0	known	NA	NA	chr4	-	116992784	116994413	ENSMUST00000127635	5	579	MSTRG.18334	Urod	retained_intron
33672	0	known	NA	NA	chr11	+	96489861	96704431	ENSMUST00000127639	5	643	MSTRG.5188	Skap1	retained_intron
119830	0	known	NA	NA	chr5	+	35583092	35587419	ENSMUST00000127641	2	3587	MSTRG.19457	Acox3	retained_intron
88571	0	known	NA	NA	chr2	+	25616007	25631761	ENSMUST00000127642	9	1354	MSTRG.14382	Fcnaos	antisense
67789	0	known	NA	NA	chr16	-	84831071	84835298	ENSMUST00000127651	2	927	MSTRG.11044	Atp5j	retained_intron
132196	0	known	NA	NA	chr6	+	73248668	73263051	ENSMUST00000127660	3	2767	MSTRG.21573	Suclg1	retained_intron
117118	0	known	NA	NA	chr4	-	154983126	154996160	ENSMUST00000127661	12	4528	ENSMUSG00000029055	Plch2	retained_intron
17102	0	known	NA	NA	chr1	+	172126773	172130195	ENSMUST00000127662	4	642	MSTRG.2427	Pex19	retained_intron
129368	0	known	NA	NA	chr6	+	32303829	32316614	ENSMUST00000127668	3	269	MSTRG.21010	Plxna4os3	antisense
117713	0	known	NA	NA	chr5	-	5541922	5544065	ENSMUST00000127670	2	1279	MSTRG.19124	Gtpbp10	retained_intron
60222	0	known	NA	NA	chr15	+	76690407	76694919	ENSMUST00000127674	9	2382	MSTRG.9891	Ppp1r16a	retained_intron
5641	0	known	NA	NA	X	+	164269511	164271874	ENSMUST00000127685	2	439	ENSMUSG00000031379	Pir	retained_intron
65369	0	known	NA	NA	chr16	-	22160881	22162975	ENSMUST00000127696	2	616	ENSMUSG00000033581	Igf2bp2	retained_intron
161452	0	known	NA	NA	chr9	+	40802342	40802973	ENSMUST00000127699	2	517	MSTRG.26078	Hspa8	retained_intron
148276	0	known	NA	NA	chr7	-	118526804	118533356	ENSMUST00000127700	2	3112	MSTRG.23855	Coq7	retained_intron
106225	0	known	NA	NA	chr3	-	116326039	116424032	ENSMUST00000127704	9	3825	MSTRG.17151	Cdc14a	retained_intron
115206	0	known	NA	NA	chr4	-	135143421	135144285	ENSMUST00000127711	2	412	MSTRG.18679	Gm16224	antisense
96457	0	known	NA	NA	chr2	-	132529082	132542242	ENSMUST00000127712	7	4567	MSTRG.15493	Gpcpd1	retained_intron
89625	0	known	NA	NA	chr2	+	31790171	31794694	ENSMUST00000127714	4	701	MSTRG.14526	Abl1	retained_intron
3062	0	known	NA	NA	X	-	93623076	93632155	ENSMUST00000127718	2	3624	MSTRG.427	Pola1	retained_intron
137634	0	known	NA	NA	chr7	+	4137084	4148177	ENSMUST00000127723	14	5603	MSTRG.22480	Leng8	retained_intron
131041	0	known	NA	NA	chr6	-	56895794	56905910	ENSMUST00000127725	2	6109	MSTRG.21293	Nt5c3	retained_intron
20302	0	known	NA	NA	chr10	+	39867109	39876183	ENSMUST00000127726	2	2494	MSTRG.2972	Rev3l	retained_intron
[truncated: 32,377 more rows]
