# Supplementary material for: Mechanisms of Immune-Related Long Non-Coding RNAs in Spleens of Mice Vaccinated with 23-Valent Pneumococcal Polysaccharide Vaccine (PPV23)
Source: Vaccines (Basel). 2023 Feb 23;11(3):529. doi: 10.3390/vaccines11030529 (PMC10058596; doi:10.3390/vaccines11030529)
Supplement: Supplementary file 1 [file vaccines-11-00529-s001.zip › Supplementary Files/Supplementary Tables/Table S4.xlsx]

## Sheet: Sheet1
Supplymentary Table-S4 Differentially expressed genes
gene_id	gene_name	transcript_id	GO	KEGG	KO_ENTRY	EC	Description	trans_type	FPKM.PPV_1	FPKM.PPV_2	FPKM.PPV_3	FPKM.Control_1	FPKM.Control_2	FPKM.Control_3	fc	log2(fc)	pval	qval	regulation	significant
MSTRG.25790	Acta1	ENSMUST00000034453;ENSMUST00000212584	GO:0000166(nucleotide binding);GO:0001725(stress fiber);GO:0005515(protein binding);GO:0005524(ATP binding);GO:0005737(cytoplasm);GO:0005856(cytoskeleton);GO:0005865(striated muscle thin filament);GO:0005869(dynactin complex);GO:0005884(actin filament);GO:0009612(response to mechanical stimulus);GO:0009991(response to extracellular stimulus);GO:0010226(response to lithium ion);GO:0010628(positive…	NA	K10354	NA	actin, alpha 1, skeletal muscle [Source:MGI Symbol;Acc:MGI:87902]	protein_coding	0.337656	0.319877	0.339268	5.11049	3.74369	4.35439	0.0754663	-3.72802	3.73372e-47	1.40929e-42	down	yes
MSTRG.4656	Myh1	ENSMUST00000018637;ENSMUST00000124516;ENSMUST00000075734;ENSMUST00000129018	GO:0000166(nucleotide binding);GO:0003774(motor activity);GO:0003779(actin binding);GO:0005515(protein binding);GO:0005516(calmodulin binding);GO:0005524(ATP binding);GO:0005737(cytoplasm);GO:0005859(muscle myosin complex);GO:0006936(muscle contraction);GO:0014704(intercalated disc);GO:0016459(myosin complex);GO:0030016(myofibril);GO:0031672(A band);GO:0032982(myosin filament);GO:0036464(cytoplas…	04530(Tight junction);04530(Tight junction)	K10352	NA	myosin, heavy polypeptide 1, skeletal muscle, adult [Source:MGI Symbol;Acc:MGI:1339711]	protein_coding	0.0829803	0.0484231	0.0595762	0.775093	0.888215	0.845926	0.0761107	-3.71576	1.01667e-36	1.9187e-32	down	yes
MSTRG.4658	Myh4	ENSMUST00000018632	GO:0000166(nucleotide binding);GO:0003725(double-stranded RNA binding);GO:0003774(motor activity);GO:0003779(actin binding);GO:0005515(protein binding);GO:0005516(calmodulin binding);GO:0005524(ATP binding);GO:0005737(cytoplasm);GO:0006936(muscle contraction);GO:0014823(response to activity);GO:0016459(myosin complex);GO:0030016(myofibril);GO:0032982(myosin filament);GO:0051015(actin filament bin…	04530(Tight junction)	K10352	NA	myosin, heavy polypeptide 4, skeletal muscle [Source:MGI Symbol;Acc:MGI:1339713]	protein_coding	0.067716	0.030061	0.063969	0.795047	0.783404	0.668073	0.0719983	-3.79589	5.74253e-27	7.22506e-23	down	yes
ENSMUSG00000022483	Col2a1	ENSMUST00000023123;ENSMUST00000088355	GO:0001501(skeletal system development);GO:0001502(cartilage condensation);GO:0001503(ossification);GO:0001894(tissue homeostasis);GO:0001958(endochondral ossification);GO:0002062(chondrocyte differentiation);GO:0003007(heart morphogenesis);GO:0005201(extracellular matrix structural constituent);GO:0005515(protein binding);GO:0005576(extracellular region);GO:0005581(collagen trimer);GO:0005585(co…	04151(PI3K-Akt signaling pathway);04510(Focal adhesion);04512(ECM-receptor interaction);04974(Protein digestion and absorption);05165(Human papillomavirus infection);05165(Human papillomavirus infection)	K19719	NA	collagen, type II, alpha 1 [Source:MGI Symbol;Acc:MGI:88452]	protein_coding	0.0245393	0.0480526	0.0456246	0.412872	0.547054	0.50509	0.080693	-3.63141	7.81106e-27	7.37071e-23	down	yes
ENSMUSG00000030399	Ckm	ENSMUST00000208710	GO:0000166(nucleotide binding);GO:0003824(catalytic activity);GO:0004111(creatine kinase activity);GO:0005524(ATP binding);GO:0005615(extracellular space);GO:0005737(cytoplasm);GO:0006603(phosphocreatine metabolic process);GO:0009408(response to heat);GO:0016301(kinase activity);GO:0016310(phosphorylation);GO:0016740(transferase activity);GO:0016772(transferase activity, transferring phosphorus-c…	00330(Arginine and proline metabolism)	K00933	EC:2.7.3.2	creatine kinase, muscle [Source:MGI Symbol;Acc:MGI:88413]	protein_coding	0.129049	0.0983665	0.099882	1.18587	1.0121	0.961151	0.103604	-3.27085	3.18663e-25	2.40559e-21	down	yes
MSTRG.23968	Atp2a1	ENSMUST00000032974	GO:0000166(nucleotide binding);GO:0005338(nucleotide-sugar transmembrane transporter activity);GO:0005388(calcium transmembrane transporter activity, phosphorylative mechanism);GO:0005509(calcium ion binding);GO:0005515(protein binding);GO:0005524(ATP binding);GO:0005739(mitochondrion);GO:0005783(endoplasmic reticulum);GO:0005789(endoplasmic reticulum membrane);GO:0005793(endoplasmic reticulum-Go…	04020(Calcium signaling pathway);04022(cGMP-PKG signaling pathway);04972(Pancreatic secretion);05010(Alzheimer disease)	K05853	EC:7.2.2.10	ATPase, Ca++ transporting, cardiac muscle, fast twitch 1 [Source:MGI Symbol;Acc:MGI:105058]	protein_coding	0.62234	0.794821	0.53916	3.04126	2.96794	3.25359	0.211202	-2.2433	4.19399e-25	2.63837e-21	down	yes
ENSMUSG00000027022	Xirp2	ENSMUST00000112347;ENSMUST00000238912	GO:0001725(stress fiber);GO:0003281(ventricular septum development);GO:0003779(actin binding);GO:0005515(protein binding);GO:0005925(focal adhesion);GO:0007507(heart development);GO:0030018(Z disc);GO:0030036(actin cytoskeleton organization);GO:0030054(cell junction);GO:0045216(cell-cell junction organization);GO:0046872(metal ion binding);GO:0051015(actin filament binding);GO:0051393(alpha-actin…	NA	NA	NA	xin actin-binding repeat containing 2 [Source:MGI Symbol;Acc:MGI:2685198]	protein_coding	0.00311397	0.0102182	0.00465077	0.160084	0.157565	0.118693	0.041213	-4.60076	6.6174e-21	3.5682e-17	down	yes
MSTRG.9918	Pvalb	ENSMUST00000120592;ENSMUST00000005860	GO:0005509(calcium ion binding);GO:0005634(nucleus);GO:0005737(cytoplasm);GO:0005829(cytosol);GO:0030424(axon);GO:0032420(stereocilium);GO:0032437(cuticular plate);GO:0032991(protein-containing complex);GO:0042802(identical protein binding);GO:0043025(neuronal cell body);GO:0044877(protein-containing complex binding);GO:0046872(metal ion binding);GO:0090102(cochlea development);GO:0090102(cochlea…	NA	NA	NA	parvalbumin [Source:MGI Symbol;Acc:MGI:97821]	protein_coding	0.149267	0.109975	0.182258	1.77267	2.13905	1.8082	0.0771863	-3.69551	8.97975e-20	4.23676e-16	down	yes
ENSMUSG00000027966	Col11a1	ENSMUST00000092155;ENSMUST00000123619	GO:0001502(cartilage condensation);GO:0001503(ossification);GO:0002063(chondrocyte development);GO:0003007(heart morphogenesis);GO:0005201(extracellular matrix structural constituent);GO:0005576(extracellular region);GO:0005581(collagen trimer);GO:0005592(collagen type XI trimer);GO:0005615(extracellular space);GO:0006029(proteoglycan metabolic process);GO:0007601(visual perception);GO:0007605(se…	04974(Protein digestion and absorption);04974(Protein digestion and absorption)	K19721	NA	collagen, type XI, alpha 1 [Source:MGI Symbol;Acc:MGI:88446]	protein_coding	0.0482753	0.0258787	0.0349825	0.25357	0.260483	0.250554	0.142735	-2.80858	1.40505e-17	5.89263e-14	down	yes
ENSMUSG00000050578	Mmp13	ENSMUST00000015394	GO:0001958(endochondral ossification);GO:0001968(fibronectin binding);GO:0003417(growth plate cartilage development);GO:0004175(endopeptidase activity);GO:0004222(metalloendopeptidase activity);GO:0005509(calcium ion binding);GO:0005518(collagen binding);GO:0005576(extracellular region);GO:0005615(extracellular space);GO:0005764(lysosome);GO:0005794(Golgi apparatus);GO:0006508(proteolysis);GO:000…	04657(IL-17 signaling pathway);04926(Relaxin signaling pathway);04928(Parathyroid hormone synthesis, secretion and action)	K07994	EC:3.4.24.-	matrix metallopeptidase 13 [Source:MGI Symbol;Acc:MGI:1340026]	protein_coding	0.137652	0.238926	0.188603	1.05026	1.21463	1.4817	0.150852	-2.72879	1.29324e-16	4.88132e-13	down	yes
MSTRG.19977	Spp1	ENSMUST00000031243;ENSMUST00000112748;ENSMUST00000086833;ENSMUST00000112747;ENSMUST00000145084	GO:0001503(ossification);GO:0001649(osteoblast differentiation);GO:0005125(cytokine activity);GO:0005178(integrin binding);GO:0005576(extracellular region);GO:0005615(extracellular space);GO:0005737(cytoplasm);GO:0005794(Golgi apparatus);GO:0006710(androgen catabolic process);GO:0007155(cell adhesion);GO:0007165(signal transduction);GO:0010033(response to organic substance);GO:0010811(positive re…	04151(PI3K-Akt signaling pathway);04371(Apelin signaling pathway);04510(Focal adhesion);04512(ECM-receptor interaction);04620(Toll-like receptor signaling pathway);05165(Human papillomavirus infection);05165(Human papillomavirus infection)	K06250	NA	secreted phosphoprotein 1 [Source:MGI Symbol;Acc:MGI:98389]	protein_coding	0.389171	0.182218	0.156532	1.84119	1.80797	2.14357	0.125661	-2.99239	4.13828e-16	1.42e-12	down	yes
ENSMUSG00000018893	Mb	ENSMUST00000169226;ENSMUST00000166179	GO:0001666(response to hypoxia);GO:0005344(oxygen carrier activity);GO:0007507(heart development);GO:0009725(response to hormone);GO:0015671(oxygen transport);GO:0019825(oxygen binding);GO:0020037(heme binding);GO:0031444(slow-twitch skeletal muscle fiber contraction);GO:0042542(response to hydrogen peroxide);GO:0043353(enucleate erythrocyte differentiation);GO:0046872(metal ion binding);GO:00508…	NA	K21892	NA	myoglobin [Source:MGI Symbol;Acc:MGI:96922]	protein_coding	0.0968323	0.100014	0.0466447	1.05462	0.959383	0.905197	0.0834103	-3.58363	9.69857e-16	3.0506e-12	down	yes
ENSMUSG00000021613	Hapln1	ENSMUST00000022108	GO:0001501(skeletal system development);GO:0005540(hyaluronic acid binding);GO:0005576(extracellular region);GO:0007155(cell adhesion);GO:0007417(central nervous system development);GO:0030021(extracellular matrix structural constituent conferring compression resistance);GO:0031012(extracellular matrix);GO:0045202(synapse);GO:0062023(collagen-containing extracellular matrix)	NA	K06848	NA	hyaluronan and proteoglycan link protein 1 [Source:MGI Symbol;Acc:MGI:1337006]	protein_coding	0.019835	0.0290621	0.015371	0.174743	0.281355	0.193101	0.0989961	-3.33648	6.39966e-12	1.72539e-08	down	yes
MSTRG.5149	Col1a1	ENSMUST00000001547	GO:0001501(skeletal system development);GO:0001503(ossification);GO:0001568(blood vessel development);GO:0001649(osteoblast differentiation);GO:0001957(intramembranous ossification);GO:0001958(endochondral ossification);GO:0002020(protease binding);GO:0005201(extracellular matrix structural constituent);GO:0005515(protein binding);GO:0005576(extracellular region);GO:0005581(collagen trimer);GO:00…	04151(PI3K-Akt signaling pathway);04510(Focal adhesion);04512(ECM-receptor interaction);04611(Platelet activation);04926(Relaxin signaling pathway);04933(AGE-RAGE signaling pathway in diabetic complications);04974(Protein digestion and absorption);05146(Amoebiasis);05165(Human papillomavirus infection);05205(Proteoglycans in cancer)	K06236	NA	collagen, type I, alpha 1 [Source:MGI Symbol;Acc:MGI:88467]	protein_coding	3.4084	4.79717	3.96749	9.31236	9.87491	9.91831	0.418238	-1.2576	1.57506e-10	3.96338e-07	down	yes
MSTRG.23323	Acan	ENSMUST00000032835;ENSMUST00000206779	GO:0001501(skeletal system development);GO:0001502(cartilage condensation);GO:0002063(chondrocyte development);GO:0005509(calcium ion binding);GO:0005515(protein binding);GO:0005540(hyaluronic acid binding);GO:0005576(extracellular region);GO:0005604(basement membrane);GO:0005615(extracellular space);GO:0007155(cell adhesion);GO:0007417(central nervous system development);GO:0007507(heart develop…	NA	K06792	NA	aggrecan [Source:MGI Symbol;Acc:MGI:99602]	protein_coding	0.0264333	0.011419	0.0264609	0.139571	0.208686	0.173811	0.123189	-3.02105	7.37287e-10	1.73931e-06	down	yes
ENSMUSG00000029306	Ibsp	ENSMUST00000031246	GO:0001503(ossification);GO:0005178(integrin binding);GO:0005576(extracellular region);GO:0005615(extracellular space);GO:0007155(cell adhesion);GO:0030198(extracellular matrix organization);GO:0030282(bone mineralization);GO:0031214(biomineral tissue development);GO:0031982(vesicle);GO:0045785(positive regulation of cell adhesion);GO:0071363(cellular response to growth factor stimulus)	04151(PI3K-Akt signaling pathway);04510(Focal adhesion);04512(ECM-receptor interaction);05165(Human papillomavirus infection)	K06253	NA	integrin binding sialoprotein [Source:MGI Symbol;Acc:MGI:96389]	protein_coding	0.082515	0	0.019051	0.669142	0.912852	0.826303	0.0421734	-4.56752	1.0311e-09	2.28934e-06	down	yes
MSTRG.24276	Igf2;Gm49394	ENSMUST00000105936;ENSMUST00000121128;ENSMUST00000000033;ENSMUST00000228850;ENSMUST00000105935;ENSMUST00000178921	GO:0000122(negative regulation of transcription by RNA polymerase II);GO:0001503(ossification);GO:0001649(osteoblast differentiation);GO:0001701(in utero embryonic development);GO:0001892(embryonic placenta development);GO:0001934(positive regulation of protein phosphorylation);GO:0005158(insulin receptor binding);GO:0005159(insulin-like growth factor receptor binding);GO:0005178(integrin binding…	04010(MAPK signaling pathway);04014(Ras signaling pathway);04151(PI3K-Akt signaling pathway);05200(Pathways in cancer);05205(Proteoglycans in cancer);05225(Hepatocellular carcinoma);05225(Hepatocellular carcinoma)	K13769	NA	insulin-like growth factor 2 [Source:MGI Symbol;Acc:MGI:96434];predicted gene, 49394 [Source:MGI Symbol;Acc:MGI:6121625]	protein_coding	0.894132	0.800586	0.854929	0.374613	0.269677	0.220299	2.94897	1.56021	1.82298e-09	3.62149e-06	up	yes
MSTRG.16675	Bglap	ENSMUST00000076048	GO:0001503(ossification);GO:0001649(osteoblast differentiation);GO:0005509(calcium ion binding);GO:0005576(extracellular region);GO:0005615(extracellular space);GO:0005737(cytoplasm);GO:0005791(rough endoplasmic reticulum);GO:0005794(Golgi apparatus);GO:0008147(structural constituent of bone);GO:0030425(dendrite);GO:0030500(regulation of bone mineralization);GO:0031214(biomineral tissue developme…	NA	NA	NA	bone gamma carboxyglutamate protein [Source:MGI Symbol;Acc:MGI:88156]	protein_coding	0.301684	0.302368	0.512309	1.64281	3.03737	2.6707	0.151868	-2.71911	4.42526e-09	7.59233e-06	down	yes
ENSMUSG00000028364	Tnc	ENSMUST00000107377;ENSMUST00000107371;ENSMUST00000107372	GO:0001968(fibronectin binding);GO:0005201(extracellular matrix structural constituent);GO:0005515(protein binding);GO:0005576(extracellular region);GO:0005604(basement membrane);GO:0005614(interstitial matrix);GO:0007155(cell adhesion);GO:0007162(negative regulation of cell adhesion);GO:0007528(neuromuscular junction development);GO:0008284(positive regulation of cell population proliferation);G…	04151(PI3K-Akt signaling pathway);04510(Focal adhesion);04512(ECM-receptor interaction);05165(Human papillomavirus infection);05206(MicroRNAs in cancer);05206(MicroRNAs in cancer)	K06252	NA	tenascin C [Source:MGI Symbol;Acc:MGI:101922]	protein_coding	0.262002	0.286266	0.250757	0.606257	0.61975	0.772213	0.399868	-1.3224	6.72702e-09	1.05796e-05	down	yes
MSTRG.4654	Myh2	ENSMUST00000170159	GO:0000166(nucleotide binding);GO:0001778(plasma membrane repair);GO:0003774(motor activity);GO:0003779(actin binding);GO:0005515(protein binding);GO:0005524(ATP binding);GO:0005794(Golgi apparatus);GO:0005826(actomyosin contractile ring);GO:0005859(muscle myosin complex);GO:0005911(cell-cell junction);GO:0006936(muscle contraction);GO:0014823(response to activity);GO:0016459(myosin complex);GO:0…	04530(Tight junction)	K10352	NA	myosin, heavy polypeptide 2, skeletal muscle, adult [Source:MGI Symbol;Acc:MGI:1339710]	protein_coding	0.0129622	0.056721	0.0244053	0.231654	0.221585	0.254441	0.132954	-2.91101	8.62089e-09	1.30158e-05	down	yes
MSTRG.17732	Rpp25l	ENSMUST00000038434	GO:0000172(ribonuclease MRP complex);GO:0001682(tRNA 5'-leader removal);GO:0003676(nucleic acid binding);GO:0003723(RNA binding);GO:0005634(nucleus)	03008(Ribosome biogenesis in eukaryotes);03013(RNA transport)	K14525	EC:3.1.26.5	ribonuclease P/MRP 25 subunit-like [Source:MGI Symbol;Acc:MGI:1917211]	protein_coding	2.3532	2.29826	2.05444	1.22571	1.11058	1.22974	1.88049	0.911112	4.17348e-08	5.25094e-05	up	no
ENSMUSG00000020218	Wif1	ENSMUST00000020439	GO:0005102(signaling receptor binding);GO:0005576(extracellular region);GO:0007275(multicellular organism development);GO:0009986(cell surface);GO:0016055(Wnt signaling pathway);GO:0017147(Wnt-protein binding);GO:0030178(negative regulation of Wnt signaling pathway);GO:0045600(positive regulation of fat cell differentiation);GO:0048856(anatomical structure development)	04310(Wnt signaling pathway)	K01691	NA	Wnt inhibitory factor 1 [Source:MGI Symbol;Acc:MGI:1344332]	protein_coding	0	0.0144237	0	0.19072	0.28195	0.235143	0.0203779	-5.61685	5.55255e-08	6.54941e-05	down	yes
ENSMUSG00000024471	Myot	ENSMUST00000025349;ENSMUST00000115498	GO:0003779(actin binding);GO:0005515(protein binding);GO:0005737(cytoplasm);GO:0005856(cytoskeleton);GO:0005886(plasma membrane);GO:0007155(cell adhesion);GO:0007156(homophilic cell adhesion via plasma membrane adhesion molecules);GO:0007411(axon guidance);GO:0016020(membrane);GO:0030018(Z disc);GO:0030424(axon);GO:0042383(sarcolemma);GO:0051393(alpha-actinin binding);GO:0070593(dendrite self-avo…	NA	K19875	NA	myotilin [Source:MGI Symbol;Acc:MGI:1889800]	protein_coding	0.011565	0	0.015078	0.313009	0.231222	0.191222	0.0362267	-4.7868	8.36577e-08	9.02189e-05	down	yes
ENSMUSG00000020061	Mybpc1	ENSMUST00000119185;ENSMUST00000156573;ENSMUST00000153964;ENSMUST00000121629	GO:0005200(structural constituent of cytoskeleton);GO:0005515(protein binding);GO:0005856(cytoskeleton);GO:0006936(muscle contraction);GO:0007010(cytoskeleton organization);GO:0007010(cytoskeleton organization)	NA	K12557	NA	myosin binding protein C, slow-type [Source:MGI Symbol;Acc:MGI:1336213]	protein_coding	0.255174	0.245546	0.251265	0.742221	0.510314	0.75079	0.375368	-1.41362	5.46597e-07	0.000542929	down	yes
ENSMUSG00000045410	Akr1e1	ENSMUST00000091848;ENSMUST00000110691	GO:0004032(alditol:NADP+ 1-oxidoreductase activity);GO:0005654(nucleoplasm);GO:0005737(cytoplasm);GO:0005794(Golgi apparatus);GO:0005829(cytosol);GO:0008106(alcohol dehydrogenase (NADP+) activity);GO:0016491(oxidoreductase activity);GO:0050571(1,5-anhydro-D-fructose reductase activity);GO:0055114(oxidation-reduction process);GO:0055114(oxidation-reduction process)	NA	K13981	EC:1.1.1.263	aldo-keto reductase family 1, member E1 [Source:MGI Symbol;Acc:MGI:1914758]	protein_coding	1.06568	1.39263	0.954749	0.511566	0.506598	0.418222	2.37615	1.24862	5.67168e-07	0.000548917	up	yes
ENSMUSG00000044951	Mylk4	ENSMUST00000238977	GO:0000166(nucleotide binding);GO:0004672(protein kinase activity);GO:0004674(protein serine/threonine kinase activity);GO:0005524(ATP binding);GO:0006468(protein phosphorylation)	04020(Calcium signaling pathway);04022(cGMP-PKG signaling pathway);04270(Vascular smooth muscle contraction);04371(Apelin signaling pathway);04510(Focal adhesion);04611(Platelet activation);04810(Regulation of actin cytoskeleton);04921(Oxytocin signaling pathway);04971(Gastric acid secretion)	K00907	EC:2.7.11.18	myosin light chain kinase family, member 4 [Source:MGI Symbol;Acc:MGI:3643758]	protein_coding	0	0.00439053	0	0.0781818	0.0591397	0.0516816	0.0232299	-5.42787	5.98074e-07	0.000564358	down	yes
ENSMUSG00000021622	Ckmt2	ENSMUST00000022122	GO:0000166(nucleotide binding);GO:0003824(catalytic activity);GO:0004111(creatine kinase activity);GO:0005524(ATP binding);GO:0005739(mitochondrion);GO:0005743(mitochondrial inner membrane);GO:0006603(phosphocreatine metabolic process);GO:0016020(membrane);GO:0016301(kinase activity);GO:0016310(phosphorylation);GO:0016740(transferase activity);GO:0016772(transferase activity, transferring phospho…	00330(Arginine and proline metabolism)	K00933	EC:2.7.3.2	creatine kinase, mitochondrial 2 [Source:MGI Symbol;Acc:MGI:1923972]	protein_coding	0	0.049481	0	0.49158	0.409029	0.521716	0.0347888	-4.84523	1.01124e-06	0.000908788	down	yes
ENSMUSG00000008874	Clec3a	ENSMUST00000009018	GO:0001503(ossification);GO:0005576(extracellular region);GO:0005615(extracellular space);GO:0030246(carbohydrate binding)	NA	K17519	NA	C-type lectin domain family 3, member a [Source:MGI Symbol;Acc:MGI:2685642]	protein_coding	0	0	0	0.504945	0.311596	0.551539	0.000219285	-12.1549	1.12338e-06	0.000986089	down	yes
ENSMUSG00000029307	Dmp1	ENSMUST00000066708	GO:0001503(ossification);GO:0005576(extracellular region);GO:0005634(nucleus);GO:0005737(cytoplasm);GO:0010811(positive regulation of cell-substrate adhesion);GO:0030198(extracellular matrix organization);GO:0030544(Hsp70 protein binding);GO:0031012(extracellular matrix);GO:0031214(biomineral tissue development);GO:0050840(extracellular matrix binding);GO:0070173(regulation of enamel mineralizati…	NA	NA	NA	dentin matrix protein 1 [Source:MGI Symbol;Acc:MGI:94910]	protein_coding	0.012652	0.021565	0.013222	0.202398	0.146686	0.152635	0.0945529	-3.40273	1.36762e-06	0.0011732	down	yes
ENSMUSG00000061816	Myl1	ENSMUST00000120415;ENSMUST00000119429;ENSMUST00000027151;ENSMUST00000186202	GO:0005509(calcium ion binding);GO:0006936(muscle contraction);GO:0008307(structural constituent of muscle);GO:0016459(myosin complex);GO:0030016(myofibril);GO:0043292(contractile fiber);GO:0060048(cardiac muscle contraction);GO:0060048(cardiac muscle contraction)	NA	K05738	NA	myosin, light polypeptide 1 [Source:MGI Symbol;Acc:MGI:97269]	protein_coding	0.0472371	0.0115352	0	0.319442	0.367412	0.286301	0.0603936	-4.04946	1.45838e-06	0.00122326	down	yes
ENSMUSG00000057457	Phex	ENSMUST00000079945;ENSMUST00000135713	GO:0004222(metalloendopeptidase activity);GO:0005783(endoplasmic reticulum);GO:0005794(Golgi apparatus);GO:0005886(plasma membrane);GO:0006508(proteolysis);GO:0008233(peptidase activity);GO:0008237(metallopeptidase activity);GO:0016020(membrane);GO:0016021(integral component of membrane);GO:0016787(hydrolase activity);GO:0019637(organophosphate metabolic process);GO:0030282(bone mineralization);G…	NA	K08636	EC:3.4.24.-	phosphate regulating endopeptidase homolog, X-linked [Source:MGI Symbol;Acc:MGI:107489]	protein_coding	0.0789289	0.0288758	0.0357011	0.188603	0.235474	0.289585	0.201084	-2.31413	1.78604e-06	0.00146552	down	yes
MSTRG.13253	Actn3	ENSMUST00000006626	GO:0003779(actin binding);GO:0005509(calcium ion binding);GO:0005515(protein binding);GO:0005865(striated muscle thin filament);GO:0005903(brush border);GO:0006936(muscle contraction);GO:0014728(regulation of the force of skeletal muscle contraction);GO:0014732(skeletal muscle atrophy);GO:0014883(transition between fast and slow fiber);GO:0014894(response to denervation involved in regulation of …	05412(Arrhythmogenic right ventricular cardiomyopathy (ARVC))	K21073	NA	actinin alpha 3 [Source:MGI Symbol;Acc:MGI:99678]	protein_coding	0.130851	0.0980296	0.060622	0.332419	0.566983	0.396249	0.223442	-2.16203	3.37227e-06	0.00249581	down	yes
MSTRG.24328	Arhgef18	ENSMUST00000004684;ENSMUST00000098966;ENSMUST00000238813;ENSMUST00000238786;ENSMUST00000239102	GO:0005085(guanyl-nucleotide exchange factor activity);GO:0005089(Rho guanyl-nucleotide exchange factor activity);GO:0005737(cytoplasm);GO:0005829(cytosol);GO:0005856(cytoskeleton);GO:0005886(plasma membrane);GO:0007264(small GTPase mediated signal transduction);GO:0008360(regulation of cell shape);GO:0016020(membrane);GO:0016324(apical plasma membrane);GO:0030036(actin cytoskeleton organization)…	04530(Tight junction);04530(Tight junction)	K21066	NA	rho/rac guanine nucleotide exchange factor (GEF) 18 [Source:MGI Symbol;Acc:MGI:2142567]	protein_coding	4.50777	3.91227	4.44346	7.2172	6.8484	8.56073	0.568519	-0.814719	5.68203e-06	0.00393082	down	no
ENSMUSG00000019817	Plagl1	ENSMUST00000121646;ENSMUST00000121325;ENSMUST00000193426;ENSMUST00000143582;ENSMUST00000145103;ENSMUST00000121766	GO:0000977(RNA polymerase II regulatory region sequence-specific DNA binding);GO:0001228(DNA-binding transcription activator activity, RNA polymerase II-specific);GO:0003676(nucleic acid binding);GO:0003677(DNA binding);GO:0005515(protein binding);GO:0005794(Golgi apparatus);GO:0006357(regulation of transcription by RNA polymerase II);GO:0010468(regulation of gene expression);GO:0016604(nuclear b…	NA	K19485	NA	pleiomorphic adenoma gene-like 1 [Source:MGI Symbol;Acc:MGI:1100874]	protein_coding	0.40521	0.362516	0.415832	0.198796	0.196061	0.177611	2.06747	1.04786	5.72778e-06	0.00393082	up	yes
MSTRG.20043	Dipk1a	ENSMUST00000031198;ENSMUST00000153172;ENSMUST00000145239	GO:0005515(protein binding);GO:0005575(cellular_component);GO:0005783(endoplasmic reticulum);GO:0005789(endoplasmic reticulum membrane);GO:0008150(biological_process);GO:0016020(membrane);GO:0016021(integral component of membrane);GO:0016021(integral component of membrane)	NA	NA	NA	divergent protein kinase domain 1A [Source:MGI Symbol;Acc:MGI:1914516]	protein_coding	1.77497	1.48905	1.29089	2.62835	3.50282	2.83307	0.508121	-0.976757	6.71962e-06	0.00433009	down	no
MSTRG.4530	Obscn	ENSMUST00000238536;ENSMUST00000020732;ENSMUST00000133040;ENSMUST00000052872;ENSMUST00000047441;ENSMUST00000238202;ENSMUST00000138587	GO:0000166(nucleotide binding);GO:0004672(protein kinase activity);GO:0004674(protein serine/threonine kinase activity);GO:0005085(guanyl-nucleotide exchange factor activity);GO:0005515(protein binding);GO:0005516(calmodulin binding);GO:0005524(ATP binding);GO:0005546(phosphatidylinositol-4,5-bisphosphate binding);GO:0005547(phosphatidylinositol-3,4,5-trisphosphate binding);GO:0005576(extracellul…	NA	K17531	EC:2.7.11.1	obscurin, cytoskeletal calmodulin and titin-interacting RhoGEF [Source:MGI Symbol;Acc:MGI:2681862]	protein_coding	0.0627634	0.0421269	0.0471181	0.115	0.110214	0.173944	0.380822	-1.39281	6.76846e-06	0.00433009	down	yes
ENSMUSG00000026147	Col9a1	ENSMUST00000054588	GO:0005594(collagen type IX trimer)	04151(PI3K-Akt signaling pathway);04510(Focal adhesion);04512(ECM-receptor interaction);04974(Protein digestion and absorption);05165(Human papillomavirus infection)	K08131	NA	collagen, type IX, alpha 1 [Source:MGI Symbol;Acc:MGI:88465]	protein_coding	0.0305139	0.0128546	0.0117887	0.146706	0.115084	0.105331	0.150243	-2.73463	8.77773e-06	0.0054314	down	yes
ENSMUSG00000020805	Slc13a5	ENSMUST00000021161	GO:0005343(organic acid:sodium symporter activity);GO:0005654(nucleoplasm);GO:0005829(cytosol);GO:0005886(plasma membrane);GO:0006811(ion transport);GO:0006814(sodium ion transport);GO:0006842(tricarboxylic acid transport);GO:0015137(citrate transmembrane transporter activity);GO:0015141(succinate transmembrane transporter activity);GO:0015142(tricarboxylic acid transmembrane transporter activity…	NA	K14445	NA	solute carrier family 13 (sodium-dependent citrate transporter), member 5 [Source:MGI Symbol;Acc:MGI:3037150]	protein_coding	0.00630084	0	0	0.0692284	0.0720129	0.0824534	0.0281671	-5.14984	9.56478e-06	0.00582294	down	yes
ENSMUSG00000056035	Cyp3a11	ENSMUST00000035918	GO:0004497(monooxygenase activity);GO:0005506(iron ion binding);GO:0005783(endoplasmic reticulum);GO:0005789(endoplasmic reticulum membrane);GO:0008202(steroid metabolic process);GO:0008395(steroid hydroxylase activity);GO:0008401(retinoic acid 4-hydroxylase activity);GO:0009617(response to bacterium);GO:0016020(membrane);GO:0016491(oxidoreductase activity);GO:0016705(oxidoreductase activity, act…	00140(Steroid hormone biosynthesis);00591(Linoleic acid metabolism);00830(Retinol metabolism);05204(Chemical carcinogenesis)	K07424	EC:1.14.14.1	cytochrome P450, family 3, subfamily a, polypeptide 11 [Source:MGI Symbol;Acc:MGI:88609]	protein_coding	0.0595343	0.0563689	0.0132321	0	0	0	430.451	8.74971	1.27642e-05	0.00764737	up	yes
MSTRG.15900	Cebpb	ENSMUST00000070642	GO:0000122(negative regulation of transcription by RNA polymerase II);GO:0000779(condensed chromosome, centromeric region);GO:0000790(nuclear chromatin);GO:0000976(transcription regulatory region sequence-specific DNA binding);GO:0000977(RNA polymerase II regulatory region sequence-specific DNA binding);GO:0000978(RNA polymerase II cis-regulatory region sequence-specific DNA binding);GO:0000979(R…	04657(IL-17 signaling pathway);04668(TNF signaling pathway);05152(Tuberculosis);05202(Transcriptional misregulation in cancer)	K10048	NA	CCAAT/enhancer binding protein (C/EBP), beta [Source:MGI Symbol;Acc:MGI:88373]	protein_coding	3.38122	3.55299	4.0015	1.76638	1.73613	2.27076	1.8942	0.921586	1.5351e-05	0.00877912	up	no
ENSMUSG00000016349	Eef1a2	ENSMUST00000055990	GO:0000166(nucleotide binding);GO:0003746(translation elongation factor activity);GO:0003924(GTPase activity);GO:0005525(GTP binding);GO:0005634(nucleus);GO:0005737(cytoplasm);GO:0005853(eukaryotic translation elongation factor 1 complex);GO:0006412(translation);GO:0006414(translational elongation);GO:0010035(response to inorganic substance);GO:0019901(protein kinase binding);GO:0043025(neuronal …	03013(RNA transport);05134(Legionellosis)	K03231	NA	eukaryotic translation elongation factor 1 alpha 2 [Source:MGI Symbol;Acc:MGI:1096317]	protein_coding	0.016781	0	0	0.150919	0.145001	0.21793	0.0326574	-4.93645	1.63077e-05	0.00908008	down	yes
MSTRG.22264	Apold1	ENSMUST00000167323	GO:0001525(angiogenesis);GO:0001666(response to hypoxia);GO:0005576(extracellular region);GO:0005654(nucleoplasm);GO:0005829(cytosol);GO:0006869(lipid transport);GO:0008289(lipid binding);GO:0016020(membrane);GO:0016021(integral component of membrane);GO:0042118(endothelial cell activation);GO:0042157(lipoprotein metabolic process);GO:0045601(regulation of endothelial cell differentiation)	NA	NA	NA	apolipoprotein L domain containing 1 [Source:MGI Symbol;Acc:MGI:2685921]	protein_coding	1.45362	1.87876	1.21862	0.714484	0.691778	0.371966	2.55929	1.35575	1.73278e-05	0.00934342	up	yes
MSTRG.24855	Comp	ENSMUST00000003659	GO:0001501(skeletal system development);GO:0001503(ossification);GO:0001968(fibronectin binding);GO:0002020(protease binding);GO:0002063(chondrocyte development);GO:0003416(endochondral bone growth);GO:0003417(growth plate cartilage development);GO:0005178(integrin binding);GO:0005201(extracellular matrix structural constituent);GO:0005499(vitamin D binding);GO:0005509(calcium ion binding);GO:000…	04145(Phagosome);04151(PI3K-Akt signaling pathway);04510(Focal adhesion);04512(ECM-receptor interaction);05144(Malaria);05165(Human papillomavirus infection)	K04659	NA	cartilage oligomeric matrix protein [Source:MGI Symbol;Acc:MGI:88469]	protein_coding	0.0384532	0.100268	0.0976676	0.347248	0.368821	0.310656	0.230236	-2.11882	2.23809e-05	0.0118981	down	yes
MSTRG.16673	Bglap2	ENSMUST00000098956	GO:0001503(ossification);GO:0001649(osteoblast differentiation);GO:0005509(calcium ion binding);GO:0005576(extracellular region);GO:0005615(extracellular space);GO:0005737(cytoplasm);GO:0005791(rough endoplasmic reticulum);GO:0005794(Golgi apparatus);GO:0008147(structural constituent of bone);GO:0030425(dendrite);GO:0030500(regulation of bone mineralization);GO:0031016(pancreas development);GO:00…	04928(Parathyroid hormone synthesis, secretion and action)	K22609	NA	bone gamma-carboxyglutamate protein 2 [Source:MGI Symbol;Acc:MGI:88157]	protein_coding	0.260302	0.109049	0.152573	1.32089	1.7031	0.737796	0.138744	-2.8495	2.87006e-05	0.0148398	down	yes
ENSMUSG00000013415	Igf2bp1	ENSMUST00000013559	GO:0003676(nucleic acid binding);GO:0003723(RNA binding);GO:0003729(mRNA binding);GO:0003730(mRNA 3'-UTR binding);GO:0005634(nucleus);GO:0005654(nucleoplasm);GO:0005737(cytoplasm);GO:0005829(cytosol);GO:0006403(RNA localization);GO:0006417(regulation of translation);GO:0007399(nervous system development);GO:0010468(regulation of gene expression);GO:0010494(cytoplasmic stress granule);GO:0010610(r…	05206(MicroRNAs in cancer)	K17391	NA	insulin-like growth factor 2 mRNA binding protein 1 [Source:MGI Symbol;Acc:MGI:1890357]	protein_coding	0.0312501	0.022763	0.00609443	0	0	0	200.358	7.64644	3.50326e-05	0.0173987	up	yes
ENSMUSG00000036446	Lum	ENSMUST00000038160	GO:0005515(protein binding);GO:0005518(collagen binding);GO:0005576(extracellular region);GO:0005583(fibrillar collagen trimer);GO:0005615(extracellular space);GO:0007601(visual perception);GO:0014070(response to organic cyclic compound);GO:0030021(extracellular matrix structural constituent conferring compression resistance);GO:0030199(collagen fibril organization);GO:0031012(extracellular matri…	05205(Proteoglycans in cancer)	K08122	NA	lumican [Source:MGI Symbol;Acc:MGI:109347]	protein_coding	0.203698	0.297713	0.379475	0.767342	0.821509	0.870644	0.358157	-1.48133	3.76608e-05	0.0183342	down	yes
ENSMUSG00000019787	Trdn	ENSMUST00000095762;ENSMUST00000219982	GO:0005102(signaling receptor binding);GO:0005515(protein binding);GO:0005783(endoplasmic reticulum);GO:0005829(cytosol);GO:0005886(plasma membrane);GO:0006874(cellular calcium ion homeostasis);GO:0009617(response to bacterium);GO:0010880(regulation of release of sequestered calcium ion into cytosol by sarcoplasmic reticulum);GO:0014701(junctional sarcoplasmic reticulum membrane);GO:0014808(relea…	NA	NA	NA	triadin [Source:MGI Symbol;Acc:MGI:1924007]	protein_coding	0.00843361	0.00310748	0.00695683	0.0643375	0.0424087	0.0348408	0.130647	-2.93625	5.23463e-05	0.0246976	down	yes
ENSMUSG00000040035	Disp2	ENSMUST00000037547;ENSMUST00000110843;ENSMUST00000063975	GO:0003674(molecular_function);GO:0005575(cellular_component);GO:0005886(plasma membrane);GO:0008150(biological_process);GO:0016020(membrane);GO:0016021(integral component of membrane);GO:0016021(integral component of membrane)	NA	NA	NA	dispatched RND tramsporter family member 2 [Source:MGI Symbol;Acc:MGI:2388733]	protein_coding	0.107386	0.140596	0.136799	0.0586306	0.0414789	0.0369842	2.8067	1.48888	5.60657e-05	0.0261259	up	yes
MSTRG.16604	Rps3a1	ENSMUST00000029722	GO:0003729(mRNA binding);GO:0003735(structural constituent of ribosome);GO:0005515(protein binding);GO:0005634(nucleus);GO:0005730(nucleolus);GO:0005737(cytoplasm);GO:0005783(endoplasmic reticulum);GO:0005829(cytosol);GO:0005840(ribosome);GO:0006412(translation);GO:0015935(small ribosomal subunit);GO:0022627(cytosolic small ribosomal subunit);GO:0030154(cell differentiation);GO:0031369(translatio…	03010(Ribosome)	K02984	NA	ribosomal protein S3A1 [Source:MGI Symbol;Acc:MGI:1202063]	protein_coding	320.198	256.251	402.526	170.388	109.332	202.149	2.03162	1.02263	6.24418e-05	0.0282846	up	yes
MSTRG.2781	Sf3b5	ENSMUST00000105139	GO:0000398(mRNA splicing, via spliceosome);GO:0003723(RNA binding);GO:0005634(nucleus);GO:0005654(nucleoplasm);GO:0005681(spliceosomal complex);GO:0005686(U2 snRNP);GO:0005689(U12-type spliceosomal complex);GO:0006397(mRNA processing);GO:0008380(RNA splicing);GO:0071005(U2-type precatalytic spliceosome);GO:0071011(precatalytic spliceosome);GO:1990935(splicing factor binding)	03040(Spliceosome)	K12832	NA	splicing factor 3b, subunit 5 [Source:MGI Symbol;Acc:MGI:1913375]	protein_coding	2.60341	2.4251	3.65839	1.75736	1.34624	1.22488	2.00691	1.00498	6.29463e-05	0.0282846	up	yes
MSTRG.15833	Tnnc2	ENSMUST00000103095	GO:0003009(skeletal muscle contraction);GO:0003779(actin binding);GO:0005509(calcium ion binding);GO:0005861(troponin complex);GO:0006937(regulation of muscle contraction);GO:0046872(metal ion binding);GO:0048306(calcium-dependent protein binding);GO:0051015(actin filament binding)	04020(Calcium signaling pathway)	NA	NA	troponin C2, fast [Source:MGI Symbol;Acc:MGI:98780]	protein_coding	0	0	0.0114721	0.229875	0.191922	0.435229	0.013386	-6.22314	7.09175e-05	0.0311253	down	yes
ENSMUSG00000007122	Casq1	ENSMUST00000003554	GO:0005509(calcium ion binding);GO:0005737(cytoplasm);GO:0005739(mitochondrion);GO:0005759(mitochondrial matrix);GO:0005783(endoplasmic reticulum);GO:0005794(Golgi apparatus);GO:0006937(regulation of muscle contraction);GO:0007029(endoplasmic reticulum organization);GO:0007519(skeletal muscle tissue development);GO:0009408(response to heat);GO:0010033(response to organic substance);GO:0010880(reg…	NA	NA	NA	calsequestrin 1 [Source:MGI Symbol;Acc:MGI:1309468]	protein_coding	0.0537107	0.0993461	0.0238472	0.278692	0.412329	0.32668	0.173827	-2.52428	8.04108e-05	0.0340246	down	yes
MSTRG.9936	Lgals1	ENSMUST00000089377	GO:0002317(plasma cell differentiation);GO:0005515(protein binding);GO:0005534(galactose binding);GO:0005576(extracellular region);GO:0005615(extracellular space);GO:0005634(nucleus);GO:0005737(cytoplasm);GO:0005829(cytosol);GO:0006915(apoptotic process);GO:0007157(heterophilic cell-cell adhesion via plasma membrane cell adhesion molecules);GO:0009986(cell surface);GO:0010812(negative regulation …	NA	K06830	NA	lectin, galactose binding, soluble 1 [Source:MGI Symbol;Acc:MGI:96777]	protein_coding	10.4906	7.85251	14.8878	6.37647	4.12686	4.333	2.23983	1.16339	8.31455e-05	0.0340246	up	yes
MSTRG.7975	Cox7c	ENSMUST00000131011;ENSMUST00000078764;ENSMUST00000132233	GO:0004129(cytochrome-c oxidase activity);GO:0005515(protein binding);GO:0005739(mitochondrion);GO:0005743(mitochondrial inner membrane);GO:0005751(mitochondrial respiratory chain complex IV);GO:0006119(oxidative phosphorylation);GO:0006123(mitochondrial electron transport, cytochrome c to oxygen);GO:0016020(membrane);GO:0016021(integral component of membrane);GO:0022900(electron transport chain)…	00190(Oxidative phosphorylation);04260(Cardiac muscle contraction);04714(Thermogenesis);04932(Non-alcoholic fatty liver disease (NAFLD));05010(Alzheimer disease);05012(Parkinson disease);05016(Huntington disease);05016(Huntington disease)	K02272	NA	cytochrome c oxidase subunit 7C [Source:MGI Symbol;Acc:MGI:103226]	protein_coding	45.0385	33.6358	49.3452	25.6453	24.6313	18.028	1.87425	0.906311	8.87267e-05	0.0356275	up	no
MSTRG.9127	Trim35	ENSMUST00000022623;ENSMUST00000121006	GO:0005515(protein binding);GO:0008270(zinc ion binding);GO:0043065(positive regulation of apoptotic process);GO:0045087(innate immune response);GO:0045930(negative regulation of mitotic cell cycle);GO:0046872(metal ion binding);GO:1902187(negative regulation of viral release from host cell);GO:1902187(negative regulation of viral release from host cell)	NA	K12012	NA	tripartite motif-containing 35 [Source:MGI Symbol;Acc:MGI:1914104]	protein_coding	71.0246	41.4122	72.3725	34.164	32.4166	23.7254	2.04648	1.03314	9.18744e-05	0.0365032	up	yes
ENSMUSG00000031461	Myom2	ENSMUST00000033842	GO:0002074(extraocular skeletal muscle development);GO:0005200(structural constituent of cytoskeleton);GO:0005515(protein binding);GO:0005856(cytoskeleton);GO:0006936(muscle contraction);GO:0007010(cytoskeleton organization);GO:0019900(kinase binding);GO:0030017(sarcomere);GO:0031430(M band)	NA	NA	NA	myomesin 2 [Source:MGI Symbol;Acc:MGI:1328358]	protein_coding	0.0165716	0.0176797	0.00644106	0.0439203	0.0935587	0.0837174	0.183965	-2.4425	0.000106147	0.0408829	down	yes
MSTRG.7298	H2ac12;H2ac11	ENSMUST00000091742;ENSMUST00000091741	GO:0000786(nucleosome);GO:0000790(nuclear chromatin);GO:0003677(DNA binding);GO:0005634(nucleus);GO:0005694(chromosome);GO:0006325(chromatin organization);GO:0006342(chromatin silencing);GO:0046982(protein heterodimerization activity);GO:0008285(negative regulation of cell population proliferation);GO:0019899(enzyme binding);GO:0046982(protein heterodimerization activity)	04217(Necroptosis);05034(Alcoholism);05322(Systemic lupus erythematosus);05322(Systemic lupus erythematosus)	K11251	NA	H2A clustered histone 12 [Source:MGI Symbol;Acc:MGI:2448295];H2A clustered histone 11 [Source:MGI Symbol;Acc:MGI:2448293]	protein_coding	237.157	176.569	362.256	109.859	140.739	119.831	2.09482	1.06683	0.000107731	0.0410739	up	yes
ENSMUSG00000024076	Vit	ENSMUST00000024880	GO:0005539(glycosaminoglycan binding);GO:0005576(extracellular region);GO:0005614(interstitial matrix);GO:0007399(nervous system development);GO:0010811(positive regulation of cell-substrate adhesion);GO:0021510(spinal cord development);GO:0030198(extracellular matrix organization);GO:0031012(extracellular matrix);GO:0062023(collagen-containing extracellular matrix)	NA	NA	NA	vitrin [Source:MGI Symbol;Acc:MGI:1921449]	protein_coding	0	0	0	0.0265958	0.0408105	0.0840126	0.00198126	-8.97937	0.000119884	0.0443629	down	yes
MSTRG.16511	Shox2	ENSMUST00000162098;ENSMUST00000162060	GO:0000981(DNA-binding transcription factor activity, RNA polymerase II-specific);GO:0001649(osteoblast differentiation);GO:0002053(positive regulation of mesenchymal cell proliferation);GO:0002062(chondrocyte differentiation);GO:0002063(chondrocyte development);GO:0003170(heart valve development);GO:0003209(cardiac atrium morphogenesis);GO:0003677(DNA binding);GO:0005634(nucleus);GO:0006355(regu…	NA	K09331	NA	short stature homeobox 2 [Source:MGI Symbol;Acc:MGI:1201673]	protein_coding	0	0	0	0.0495836	0.0309992	0.0479083	0.00233479	-8.74249	0.00013231	0.0480197	down	yes
MSTRG.24275	Tnnt3	ENSMUST00000074187;ENSMUST00000105958;ENSMUST00000105957;ENSMUST00000179658;ENSMUST00000078497;ENSMUST00000128294	GO:0003009(skeletal muscle contraction);GO:0003779(actin binding);GO:0005523(tropomyosin binding);GO:0005861(troponin complex);GO:0006937(regulation of muscle contraction);GO:0006942(regulation of striated muscle contraction);GO:0030172(troponin C binding);GO:0031013(troponin I binding);GO:0043462(regulation of ATPase activity);GO:0048306(calcium-dependent protein binding);GO:1903612(positive reg…	NA	K12046	NA	troponin T3, skeletal, fast [Source:MGI Symbol;Acc:MGI:109550]	protein_coding	0.138674	0.145173	0.178469	0.536345	0.477018	0.500888	0.30531	-1.71165	0.00013508	0.0485582	down	yes
ENSMUSG00000024529	Lox	ENSMUST00000025409	GO:0001568(blood vessel development);GO:0001649(osteoblast differentiation);GO:0001932(regulation of protein phosphorylation);GO:0004720(protein-lysine 6-oxidase activity);GO:0005507(copper ion binding);GO:0005515(protein binding);GO:0005518(collagen binding);GO:0005576(extracellular region);GO:0005581(collagen trimer);GO:0005615(extracellular space);GO:0005634(nucleus);GO:0007507(heart developme…	NA	K00277	EC:1.4.3.13	lysyl oxidase [Source:MGI Symbol;Acc:MGI:96817]	protein_coding	0.37406	0.289139	0.236981	0.55218	0.637733	0.971696	0.41644	-1.26382	0.000143111	0.0504834	down	no
MSTRG.20969	Hilpda	ENSMUST00000115289;ENSMUST00000054445	GO:0001819(positive regulation of cytokine production);GO:0005102(signaling receptor binding);GO:0005576(extracellular region);GO:0005615(extracellular space);GO:0005654(nucleoplasm);GO:0005811(lipid droplet);GO:0008284(positive regulation of cell population proliferation);GO:0009986(cell surface);GO:0010884(positive regulation of lipid storage);GO:0016020(membrane);GO:0016021(integral component …	NA	NA	NA	hypoxia inducible lipid droplet associated [Source:MGI Symbol;Acc:MGI:1916823]	protein_coding	4.91258	4.13481	3.8468	2.81254	1.9752	2.39106	1.79615	0.844908	0.000149784	0.0523481	up	no
ENSMUSG00000010760	Phlda2	ENSMUST00000010904	GO:0001890(placenta development);GO:0005737(cytoplasm);GO:0009887(animal organ morphogenesis);GO:0010468(regulation of gene expression);GO:0016020(membrane);GO:0030334(regulation of cell migration);GO:0043065(positive regulation of apoptotic process);GO:0045995(regulation of embryonic development);GO:0060721(regulation of spongiotrophoblast cell proliferation);GO:0070873(regulation of glycogen me…	NA	NA	NA	pleckstrin homology like domain, family A, member 2 [Source:MGI Symbol;Acc:MGI:1202307]	protein_coding	0.228554	0.102006	0.0618505	0	0	0	1308.03	10.3532	0.000172391	0.0596964	up	no
MSTRG.19844	Jchain	ENSMUST00000087033	GO:0002250(adaptive immune response);GO:0003094(glomerular filtration);GO:0003697(single-stranded DNA binding);GO:0003823(antigen binding);GO:0005576(extracellular region);GO:0005615(extracellular space);GO:0006959(humoral immune response);GO:0019731(antibacterial humoral response);GO:0019862(IgA binding);GO:0030674(protein-macromolecule adaptor activity);GO:0031210(phosphatidylcholine binding);G…	NA	NA	NA	immunoglobulin joining chain [Source:MGI Symbol;Acc:MGI:96493]	protein_coding	156.021	82.4537	126.682	66.1004	58.3163	72.5742	1.85367	0.890388	0.000186238	0.0622084	up	no
MSTRG.13075	Acaa2	ENSMUST00000041053	GO:0003824(catalytic activity);GO:0003985(acetyl-CoA C-acetyltransferase activity);GO:0003986(acetyl-CoA hydrolase activity);GO:0003988(acetyl-CoA C-acyltransferase activity);GO:0005739(mitochondrion);GO:0005743(mitochondrial inner membrane);GO:0005759(mitochondrial matrix);GO:0006084(acetyl-CoA metabolic process);GO:0006629(lipid metabolic process);GO:0006631(fatty acid metabolic process);GO:000…	00062(Fatty acid elongation);00071(Fatty acid degradation);00280(Valine, leucine and isoleucine degradation)	K07508	EC:2.3.1.16	acetyl-Coenzyme A acyltransferase 2 (mitochondrial 3-oxoacyl-Coenzyme A thiolase) [Source:MGI Symbol;Acc:MGI:1098623]	protein_coding	15.1371	16.8207	18.1034	11.3374	11.0872	10.1596	1.53637	0.619522	0.000188252	0.0623296	up	no
MSTRG.20066	Vmn2r12	ENSMUST00000095922	GO:0004930(G protein-coupled receptor activity);GO:0005886(plasma membrane);GO:0005887(integral component of plasma membrane);GO:0007165(signal transduction);GO:0007186(G protein-coupled receptor signaling pathway);GO:0008150(biological_process);GO:0016020(membrane);GO:0016021(integral component of membrane);GO:0038023(signaling receptor activity)	NA	K04613	NA	vomeronasal 2, receptor 12 [Source:MGI Symbol;Acc:MGI:3761377]	protein_coding	0	0	0	0.041404	0.022563	0.027515	0.00327933	-8.25238	0.000191121	0.0627293	down	no
MSTRG.8407	Rpl15	ENSMUST00000080281;ENSMUST00000079419;ENSMUST00000112598;ENSMUST00000100799;ENSMUST00000147121	GO:0002181(cytoplasmic translation);GO:0003723(RNA binding);GO:0003735(structural constituent of ribosome);GO:0005634(nucleus);GO:0005840(ribosome);GO:0006412(translation);GO:0016020(membrane);GO:0022625(cytosolic large ribosomal subunit);GO:0031672(A band);GO:0031672(A band)	03010(Ribosome);03010(Ribosome)	K02877	NA	ribosomal protein L15 [Source:MGI Symbol;Acc:MGI:1913730]	protein_coding	53.9889	41.5169	90.5587	33.8848	28.3919	26.8591	2.08743	1.06173	0.000210987	0.067489	up	no
ENSMUSG00000074472	Zfp872	ENSMUST00000178901	GO:0003674(molecular_function);GO:0003676(nucleic acid binding);GO:0005575(cellular_component);GO:0006355(regulation of transcription, DNA-templated);GO:0008150(biological_process);GO:0046872(metal ion binding)	05168(Herpes simplex virus 1 infection)	K09228	NA	zinc finger protein 872 [Source:MGI Symbol;Acc:MGI:3588272]	protein_coding	0	0	0	0.0690775	0.0332132	0.0366057	0.00215988	-8.85483	0.000219177	0.0683704	down	no
MSTRG.4715	Tmem256	ENSMUST00000094065;ENSMUST00000133967	GO:0003674(molecular_function);GO:0005743(mitochondrial inner membrane);GO:0008150(biological_process);GO:0016020(membrane);GO:0016021(integral component of membrane);GO:0016021(integral component of membrane)	NA	NA	NA	transmembrane protein 256 [Source:MGI Symbol;Acc:MGI:1916436]	protein_coding	16.1085	9.52799	17.601	7.79011	7.74069	6.49302	1.96322	0.973218	0.000229758	0.0699373	up	no
MSTRG.19055	Aurkaip1	ENSMUST00000084097;ENSMUST00000105592;ENSMUST00000105591;ENSMUST00000139651	GO:0003674(molecular_function);GO:0004842(ubiquitin-protein transferase activity);GO:0005634(nucleus);GO:0005654(nucleoplasm);GO:0005680(anaphase-promoting complex);GO:0005739(mitochondrion);GO:0005840(ribosome);GO:0006397(mRNA processing);GO:0016567(protein ubiquitination);GO:0043231(intracellular membrane-bounded organelle);GO:0045862(positive regulation of proteolysis);GO:0045862(positive regu…	NA	K16830	NA	aurora kinase A interacting protein 1 [Source:MGI Symbol;Acc:MGI:1913327]	protein_coding	17.7995	9.67277	12.7212	7.99573	7.17222	5.81007	1.91598	0.938085	0.000251626	0.0758298	up	no
ENSMUSG00000049134	Nrap	ENSMUST00000073536	GO:0003779(actin binding);GO:0005515(protein binding);GO:0005916(fascia adherens);GO:0005927(muscle tendon junction);GO:0017166(vinculin binding);GO:0030016(myofibril);GO:0030018(Z disc);GO:0030036(actin cytoskeleton organization);GO:0046872(metal ion binding);GO:0048747(muscle fiber development);GO:0051015(actin filament binding);GO:0051371(muscle alpha-actinin binding);GO:0071691(cardiac muscle…	NA	NA	NA	nebulin-related anchoring protein [Source:MGI Symbol;Acc:MGI:1098765]	protein_coding	0.0249288	0	0.0108961	0.126744	0.125889	0.0833281	0.106634	-3.22926	0.000253134	0.0758298	down	no
MSTRG.7266	AK157302	ENSMUST00000104942	GO:0005198(structural molecule activity);GO:0005737(cytoplasm);GO:0005739(mitochondrion);GO:0016226(iron-sulfur cluster assembly);GO:0051536(iron-sulfur cluster binding);GO:0051537(2 iron, 2 sulfur cluster binding);GO:0097428(protein maturation by iron-sulfur cluster transfer)	NA	NA	NA	cDNA sequence AK157302 [Source:MGI Symbol;Acc:MGI:3574096]	protein_coding	3.08335	8.32299	10.2043	2.03354	3.31859	2.69844	2.68436	1.42458	0.000277124	0.0823624	up	no
ENSMUSG00000068697	Myoz1	ENSMUST00000090469	GO:0000122(negative regulation of transcription by RNA polymerase II);GO:0003779(actin binding);GO:0004865(protein serine/threonine phosphatase inhibitor activity);GO:0005515(protein binding);GO:0005634(nucleus);GO:0007519(skeletal muscle tissue development);GO:0015629(actin cytoskeleton);GO:0030018(Z disc);GO:0031143(pseudopodium);GO:0031433(telethonin binding);GO:0032515(negative regulation of …	NA	NA	NA	myozenin 1 [Source:MGI Symbol;Acc:MGI:1929471]	protein_coding	0.0266773	0	0	0.175293	0.107256	0.258564	0.0493008	-4.34225	0.000296248	0.0860144	down	no
MSTRG.3976	Uqcr10	ENSMUST00000058407	GO:0005739(mitochondrion);GO:0005743(mitochondrial inner membrane);GO:0005750(mitochondrial respiratory chain complex III);GO:0006122(mitochondrial electron transport, ubiquinol to cytochrome c);GO:0009060(aerobic respiration);GO:0016020(membrane);GO:0016021(integral component of membrane);GO:0034551(mitochondrial respiratory chain complex III assembly);GO:0055114(oxidation-reduction process);GO:…	00190(Oxidative phosphorylation);04260(Cardiac muscle contraction);04714(Thermogenesis);04932(Non-alcoholic fatty liver disease (NAFLD));05010(Alzheimer disease);05012(Parkinson disease);05016(Huntington disease)	K00419	NA	ubiquinol-cytochrome c reductase, complex III subunit X [Source:MGI Symbol;Acc:MGI:1913402]	protein_coding	29.5962	18.3165	36.3675	17.543	11.967	10.8639	2.0875	1.06177	0.000330744	0.0931636	up	no
MSTRG.22285	H4f16	ENSMUST00000179285	GO:0000228(nuclear chromosome);GO:0000786(nucleosome);GO:0000788(nuclear nucleosome);GO:0003677(DNA binding);GO:0005515(protein binding);GO:0005634(nucleus);GO:0005654(nucleoplasm);GO:0005694(chromosome);GO:0006334(nucleosome assembly);GO:0006335(DNA replication-dependent nucleosome assembly);GO:0006336(DNA replication-independent nucleosome assembly);GO:0006352(DNA-templated transcription, initi…	05034(Alcoholism);05203(Viral carcinogenesis);05322(Systemic lupus erythematosus)	K11254	NA	H4 histone 16 [Source:MGI Symbol;Acc:MGI:2448443]	protein_coding	157.433	94.9693	186.326	62.3422	91.9386	50.9106	2.13814	1.09636	0.000345399	0.0951612	up	no
MSTRG.24353	Cd209b	ENSMUST00000171635;ENSMUST00000188386;ENSMUST00000084086	GO:0001872((1->3)-beta-D-glucan binding);GO:0001879(detection of yeast);GO:0005537(mannose binding);GO:0006897(endocytosis);GO:0006910(phagocytosis, recognition);GO:0009897(external side of plasma membrane);GO:0016020(membrane);GO:0016021(integral component of membrane);GO:0016045(detection of bacterium);GO:0030246(carbohydrate binding);GO:0030247(polysaccharide binding);GO:0042535(positive regul…	04145(Phagosome);04625(C-type lectin receptor signaling pathway);05152(Tuberculosis);05162(Measles);05162(Measles)	K06563	NA	CD209b antigen [Source:MGI Symbol;Acc:MGI:1916415]	protein_coding	8.8544	5.99475	11.523	3.65615	3.50676	5.88164	2.0217	1.01557	0.000392413	0.107331	up	no
MSTRG.23064	Mybpc2	ENSMUST00000165208	GO:0003779(actin binding);GO:0005200(structural constituent of cytoskeleton);GO:0005515(protein binding);GO:0005856(cytoskeleton);GO:0006936(muscle contraction);GO:0007010(cytoskeleton organization);GO:0007155(cell adhesion);GO:0032982(myosin filament)	NA	K12558	NA	myosin binding protein C, fast-type [Source:MGI Symbol;Acc:MGI:1336170]	protein_coding	0.126908	0.252072	0.121171	0.428897	0.39416	0.51917	0.372628	-1.42419	0.000448646	0.115987	down	no
MSTRG.19879	Stbd1	ENSMUST00000050952;ENSMUST00000200941	GO:0005783(endoplasmic reticulum);GO:0005789(endoplasmic reticulum membrane);GO:0005829(cytosol);GO:0005886(plasma membrane);GO:0005887(integral component of plasma membrane);GO:0005975(carbohydrate metabolic process);GO:0005977(glycogen metabolic process);GO:0005980(glycogen catabolic process);GO:0006914(autophagy);GO:0016020(membrane);GO:0016021(integral component of membrane);GO:0019899(enzyme…	NA	K22267	NA	starch binding domain 1 [Source:MGI Symbol;Acc:MGI:1261768]	protein_coding	1.09975	4.34933	1.71488	1.08499	0.539132	0.721465	3.05424	1.61081	0.000498062	0.124499	up	no
MSTRG.8956	Psmb5	ENSMUST00000022803;ENSMUST00000227257	GO:0000502(proteasome complex);GO:0004175(endopeptidase activity);GO:0004298(threonine-type endopeptidase activity);GO:0005634(nucleus);GO:0005654(nucleoplasm);GO:0005737(cytoplasm);GO:0005813(centrosome);GO:0005829(cytosol);GO:0005839(proteasome core complex);GO:0006508(proteolysis);GO:0006979(response to oxidative stress);GO:0008233(peptidase activity);GO:0010498(proteasomal protein catabolic p…	03050(Proteasome);03050(Proteasome)	K02737	EC:3.4.25.1	proteasome (prosome, macropain) subunit, beta type 5 [Source:MGI Symbol;Acc:MGI:1194513]	protein_coding	22.4286	17.7173	25.0788	15.5438	9.37192	12.3764	1.74902	0.806547	0.000579458	0.138435	up	no
MSTRG.12407	Camkmt	ENSMUST00000095188	GO:0005634(nucleus);GO:0005654(nucleoplasm);GO:0005737(cytoplasm);GO:0005794(Golgi apparatus);GO:0007005(mitochondrion organization);GO:0008168(methyltransferase activity);GO:0016740(transferase activity);GO:0018022(peptidyl-lysine methylation);GO:0018025(calmodulin-lysine N-methyltransferase activity);GO:0031072(heat shock protein binding);GO:0032259(methylation);GO:0032991(protein-containing co…	00310(Lysine degradation)	K18826	EC:2.1.1.60	calmodulin-lysine N-methyltransferase [Source:MGI Symbol;Acc:MGI:1920832]	protein_coding	1.35781	1.58939	1.29504	2.06909	2.0394	2.18786	0.673762	-0.569688	0.000594472	0.14024	down	no
ENSMUSG00000031791	Tmem38a	ENSMUST00000212763;ENSMUST00000034244	GO:0005261(cation channel activity);GO:0005267(potassium channel activity);GO:0005634(nucleus);GO:0006811(ion transport);GO:0006813(potassium ion transport);GO:0007029(endoplasmic reticulum organization);GO:0010881(regulation of cardiac muscle contraction by regulation of the release of sequestered calcium ion);GO:0014808(release of sequestered calcium ion into cytosol by sarcoplasmic reticulum);…	NA	NA	NA	transmembrane protein 38A [Source:MGI Symbol;Acc:MGI:1921416]	protein_coding	0.437226	0.311406	0.354245	0.877696	0.74327	0.764369	0.462357	-1.11292	0.00064529	0.147615	down	no
MSTRG.20508	Ccl24	ENSMUST00000201401;ENSMUST00000004936	GO:0001938(positive regulation of endothelial cell proliferation);GO:0002548(monocyte chemotaxis);GO:0005125(cytokine activity);GO:0005576(extracellular region);GO:0005615(extracellular space);GO:0006935(chemotaxis);GO:0006954(inflammatory response);GO:0006955(immune response);GO:0007010(cytoskeleton organization);GO:0007165(signal transduction);GO:0007186(G protein-coupled receptor signaling pat…	04060(Cytokine-cytokine receptor interaction);04062(Chemokine signaling pathway);04062(Chemokine signaling pathway)	K21097	NA	chemokine (C-C motif) ligand 24 [Source:MGI Symbol;Acc:MGI:1928953]	protein_coding	2.87037	5.82602	5.15478	2.20077	0.697692	2.2989	2.66504	1.41416	0.000669602	0.152254	up	no
ENSMUSG00000046402	Rbp1	ENSMUST00000052068	GO:0002138(retinoic acid biosynthetic process);GO:0005501(retinoid binding);GO:0005654(nucleoplasm);GO:0005737(cytoplasm);GO:0005811(lipid droplet);GO:0005829(cytosol);GO:0006776(vitamin A metabolic process);GO:0008289(lipid binding);GO:0016918(retinal binding);GO:0019841(retinol binding);GO:0030852(regulation of granulocyte differentiation);GO:0033189(response to vitamin A);GO:0042572(retinol me…	NA	NA	NA	retinol binding protein 1, cellular [Source:MGI Symbol;Acc:MGI:97876]	protein_coding	0.723309	0.882539	1.16501	0.486418	0.483005	0.414651	2.00196	1.00141	0.000716355	0.160945	up	no
MSTRG.5228	Psmb3	ENSMUST00000103147	GO:0000502(proteasome complex);GO:0004175(endopeptidase activity);GO:0004298(threonine-type endopeptidase activity);GO:0005634(nucleus);GO:0005654(nucleoplasm);GO:0005737(cytoplasm);GO:0005829(cytosol);GO:0005839(proteasome core complex);GO:0006508(proteolysis);GO:0008233(peptidase activity);GO:0010498(proteasomal protein catabolic process);GO:0010499(proteasomal ubiquitin-independent protein cat…	03050(Proteasome)	K02735	EC:3.4.25.1	proteasome (prosome, macropain) subunit, beta type 3 [Source:MGI Symbol;Acc:MGI:1347014]	protein_coding	23.1879	15.8021	23.9355	15.2378	10.3561	10.5948	1.73881	0.7981	0.000749583	0.165456	up	no
ENSMUSG00000025726	Slc28a1	ENSMUST00000119083	GO:0005337(nucleoside transmembrane transporter activity);GO:0005350(pyrimidine nucleobase transmembrane transporter activity);GO:0005415(nucleoside:sodium symporter activity);GO:0005886(plasma membrane);GO:0005887(integral component of plasma membrane);GO:0015212(cytidine transmembrane transporter activity);GO:0015213(uridine transmembrane transporter activity);GO:0015293(symporter activity);GO:…	NA	K11536	NA	solute carrier family 28 (sodium-coupled nucleoside transporter), member 1 [Source:MGI Symbol;Acc:MGI:3605073]	protein_coding	0	0	0	0.0143692	0.0600378	0.0450613	0.00251113	-8.63745	0.000829178	0.176821	down	no
MSTRG.4747	Psmb6	ENSMUST00000018430	GO:0000502(proteasome complex);GO:0004175(endopeptidase activity);GO:0004298(threonine-type endopeptidase activity);GO:0005634(nucleus);GO:0005654(nucleoplasm);GO:0005737(cytoplasm);GO:0005829(cytosol);GO:0005839(proteasome core complex);GO:0006508(proteolysis);GO:0008233(peptidase activity);GO:0010498(proteasomal protein catabolic process);GO:0010499(proteasomal ubiquitin-independent protein cat…	03050(Proteasome)	K02738	EC:3.4.25.1	proteasome (prosome, macropain) subunit, beta type 6 [Source:MGI Symbol;Acc:MGI:104880]	protein_coding	26.3447	18.4225	25.867	17.151	12.9398	13.3611	1.62558	0.700951	0.000840972	0.178329	up	no
MSTRG.5951	Asap2	ENSMUST00000064595;ENSMUST00000101562;ENSMUST00000050990	GO:0005096(GTPase activator activity);GO:0005515(protein binding);GO:0005575(cellular_component);GO:0005737(cytoplasm);GO:0005794(Golgi apparatus);GO:0005886(plasma membrane);GO:0016020(membrane);GO:0032580(Golgi cisterna membrane);GO:0043547(positive regulation of GTPase activity);GO:0046872(metal ion binding);GO:0046872(metal ion binding)	04144(Endocytosis);04666(Fc gamma R-mediated phagocytosis);04666(Fc gamma R-mediated phagocytosis)	K12488	NA	ArfGAP with SH3 domain, ankyrin repeat and PH domain 2 [Source:MGI Symbol;Acc:MGI:2685438]	protein_coding	1.94108	1.83284	1.70725	2.61103	2.58626	2.83286	0.682574	-0.550944	0.000855725	0.178627	down	no
MSTRG.25217	Mt2	ENSMUST00000034214	GO:0005634(nucleus);GO:0005737(cytoplasm);GO:0005829(cytosol);GO:0006882(cellular zinc ion homeostasis);GO:0007263(nitric oxide mediated signal transduction);GO:0008144(drug binding);GO:0008270(zinc ion binding);GO:0009617(response to bacterium);GO:0010273(detoxification of copper ion);GO:0035690(cellular response to drug);GO:0036016(cellular response to interleukin-3);GO:0036018(cellular respons…	04978(Mineral absorption)	K14739	NA	metallothionein 2 [Source:MGI Symbol;Acc:MGI:97172]	protein_coding	4.10607	3.21986	8.02639	1.9506	2.54931	1.47984	2.56739	1.3603	0.000858668	0.178627	up	no
MSTRG.3331	Cdc34	ENSMUST00000218964;ENSMUST00000219930;ENSMUST00000020550;ENSMUST00000220328;ENSMUST00000219791;ENSMUST00000219389	GO:0000166(nucleotide binding);GO:0000209(protein polyubiquitination);GO:0004842(ubiquitin-protein transferase activity);GO:0005524(ATP binding);GO:0005634(nucleus);GO:0005737(cytoplasm);GO:0005829(cytosol);GO:0006511(ubiquitin-dependent protein catabolic process);GO:0006513(protein monoubiquitination);GO:0007049(cell cycle);GO:0016567(protein ubiquitination);GO:0016607(nuclear speck);GO:0016740(…	04120(Ubiquitin mediated proteolysis);04120(Ubiquitin mediated proteolysis)	K02207	EC:2.3.2.23	cell division cycle 34 [Source:MGI Symbol;Acc:MGI:102657]	protein_coding	3.88917	3.40676	4.30278	2.68374	2.61091	2.64891	1.46014	0.546105	0.000861309	0.178627	up	no
MSTRG.14660	Olfml2a	ENSMUST00000057279	GO:0005576(extracellular region);GO:0030198(extracellular matrix organization);GO:0031012(extracellular matrix);GO:0042802(identical protein binding);GO:0050840(extracellular matrix binding)	NA	NA	NA	olfactomedin-like 2A [Source:MGI Symbol;Acc:MGI:2444741]	protein_coding	1.42286	0.390082	0.464498	2.5099	2.05676	1.81817	0.356695	-1.48724	0.000878715	0.179547	down	no
ENSMUSG00000052854	Nrk	ENSMUST00000113052;ENSMUST00000064937	GO:0000166(nucleotide binding);GO:0004672(protein kinase activity);GO:0004674(protein serine/threonine kinase activity);GO:0005524(ATP binding);GO:0005737(cytoplasm);GO:0006468(protein phosphorylation);GO:0007256(activation of JNKK activity);GO:0007567(parturition);GO:0008285(negative regulation of cell population proliferation);GO:0016301(kinase activity);GO:0016310(phosphorylation);GO:0016740(t…	NA	K16313	EC:2.7.11.1	Nik related kinase [Source:MGI Symbol;Acc:MGI:1351326]	protein_coding	0.0414047	0.0377603	0.0572284	0	0.00911278	0.00773648	8.09492	3.01702	0.000914809	0.180783	up	no
MSTRG.2641	Nenf	ENSMUST00000046770	GO:0005515(protein binding);GO:0005576(extracellular region);GO:0005615(extracellular space);GO:0005654(nucleoplasm);GO:0005739(mitochondrion);GO:0005783(endoplasmic reticulum);GO:0007165(signal transduction);GO:0008083(growth factor activity);GO:0012505(endomembrane system);GO:0016020(membrane);GO:0032099(negative regulation of appetite);GO:0043410(positive regulation of MAPK cascade);GO:0046872…	NA	NA	NA	neuron derived neurotrophic factor [Source:MGI Symbol;Acc:MGI:1913458]	protein_coding	6.12833	4.27295	4.7483	3.29772	2.75636	2.36273	1.79992	0.847932	0.000929204	0.182671	up	no
ENSMUSG00000027470	Mylk2	ENSMUST00000028970	GO:0000166(nucleotide binding);GO:0004672(protein kinase activity);GO:0004674(protein serine/threonine kinase activity);GO:0004687(myosin light chain kinase activity);GO:0005515(protein binding);GO:0005516(calmodulin binding);GO:0005524(ATP binding);GO:0005634(nucleus);GO:0005737(cytoplasm);GO:0006468(protein phosphorylation);GO:0006833(water transport);GO:0006937(regulation of muscle contraction…	04020(Calcium signaling pathway);04022(cGMP-PKG signaling pathway);04270(Vascular smooth muscle contraction);04371(Apelin signaling pathway);04510(Focal adhesion);04611(Platelet activation);04810(Regulation of actin cytoskeleton);04921(Oxytocin signaling pathway);04971(Gastric acid secretion)	K00907	EC:2.7.11.18	myosin, light polypeptide kinase 2, skeletal muscle [Source:MGI Symbol;Acc:MGI:2139434]	protein_coding	0.030089	0	0.01155	0.095096	0.1024	0.21091	0.101955	-3.294	0.000967023	0.189121	down	no
MSTRG.26388	Rplp1	ENSMUST00000008036	GO:0002181(cytoplasmic translation);GO:0003735(structural constituent of ribosome);GO:0005840(ribosome);GO:0006414(translational elongation);GO:0006417(regulation of translation);GO:0022625(cytosolic large ribosomal subunit);GO:0030295(protein kinase activator activity);GO:0032147(activation of protein kinase activity);GO:0043021(ribonucleoprotein complex binding)	03010(Ribosome)	K02942	NA	ribosomal protein, large, P1 [Source:MGI Symbol;Acc:MGI:1927099]	protein_coding	412.078	286.666	578.438	283.42	200.994	196.4	1.87596	0.907632	0.00098702	0.191736	up	no
MSTRG.5333	Coa3	ENSMUST00000017332;ENSMUST00000168089	GO:0003674(molecular_function);GO:0005739(mitochondrion);GO:0005743(mitochondrial inner membrane);GO:0005751(mitochondrial respiratory chain complex IV);GO:0016020(membrane);GO:0016021(integral component of membrane);GO:0031305(integral component of mitochondrial inner membrane);GO:0033617(mitochondrial respiratory chain complex IV assembly);GO:0070131(positive regulation of mitochondrial transla…	04714(Thermogenesis);04714(Thermogenesis)	K18175	NA	cytochrome C oxidase assembly factor 3 [Source:MGI Symbol;Acc:MGI:1098757]	protein_coding	16.7334	12.8813	18.8019	11.0557	9.35503	9.84252	1.60037	0.678409	0.000990554	0.191736	up	no
MSTRG.10472	Mzt2	ENSMUST00000023351;ENSMUST00000229680;ENSMUST00000117136	GO:0003674(molecular_function);GO:0005654(nucleoplasm);GO:0005737(cytoplasm);GO:0005813(centrosome);GO:0005815(microtubule organizing center);GO:0005819(spindle);GO:0005829(cytosol);GO:0005856(cytoskeleton);GO:0008150(biological_process);GO:0008274(gamma-tubulin ring complex);GO:0008274(gamma-tubulin ring complex)	NA	K16574	NA	mitotic spindle organizing protein 2 [Source:MGI Symbol;Acc:MGI:1922845]	protein_coding	2.59525	2.4506	2.48849	1.70019	1.51745	1.47003	1.60727	0.684612	0.00100937	0.19438	up	no
MSTRG.104	Ndufb11	ENSMUST00000116621	GO:0003674(molecular_function);GO:0005739(mitochondrion);GO:0005743(mitochondrial inner membrane);GO:0005747(mitochondrial respiratory chain complex I);GO:0016020(membrane);GO:0016021(integral component of membrane);GO:0032981(mitochondrial respiratory chain complex I assembly);GO:0055114(oxidation-reduction process);GO:0070469(respirasome)	00190(Oxidative phosphorylation);04714(Thermogenesis);04723(Retrograde endocannabinoid signaling);04932(Non-alcoholic fatty liver disease (NAFLD));05010(Alzheimer disease);05012(Parkinson disease);05016(Huntington disease)	K11351	NA	NADH:ubiquinone oxidoreductase subunit B11 [Source:MGI Symbol;Acc:MGI:1349919]	protein_coding	45.6452	29.8128	46.1436	28.2499	22.6921	22.2977	1.66032	0.731465	0.00105053	0.198529	up	no
MSTRG.23366	Hddc3	ENSMUST00000032747;ENSMUST00000206480;ENSMUST00000205448;ENSMUST00000206122	GO:0005575(cellular_component);GO:0008893(guanosine-3',5'-bis(diphosphate) 3'-diphosphatase activity);GO:0016787(hydrolase activity);GO:0046872(metal ion binding);GO:0046872(metal ion binding)	00230(Purine metabolism);00230(Purine metabolism)	K21138	EC:3.1.7.2	HD domain containing 3 [Source:MGI Symbol;Acc:MGI:1915945]	protein_coding	1.5104	0.662395	1.30766	0.422724	0.577004	0.609612	2.16266	1.11281	0.00105276	0.198529	up	no
ENSMUSG00000075307	Klhl41	ENSMUST00000100050	GO:0001726(ruffle);GO:0005515(protein binding);GO:0005654(nucleoplasm);GO:0005737(cytoplasm);GO:0005783(endoplasmic reticulum);GO:0005789(endoplasmic reticulum membrane);GO:0005829(cytosol);GO:0005856(cytoskeleton);GO:0005886(plasma membrane);GO:0016020(membrane);GO:0016529(sarcoplasmic reticulum);GO:0016567(protein ubiquitination);GO:0030239(myofibril assembly);GO:0031143(pseudopodium);GO:003127…	NA	K10473	NA	kelch-like 41 [Source:MGI Symbol;Acc:MGI:2683854]	protein_coding	0.087156	0.083332	0.061596	0.330566	0.168559	0.270801	0.301437	-1.73007	0.00105721	0.198529	down	no
MSTRG.12162	Micos13	ENSMUST00000052832	GO:0003674(molecular_function);GO:0005654(nucleoplasm);GO:0005739(mitochondrion);GO:0005743(mitochondrial inner membrane);GO:0016020(membrane);GO:0016021(integral component of membrane);GO:0042407(cristae formation);GO:0044284(mitochondrial crista junction);GO:0061617(MICOS complex)	NA	NA	NA	mitochondrial contact site and cristae organizing system subunit 13 [Source:MGI Symbol;Acc:MGI:2442174]	protein_coding	9.6045	6.92201	11.4225	6.34119	4.75844	4.89328	1.74759	0.805364	0.00107725	0.2007	up	no
MSTRG.10294	Nr4a1	ENSMUST00000023779;ENSMUST00000228985;ENSMUST00000230814	GO:0000977(RNA polymerase II regulatory region sequence-specific DNA binding);GO:0000978(RNA polymerase II cis-regulatory region sequence-specific DNA binding);GO:0001228(DNA-binding transcription activator activity, RNA polymerase II-specific);GO:0001938(positive regulation of endothelial cell proliferation);GO:0002042(cell migration involved in sprouting angiogenesis);GO:0003677(DNA binding);GO…	04010(MAPK signaling pathway);04151(PI3K-Akt signaling pathway);04925(Aldosterone synthesis and secretion);04927(Cortisol synthesis and secretion);04934(Cushing syndrome);04934(Cushing syndrome)	K04465	NA	nuclear receptor subfamily 4, group A, member 1 [Source:MGI Symbol;Acc:MGI:1352454]	protein_coding	1.68437	6.91252	2.69727	1.70256	1.07879	1.63766	2.55581	1.35378	0.00108482	0.200718	up	no
MSTRG.22503	Isoc2a	ENSMUST00000125249	GO:0003674(molecular_function);GO:0003824(catalytic activity);GO:0005634(nucleus);GO:0005737(cytoplasm);GO:0005739(mitochondrion);GO:0031648(protein destabilization)	NA	NA	NA	isochorismatase domain containing 2a [Source:MGI Symbol;Acc:MGI:3609243]	protein_coding	3.56744	2.28953	3.13356	1.99171	1.38434	1.80392	1.73563	0.795463	0.00110093	0.202705	up	no
MSTRG.7121	Akr1c13	ENSMUST00000021634	GO:0004032(alditol:NADP+ 1-oxidoreductase activity);GO:0004033(aldo-keto reductase (NADP) activity);GO:0005829(cytosol);GO:0006805(xenobiotic metabolic process);GO:0008106(alcohol dehydrogenase (NADP+) activity);GO:0008202(steroid metabolic process);GO:0016229(steroid dehydrogenase activity);GO:0016491(oxidoreductase activity);GO:0047086(ketosteroid monooxygenase activity);GO:0055114(oxidation-re…	NA	K13374	EC:1.1.1.218	aldo-keto reductase family 1, member C13 [Source:MGI Symbol;Acc:MGI:1351662]	protein_coding	3.35887	2.5124	2.04062	1.49816	1.58233	1.31709	1.79915	0.847316	0.00110658	0.202757	up	no
MSTRG.5347	Rnd2	ENSMUST00000001347	GO:0000166(nucleotide binding);GO:0002080(acrosomal membrane);GO:0003924(GTPase activity);GO:0005515(protein binding);GO:0005525(GTP binding);GO:0005737(cytoplasm);GO:0005769(early endosome);GO:0005856(cytoskeleton);GO:0005886(plasma membrane);GO:0005938(cell cortex);GO:0007015(actin filament organization);GO:0007264(small GTPase mediated signal transduction);GO:0008360(regulation of cell shape);…	NA	K07858	NA	Rho family GTPase 2 [Source:MGI Symbol;Acc:MGI:1338755]	protein_coding	1.07749	0.786998	0.563281	0.413115	0.27619	0.397567	2.23372	1.15945	0.00113387	0.203307	up	no
MSTRG.11496	Metrn;Fam173a;Gm50367	ENSMUST00000236963;ENSMUST00000072735;ENSMUST00000235889;ENSMUST00000236683;ENSMUST00000238040;ENSMUST00000165838;ENSMUST00000235925;ENSMUST00000237093	GO:0005179(hormone activity);GO:0005576(extracellular region);GO:0005615(extracellular space);GO:0007165(signal transduction);GO:0007275(multicellular organism development);GO:0007399(nervous system development);GO:0010001(glial cell differentiation);GO:0030154(cell differentiation);GO:0050772(positive regulation of axonogenesis);GO:0005739(mitochondrion);GO:0008168(methyltransferase activity);GO…	NA	NA	NA	meteorin, glial cell differentiation regulator [Source:MGI Symbol;Acc:MGI:1917333];family with sequence similarity 173, member A [Source:MGI Symbol;Acc:MGI:2384888];predicted gene, 50367 [Source:MGI Symbol;Acc:MGI:6303257]	protein_coding	4.03392	3.0558	3.81882	2.6042	2.37235	2.37107	1.48463	0.570108	0.00117572	0.208345	up	no
MSTRG.156	Ndufa1	ENSMUST00000016571	GO:0005739(mitochondrion);GO:0005743(mitochondrial inner membrane);GO:0005747(mitochondrial respiratory chain complex I);GO:0005829(cytosol);GO:0016020(membrane);GO:0016021(integral component of membrane);GO:0031966(mitochondrial membrane);GO:0032981(mitochondrial respiratory chain complex I assembly);GO:0055114(oxidation-reduction process);GO:0070469(respirasome)	00190(Oxidative phosphorylation);04714(Thermogenesis);04723(Retrograde endocannabinoid signaling);04932(Non-alcoholic fatty liver disease (NAFLD));05010(Alzheimer disease);05012(Parkinson disease);05016(Huntington disease)	K03945	NA	NADH:ubiquinone oxidoreductase subunit A1 [Source:MGI Symbol;Acc:MGI:1929511]	protein_coding	14.7013	12.4349	15.4808	9.1203	9.56718	8.18911	1.58565	0.665078	0.00119036	0.209954	up	no
MSTRG.8430	Mrps16	ENSMUST00000061444	GO:0003735(structural constituent of ribosome);GO:0005739(mitochondrion);GO:0005763(mitochondrial small ribosomal subunit);GO:0005829(cytosol);GO:0005840(ribosome);GO:0006412(translation);GO:0015935(small ribosomal subunit);GO:0032543(mitochondrial translation)	03010(Ribosome)	K02959	NA	mitochondrial ribosomal protein S16 [Source:MGI Symbol;Acc:MGI:1913492]	protein_coding	4.75943	3.54463	5.12228	3.0606	2.70647	2.68869	1.58783	0.667059	0.00121456	0.213173	up	no
MSTRG.6857	Atp5mpl	ENSMUST00000021719;ENSMUST00000222874;ENSMUST00000223191	GO:0003674(molecular_function);GO:0005739(mitochondrion);GO:0005753(mitochondrial proton-transporting ATP synthase complex);GO:0008150(biological_process);GO:0016020(membrane);GO:0016021(integral component of membrane);GO:0031966(mitochondrial membrane);GO:0031966(mitochondrial membrane)	NA	K18193	NA	ATP synthase membrane subunit 6.8PL [Source:MGI Symbol;Acc:MGI:1917507]	protein_coding	13.3572	8.4711	15.9398	7.46111	7.44671	5.69229	1.83339	0.874516	0.00125169	0.21573	up	no
MSTRG.10776	Fam162a	ENSMUST00000004057;ENSMUST00000231351	GO:0003674(molecular_function);GO:0005739(mitochondrion);GO:0005829(cytosol);GO:0006915(apoptotic process);GO:0006919(activation of cysteine-type endopeptidase activity involved in apoptotic process);GO:0016020(membrane);GO:0016021(integral component of membrane);GO:0043065(positive regulation of apoptotic process);GO:0051402(neuron apoptotic process);GO:0071456(cellular response to hypoxia);GO:0…	NA	NA	NA	family with sequence similarity 162, member A [Source:MGI Symbol;Acc:MGI:1917436]	protein_coding	12.1674	10.3637	14.4467	8.5217	7.74909	6.34559	1.635	0.709293	0.00126652	0.217294	up	no
MSTRG.12942	Rps14	ENSMUST00000236652;ENSMUST00000127568;ENSMUST00000235603;ENSMUST00000025511;ENSMUST00000118551;ENSMUST00000137400;ENSMUST00000122279;ENSMUST00000235966	GO:0000028(ribosomal small subunit assembly);GO:0000122(negative regulation of transcription by RNA polymerase II);GO:0000462(maturation of SSU-rRNA from tricistronic rRNA transcript (SSU-rRNA, 5.8S rRNA, LSU-rRNA));GO:0003723(RNA binding);GO:0003735(structural constituent of ribosome);GO:0005730(nucleolus);GO:0005739(mitochondrion);GO:0005840(ribosome);GO:0006412(translation);GO:0006417(regulati…	03010(Ribosome);03010(Ribosome)	K02955	NA	ribosomal protein S14 [Source:MGI Symbol;Acc:MGI:98107]	protein_coding	132.811	81.3836	173.8	87.4694	53.1959	62.2427	1.91217	0.935209	0.00129027	0.219375	up	no
ENSMUSG00000034532	Fbxo16	ENSMUST00000224629	GO:0003674(molecular_function);GO:0005515(protein binding);GO:0005575(cellular_component);GO:0008150(biological_process)	NA	K10299	NA	F-box protein 16 [Source:MGI Symbol;Acc:MGI:1354706]	protein_coding	0.00724676	0.050593	0.0256584	0	0	0	278.327	8.12064	0.00129763	0.219637	up	no
MSTRG.4533	Guk1	ENSMUST00000170202;ENSMUST00000170895	GO:0000166(nucleotide binding);GO:0001917(photoreceptor inner segment);GO:0004385(guanylate kinase activity);GO:0005524(ATP binding);GO:0005737(cytoplasm);GO:0005829(cytosol);GO:0006163(purine nucleotide metabolic process);GO:0006185(dGDP biosynthetic process);GO:0006805(xenobiotic metabolic process);GO:0016301(kinase activity);GO:0016310(phosphorylation);GO:0016740(transferase activity);GO:00196…	00230(Purine metabolism);00230(Purine metabolism)	K00942	EC:2.7.4.8	guanylate kinase 1 [Source:MGI Symbol;Acc:MGI:95871]	protein_coding	8.97595	7.13183	10.7479	6.40278	5.14965	4.54095	1.66874	0.738759	0.00130642	0.219641	up	no
MSTRG.7488	Eef1e1	ENSMUST00000001757	GO:0005515(protein binding);GO:0005634(nucleus);GO:0005654(nucleoplasm);GO:0005730(nucleolus);GO:0005737(cytoplasm);GO:0005829(cytosol);GO:0006412(translation);GO:0008285(negative regulation of cell population proliferation);GO:0017101(aminoacyl-tRNA synthetase multienzyme complex);GO:0043065(positive regulation of apoptotic process);GO:0043517(positive regulation of DNA damage response, signal t…	NA	K15439	NA	eukaryotic translation elongation factor 1 epsilon 1 [Source:MGI Symbol;Acc:MGI:1913393]	protein_coding	5.92192	4.67566	6.62993	4.08677	3.42602	2.53362	1.71479	0.778034	0.00131748	0.219641	up	no
MSTRG.19538	Med28	ENSMUST00000156481;ENSMUST00000118833	GO:0003779(actin binding);GO:0005515(protein binding);GO:0005634(nucleus);GO:0005654(nucleoplasm);GO:0005737(cytoplasm);GO:0005856(cytoskeleton);GO:0016020(membrane);GO:0016592(mediator complex);GO:0019827(stem cell population maintenance);GO:0030864(cortical actin cytoskeleton);GO:0051151(negative regulation of smooth muscle cell differentiation);GO:0051151(negative regulation of smooth muscle c…	NA	K15141	NA	mediator complex subunit 28 [Source:MGI Symbol;Acc:MGI:1914249]	protein_coding	5.00661	4.53893	5.37413	3.76619	3.17448	3.53657	1.42401	0.509957	0.00131994	0.219641	up	no
ENSMUSG00000064036	Mro	ENSMUST00000179472;ENSMUST00000120033	NA	NA	NA	NA	maestro [Source:MGI Symbol;Acc:MGI:2152817]	protein_coding	0.0149733	0.0147029	0.0377006	0	0	0	224.589	7.81114	0.00135658	0.223485	up	no
MSTRG.27102	Gorasp1	ENSMUST00000035099	GO:0003674(molecular_function);GO:0005515(protein binding);GO:0005737(cytoplasm);GO:0005794(Golgi apparatus);GO:0006487(protein N-linked glycosylation);GO:0007030(Golgi organization);GO:0015031(protein transport);GO:0016020(membrane);GO:0046872(metal ion binding);GO:0050774(negative regulation of dendrite morphogenesis);GO:0061951(establishment of protein localization to plasma membrane)	NA	NA	NA	golgi reassembly stacking protein 1 [Source:MGI Symbol;Acc:MGI:1921748]	protein_coding	3.19663	3.35131	2.90333	2.47975	2.04442	2.03419	1.4411	0.527171	0.00142936	0.229579	up	no
MSTRG.7272	H2ac13	ENSMUST00000070124	GO:0000786(nucleosome);GO:0000790(nuclear chromatin);GO:0003677(DNA binding);GO:0005634(nucleus);GO:0005694(chromosome);GO:0006325(chromatin organization);GO:0006342(chromatin silencing);GO:0008285(negative regulation of cell population proliferation);GO:0019899(enzyme binding);GO:0046982(protein heterodimerization activity)	04217(Necroptosis);05034(Alcoholism);05322(Systemic lupus erythematosus)	K11251	NA	H2A clustered histone 13 [Source:MGI Symbol;Acc:MGI:2448457]	protein_coding	157.46	115.785	204.803	79.091	111.586	66.023	1.86229	0.897074	0.00144758	0.231521	up	no
MSTRG.11749	Cd320	ENSMUST00000002379;ENSMUST00000087559	GO:0005509(calcium ion binding);GO:0005515(protein binding);GO:0005783(endoplasmic reticulum);GO:0005886(plasma membrane);GO:0005887(integral component of plasma membrane);GO:0007165(signal transduction);GO:0008083(growth factor activity);GO:0015889(cobalamin transport);GO:0016020(membrane);GO:0016021(integral component of membrane);GO:0030656(regulation of vitamin metabolic process);GO:0030890(p…	NA	K06734	NA	CD320 antigen [Source:MGI Symbol;Acc:MGI:1860083]	protein_coding	1.71887	1.14273	1.47354	0.894752	0.782357	0.901179	1.6814	0.749664	0.0014832	0.23424	up	no
MSTRG.18064	Rraga	ENSMUST00000091064	GO:0000166(nucleotide binding);GO:0003924(GTPase activity);GO:0005515(protein binding);GO:0005525(GTP binding);GO:0005634(nucleus);GO:0005737(cytoplasm);GO:0005764(lysosome);GO:0006915(apoptotic process);GO:0008219(cell death);GO:0009267(cellular response to starvation);GO:0010506(regulation of autophagy);GO:0010507(negative regulation of autophagy);GO:0016787(hydrolase activity);GO:0019048(modul…	04140(Autophagy - animal);04150(mTOR signaling pathway)	K16185	NA	Ras-related GTP binding A [Source:MGI Symbol;Acc:MGI:1915691]	protein_coding	8.31786	2.87899	4.80315	3.09537	2.21223	1.62531	2.30783	1.20654	0.00149697	0.235008	up	no
MSTRG.5723	Mrpl12	ENSMUST00000043627	GO:0003735(structural constituent of ribosome);GO:0005739(mitochondrion);GO:0005761(mitochondrial ribosome);GO:0005762(mitochondrial large ribosomal subunit);GO:0005840(ribosome);GO:0006390(mitochondrial transcription);GO:0006412(translation);GO:0045893(positive regulation of transcription, DNA-templated)	03010(Ribosome)	K02935	NA	mitochondrial ribosomal protein L12 [Source:MGI Symbol;Acc:MGI:1926273]	protein_coding	15.0696	11.8952	20.0164	10.6289	8.46793	9.11405	1.66536	0.735835	0.00150051	0.235008	up	no
MSTRG.18306	Uqcrh	ENSMUST00000078676;ENSMUST00000050580	GO:0005739(mitochondrion);GO:0005743(mitochondrial inner membrane);GO:0005750(mitochondrial respiratory chain complex III);GO:0006122(mitochondrial electron transport, ubiquinol to cytochrome c);GO:0008121(ubiquinol-cytochrome-c reductase activity);GO:0009060(aerobic respiration);GO:0016020(membrane);GO:0044877(protein-containing complex binding);GO:0055114(oxidation-reduction process);GO:0070469…	00190(Oxidative phosphorylation);04260(Cardiac muscle contraction);04714(Thermogenesis);04932(Non-alcoholic fatty liver disease (NAFLD));05010(Alzheimer disease);05012(Parkinson disease);05016(Huntington disease);05016(Huntington disease)	K00416	NA	ubiquinol-cytochrome c reductase hinge protein [Source:MGI Symbol;Acc:MGI:1913826]	protein_coding	47.5001	31.0606	46.465	30.8018	22.8137	19.942	1.6997	0.765279	0.0015207	0.236209	up	no
MSTRG.13265	Banf1	ENSMUST00000237167;ENSMUST00000025762;ENSMUST00000170010	GO:0000793(condensed chromosome);GO:0003677(DNA binding);GO:0005634(nucleus);GO:0005635(nuclear envelope);GO:0005654(nucleoplasm);GO:0005694(chromosome);GO:0005737(cytoplasm);GO:0005829(cytosol);GO:0007059(chromosome segregation);GO:0008022(protein C-terminus binding);GO:0015074(DNA integration);GO:0019899(enzyme binding);GO:0030261(chromosome condensation);GO:0042802(identical protein binding);G…	NA	NA	NA	BAF nuclear assembly factor 1 [Source:MGI Symbol;Acc:MGI:1346330]	protein_coding	22.2378	19.8772	25.4741	16.9882	14.5935	12.6807	1.52701	0.610707	0.00154213	0.237382	up	no
MSTRG.13370	Cox8a	ENSMUST00000039758	GO:0004129(cytochrome-c oxidase activity);GO:0005739(mitochondrion);GO:0005743(mitochondrial inner membrane);GO:0006119(oxidative phosphorylation);GO:0016020(membrane);GO:0016021(integral component of membrane);GO:0022900(electron transport chain);GO:0045277(respiratory chain complex IV);GO:1902600(proton transmembrane transport)	00190(Oxidative phosphorylation);04260(Cardiac muscle contraction);04714(Thermogenesis);04932(Non-alcoholic fatty liver disease (NAFLD));05010(Alzheimer disease);05012(Parkinson disease);05016(Huntington disease)	K02273	NA	cytochrome c oxidase subunit 8A [Source:MGI Symbol;Acc:MGI:105959]	protein_coding	86.8741	70.2174	102.995	62.4838	51.0226	55.6576	1.53748	0.620567	0.00158156	0.23754	up	no
MSTRG.9964	Tomm22	ENSMUST00000023062;ENSMUST00000127292	GO:0005515(protein binding);GO:0005739(mitochondrion);GO:0005741(mitochondrial outer membrane);GO:0005742(mitochondrial outer membrane translocase complex);GO:0005743(mitochondrial inner membrane);GO:0006626(protein targeting to mitochondrion);GO:0006886(intracellular protein transport);GO:0008320(protein transmembrane transporter activity);GO:0015031(protein transport);GO:0016020(membrane);GO:00…	NA	K17769	NA	translocase of outer mitochondrial membrane 22 [Source:MGI Symbol;Acc:MGI:2450248]	protein_coding	27.5504	20.5101	32.9733	19.8671	14.0707	14.6957	1.66622	0.736575	0.00159821	0.23754	up	no
ENSMUSG00000007877	Tcap	ENSMUST00000008021	GO:0001756(somitogenesis);GO:0003009(skeletal muscle contraction);GO:0003300(cardiac muscle hypertrophy);GO:0005515(protein binding);GO:0005737(cytoplasm);GO:0007512(adult heart development);GO:0008307(structural constituent of muscle);GO:0014898(cardiac muscle hypertrophy in response to stress);GO:0030017(sarcomere);GO:0030018(Z disc);GO:0030240(skeletal muscle thin filament assembly);GO:0030241…	NA	K19879	NA	titin-cap [Source:MGI Symbol;Acc:MGI:1330233]	protein_coding	0.070901	0.115488	0.037731	0.480675	0.254977	0.41042	0.195555	-2.35435	0.00159849	0.23754	down	no
ENSMUSG00000035385	Ccl2	ENSMUST00000000193	GO:0001525(angiogenesis);GO:0001664(G protein-coupled receptor binding);GO:0001666(response to hypoxia);GO:0001912(positive regulation of leukocyte mediated cytotoxicity);GO:0001938(positive regulation of endothelial cell proliferation);GO:0002523(leukocyte migration involved in inflammatory response);GO:0002544(chronic inflammatory response);GO:0002548(monocyte chemotaxis);GO:0002687(positive re…	04060(Cytokine-cytokine receptor interaction);04062(Chemokine signaling pathway);04621(NOD-like receptor signaling pathway);04657(IL-17 signaling pathway);04668(TNF signaling pathway);04933(AGE-RAGE signaling pathway in diabetic complications);05142(Chagas disease (American trypanosomiasis));05144(Malaria);05163(Human cytomegalovirus infection);05164(Influenza A);05168(Herpes simplex virus 1 infe…	K14624	NA	chemokine (C-C motif) ligand 2 [Source:MGI Symbol;Acc:MGI:98259]	protein_coding	0.45442	0.387437	0.477279	0.186818	0.102624	0.140679	3.06689	1.61678	0.00163969	0.240817	up	no
ENSMUSG00000030069	Prok2	ENSMUST00000101120;ENSMUST00000203738	GO:0000187(activation of MAPK activity);GO:0001525(angiogenesis);GO:0001664(G protein-coupled receptor binding);GO:0001935(endothelial cell proliferation);GO:0003349(epicardium-derived cardiac endothelial cell differentiation);GO:0005576(extracellular region);GO:0006935(chemotaxis);GO:0007218(neuropeptide signaling pathway);GO:0007283(spermatogenesis);GO:0007623(circadian rhythm);GO:0008284(posit…	NA	NA	NA	prokineticin 2 [Source:MGI Symbol;Acc:MGI:1354178]	protein_coding	0	0	0	0.041631	0.0710757	0.0381966	0.00198803	-8.97445	0.00166283	0.243014	down	no
MSTRG.27111	Rpsa	ENSMUST00000217317;ENSMUST00000035105	GO:0000028(ribosomal small subunit assembly);GO:0002181(cytoplasmic translation);GO:0003735(structural constituent of ribosome);GO:0005055(laminin receptor activity);GO:0005604(basement membrane);GO:0005634(nucleus);GO:0005737(cytoplasm);GO:0005829(cytosol);GO:0005840(ribosome);GO:0005886(plasma membrane);GO:0006412(translation);GO:0007155(cell adhesion);GO:0015935(small ribosomal subunit);GO:001…	03010(Ribosome);03010(Ribosome)	K02998	NA	ribosomal protein SA [Source:MGI Symbol;Acc:MGI:105381]	protein_coding	221.812	169.848	260.839	172.554	85.5573	91.6425	1.86559	0.899636	0.0016804	0.243014	up	no
MSTRG.25090	Ier2	ENSMUST00000060427	GO:0000977(RNA polymerase II regulatory region sequence-specific DNA binding);GO:0001228(DNA-binding transcription activator activity, RNA polymerase II-specific);GO:0003677(DNA binding);GO:0005634(nucleus);GO:0005654(nucleoplasm);GO:0005737(cytoplasm);GO:0030182(neuron differentiation);GO:0045944(positive regulation of transcription by RNA polymerase II);GO:0048870(cell motility);GO:0071774(resp…	NA	NA	NA	immediate early response 2 [Source:MGI Symbol;Acc:MGI:104815]	protein_coding	6.85841	14.9009	11.9098	6.90316	4.15977	6.50427	1.91659	0.938541	0.00170919	0.243191	up	no
MSTRG.17893	Coro2a	ENSMUST00000030021;ENSMUST00000107756	GO:0003779(actin binding);GO:0005515(protein binding);GO:0005903(brush border);GO:0017053(transcriptional repressor complex);GO:0051015(actin filament binding);GO:0051015(actin filament binding)	NA	K13887	NA	coronin, actin binding protein 2A [Source:MGI Symbol;Acc:MGI:1345966]	protein_coding	2.35937	2.25634	2.6587	1.72852	1.7654	1.50476	1.45526	0.541281	0.00171369	0.243191	up	no
MSTRG.14339	Mrpl41	ENSMUST00000045604;ENSMUST00000194392	GO:0003735(structural constituent of ribosome);GO:0005739(mitochondrion);GO:0005762(mitochondrial large ribosomal subunit);GO:0005840(ribosome);GO:0006412(translation);GO:0006915(apoptotic process);GO:0007049(cell cycle);GO:1990904(ribonucleoprotein complex);GO:1990904(ribonucleoprotein complex)	NA	K17422	NA	mitochondrial ribosomal protein L41 [Source:MGI Symbol;Acc:MGI:1333816]	protein_coding	18.4743	12.824	21.0565	12.5323	9.23322	7.81372	1.76999	0.823738	0.00173844	0.244841	up	no
MSTRG.13834	Npm3	ENSMUST00000070215	GO:0003682(chromatin binding);GO:0003723(RNA binding);GO:0005515(protein binding);GO:0005634(nucleus);GO:0005654(nucleoplasm);GO:0005730(nucleolus);GO:0005737(cytoplasm);GO:0005829(cytosol);GO:0006338(chromatin remodeling);GO:0006364(rRNA processing);GO:0009303(rRNA transcription);GO:0015629(actin cytoskeleton);GO:0042393(histone binding)	NA	K11278	NA	nucleoplasmin 3 [Source:MGI Symbol;Acc:MGI:894653]	protein_coding	24.6816	15.7672	22.6897	15.7257	9.52042	11.843	1.70235	0.767527	0.00176447	0.247583	up	no
MSTRG.14679	Rpl35	ENSMUST00000080861	GO:0000463(maturation of LSU-rRNA from tricistronic rRNA transcript (SSU-rRNA, 5.8S rRNA, LSU-rRNA));GO:0003729(mRNA binding);GO:0003735(structural constituent of ribosome);GO:0005840(ribosome);GO:0006412(translation);GO:0022625(cytosolic large ribosomal subunit);GO:0043021(ribonucleoprotein complex binding)	03010(Ribosome)	K02918	NA	ribosomal protein L35 [Source:MGI Symbol;Acc:MGI:1913739]	protein_coding	201.731	146.771	233.079	145.403	102.7	106.14	1.64176	0.715242	0.00177841	0.248177	up	no
MSTRG.14731	Neb	ENSMUST00000036934;ENSMUST00000238749;ENSMUST00000238288;ENSMUST00000135200;ENSMUST00000028320;ENSMUST00000210179;ENSMUST00000139672;ENSMUST00000148356	GO:0003779(actin binding);GO:0005515(protein binding);GO:0005865(striated muscle thin filament);GO:0030016(myofibril);GO:0030018(Z disc);GO:0030832(regulation of actin filament length);GO:0032991(protein-containing complex);GO:0043292(contractile fiber);GO:0045214(sarcomere organization);GO:0048747(muscle fiber development);GO:0051015(actin filament binding);GO:0071691(cardiac muscle thin filamen…	NA	K18267	NA	nebulin [Source:MGI Symbol;Acc:MGI:97292]	protein_coding	0.48246	0.382663	0.403388	0.702904	0.775226	0.580568	0.616172	-0.698596	0.00183253	0.252332	down	no
MSTRG.25549	Gm10719;Gm10717;Gm10722;Gm11168;Gm10720	ENSMUST00000099047;ENSMUST00000099042;ENSMUST00000151376;ENSMUST00000075573;ENSMUST00000178077;ENSMUST00000179264;ENSMUST00000179881;ENSMUST00000179982;ENSMUST00000099049;ENSMUST00000099050;ENSMUST00000179839;ENSMUST00000177875;ENSMUST00000099056;ENSMUST00000099051;ENSMUST00000178348;ENSMUST00000177601;ENSMUST00000179272	GO:0003674(molecular_function);GO:0005575(cellular_component);GO:0008150(biological_process);GO:0016020(membrane);GO:0016021(integral component of membrane);GO:0016021(integral component of membrane)	NA	NA	NA	predicted gene 10719 [Source:MGI Symbol;Acc:MGI:3641690];predicted gene 10717 [Source:MGI Symbol;Acc:MGI:3642031];predicted gene 10722 [Source:MGI Symbol;Acc:MGI:3642024];predicted gene 11168 [Source:MGI Symbol;Acc:MGI:3779420];predicted gene 10720 [Source:MGI Symbol;Acc:MGI:3641687]	protein_coding	1.7133	0.910513	2.15614	0.0505617	0.43633	0.0633762	8.68658	3.11879	0.00183611	0.252332	up	no
MSTRG.4373	Btnl9	ENSMUST00000046522;ENSMUST00000066531	GO:0001817(regulation of cytokine production);GO:0005102(signaling receptor binding);GO:0005515(protein binding);GO:0009897(external side of plasma membrane);GO:0016020(membrane);GO:0016021(integral component of membrane);GO:0050776(regulation of immune response);GO:0050852(T cell receptor signaling pathway);GO:0050852(T cell receptor signaling pathway)	NA	K06712	NA	butyrophilin-like 9 [Source:MGI Symbol;Acc:MGI:2442439]	protein_coding	1.25321	1.2419	1.11115	0.92724	0.767508	0.744403	1.47849	0.564124	0.00183842	0.252332	up	no
MSTRG.20849	Col1a2	ENSMUST00000031668;ENSMUST00000141483	GO:0001501(skeletal system development);GO:0001568(blood vessel development);GO:0002020(protease binding);GO:0005201(extracellular matrix structural constituent);GO:0005515(protein binding);GO:0005576(extracellular region);GO:0005581(collagen trimer);GO:0005584(collagen type I trimer);GO:0005615(extracellular space);GO:0005783(endoplasmic reticulum);GO:0007179(transforming growth factor beta rece…	04151(PI3K-Akt signaling pathway);04510(Focal adhesion);04512(ECM-receptor interaction);04611(Platelet activation);04926(Relaxin signaling pathway);04933(AGE-RAGE signaling pathway in diabetic complications);04974(Protein digestion and absorption);05146(Amoebiasis);05165(Human papillomavirus infection);05205(Proteoglycans in cancer);05205(Proteoglycans in cancer)	K06236	NA	collagen, type I, alpha 2 [Source:MGI Symbol;Acc:MGI:88468]	protein_coding	5.31182	5.66922	5.18199	7.79722	6.89719	8.2516	0.704394	-0.505545	0.00189285	0.256947	down	no
ENSMUSG00000040485	Lrrc52	ENSMUST00000036643	GO:0005249(voltage-gated potassium channel activity);GO:0005267(potassium channel activity);GO:0005515(protein binding);GO:0005886(plasma membrane);GO:0006811(ion transport);GO:0006813(potassium ion transport);GO:0008076(voltage-gated potassium channel complex);GO:0016020(membrane);GO:0016021(integral component of membrane);GO:0022414(reproductive process);GO:0044325(ion channel binding);GO:00718…	NA	NA	NA	leucine rich repeat containing 52 [Source:MGI Symbol;Acc:MGI:1924118]	protein_coding	0	0	0	0.086762	0.040097	0.134898	0.0011461	-9.76905	0.00190158	0.256947	down	no
ENSMUSG00000070471	Erich6	ENSMUST00000041115	GO:0003674(molecular_function);GO:0005575(cellular_component);GO:0008150(biological_process)	NA	NA	NA	glutamate rich 6 [Source:MGI Symbol;Acc:MGI:3588212]	protein_coding	0	0	0	0.065027	0.025408	0.04418	0.00222858	-8.80966	0.00198827	0.261015	down	no
MSTRG.7328	H2ac7	ENSMUST00000090776	GO:0000786(nucleosome);GO:0000790(nuclear chromatin);GO:0003677(DNA binding);GO:0005634(nucleus);GO:0005694(chromosome);GO:0006325(chromatin organization);GO:0006342(chromatin silencing);GO:0008285(negative regulation of cell population proliferation);GO:0019899(enzyme binding);GO:0046982(protein heterodimerization activity)	04217(Necroptosis);05034(Alcoholism);05322(Systemic lupus erythematosus)	K11251	NA	H2A clustered histone 7 [Source:MGI Symbol;Acc:MGI:2448289]	protein_coding	169.805	138.119	207.002	83.4396	128.58	60.5881	1.88889	0.91754	0.00200542	0.261015	up	no
MSTRG.17735	Sigmar1	ENSMUST00000059354;ENSMUST00000071561	GO:0004985(opioid receptor activity);GO:0005515(protein binding);GO:0005634(nucleus);GO:0005635(nuclear envelope);GO:0005637(nuclear inner membrane);GO:0005640(nuclear outer membrane);GO:0005783(endoplasmic reticulum);GO:0005789(endoplasmic reticulum membrane);GO:0005811(lipid droplet);GO:0005886(plasma membrane);GO:0006869(lipid transport);GO:0007399(nervous system development);GO:0014069(postsy…	NA	K20719	NA	sigma non-opioid intracellular receptor 1 [Source:MGI Symbol;Acc:MGI:1195268]	protein_coding	2.99651	2.8388	1.96664	1.88085	1.23178	1.71722	1.61536	0.691855	0.00204176	0.263205	up	no
ENSMUSG00000045886	Gm9803	ENSMUST00000057649	GO:0001405(PAM complex, Tim23 associated import motor);GO:0001503(ossification);GO:0003674(molecular_function);GO:0005515(protein binding);GO:0005575(cellular_component);GO:0005737(cytoplasm);GO:0005739(mitochondrion);GO:0005743(mitochondrial inner membrane);GO:0005744(TIM23 mitochondrial import inner membrane translocase complex);GO:0005759(mitochondrial matrix);GO:0008150(biological_process);GO…	NA	NA	NA	predicted gene 9803 [Source:MGI Symbol;Acc:MGI:3704359]	protein_coding	0.948922	1.28826	0.760436	0.405038	0.17409	0.365235	3.17422	1.6664	0.00205918	0.263205	up	no
MSTRG.3622	Tmcc3	ENSMUST00000117460;ENSMUST00000117929;ENSMUST00000148910;ENSMUST00000148823;ENSMUST00000121471;ENSMUST00000065060	GO:0005783(endoplasmic reticulum);GO:0005789(endoplasmic reticulum membrane);GO:0008150(biological_process);GO:0012505(endomembrane system);GO:0016020(membrane);GO:0016021(integral component of membrane);GO:0042802(identical protein binding);GO:0071889(14-3-3 protein binding);GO:0071889(14-3-3 protein binding)	NA	NA	NA	transmembrane and coiled coil domains 3 [Source:MGI Symbol;Acc:MGI:2442900]	protein_coding	1.15877	1.33672	1.06201	1.73669	1.58487	1.81674	0.692352	-0.530423	0.00206211	0.263205	down	no
MSTRG.2536	Lefty1	ENSMUST00000037361	GO:0000122(negative regulation of transcription by RNA polymerase II);GO:0003007(heart morphogenesis);GO:0005125(cytokine activity);GO:0005160(transforming growth factor beta receptor binding);GO:0005576(extracellular region);GO:0005615(extracellular space);GO:0007275(multicellular organism development);GO:0007368(determination of left/right symmetry);GO:0008083(growth factor activity);GO:0008285…	04350(TGF-beta signaling pathway)	K04668	NA	left right determination factor 1 [Source:MGI Symbol;Acc:MGI:107405]	protein_coding	0.130784	0.076116	1.88705	0.0944385	0.0655676	0.118311	7.52363	2.91143	0.00206408	0.263205	up	no
MSTRG.26608	Cox7a2	ENSMUST00000034881	GO:0002082(regulation of oxidative phosphorylation);GO:0003674(molecular_function);GO:0004129(cytochrome-c oxidase activity);GO:0005739(mitochondrion);GO:0005743(mitochondrial inner membrane);GO:0005746(mitochondrial respirasome);GO:0006119(oxidative phosphorylation);GO:0009055(electron transfer activity);GO:0016020(membrane);GO:0016021(integral component of membrane);GO:0016491(oxidoreductase ac…	00190(Oxidative phosphorylation);04260(Cardiac muscle contraction);04714(Thermogenesis);04932(Non-alcoholic fatty liver disease (NAFLD));05010(Alzheimer disease);05012(Parkinson disease);05016(Huntington disease)	K02270	NA	cytochrome c oxidase subunit 7A2 [Source:MGI Symbol;Acc:MGI:1316715]	protein_coding	75.3865	50.3358	69.5657	44.1615	44.0103	30.8507	1.64077	0.714369	0.00210897	0.266665	up	no
MSTRG.10801	Ndufb4	ENSMUST00000023514	GO:0003674(molecular_function);GO:0005739(mitochondrion);GO:0005743(mitochondrial inner membrane);GO:0005747(mitochondrial respiratory chain complex I);GO:0006979(response to oxidative stress);GO:0008137(NADH dehydrogenase (ubiquinone) activity);GO:0016020(membrane);GO:0016021(integral component of membrane);GO:0031965(nuclear membrane);GO:0032981(mitochondrial respiratory chain complex I assembl…	00190(Oxidative phosphorylation);04714(Thermogenesis);04723(Retrograde endocannabinoid signaling);04932(Non-alcoholic fatty liver disease (NAFLD));05010(Alzheimer disease);05012(Parkinson disease);05016(Huntington disease)	K03960	NA	NADH:ubiquinone oxidoreductase subunit B4 [Source:MGI Symbol;Acc:MGI:1915444]	protein_coding	5.06265	4.02465	5.82382	3.56301	2.81492	3.33356	1.53541	0.618624	0.00215772	0.266665	up	no
MSTRG.15021	Psmc3	ENSMUST00000067663;ENSMUST00000185715;ENSMUST00000002171	GO:0000166(nucleotide binding);GO:0000502(proteasome complex);GO:0000932(P-body);GO:0001824(blastocyst development);GO:0005524(ATP binding);GO:0005634(nucleus);GO:0005737(cytoplasm);GO:0008540(proteasome regulatory particle, base subcomplex);GO:0016787(hydrolase activity);GO:0022624(proteasome accessory complex);GO:0030163(protein catabolic process);GO:0042802(identical protein binding);GO:004392…	03050(Proteasome);05169(Epstein-Barr virus infection);05169(Epstein-Barr virus infection)	K03065	NA	proteasome (prosome, macropain) 26S subunit, ATPase 3 [Source:MGI Symbol;Acc:MGI:1098754]	protein_coding	16.3282	15.5688	20.4862	12.3943	12.134	11.107	1.46998	0.555796	0.00216452	0.266665	up	no
MSTRG.16878	H2ac21	ENSMUST00000073115	GO:0000786(nucleosome);GO:0000790(nuclear chromatin);GO:0003677(DNA binding);GO:0005634(nucleus);GO:0005694(chromosome);GO:0006325(chromatin organization);GO:0006342(chromatin silencing);GO:0046982(protein heterodimerization activity)	04217(Necroptosis);05034(Alcoholism);05322(Systemic lupus erythematosus)	K11251	NA	H2A clustered histone 21 [Source:MGI Symbol;Acc:MGI:2448314]	protein_coding	9.61011	5.78665	10.7003	4.07716	5.5169	3.61503	1.97569	0.982354	0.00220914	0.269851	up	no
MSTRG.30	Timm17b	ENSMUST00000033498;ENSMUST00000146406	GO:0005739(mitochondrion);GO:0005743(mitochondrial inner membrane);GO:0005744(TIM23 mitochondrial import inner membrane translocase complex);GO:0006886(intracellular protein transport);GO:0015031(protein transport);GO:0015450(P-P-bond-hydrolysis-driven protein transmembrane transporter activity);GO:0016020(membrane);GO:0016021(integral component of membrane);GO:0030150(protein import into mitocho…	NA	K17795	NA	translocase of inner mitochondrial membrane 17b [Source:MGI Symbol;Acc:MGI:1343176]	protein_coding	4.9655	4.38404	5.70657	3.4137	3.46216	3.40997	1.46377	0.549691	0.00229566	0.274216	up	no
ENSMUSG00000040726	Hesx1	ENSMUST00000035433	GO:0000122(negative regulation of transcription by RNA polymerase II);GO:0000978(RNA polymerase II cis-regulatory region sequence-specific DNA binding);GO:0000981(DNA-binding transcription factor activity, RNA polymerase II-specific);GO:0001227(DNA-binding transcription repressor activity, RNA polymerase II-specific);GO:0003677(DNA binding);GO:0003682(chromatin binding);GO:0005515(protein binding…	04550(Signaling pathways regulating pluripotency of stem cells)	K09354	NA	homeobox gene expressed in ES cells [Source:MGI Symbol;Acc:MGI:96071]	protein_coding	0.0689619	0.0539351	0.0865021	0	0	0	697.997	9.44708	0.0023281	0.27599	up	no
MSTRG.26834	Nek11	ENSMUST00000038648	GO:0000166(nucleotide binding);GO:0004672(protein kinase activity);GO:0004674(protein serine/threonine kinase activity);GO:0005524(ATP binding);GO:0005634(nucleus);GO:0005654(nucleoplasm);GO:0005730(nucleolus);GO:0005737(cytoplasm);GO:0005813(centrosome);GO:0006468(protein phosphorylation);GO:0007049(cell cycle);GO:0007059(chromosome segregation);GO:0016301(kinase activity);GO:0016310(phosphoryla…	NA	K20880	EC:2.7.11.1	NIMA (never in mitosis gene a)-related expressed kinase 11 [Source:MGI Symbol;Acc:MGI:2442276]	protein_coding	0	0	0	0.027392	0.02117	0.0184753	0.00447512	-7.80386	0.00238354	0.279246	down	no
MSTRG.2165	Gm2000	ENSMUST00000102782	GO:0000463(maturation of LSU-rRNA from tricistronic rRNA transcript (SSU-rRNA, 5.8S rRNA, LSU-rRNA));GO:0003729(mRNA binding);GO:0003735(structural constituent of ribosome);GO:0005840(ribosome);GO:0006412(translation);GO:0022625(cytosolic large ribosomal subunit);GO:0043021(ribonucleoprotein complex binding)	NA	NA	NA	predicted gene 2000 [Source:MGI Symbol;Acc:MGI:3780170]	protein_coding	47.7523	36.6043	56.1256	34.8992	26.6394	25.5817	1.61251	0.689307	0.00238485	0.279246	up	no
MSTRG.13359	Gpr137	ENSMUST00000099782;ENSMUST00000237934;ENSMUST00000238183;ENSMUST00000235363;ENSMUST00000166115;ENSMUST00000099774	GO:0003674(molecular_function);GO:0005764(lysosome);GO:0005765(lysosomal membrane);GO:0006914(autophagy);GO:0010506(regulation of autophagy);GO:0016020(membrane);GO:0016021(integral component of membrane);GO:0045124(regulation of bone resorption);GO:0045671(negative regulation of osteoclast differentiation);GO:0045779(negative regulation of bone resorption);GO:1904263(positive regulation of TORC1…	NA	K22989	NA	G protein-coupled receptor 137 [Source:MGI Symbol;Acc:MGI:2147529]	protein_coding	2.4095	2.14362	2.34089	1.59192	1.2111	1.80312	1.4967	0.581788	0.00238963	0.279246	up	no
MSTRG.10375	Nmral1	ENSMUST00000120056;ENSMUST00000079130;ENSMUST00000115851;ENSMUST00000074970	GO:0005634(nucleus);GO:0005654(nucleoplasm);GO:0005737(cytoplasm);GO:0042802(identical protein binding);GO:0048471(perinuclear region of cytoplasm);GO:0048471(perinuclear region of cytoplasm)	NA	NA	NA	NmrA-like family domain containing 1 [Source:MGI Symbol;Acc:MGI:1915074]	protein_coding	3.91844	3.30443	3.25413	2.47103	2.56626	1.92334	1.50518	0.589936	0.00242744	0.281054	up	no
ENSMUSG00000053863	Mepe	ENSMUST00000066207	GO:0001501(skeletal system development);GO:0005576(extracellular region);GO:0030502(negative regulation of bone mineralization);GO:0031012(extracellular matrix);GO:0031214(biomineral tissue development);GO:1990430(extracellular matrix protein binding)	NA	NA	NA	matrix extracellular phosphoglycoprotein with ASARM motif (bone) [Source:MGI Symbol;Acc:MGI:2137384]	protein_coding	0.03974	0.038411	0	0.195078	0.169316	0.233347	0.130744	-2.93518	0.00261055	0.296792	down	no
MSTRG.8784	Apex1	ENSMUST00000154288;ENSMUST00000049411	GO:0000723(telomere maintenance);GO:0003677(DNA binding);GO:0003684(damaged DNA binding);GO:0003691(double-stranded telomeric DNA binding);GO:0003713(transcription coactivator activity);GO:0003723(RNA binding);GO:0003906(DNA-(apurinic or apyrimidinic site) endonuclease activity);GO:0004518(nuclease activity);GO:0004519(endonuclease activity);GO:0004521(endoribonuclease activity);GO:0004527(exonuc…	03410(Base excision repair);03410(Base excision repair)	K10771	EC:4.2.99.18	apurinic/apyrimidinic endonuclease 1 [Source:MGI Symbol;Acc:MGI:88042]	protein_coding	5.68996	4.10916	5.63096	4.09765	1.94274	1.99442	1.9204	0.941409	0.00262896	0.297988	up	no
MSTRG.7346	H4c1	ENSMUST00000102964	GO:0000228(nuclear chromosome);GO:0000786(nucleosome);GO:0000788(nuclear nucleosome);GO:0003677(DNA binding);GO:0005515(protein binding);GO:0005634(nucleus);GO:0005654(nucleoplasm);GO:0005694(chromosome);GO:0006334(nucleosome assembly);GO:0006335(DNA replication-dependent nucleosome assembly);GO:0006336(DNA replication-independent nucleosome assembly);GO:0006352(DNA-templated transcription, initi…	05034(Alcoholism);05203(Viral carcinogenesis);05322(Systemic lupus erythematosus)	K11254	NA	H4 clustered histone 1 [Source:MGI Symbol;Acc:MGI:2448419]	protein_coding	147.231	122.479	310.529	70.655	128	67.6517	2.17884	1.12356	0.00264503	0.29802	up	no
MSTRG.15959	Atp5e	ENSMUST00000016396	GO:0000275(mitochondrial proton-transporting ATP synthase complex, catalytic core F(1));GO:0005739(mitochondrion);GO:0005743(mitochondrial inner membrane);GO:0005753(mitochondrial proton-transporting ATP synthase complex);GO:0006754(ATP biosynthetic process);GO:0006811(ion transport);GO:0008553(proton-exporting ATPase activity, phosphorylative mechanism);GO:0015986(ATP synthesis coupled proton tr…	00190(Oxidative phosphorylation);04714(Thermogenesis);05010(Alzheimer disease);05012(Parkinson disease);05016(Huntington disease)	K02135	NA	ATP synthase, H+ transporting, mitochondrial F1 complex, epsilon subunit [Source:MGI Symbol;Acc:MGI:1855697]	protein_coding	11.9724	9.08145	12.2203	8.23222	7.20062	6.89698	1.49012	0.575428	0.00267731	0.298097	up	no
MSTRG.24860	Rex1bd	ENSMUST00000075175;ENSMUST00000136913	GO:0003674(molecular_function);GO:0005575(cellular_component);GO:0008150(biological_process);GO:0008150(biological_process)	NA	NA	NA	required for excision 1-B domain containing [Source:MGI Symbol;Acc:MGI:1913712]	protein_coding	2.91642	2.67708	4.38171	2.19696	1.86938	1.67199	1.73835	0.797718	0.00272	0.300068	up	no
ENSMUSG00000063296	Tmem117	ENSMUST00000080141	GO:0003674(molecular_function);GO:0005783(endoplasmic reticulum);GO:0005886(plasma membrane);GO:0016020(membrane);GO:0016021(integral component of membrane);GO:0070059(intrinsic apoptotic signaling pathway in response to endoplasmic reticulum stress)	NA	NA	NA	transmembrane protein 117 [Source:MGI Symbol;Acc:MGI:2444580]	protein_coding	0	0.00591517	0	0.0312494	0.0254637	0.0507184	0.0550599	-4.18285	0.0027226	0.300068	down	no
MSTRG.12734	Ndufa2	ENSMUST00000014438	GO:0001835(blastocyst hatching);GO:0005739(mitochondrion);GO:0005743(mitochondrial inner membrane);GO:0005747(mitochondrial respiratory chain complex I);GO:0008137(NADH dehydrogenase (ubiquinone) activity);GO:0016020(membrane);GO:0031966(mitochondrial membrane);GO:0032981(mitochondrial respiratory chain complex I assembly);GO:0055114(oxidation-reduction process);GO:0070469(respirasome)	00190(Oxidative phosphorylation);04714(Thermogenesis);04723(Retrograde endocannabinoid signaling);04932(Non-alcoholic fatty liver disease (NAFLD));05010(Alzheimer disease);05012(Parkinson disease);05016(Huntington disease)	K03946	NA	NADH:ubiquinone oxidoreductase subunit A2 [Source:MGI Symbol;Acc:MGI:1343103]	protein_coding	8.26358	5.62645	12.1509	5.40468	4.27761	3.06115	2.04348	1.03103	0.00272681	0.300068	up	no
ENSMUSG00000046186	Cd109	ENSMUST00000093812	GO:0001933(negative regulation of protein phosphorylation);GO:0001942(hair follicle development);GO:0004866(endopeptidase inhibitor activity);GO:0004867(serine-type endopeptidase inhibitor activity);GO:0005576(extracellular region);GO:0005615(extracellular space);GO:0005829(cytosol);GO:0005886(plasma membrane);GO:0010466(negative regulation of peptidase activity);GO:0010839(negative regulation of…	NA	K06530	NA	CD109 antigen [Source:MGI Symbol;Acc:MGI:2445221]	protein_coding	0.0524088	0.0602162	0.01758	0.0981227	0.157783	0.141113	0.327957	-1.60842	0.00275991	0.301951	down	no
MSTRG.18698	Rpl11	ENSMUST00000155873;ENSMUST00000102536	GO:0000027(ribosomal large subunit assembly);GO:0002181(cytoplasmic translation);GO:0003723(RNA binding);GO:0003735(structural constituent of ribosome);GO:0005515(protein binding);GO:0005634(nucleus);GO:0005654(nucleoplasm);GO:0005730(nucleolus);GO:0005737(cytoplasm);GO:0005840(ribosome);GO:0006364(rRNA processing);GO:0006412(translation);GO:0006605(protein targeting);GO:0008097(5S rRNA binding);…	03010(Ribosome);03010(Ribosome)	K02868	NA	ribosomal protein L11 [Source:MGI Symbol;Acc:MGI:1914275]	protein_coding	49.7336	31.0779	69.6278	34.777	22.6933	24.0844	1.84465	0.883343	0.00276897	0.302066	up	no
MSTRG.16512	Rsrc1	ENSMUST00000046542;ENSMUST00000162362;ENSMUST00000160504;ENSMUST00000161726;ENSMUST00000065047;ENSMUST00000065074;ENSMUST00000162693;ENSMUST00000162036	GO:0000380(alternative mRNA splicing, via spliceosome);GO:0000398(mRNA splicing, via spliceosome);GO:0005515(protein binding);GO:0005634(nucleus);GO:0005737(cytoplasm);GO:0006397(mRNA processing);GO:0006468(protein phosphorylation);GO:0006913(nucleocytoplasmic transport);GO:0008380(RNA splicing);GO:0016607(nuclear speck);GO:0046677(response to antibiotic);GO:0046677(response to antibiotic)	NA	NA	NA	arginine/serine-rich coiled-coil 1 [Source:MGI Symbol;Acc:MGI:1914130]	protein_coding	0.911827	1.35391	0.856862	1.49285	1.6504	2.03048	0.603549	-0.728457	0.00284737	0.306741	down	no
ENSMUSG00000118215	Vmn1r55	ENSMUST00000236378	GO:0004930(G protein-coupled receptor activity);GO:0005886(plasma membrane);GO:0007165(signal transduction);GO:0007186(G protein-coupled receptor signaling pathway);GO:0016020(membrane);GO:0016021(integral component of membrane);GO:0016503(pheromone receptor activity);GO:0019236(response to pheromone)	NA	K04614	NA	vomeronasal 1 receptor 55 [Source:MGI Symbol;Acc:MGI:3033474]	protein_coding	0	0	0	0.003598	0.006618	0.004508	0.0203749	-5.61706	0.00287759	0.306741	down	no
MSTRG.13319	Znhit2	ENSMUST00000162726	GO:0046872(metal ion binding)	NA	NA	NA	zinc finger, HIT domain containing 2 [Source:MGI Symbol;Acc:MGI:1352481]	protein_coding	3.63894	3.13092	3.67618	2.59014	1.70645	2.23255	1.59991	0.677992	0.00289043	0.306741	up	no
MSTRG.23558	Ndufc2	ENSMUST00000032882;ENSMUST00000149122	GO:0005737(cytoplasm);GO:0005739(mitochondrion);GO:0005743(mitochondrial inner membrane);GO:0005747(mitochondrial respiratory chain complex I);GO:0006120(mitochondrial electron transport, NADH to ubiquinone);GO:0008137(NADH dehydrogenase (ubiquinone) activity);GO:0010918(positive regulation of mitochondrial membrane potential);GO:0016020(membrane);GO:0016021(integral component of membrane);GO:003…	00190(Oxidative phosphorylation);04714(Thermogenesis);04723(Retrograde endocannabinoid signaling);04932(Non-alcoholic fatty liver disease (NAFLD));05010(Alzheimer disease);05012(Parkinson disease);05016(Huntington disease);05016(Huntington disease)	K03968	NA	NADH:ubiquinone oxidoreductase subunit C2 [Source:MGI Symbol;Acc:MGI:1344370]	protein_coding	16.826	11.5292	18.4178	11.281	8.93582	7.87516	1.66499	0.735517	0.00293953	0.30906	up	no
ENSMUSG00000094973	Eif4a3l1	ENSMUST00000077886	GO:0000166(nucleotide binding);GO:0003676(nucleic acid binding);GO:0003723(RNA binding);GO:0003724(RNA helicase activity);GO:0003729(mRNA binding);GO:0004386(helicase activity);GO:0005524(ATP binding);GO:0005730(nucleolus);GO:0016787(hydrolase activity);GO:0071013(catalytic step 2 spliceosome)	03013(RNA transport);03015(mRNA surveillance pathway);03040(Spliceosome)	K13025	EC:3.6.4.13	eukaryotic translation initiation factor 4A3 like 1 [Source:MGI Symbol;Acc:MGI:3644226]	protein_coding	0	0.230199	0.300994	0	0.00820569	0	64.7348	6.01647	0.00295479	0.309802	up	no
MSTRG.22639	Snrpd2	ENSMUST00000049294	GO:0000387(spliceosomal snRNP assembly);GO:0000398(mRNA splicing, via spliceosome);GO:0005634(nucleus);GO:0005681(spliceosomal complex);GO:0005682(U5 snRNP);GO:0005685(U1 snRNP);GO:0005686(U2 snRNP);GO:0005687(U4 snRNP);GO:0005689(U12-type spliceosomal complex);GO:0005737(cytoplasm);GO:0005829(cytosol);GO:0006397(mRNA processing);GO:0008380(RNA splicing);GO:0019013(viral nucleocapsid);GO:0030532(…	03040(Spliceosome)	K11096	NA	small nuclear ribonucleoprotein D2 [Source:MGI Symbol;Acc:MGI:98345]	protein_coding	6.90701	5.50355	9.63482	4.86029	4.48918	4.00378	1.65094	0.723285	0.00296742	0.310264	up	no
MSTRG.19804	Hopx	ENSMUST00000113453;ENSMUST00000120827;ENSMUST00000081964	GO:0000122(negative regulation of transcription by RNA polymerase II);GO:0001829(trophectodermal cell differentiation);GO:0003677(DNA binding);GO:0005515(protein binding);GO:0005634(nucleus);GO:0005737(cytoplasm);GO:0006357(regulation of transcription by RNA polymerase II);GO:0007275(multicellular organism development);GO:0007507(heart development);GO:0008016(regulation of heart contraction);GO:0…	NA	NA	NA	HOP homeobox [Source:MGI Symbol;Acc:MGI:1916782]	protein_coding	2.31757	2.13884	2.57334	1.54029	1.56622	1.15781	1.6485	0.721155	0.0030155	0.311695	up	no
MSTRG.25939	Pigyl	ENSMUST00000123680;ENSMUST00000148088	GO:0000506(glycosylphosphatidylinositol-N-acetylglucosaminyltransferase (GPI-GnT) complex);GO:0005783(endoplasmic reticulum);GO:0005789(endoplasmic reticulum membrane);GO:0006506(GPI anchor biosynthetic process);GO:0016020(membrane);GO:0016021(integral component of membrane);GO:0017176(phosphatidylinositol N-acetylglucosaminyltransferase activity);GO:0017176(phosphatidylinositol N-acetylglucosami…	00563(Glycosylphosphatidylinositol (GPI)-anchor biosynthesis);00563(Glycosylphosphatidylinositol (GPI)-anchor biosynthesis)	K11001	NA	phosphatidylinositol glycan anchor biosynthesis, class Y-like [Source:MGI Symbol;Acc:MGI:1913518]	protein_coding	7.76583	5.42272	8.04022	4.76005	4.40219	3.56888	1.66747	0.737661	0.00302866	0.311695	up	no
MSTRG.26480	Rps27l	ENSMUST00000040917;ENSMUST00000127896	GO:0000028(ribosomal small subunit assembly);GO:0003723(RNA binding);GO:0003735(structural constituent of ribosome);GO:0005634(nucleus);GO:0005840(ribosome);GO:0006412(translation);GO:0006919(activation of cysteine-type endopeptidase activity involved in apoptotic process);GO:0006978(DNA damage response, signal transduction by p53 class mediator resulting in transcription of p21 class mediator);G…	03010(Ribosome);03010(Ribosome)	K02978	NA	ribosomal protein S27-like [Source:MGI Symbol;Acc:MGI:1915191]	protein_coding	41.8533	29.1721	45.614	27.5793	24.5826	17.3596	1.67774	0.746523	0.00303293	0.311695	up	no
MSTRG.14480	Wdr34	ENSMUST00000113711	GO:0005515(protein binding);GO:0005829(cytosol);GO:0005868(cytoplasmic dynein complex);GO:0045503(dynein light chain binding);GO:0060271(cilium assembly)	NA	K22868	NA	WD repeat domain 34 [Source:MGI Symbol;Acc:MGI:1919070]	protein_coding	2.14679	1.70396	1.73174	1.16405	1.31468	1.10169	1.55917	0.640778	0.00304717	0.311695	up	no
MSTRG.8074	Rps18-ps6	ENSMUST00000074072	GO:0003676(nucleic acid binding);GO:0003723(RNA binding);GO:0003735(structural constituent of ribosome);GO:0005829(cytosol);GO:0005840(ribosome);GO:0006412(translation);GO:0015935(small ribosomal subunit)	NA	NA	NA	ribosomal protein S18, pseudogene 6 [Source:MGI Symbol;Acc:MGI:3642298]	protein_coding	237.726	177.758	271.573	178.546	124.361	133.407	1.57468	0.655062	0.00306836	0.313014	up	no
MSTRG.1498	Des	ENSMUST00000027409	GO:0005200(structural constituent of cytoskeleton);GO:0005515(protein binding);GO:0005634(nucleus);GO:0005737(cytoplasm);GO:0005856(cytoskeleton);GO:0005882(intermediate filament);GO:0005886(plasma membrane);GO:0005911(cell-cell junction);GO:0005916(fascia adherens);GO:0005921(gap junction);GO:0007517(muscle organ development);GO:0008092(cytoskeletal protein binding);GO:0014704(intercalated disc)…	05410(Hypertrophic cardiomyopathy (HCM));05412(Arrhythmogenic right ventricular cardiomyopathy (ARVC));05414(Dilated cardiomyopathy (DCM))	K07610	NA	desmin [Source:MGI Symbol;Acc:MGI:94885]	protein_coding	7.61279	8.47159	8.13016	6.03038	4.4798	6.49045	1.42433	0.510285	0.00308831	0.313356	up	no
MSTRG.16756	Rps27	ENSMUST00000170122;ENSMUST00000196205;ENSMUST00000197361	GO:0000028(ribosomal small subunit assembly);GO:0003723(RNA binding);GO:0003735(structural constituent of ribosome);GO:0005515(protein binding);GO:0005840(ribosome);GO:0006364(rRNA processing);GO:0006412(translation);GO:0022627(cytosolic small ribosomal subunit);GO:0046872(metal ion binding);GO:0046872(metal ion binding)	03010(Ribosome);03010(Ribosome)	K02978	NA	ribosomal protein S27 [Source:MGI Symbol;Acc:MGI:1888676]	protein_coding	166.892	91.564	243.464	94.8329	53.9317	102.835	1.99491	0.996326	0.00312153	0.314229	up	no
MSTRG.23597	Rps3	ENSMUST00000032998	GO:0000977(RNA polymerase II regulatory region sequence-specific DNA binding);GO:0003677(DNA binding);GO:0003684(damaged DNA binding);GO:0003723(RNA binding);GO:0003729(mRNA binding);GO:0003735(structural constituent of ribosome);GO:0003906(DNA-(apurinic or apyrimidinic site) endonuclease activity);GO:0004520(endodeoxyribonuclease activity);GO:0005515(protein binding);GO:0005634(nucleus);GO:00057…	03010(Ribosome)	K02985	NA	ribosomal protein S3 [Source:MGI Symbol;Acc:MGI:1350917]	protein_coding	112.171	72.6264	140.09	79.4749	51.2128	57.4158	1.72718	0.788414	0.00312189	0.314229	up	no
MSTRG.3904	Rpl41;Zc3h10	ENSMUST00000176906;ENSMUST00000040572;ENSMUST00000177163;ENSMUST00000176010;ENSMUST00000133458;ENSMUST00000152539	GO:0003674(molecular_function);GO:0003735(structural constituent of ribosome);GO:0005840(ribosome);GO:0006412(translation);GO:0000381(regulation of alternative mRNA splicing, via spliceosome);GO:0003723(RNA binding);GO:0005634(nucleus);GO:0005654(nucleoplasm);GO:0005737(cytoplasm);GO:0010608(posttranscriptional regulation of gene expression);GO:0035198(miRNA binding);GO:0046872(metal ion binding)…	03010(Ribosome);03010(Ribosome)	K02928	NA	ribosomal protein L41 [Source:MGI Symbol;Acc:MGI:1915195];zinc finger CCCH type containing 10 [Source:MGI Symbol;Acc:MGI:2143670]	protein_coding	11.4156	8.97884	23.7659	8.68209	7.34881	6.2999	1.97755	0.983717	0.00314064	0.31453	up	no
MSTRG.12037	2310039H08Rik	ENSMUST00000071430	GO:0003674(molecular_function);GO:0005575(cellular_component);GO:0008150(biological_process)	NA	NA	NA	RIKEN cDNA 2310039H08 gene [Source:MGI Symbol;Acc:MGI:1914351]	protein_coding	2.52493	1.50938	3.47939	1.43532	0.647742	1.10678	2.35552	1.23604	0.00319298	0.317798	up	no
MSTRG.19347	Ost4	ENSMUST00000132253;ENSMUST00000132034	GO:0003674(molecular_function);GO:0005575(cellular_component);GO:0005783(endoplasmic reticulum);GO:0005789(endoplasmic reticulum membrane);GO:0006486(protein glycosylation);GO:0008150(biological_process);GO:0008250(oligosaccharyltransferase complex);GO:0016020(membrane);GO:0016021(integral component of membrane);GO:0018279(protein N-linked glycosylation via asparagine);GO:0018279(protein N-linked…	NA	NA	NA	oligosaccharyltransferase complex subunit 4 (non-catalytic) [Source:MGI Symbol;Acc:MGI:1914945]	protein_coding	15.2031	11.0164	17.3455	10.1905	8.89869	8.99855	1.55103	0.633228	0.00321778	0.317798	up	no
MSTRG.9859	Cyc1	ENSMUST00000023210;ENSMUST00000231045	GO:0005515(protein binding);GO:0005654(nucleoplasm);GO:0005739(mitochondrion);GO:0005743(mitochondrial inner membrane);GO:0005750(mitochondrial respiratory chain complex III);GO:0005829(cytosol);GO:0006122(mitochondrial electron transport, ubiquinol to cytochrome c);GO:0009055(electron transfer activity);GO:0016020(membrane);GO:0016021(integral component of membrane);GO:0016604(nuclear body);GO:0…	00190(Oxidative phosphorylation);04260(Cardiac muscle contraction);04714(Thermogenesis);04932(Non-alcoholic fatty liver disease (NAFLD));05010(Alzheimer disease);05012(Parkinson disease);05016(Huntington disease);05016(Huntington disease)	K00413	NA	cytochrome c-1 [Source:MGI Symbol;Acc:MGI:1913695]	protein_coding	17.4139	14.6791	20.083	13.3856	11.242	10.5717	1.48231	0.567843	0.00322293	0.317798	up	no
MSTRG.8291	BC147527	ENSMUST00000225029;ENSMUST00000081558	NA	NA	NA	NA	cDNA sequence BC147527 [Source:MGI Symbol;Acc:MGI:4840510]	protein_coding	7.22426	5.50688	5.80126	4.78263	3.69885	4.04811	1.47909	0.56471	0.00325786	0.317798	up	no
ENSMUSG00000057716	Tmem178b	ENSMUST00000239008;ENSMUST00000061740;ENSMUST00000180886	GO:0003674(molecular_function);GO:0008150(biological_process);GO:0016020(membrane);GO:0016021(integral component of membrane);GO:0016021(integral component of membrane)	NA	NA	NA	transmembrane protein 178B [Source:MGI Symbol;Acc:MGI:3647581]	protein_coding	0.204655	0.21826	0.102899	0.0862487	0.0496017	0.101158	2.21854	1.14961	0.00325839	0.317798	up	no
MSTRG.17830	Fam221b	ENSMUST00000056474	GO:0003674(molecular_function);GO:0005575(cellular_component);GO:0008150(biological_process)	NA	NA	NA	family with sequence similarity 221, member B [Source:MGI Symbol;Acc:MGI:2441678]	protein_coding	3.08924	2.03629	3.81198	2.04752	1.25984	1.78318	1.75571	0.812057	0.00327959	0.319041	up	no
MSTRG.20451	Chchd2	ENSMUST00000094280	GO:0005634(nucleus);GO:0005739(mitochondrion);GO:0005758(mitochondrial intermembrane space);GO:0007005(mitochondrion organization);GO:0008134(transcription factor binding);GO:0043565(sequence-specific DNA binding);GO:0045944(positive regulation of transcription by RNA polymerase II);GO:1900037(regulation of cellular response to hypoxia)	NA	K22758	NA	coiled-coil-helix-coiled-coil-helix domain containing 2 [Source:MGI Symbol;Acc:MGI:1261428]	protein_coding	42.9793	32.2845	43.3875	29.8802	26.8832	22.2737	1.50121	0.586126	0.00331416	0.320706	up	no
MSTRG.25701	Rpl13	ENSMUST00000000756	GO:0003723(RNA binding);GO:0003735(structural constituent of ribosome);GO:0005730(nucleolus);GO:0005783(endoplasmic reticulum);GO:0005829(cytosol);GO:0005840(ribosome);GO:0006412(translation);GO:0022625(cytosolic large ribosomal subunit);GO:0060348(bone development)	03010(Ribosome)	K02873	NA	ribosomal protein L13 [Source:MGI Symbol;Acc:MGI:105922]	protein_coding	95.5866	70.1988	116.082	70.5347	49.6607	57.2343	1.58862	0.667771	0.00336467	0.320706	up	no
MSTRG.7336	H1f2	ENSMUST00000040914	GO:0000122(negative regulation of transcription by RNA polymerase II);GO:0000786(nucleosome);GO:0000790(nuclear chromatin);GO:0003677(DNA binding);GO:0003690(double-stranded DNA binding);GO:0005515(protein binding);GO:0005634(nucleus);GO:0005694(chromosome);GO:0005719(nuclear euchromatin);GO:0006334(nucleosome assembly);GO:0006355(regulation of transcription, DNA-templated);GO:0006357(regulation …	NA	K11275	NA	H1.2 linker histone, cluster member [Source:MGI Symbol;Acc:MGI:1931526]	protein_coding	212.374	164.832	342.738	109.819	170.275	106.376	1.86287	0.897526	0.00337817	0.321181	up	no
MSTRG.18908	Zfp984	ENSMUST00000122309;ENSMUST00000105734	GO:0003674(molecular_function);GO:0003676(nucleic acid binding);GO:0005575(cellular_component);GO:0006355(regulation of transcription, DNA-templated);GO:0008150(biological_process);GO:0046872(metal ion binding);GO:0046872(metal ion binding)	05168(Herpes simplex virus 1 infection);05168(Herpes simplex virus 1 infection)	K09228	NA	zinc finger protein 984 [Source:MGI Symbol;Acc:MGI:3651978]	protein_coding	1.20095	1.25753	1.01433	2.10364	1.76322	1.49148	0.648113	-0.625682	0.00339164	0.321652	down	no
MSTRG.7286	Hist1h2an	ENSMUST00000091751	GO:0000786(nucleosome);GO:0000790(nuclear chromatin);GO:0003677(DNA binding);GO:0005634(nucleus);GO:0005694(chromosome);GO:0006325(chromatin organization);GO:0006342(chromatin silencing);GO:0008285(negative regulation of cell population proliferation);GO:0019899(enzyme binding);GO:0046982(protein heterodimerization activity)	04217(Necroptosis);05034(Alcoholism);05322(Systemic lupus erythematosus)	K11251	NA	histone cluster 1, H2an [Source:MGI Symbol;Acc:MGI:2448300]	protein_coding	193.46	139.464	243.943	90.4318	145.747	70.171	1.88303	0.913056	0.00343576	0.323399	up	no
MSTRG.150	Rpl39	ENSMUST00000115231	GO:0002181(cytoplasmic translation);GO:0002227(innate immune response in mucosa);GO:0003735(structural constituent of ribosome);GO:0005515(protein binding);GO:0005615(extracellular space);GO:0005840(ribosome);GO:0006412(translation);GO:0019731(antibacterial humoral response);GO:0022625(cytosolic large ribosomal subunit);GO:0042788(polysomal ribosome);GO:0050830(defense response to Gram-positive b…	03010(Ribosome)	K02924	NA	ribosomal protein L39 [Source:MGI Symbol;Acc:MGI:1914498]	protein_coding	124.118	77.4084	165.487	89.0609	50.8877	61.5474	1.82144	0.865083	0.00346779	0.324503	up	no
MSTRG.7867	Ndufs6	ENSMUST00000022097;ENSMUST00000223293	GO:0001822(kidney development);GO:0003674(molecular_function);GO:0005739(mitochondrion);GO:0005743(mitochondrial inner membrane);GO:0005747(mitochondrial respiratory chain complex I);GO:0006120(mitochondrial electron transport, NADH to ubiquinone);GO:0006631(fatty acid metabolic process);GO:0006936(muscle contraction);GO:0010259(multicellular organism aging);GO:0016020(membrane);GO:0022904(respir…	00190(Oxidative phosphorylation);04714(Thermogenesis);04723(Retrograde endocannabinoid signaling);04932(Non-alcoholic fatty liver disease (NAFLD));05010(Alzheimer disease);05012(Parkinson disease);05016(Huntington disease);05016(Huntington disease)	K03939	NA	NADH:ubiquinone oxidoreductase core subunit S6 [Source:MGI Symbol;Acc:MGI:107932]	protein_coding	4.77271	3.36612	4.56678	2.90825	2.81358	2.77706	1.49497	0.580118	0.00347601	0.324503	up	no
ENSMUSG00000028197	Col24a1	ENSMUST00000029848	GO:0001525(angiogenesis);GO:0001886(endothelial cell morphogenesis);GO:0002244(hematopoietic progenitor cell differentiation);GO:0005201(extracellular matrix structural constituent);GO:0005576(extracellular region);GO:0005581(collagen trimer);GO:0005615(extracellular space);GO:0030020(extracellular matrix structural constituent conferring tensile strength);GO:0030198(extracellular matrix organiza…	04974(Protein digestion and absorption)	K19721	NA	collagen, type XXIV, alpha 1 [Source:MGI Symbol;Acc:MGI:1918605]	protein_coding	0.00455617	0.0101977	0.0101863	0.0400509	0.0289638	0.053378	0.203772	-2.29497	0.00348188	0.324503	down	no
MSTRG.4695	Naa38	ENSMUST00000144531	GO:0003674(molecular_function);GO:0005634(nucleus);GO:0005654(nucleoplasm);GO:0005737(cytoplasm);GO:0005844(polysome);GO:0031417(NatC complex);GO:0043066(negative regulation of apoptotic process)	NA	K20824	NA	N(alpha)-acetyltransferase 38, NatC auxiliary subunit [Source:MGI Symbol;Acc:MGI:1925554]	protein_coding	7.08469	4.89423	8.03163	4.23847	4.2192	2.71486	1.79105	0.840806	0.00356718	0.328884	up	no
MSTRG.15013	Ptpmt1	ENSMUST00000077874	GO:0004721(phosphoprotein phosphatase activity);GO:0004725(protein tyrosine phosphatase activity);GO:0006470(protein dephosphorylation);GO:0008138(protein tyrosine/serine/threonine phosphatase activity);GO:0016311(dephosphorylation);GO:0016787(hydrolase activity);GO:0016791(phosphatase activity);GO:0035335(peptidyl-tyrosine dephosphorylation);GO:2001242(regulation of intrinsic apoptotic signaling…	NA	K14165	3.1.3.48;EC:3.1.3.16	protein tyrosine phosphatase, mitochondrial 1 [Source:MGI Symbol;Acc:MGI:1913711]	protein_coding	2.40854	2.20206	3.00796	1.8972	1.59381	1.461	1.53848	0.621505	0.00362609	0.330943	up	no
ENSMUSG00000026167	Wnt10a	ENSMUST00000006718	GO:0001942(hair follicle development);GO:0005102(signaling receptor binding);GO:0005109(frizzled binding);GO:0005125(cytokine activity);GO:0005576(extracellular region);GO:0005615(extracellular space);GO:0007165(signal transduction);GO:0007267(cell-cell signaling);GO:0007275(multicellular organism development);GO:0009887(animal organ morphogenesis);GO:0010628(positive regulation of gene expressio…	04150(mTOR signaling pathway);04310(Wnt signaling pathway);04390(Hippo signaling pathway);04550(Signaling pathways regulating pluripotency of stem cells);04916(Melanogenesis);04934(Cushing syndrome);05165(Human papillomavirus infection);05200(Pathways in cancer);05205(Proteoglycans in cancer);05217(Basal cell carcinoma);05224(Breast cancer);05225(Hepatocellular carcinoma);05226(Gastric cancer)	NA	NA	wingless-type MMTV integration site family, member 10A [Source:MGI Symbol;Acc:MGI:108071]	protein_coding	0.428715	0.619463	0.383069	0.26097	0.202986	0.239956	2.03328	1.02381	0.00362695	0.330943	up	no
ENSMUSG00000038331	Satb2	ENSMUST00000042857;ENSMUST00000114415;ENSMUST00000176759;ENSMUST00000177282	GO:0000118(histone deacetylase complex);GO:0000122(negative regulation of transcription by RNA polymerase II);GO:0000790(nuclear chromatin);GO:0000977(RNA polymerase II regulatory region sequence-specific DNA binding);GO:0000978(RNA polymerase II cis-regulatory region sequence-specific DNA binding);GO:0001227(DNA-binding transcription repressor activity, RNA polymerase II-specific);GO:0001228(DNA…	NA	K23226	NA	special AT-rich sequence binding protein 2 [Source:MGI Symbol;Acc:MGI:2679336]	protein_coding	0.138116	0.0948443	0.0720435	0.217195	0.199811	0.233461	0.468899	-1.09265	0.0036299	0.330943	down	no
MSTRG.7290	Hist1h2ao	ENSMUST00000091745	GO:0000786(nucleosome);GO:0000790(nuclear chromatin);GO:0003677(DNA binding);GO:0005634(nucleus);GO:0005694(chromosome);GO:0006325(chromatin organization);GO:0006342(chromatin silencing);GO:0008285(negative regulation of cell population proliferation);GO:0019899(enzyme binding);GO:0046982(protein heterodimerization activity)	04217(Necroptosis);05034(Alcoholism);05322(Systemic lupus erythematosus)	K11251	NA	histone cluster 1, H2ao [Source:MGI Symbol;Acc:MGI:2448302]	protein_coding	186.402	144.716	249.702	83.8265	150.223	79.6907	1.85128	0.888523	0.00366988	0.332815	up	no
MSTRG.12078	Tspo2	ENSMUST00000024794;ENSMUST00000162481	GO:0005783(endoplasmic reticulum);GO:0005789(endoplasmic reticulum membrane);GO:0005886(plasma membrane);GO:0015171(amino acid transmembrane transporter activity);GO:0015485(cholesterol binding);GO:0016020(membrane);GO:0016021(integral component of membrane);GO:0089718(amino acid import across plasma membrane);GO:0089718(amino acid import across plasma membrane)	NA	NA	NA	translocator protein 2 [Source:MGI Symbol;Acc:MGI:1917276]	protein_coding	6.0823	5.46034	6.86762	2.00332	5.03506	1.96129	2.04566	1.03257	0.00369791	0.333764	up	no
MSTRG.2735	Lrp11	ENSMUST00000135907;ENSMUST00000019931;ENSMUST00000134346;ENSMUST00000124961	GO:0005515(protein binding);GO:0005575(cellular_component);GO:0006897(endocytosis);GO:0009408(response to heat);GO:0009409(response to cold);GO:0009414(response to water deprivation);GO:0009612(response to mechanical stimulus);GO:0016020(membrane);GO:0016021(integral component of membrane);GO:0033555(multicellular organismal response to stress);GO:0035902(response to immobilization stress);GO:004…	NA	NA	NA	low density lipoprotein receptor-related protein 11 [Source:MGI Symbol;Acc:MGI:2442989]	protein_coding	1.51379	0.672615	1.53792	0.713669	0.507716	0.65489	1.98496	0.989108	0.00374295	0.335576	up	no
MSTRG.7324	H2ac6;H2ac8	ENSMUST00000171127;ENSMUST00000102969	GO:0000786(nucleosome);GO:0000790(nuclear chromatin);GO:0003677(DNA binding);GO:0005634(nucleus);GO:0005694(chromosome);GO:0006325(chromatin organization);GO:0006342(chromatin silencing);GO:0008285(negative regulation of cell population proliferation);GO:0019899(enzyme binding);GO:0046982(protein heterodimerization activity);GO:0046982(protein heterodimerization activity)	04217(Necroptosis);05034(Alcoholism);05322(Systemic lupus erythematosus);05322(Systemic lupus erythematosus)	K11251	NA	H2A clustered histone 6 [Source:MGI Symbol;Acc:MGI:2448287];H2A clustered histone 8 [Source:MGI Symbol;Acc:MGI:2448290]	protein_coding	95.8353	84.3603	120.371	47.1228	80.9431	41.1674	1.77605	0.82867	0.00380245	0.340103	up	no
MSTRG.5309	Hspb9	ENSMUST00000169833;ENSMUST00000017976	GO:0003674(molecular_function);GO:0005634(nucleus);GO:0005737(cytoplasm);GO:0008150(biological_process);GO:0008150(biological_process)	NA	K09547	NA	heat shock protein, alpha-crystallin-related, B9 [Source:MGI Symbol;Acc:MGI:1922732]	protein_coding	0.248966	0.381316	0.260984	0.744486	1.32838	0.660171	0.326109	-1.61658	0.00391781	0.348768	down	no
MSTRG.23100	Pih1d1	ENSMUST00000210139;ENSMUST00000107811;ENSMUST00000209847;ENSMUST00000209954;ENSMUST00000085375;ENSMUST00000211709;ENSMUST00000211414	GO:0000492(box C/D snoRNP assembly);GO:0001164(RNA polymerase I core promoter sequence-specific DNA binding);GO:0001188(RNA polymerase I preinitiation complex assembly);GO:0005515(protein binding);GO:0005634(nucleus);GO:0005730(nucleolus);GO:0005737(cytoplasm);GO:0006338(chromatin remodeling);GO:0006364(rRNA processing);GO:0019901(protein kinase binding);GO:0030855(epithelial cell differentiation…	NA	NA	NA	PIH1 domain containing 1 [Source:MGI Symbol;Acc:MGI:1916095]	protein_coding	4.59297	4.14783	4.91321	3.25872	3.18387	3.40914	1.38595	0.470876	0.00399902	0.351668	up	no
MSTRG.4465	Hint1	ENSMUST00000020504;ENSMUST00000117710	GO:0000118(histone deacetylase complex);GO:0000166(nucleotide binding);GO:0003824(catalytic activity);GO:0005634(nucleus);GO:0005654(nucleoplasm);GO:0005737(cytoplasm);GO:0005829(cytosol);GO:0005886(plasma membrane);GO:0006355(regulation of transcription, DNA-templated);GO:0006915(apoptotic process);GO:0009154(purine ribonucleotide catabolic process);GO:0016020(membrane);GO:0016021(integral compo…	NA	K02503	NA	histidine triad nucleotide binding protein 1 [Source:MGI Symbol;Acc:MGI:1321133]	protein_coding	20.7389	14.6378	28.4514	15.2156	11.4189	9.49039	1.76687	0.821199	0.00402668	0.351822	up	no
MSTRG.25222	Mt1	ENSMUST00000034215;ENSMUST00000211807;ENSMUST00000212291	GO:0005507(copper ion binding);GO:0005634(nucleus);GO:0005737(cytoplasm);GO:0005764(lysosome);GO:0005829(cytosol);GO:0006875(cellular metal ion homeostasis);GO:0006882(cellular zinc ion homeostasis);GO:0007263(nitric oxide mediated signal transduction);GO:0008270(zinc ion binding);GO:0010273(detoxification of copper ion);GO:0035924(cellular response to vascular endothelial growth factor stimulus)…	04978(Mineral absorption);04978(Mineral absorption)	K14739	NA	metallothionein 1 [Source:MGI Symbol;Acc:MGI:97171]	protein_coding	1.8975	2.22163	4.7664	1.37119	1.61933	1.15974	2.14096	1.09826	0.00414097	0.357064	up	no
MSTRG.5877	Pdia6	ENSMUST00000057288;ENSMUST00000239402	GO:0003756(protein disulfide isomerase activity);GO:0005615(extracellular space);GO:0005783(endoplasmic reticulum);GO:0005788(endoplasmic reticulum lumen);GO:0005793(endoplasmic reticulum-Golgi intermediate compartment);GO:0005829(cytosol);GO:0015037(peptide disulfide oxidoreductase activity);GO:0045454(cell redox homeostasis);GO:0055114(oxidation-reduction process);GO:0055114(oxidation-reduction…	04141(Protein processing in endoplasmic reticulum);04141(Protein processing in endoplasmic reticulum)	K09584	EC:5.3.4.1	protein disulfide isomerase associated 6 [Source:MGI Symbol;Acc:MGI:1919103]	protein_coding	14.4603	12.9559	18.6465	11.0263	9.0509	11.2971	1.46817	0.554015	0.00414633	0.357064	up	no
ENSMUSG00000046561	Arsj	ENSMUST00000093976	GO:0003824(catalytic activity);GO:0005576(extracellular region);GO:0008484(sulfuric ester hydrolase activity);GO:0015629(actin cytoskeleton);GO:0016787(hydrolase activity);GO:0046872(metal ion binding)	NA	K12375	EC:3.1.6.-	arylsulfatase J [Source:MGI Symbol;Acc:MGI:2443513]	protein_coding	0.016454	0.015972	0.028143	0	0	0	201.897	7.65747	0.00416136	0.357064	up	no
MSTRG.7292	Hist1h4m	ENSMUST00000104941	GO:0000228(nuclear chromosome);GO:0000786(nucleosome);GO:0000788(nuclear nucleosome);GO:0003677(DNA binding);GO:0005515(protein binding);GO:0005634(nucleus);GO:0005654(nucleoplasm);GO:0005694(chromosome);GO:0006334(nucleosome assembly);GO:0006335(DNA replication-dependent nucleosome assembly);GO:0006336(DNA replication-independent nucleosome assembly);GO:0006352(DNA-templated transcription, initi…	05034(Alcoholism);05203(Viral carcinogenesis);05322(Systemic lupus erythematosus)	K11254	NA	histone cluster 1, H4m [Source:MGI Symbol;Acc:MGI:2448441]	protein_coding	363.845	258.804	488.936	158.567	284.978	148.191	1.87851	0.909592	0.004209	0.358208	up	no
MSTRG.4415	0610009B22Rik	ENSMUST00000007921;ENSMUST00000109098	GO:0003674(molecular_function);GO:0005634(nucleus);GO:0005737(cytoplasm);GO:0006888(endoplasmic reticulum to Golgi vesicle-mediated transport);GO:0016192(vesicle-mediated transport);GO:0030008(TRAPP complex);GO:0048471(perinuclear region of cytoplasm);GO:0048471(perinuclear region of cytoplasm)	NA	K20301	NA	RIKEN cDNA 0610009B22 gene [Source:MGI Symbol;Acc:MGI:1913300]	protein_coding	6.43905	4.82404	6.75664	4.64419	3.22997	2.92781	1.66819	0.738282	0.00420914	0.358208	up	no
MSTRG.20995	Mest	ENSMUST00000124665;ENSMUST00000163949	GO:0003824(catalytic activity);GO:0005783(endoplasmic reticulum);GO:0005789(endoplasmic reticulum membrane);GO:0010883(regulation of lipid storage);GO:0016020(membrane);GO:0016021(integral component of membrane);GO:0016787(hydrolase activity);GO:0032526(response to retinoic acid);GO:0032526(response to retinoic acid)	NA	NA	NA	mesoderm specific transcript [Source:MGI Symbol;Acc:MGI:96968]	protein_coding	1.87431	1.41253	2.00415	1.36813	0.93637	0.973927	1.61388	0.690531	0.00424924	0.358208	up	no
MSTRG.11962	Crisp3	ENSMUST00000026499	GO:0005576(extracellular region);GO:0005615(extracellular space);GO:0030133(transport vesicle);GO:0031410(cytoplasmic vesicle)	NA	K19919	NA	cysteine-rich secretory protein 3 [Source:MGI Symbol;Acc:MGI:102552]	protein_coding	1.60165	0.8685	1.19327	0.714809	0.629731	0.462756	2.02702	1.01936	0.00425485	0.358208	up	no
ENSMUSG00000051528	Olfr424	ENSMUST00000053941;ENSMUST00000214751	GO:0004930(G protein-coupled receptor activity);GO:0004984(olfactory receptor activity);GO:0005886(plasma membrane);GO:0007165(signal transduction);GO:0007186(G protein-coupled receptor signaling pathway);GO:0007608(sensory perception of smell);GO:0016020(membrane);GO:0016021(integral component of membrane);GO:0050896(response to stimulus);GO:0050911(detection of chemical stimulus involved in sen…	04740(Olfactory transduction);04740(Olfactory transduction)	K04257	NA	olfactory receptor 424 [Source:MGI Symbol;Acc:MGI:3030258]	protein_coding	0.018579	0.0421454	0.0851614	0	0	0	486.286	8.92566	0.00425526	0.358208	up	no
MSTRG.16811	Selenbp1	ENSMUST00000090839	GO:0001650(fibrillar center);GO:0005634(nucleus);GO:0005730(nucleolus);GO:0005737(cytoplasm);GO:0005829(cytosol);GO:0008430(selenium binding);GO:0015031(protein transport);GO:0016020(membrane);GO:0016491(oxidoreductase activity);GO:0018549(methanethiol oxidase activity);GO:0050873(brown fat cell differentiation);GO:0055114(oxidation-reduction process)	NA	K17285	NA	selenium binding protein 1 [Source:MGI Symbol;Acc:MGI:96825]	protein_coding	11.5294	7.95638	13.396	7.0789	7.33025	4.01534	1.78468	0.835662	0.00426789	0.358208	up	no
MSTRG.7274	H3c10	ENSMUST00000188775	GO:0000228(nuclear chromosome);GO:0000786(nucleosome);GO:0000788(nuclear nucleosome);GO:0003677(DNA binding);GO:0005515(protein binding);GO:0005634(nucleus);GO:0005654(nucleoplasm);GO:0005694(chromosome);GO:0006334(nucleosome assembly);GO:0006335(DNA replication-dependent nucleosome assembly);GO:0032991(protein-containing complex);GO:0046982(protein heterodimerization activity);GO:0060968(regulat…	05034(Alcoholism);05202(Transcriptional misregulation in cancer);05322(Systemic lupus erythematosus)	K11253	NA	H3 clustered histone 10 [Source:MGI Symbol;Acc:MGI:2448349]	protein_coding	553.245	471.821	812.542	278.56	463.12	325.075	1.72261	0.784599	0.00427946	0.358208	up	no
MSTRG.18435	Ndufs5	ENSMUST00000030401;ENSMUST00000106207;ENSMUST00000106206;ENSMUST00000137312	GO:0003674(molecular_function);GO:0005739(mitochondrion);GO:0005743(mitochondrial inner membrane);GO:0005747(mitochondrial respiratory chain complex I);GO:0005758(mitochondrial intermembrane space);GO:0016020(membrane);GO:0032981(mitochondrial respiratory chain complex I assembly);GO:0055114(oxidation-reduction process);GO:0070469(respirasome);GO:0070469(respirasome)	00190(Oxidative phosphorylation);04714(Thermogenesis);04723(Retrograde endocannabinoid signaling);04932(Non-alcoholic fatty liver disease (NAFLD));05010(Alzheimer disease);05012(Parkinson disease);05016(Huntington disease);05016(Huntington disease)	K03938	NA	NADH:ubiquinone oxidoreductase core subunit S5 [Source:MGI Symbol;Acc:MGI:1890889]	protein_coding	8.71486	6.74506	12.9729	6.1363	5.35257	5.04464	1.71971	0.782163	0.00440928	0.359456	up	no
MSTRG.25242	Coq9	ENSMUST00000034234	GO:0005739(mitochondrion);GO:0005743(mitochondrial inner membrane);GO:0006120(mitochondrial electron transport, NADH to ubiquinone);GO:0006744(ubiquinone biosynthetic process);GO:0008289(lipid binding);GO:0042803(protein homodimerization activity)	NA	K18587	NA	coenzyme Q9 [Source:MGI Symbol;Acc:MGI:1915164]	protein_coding	4.49588	3.66716	4.22521	3.07628	2.95854	3.02441	1.36747	0.451511	0.00445505	0.361625	up	no
MSTRG.5803	Sf3b6	ENSMUST00000046207;ENSMUST00000219128	GO:0000398(mRNA splicing, via spliceosome);GO:0001825(blastocyst formation);GO:0003676(nucleic acid binding);GO:0003723(RNA binding);GO:0003729(mRNA binding);GO:0005634(nucleus);GO:0005681(spliceosomal complex);GO:0005684(U2-type spliceosomal complex);GO:0005686(U2 snRNP);GO:0005689(U12-type spliceosomal complex);GO:0006397(mRNA processing);GO:0008380(RNA splicing);GO:0071011(precatalytic spliceo…	03040(Spliceosome);03040(Spliceosome)	K12833	NA	splicing factor 3B, subunit 6 [Source:MGI Symbol;Acc:MGI:1913305]	protein_coding	10.8434	9.70452	13.3091	8.15994	8.02795	7.16188	1.44999	0.536046	0.0044889	0.363591	up	no
MSTRG.25610	Cox4i1	ENSMUST00000181795;ENSMUST00000034276;ENSMUST00000181586	GO:0004129(cytochrome-c oxidase activity);GO:0005515(protein binding);GO:0005654(nucleoplasm);GO:0005739(mitochondrion);GO:0005743(mitochondrial inner membrane);GO:0005751(mitochondrial respiratory chain complex IV);GO:0005829(cytosol);GO:0006119(oxidative phosphorylation);GO:0006123(mitochondrial electron transport, cytochrome c to oxygen);GO:0007584(response to nutrient);GO:0016020(membrane);GO…	00190(Oxidative phosphorylation);04260(Cardiac muscle contraction);04714(Thermogenesis);04932(Non-alcoholic fatty liver disease (NAFLD));05010(Alzheimer disease);05012(Parkinson disease);05016(Huntington disease);05016(Huntington disease)	K02263	NA	cytochrome c oxidase subunit 4I1 [Source:MGI Symbol;Acc:MGI:88473]	protein_coding	32.8456	26.0545	39.6695	23.8347	21.9264	20.5838	1.48572	0.571158	0.00453504	0.365759	up	no
ENSMUSG00000038522	Mfsd4b1	ENSMUST00000163705	GO:0005355(glucose transmembrane transporter activity);GO:0005575(cellular_component);GO:0005886(plasma membrane);GO:0006811(ion transport);GO:0006814(sodium ion transport);GO:0008643(carbohydrate transport);GO:0015293(symporter activity);GO:0016020(membrane);GO:0016021(integral component of membrane);GO:0016324(apical plasma membrane);GO:0022857(transmembrane transporter activity);GO:0055085(tra…	NA	K08175	NA	major facilitator superfamily domain containing 4B1 [Source:MGI Symbol;Acc:MGI:2143575]	protein_coding	0	0	0	0.032629	0.0107682	0.0248239	0.00439747	-7.82911	0.00460858	0.369366	down	no
MSTRG.13076	BC031181;Rpl17	ENSMUST00000237263;ENSMUST00000040284;ENSMUST00000236421;ENSMUST00000237431	GO:0005783(endoplasmic reticulum);GO:0005811(lipid droplet);GO:0003735(structural constituent of ribosome);GO:0005840(ribosome);GO:0006412(translation);GO:0015934(large ribosomal subunit)	03010(Ribosome)	K02880	NA	cDNA sequence BC031181 [Source:MGI Symbol;Acc:MGI:3039614];ribosomal protein L17 [Source:MGI Symbol;Acc:MGI:2448270]	protein_coding	27.4467	23.1281	31.1213	18.885	14.6855	22.0678	1.46834	0.55419	0.00460912	0.369366	up	no
MSTRG.17733	Dctn3	ENSMUST00000171641;ENSMUST00000030158	GO:0000775(chromosome, centromeric region);GO:0000776(kinetochore);GO:0000777(condensed chromosome kinetochore);GO:0003674(molecular_function);GO:0005694(chromosome);GO:0005730(nucleolus);GO:0005737(cytoplasm);GO:0005813(centrosome);GO:0005815(microtubule organizing center);GO:0005819(spindle);GO:0005829(cytosol);GO:0005856(cytoskeleton);GO:0005869(dynactin complex);GO:0005874(microtubule);GO:000…	NA	K10425	NA	dynactin 3 [Source:MGI Symbol;Acc:MGI:1859251]	protein_coding	6.41602	6.57113	4.54336	4.56667	3.56975	3.88836	1.45787	0.543858	0.0046425	0.370468	up	no
MSTRG.6480	Erh	ENSMUST00000021559;ENSMUST00000218740;ENSMUST00000218364;ENSMUST00000166931	GO:0001649(osteoblast differentiation);GO:0005634(nucleus);GO:0007049(cell cycle);GO:0008327(methyl-CpG binding);GO:0016020(membrane);GO:0030496(midbody);GO:0034709(methylosome);GO:0034709(methylosome)	NA	NA	NA	ERH mRNA splicing and mitosis factor [Source:MGI Symbol;Acc:MGI:108089]	protein_coding	9.41496	7.64149	11.139	6.7031	6.68893	5.39982	1.50041	0.585353	0.00473686	0.374827	up	no
ENSMUSG00000028019	Pdgfc	ENSMUST00000029652	GO:0005161(platelet-derived growth factor receptor binding);GO:0005576(extracellular region);GO:0005615(extracellular space);GO:0005634(nucleus);GO:0005737(cytoplasm);GO:0005829(cytosol);GO:0005886(plasma membrane);GO:0007171(activation of transmembrane receptor protein tyrosine kinase activity);GO:0007275(multicellular organism development);GO:0008083(growth factor activity);GO:0008284(positive …	01521(EGFR tyrosine kinase inhibitor resistance);04010(MAPK signaling pathway);04014(Ras signaling pathway);04015(Rap1 signaling pathway);04072(Phospholipase D signaling pathway);04151(PI3K-Akt signaling pathway);04510(Focal adhesion);04540(Gap junction);04810(Regulation of actin cytoskeleton);05215(Prostate cancer);05218(Melanoma);05231(Choline metabolism in cancer)	K05450	NA	platelet-derived growth factor, C polypeptide [Source:MGI Symbol;Acc:MGI:1859631]	protein_coding	0.347618	0.222812	0.233011	0.462693	0.547736	0.478309	0.53968	-0.889823	0.00480716	0.37733	down	no
MSTRG.12076	B430306N03Rik	ENSMUST00000049614	GO:0009986(cell surface);GO:0016020(membrane);GO:0016021(integral component of membrane);GO:0038023(signaling receptor activity);GO:0045088(regulation of innate immune response)	NA	NA	NA	RIKEN cDNA B430306N03 gene [Source:MGI Symbol;Acc:MGI:2443478]	protein_coding	1.25119	1.14655	1.60458	2.42184	2.00106	2.00642	0.622511	-0.683829	0.00480847	0.37733	down	no
ENSMUSG00000021804	Rgr	ENSMUST00000225070	GO:0001750(photoreceptor outer segment);GO:0004930(G protein-coupled receptor activity);GO:0005887(integral component of plasma membrane);GO:0007165(signal transduction);GO:0007186(G protein-coupled receptor signaling pathway);GO:0007601(visual perception);GO:0007602(phototransduction);GO:0008020(G protein-coupled photoreceptor activity);GO:0009584(detection of visible light);GO:0009881(photorece…	NA	K04254	NA	retinal G protein coupled receptor [Source:MGI Symbol;Acc:MGI:1929473]	protein_coding	0	0	0	0.0231259	0.00891264	0.016807	0.00614181	-7.34712	0.00489139	0.377781	down	no
MSTRG.4444	Uqcrq	ENSMUST00000061326;ENSMUST00000109019	GO:0005515(protein binding);GO:0005739(mitochondrion);GO:0005743(mitochondrial inner membrane);GO:0005750(mitochondrial respiratory chain complex III);GO:0006122(mitochondrial electron transport, ubiquinol to cytochrome c);GO:0008121(ubiquinol-cytochrome-c reductase activity);GO:0016020(membrane);GO:0016021(integral component of membrane);GO:0021539(subthalamus development);GO:0021548(pons develo…	00190(Oxidative phosphorylation);04260(Cardiac muscle contraction);04714(Thermogenesis);04932(Non-alcoholic fatty liver disease (NAFLD));05010(Alzheimer disease);05012(Parkinson disease);05016(Huntington disease);05016(Huntington disease)	K00418	NA	ubiquinol-cytochrome c reductase, complex III subunit VII [Source:MGI Symbol;Acc:MGI:107807]	protein_coding	12.5181	9.11823	14.3903	8.47773	8.11449	6.38174	1.56815	0.649063	0.0048931	0.377781	up	no
MSTRG.8955	4931414P19Rik	ENSMUST00000022786	GO:0005575(cellular_component);GO:0005576(extracellular region);GO:0010628(positive regulation of gene expression);GO:0030154(cell differentiation);GO:0048856(anatomical structure development)	NA	NA	NA	RIKEN cDNA 4931414P19 gene [Source:MGI Symbol;Acc:MGI:1921609]	protein_coding	1.42424	1.37421	1.41517	1.02352	0.936497	1.00383	1.42168	0.507593	0.00489618	0.377781	up	no
MSTRG.3872	Spryd4	ENSMUST00000061995	GO:0003674(molecular_function);GO:0005515(protein binding);GO:0005634(nucleus);GO:0005739(mitochondrion);GO:0008150(biological_process)	NA	NA	NA	SPRY domain containing 4 [Source:MGI Symbol;Acc:MGI:1913951]	protein_coding	4.17071	3.29045	4.65572	3.08848	2.4013	2.35454	1.54467	0.627298	0.00490035	0.377781	up	no
MSTRG.10036	Snu13	ENSMUST00000080622	GO:0000398(mRNA splicing, via spliceosome);GO:0000470(maturation of LSU-rRNA);GO:0000492(box C/D snoRNP assembly);GO:0001651(dense fibrillar component);GO:0003723(RNA binding);GO:0005634(nucleus);GO:0005681(spliceosomal complex);GO:0005690(U4atac snRNP);GO:0005730(nucleolus);GO:0005886(plasma membrane);GO:0006397(mRNA processing);GO:0007338(single fertilization);GO:0008380(RNA splicing);GO:003049…	03008(Ribosome biogenesis in eukaryotes);03040(Spliceosome)	K12845	NA	SNU13 homolog, small nuclear ribonucleoprotein (U4/U6.U5) [Source:MGI Symbol;Acc:MGI:893586]	protein_coding	9.0446	8.09201	9.99049	7.12858	6.48248	5.50094	1.41938	0.505256	0.00490167	0.377781	up	no
MSTRG.2435	Atp1a2	ENSMUST00000097464;ENSMUST00000085913	GO:0000166(nucleotide binding);GO:0001504(neurotransmitter uptake);GO:0001662(behavioral fear response);GO:0002026(regulation of the force of heart contraction);GO:0002087(regulation of respiratory gaseous exchange by nervous system process);GO:0005391(sodium:potassium-exchanging ATPase activity);GO:0005515(protein binding);GO:0005524(ATP binding);GO:0005737(cytoplasm);GO:0005768(endosome);GO:000…	04022(cGMP-PKG signaling pathway);04024(cAMP signaling pathway);04260(Cardiac muscle contraction);04261(Adrenergic signaling in cardiomyocytes);04911(Insulin secretion);04918(Thyroid hormone synthesis);04919(Thyroid hormone signaling pathway);04925(Aldosterone synthesis and secretion);04960(Aldosterone-regulated sodium reabsorption);04961(Endocrine and other factor-regulated calcium reabsorption)…	K01539	EC:7.2.2.13	ATPase, Na+/K+ transporting, alpha 2 polypeptide [Source:MGI Symbol;Acc:MGI:88106]	protein_coding	0.393366	0.352474	0.30523	0.502108	0.533703	0.79201	0.57504	-0.798266	0.00491101	0.377781	down	no
MSTRG.26251	Timm8b	ENSMUST00000044051	GO:0005739(mitochondrion);GO:0005743(mitochondrial inner membrane);GO:0005758(mitochondrial intermembrane space);GO:0015031(protein transport);GO:0016020(membrane);GO:0046872(metal ion binding);GO:0072321(chaperone-mediated protein transport)	NA	K17780	NA	translocase of inner mitochondrial membrane 8B [Source:MGI Symbol;Acc:MGI:1353424]	protein_coding	20.6721	14.1932	27.4536	13.1957	13.1977	9.04686	1.75842	0.814277	0.00495487	0.377781	up	no
ENSMUSG00000027674	Pex5l	ENSMUST00000194016;ENSMUST00000192093;ENSMUST00000108224;ENSMUST00000108225	GO:0000268(peroxisome targeting sequence binding);GO:0005052(peroxisome matrix targeting signal-1 binding);GO:0005221(intracellular cyclic nucleotide activated cation channel activity);GO:0005515(protein binding);GO:0005737(cytoplasm);GO:0005778(peroxisomal membrane);GO:0005829(cytosol);GO:0016020(membrane);GO:0016560(protein import into peroxisome matrix, docking);GO:0017071(intracellular cyclic…	04146(Peroxisome);04146(Peroxisome)	K13342	NA	peroxisomal biogenesis factor 5-like [Source:MGI Symbol;Acc:MGI:1916672]	protein_coding	0.150732	0.558375	0.144341	0.152571	0.0536683	0.0791106	2.99088	1.58057	0.00495709	0.377781	up	no
MSTRG.15063	Mapk8ip1	ENSMUST00000050312;ENSMUST00000111279	GO:0005078(MAP-kinase scaffold activity);GO:0005515(protein binding);GO:0005634(nucleus);GO:0005737(cytoplasm);GO:0005739(mitochondrion);GO:0005783(endoplasmic reticulum);GO:0005789(endoplasmic reticulum membrane);GO:0005829(cytosol);GO:0005886(plasma membrane);GO:0006355(regulation of transcription, DNA-templated);GO:0007165(signal transduction);GO:0007258(JUN phosphorylation);GO:0008432(JUN kin…	04010(MAPK signaling pathway);04010(MAPK signaling pathway)	K04434	NA	mitogen-activated protein kinase 8 interacting protein 1 [Source:MGI Symbol;Acc:MGI:1309464]	protein_coding	0.794553	0.724978	0.633544	0.481757	0.404407	0.537196	1.51267	0.597098	0.00498053	0.377781	up	no
MSTRG.7375	Rps18-ps5	ENSMUST00000223428	GO:0003676(nucleic acid binding);GO:0003723(RNA binding);GO:0003735(structural constituent of ribosome);GO:0005829(cytosol);GO:0005840(ribosome);GO:0006412(translation);GO:0015935(small ribosomal subunit)	NA	NA	NA	ribosomal protein S18, pseudogene 5 [Source:MGI Symbol;Acc:MGI:3649931]	protein_coding	104.559	79.0901	150.082	82.8277	58.11	58.9577	1.66953	0.739438	0.00500178	0.377841	up	no
ENSMUSG00000035372	1810055G02Rik	ENSMUST00000237320;ENSMUST00000039048;ENSMUST00000235837;ENSMUST00000237955	GO:0003674(molecular_function);GO:0005575(cellular_component);GO:0005794(Golgi apparatus);GO:0005886(plasma membrane);GO:0008150(biological_process);GO:0016020(membrane);GO:0016021(integral component of membrane);GO:0016021(integral component of membrane)	NA	NA	NA	RIKEN cDNA 1810055G02 gene [Source:MGI Symbol;Acc:MGI:1919306]	protein_coding	0.988667	0.728653	1.09703	0.618923	0.515309	0.445636	1.78138	0.832998	0.00500787	0.377841	up	no
ENSMUSG00000050818	Olfr330	ENSMUST00000213188;ENSMUST00000134055	GO:0004930(G protein-coupled receptor activity);GO:0004984(olfactory receptor activity);GO:0005886(plasma membrane);GO:0007165(signal transduction);GO:0007186(G protein-coupled receptor signaling pathway);GO:0007608(sensory perception of smell);GO:0016020(membrane);GO:0016021(integral component of membrane);GO:0050896(response to stimulus);GO:0050911(detection of chemical stimulus involved in sen…	04740(Olfactory transduction);04740(Olfactory transduction)	K04257	NA	olfactory receptor 330 [Source:MGI Symbol;Acc:MGI:3030164]	protein_coding	0.066114	0.022202	0.00413737	0	0	0	308.178	8.26762	0.0050252	0.377841	up	no
MSTRG.10322	Atp5g2	ENSMUST00000185641;ENSMUST00000075630;ENSMUST00000187160;ENSMUST00000186952	GO:0000276(mitochondrial proton-transporting ATP synthase complex, coupling factor F(o));GO:0005739(mitochondrion);GO:0006811(ion transport);GO:0008289(lipid binding);GO:0015078(proton transmembrane transporter activity);GO:0015986(ATP synthesis coupled proton transport);GO:0016020(membrane);GO:0016021(integral component of membrane);GO:0022834(ligand-gated channel activity);GO:0031966(mitochondr…	00190(Oxidative phosphorylation);04714(Thermogenesis);05010(Alzheimer disease);05012(Parkinson disease);05016(Huntington disease);05016(Huntington disease)	K02128	NA	ATP synthase, H+ transporting, mitochondrial F0 complex, subunit C2 (subunit 9) [Source:MGI Symbol;Acc:MGI:1915192]	protein_coding	24.7611	18.6969	27.8309	18.6136	12.8085	15.5816	1.51667	0.600904	0.00504399	0.378145	up	no
MSTRG.2210	Mrps14	ENSMUST00000135680;ENSMUST00000097193	GO:0003735(structural constituent of ribosome);GO:0005515(protein binding);GO:0005739(mitochondrion);GO:0005763(mitochondrial small ribosomal subunit);GO:0005840(ribosome);GO:0006412(translation);GO:0015935(small ribosomal subunit);GO:0032543(mitochondrial translation);GO:0032543(mitochondrial translation)	03010(Ribosome);03010(Ribosome)	K02954	NA	mitochondrial ribosomal protein S14 [Source:MGI Symbol;Acc:MGI:1928141]	protein_coding	7.71348	5.96869	7.02607	5.66186	4.41323	4.1319	1.45761	0.543604	0.00510661	0.380176	up	no
ENSMUSG00000026125	Prss39	ENSMUST00000027299	GO:0001669(acrosomal vesicle);GO:0004252(serine-type endopeptidase activity);GO:0005576(extracellular region);GO:0005615(extracellular space);GO:0006508(proteolysis);GO:0031410(cytoplasmic vesicle)	NA	NA	NA	protease, serine 39 [Source:MGI Symbol;Acc:MGI:1270856]	protein_coding	0.0285612	0.0632721	0.0732085	0	0	0	550.139	9.10365	0.00518765	0.380949	up	no
MSTRG.11474	Nme3;Mrps34	ENSMUST00000024978;ENSMUST00000043907	GO:0000166(nucleotide binding);GO:0004550(nucleoside diphosphate kinase activity);GO:0005524(ATP binding);GO:0005739(mitochondrion);GO:0006165(nucleoside diphosphate phosphorylation);GO:0006183(GTP biosynthetic process);GO:0006228(UTP biosynthetic process);GO:0006241(CTP biosynthetic process);GO:0009117(nucleotide metabolic process);GO:0016301(kinase activity);GO:0016310(phosphorylation);GO:00167…	00230(Purine metabolism);00240(Pyrimidine metabolism);00983(Drug metabolism - other enzymes)	K00940;K17412	EC:2.7.4.6	NME/NM23 nucleoside diphosphate kinase 3 [Source:MGI Symbol;Acc:MGI:1930182];mitochondrial ribosomal protein S34 [Source:MGI Symbol;Acc:MGI:1930188]	protein_coding	1.3017	1.17654	1.91549	0.896063	0.888657	0.764157	1.72379	0.785583	0.00522694	0.382346	up	no
MSTRG.14545	Ptges2	ENSMUST00000028162	GO:0000139(Golgi membrane);GO:0001516(prostaglandin biosynthetic process);GO:0003677(DNA binding);GO:0005515(protein binding);GO:0005634(nucleus);GO:0005737(cytoplasm);GO:0005739(mitochondrion);GO:0005794(Golgi apparatus);GO:0005829(cytosol);GO:0006629(lipid metabolic process);GO:0006631(fatty acid metabolic process);GO:0006633(fatty acid biosynthetic process);GO:0006693(prostaglandin metabolic p…	00590(Arachidonic acid metabolism)	K05309	EC:5.3.99.3	prostaglandin E synthase 2 [Source:MGI Symbol;Acc:MGI:1917592]	protein_coding	2.12235	1.38155	1.82859	1.33352	1.0488	1.09104	1.53525	0.618478	0.00531535	0.387313	up	no
MSTRG.11587	Rpl10a	ENSMUST00000233427;ENSMUST00000042334;ENSMUST00000232867;ENSMUST00000233937	GO:0003723(RNA binding);GO:0003735(structural constituent of ribosome);GO:0005840(ribosome);GO:0006412(translation);GO:0015934(large ribosomal subunit);GO:0022625(cytosolic large ribosomal subunit);GO:0045471(response to ethanol);GO:0045471(response to ethanol)	03010(Ribosome);03010(Ribosome)	K02865	NA	ribosomal protein L10A [Source:MGI Symbol;Acc:MGI:1343877]	protein_coding	72.5372	49.7056	93.2958	56.1685	34.9158	36.3983	1.69073	0.757646	0.00534014	0.388369	up	no
MSTRG.18196	Fam151a	ENSMUST00000047620	GO:0003674(molecular_function);GO:0008150(biological_process);GO:0016020(membrane);GO:0016021(integral component of membrane)	NA	NA	NA	family with sequence simliarity 151, member A [Source:MGI Symbol;Acc:MGI:2657115]	protein_coding	0.33363	0.230593	0.670659	0.067592	0.175176	0.149927	3.14463	1.65289	0.00537463	0.389377	up	no
MSTRG.25550	Gm10721	ENSMUST00000143083	GO:0003674(molecular_function);GO:0005575(cellular_component);GO:0008150(biological_process);GO:0016020(membrane);GO:0016021(integral component of membrane)	NA	NA	NA	predicted gene 10721 [Source:MGI Symbol;Acc:MGI:3641688]	protein_coding	0.575587	0.305601	0.575738	0.058909	0.188722	0.034493	5.16413	2.36853	0.005419	0.389717	up	no
MSTRG.12236	Ndufv2	ENSMUST00000143987;ENSMUST00000024909;ENSMUST00000147484;ENSMUST00000138847	GO:0005739(mitochondrion);GO:0005743(mitochondrial inner membrane);GO:0005747(mitochondrial respiratory chain complex I);GO:0006120(mitochondrial electron transport, NADH to ubiquinone);GO:0007399(nervous system development);GO:0008137(NADH dehydrogenase (ubiquinone) activity);GO:0016020(membrane);GO:0016491(oxidoreductase activity);GO:0043209(myelin sheath);GO:0046872(metal ion binding);GO:00487…	00190(Oxidative phosphorylation);04714(Thermogenesis);04723(Retrograde endocannabinoid signaling);04932(Non-alcoholic fatty liver disease (NAFLD));05010(Alzheimer disease);05012(Parkinson disease);05016(Huntington disease);05016(Huntington disease)	K03943	1.6.99.3;EC:7.1.1.2	NADH:ubiquinone oxidoreductase core subunit V2 [Source:MGI Symbol;Acc:MGI:1920150]	protein_coding	14.9051	11.8394	16.4433	10.8822	9.47099	10.1382	1.41639	0.502221	0.00543081	0.389717	up	no
MSTRG.2302	Rcsd1	ENSMUST00000097474;ENSMUST00000040357	GO:0003009(skeletal muscle contraction);GO:0005575(cellular_component);GO:0051015(actin filament binding);GO:0071474(cellular hyperosmotic response);GO:0071474(cellular hyperosmotic response)	NA	K18615	NA	RCSD domain containing 1 [Source:MGI Symbol;Acc:MGI:2676394]	protein_coding	3.36401	4.86346	3.49566	5.31878	5.94946	6.69416	0.652648	-0.615623	0.00544093	0.389717	down	no
MSTRG.1014	Sdhaf4	ENSMUST00000027338	GO:0005739(mitochondrion);GO:0005759(mitochondrial matrix);GO:0008177(succinate dehydrogenase (ubiquinone) activity);GO:0034553(mitochondrial respiratory chain complex II assembly);GO:0045087(innate immune response);GO:0045333(cellular respiration)	NA	NA	NA	succinate dehydrogenase complex assembly factor 4 [Source:MGI Symbol;Acc:MGI:1915252]	protein_coding	7.4405	5.44048	6.59473	5.00398	3.43408	4.22291	1.53825	0.621288	0.00555879	0.395135	up	no
MSTRG.7323	H4c3	ENSMUST00000102967	GO:0000228(nuclear chromosome);GO:0000786(nucleosome);GO:0000788(nuclear nucleosome);GO:0003677(DNA binding);GO:0005515(protein binding);GO:0005634(nucleus);GO:0005654(nucleoplasm);GO:0005694(chromosome);GO:0006334(nucleosome assembly);GO:0006335(DNA replication-dependent nucleosome assembly);GO:0006336(DNA replication-independent nucleosome assembly);GO:0006352(DNA-templated transcription, initi…	05034(Alcoholism);05203(Viral carcinogenesis);05322(Systemic lupus erythematosus)	K11254	NA	H4 clustered histone 3 [Source:MGI Symbol;Acc:MGI:2448421]	protein_coding	108.627	81.6622	224.598	58.1258	93.2985	54.1325	2.01836	1.01318	0.00559944	0.397276	up	no
MSTRG.15088	Gm10800	ENSMUST00000099683	GO:0003674(molecular_function);GO:0005575(cellular_component);GO:0008150(biological_process);GO:0016020(membrane);GO:0016021(integral component of membrane)	NA	NA	NA	predicted gene 10800 [Source:MGI Symbol;Acc:MGI:3641657]	protein_coding	34.0407	22.1593	40.3149	3.09183	11.5539	0.834876	6.23459	2.64029	0.00561523	0.397649	up	no
ENSMUSG00000067215	Usp51	ENSMUST00000095755	GO:0003682(chromatin binding);GO:0004843(thiol-dependent ubiquitin-specific protease activity);GO:0005694(chromosome);GO:0006281(DNA repair);GO:0006508(proteolysis);GO:0006511(ubiquitin-dependent protein catabolic process);GO:0006974(cellular response to DNA damage stimulus);GO:0008233(peptidase activity);GO:0008234(cysteine-type peptidase activity);GO:0008270(zinc ion binding);GO:0010564(regulat…	NA	K11366	EC:3.4.19.12	ubiquitin specific protease 51 [Source:MGI Symbol;Acc:MGI:3588217]	protein_coding	0.146012	0.12345	0.121424	0.051109	0.017663	0.025185	4.16026	2.05668	0.00568546	0.399551	up	no
MSTRG.11532	Atp6v0e	ENSMUST00000015719;ENSMUST00000236299;ENSMUST00000167352;ENSMUST00000236346;ENSMUST00000236867	GO:0006811(ion transport);GO:0015078(proton transmembrane transporter activity);GO:0016020(membrane);GO:0016021(integral component of membrane);GO:0016787(hydrolase activity);GO:0033179(proton-transporting V-type ATPase, V0 domain);GO:0046961(proton-transporting ATPase activity, rotational mechanism);GO:0055085(transmembrane transport);GO:1902600(proton transmembrane transport);GO:1902600(proton …	00190(Oxidative phosphorylation);04145(Phagosome);04721(Synaptic vesicle cycle);04966(Collecting duct acid secretion);05165(Human papillomavirus infection);05323(Rheumatoid arthritis);05323(Rheumatoid arthritis)	K02153	NA	ATPase, H+ transporting, lysosomal V0 subunit E [Source:MGI Symbol;Acc:MGI:1328318]	protein_coding	19.0495	11.7283	15.9384	12.233	8.58896	9.71598	1.52978	0.613322	0.00568564	0.399551	up	no
MSTRG.18745	Micos10	ENSMUST00000143971	GO:0003674(molecular_function);GO:0005739(mitochondrion);GO:0005743(mitochondrial inner membrane);GO:0008150(biological_process);GO:0016020(membrane);GO:0016021(integral component of membrane);GO:0061617(MICOS complex)	NA	K17784	NA	mitochondrial contact site and cristae organizing system subunit 10 [Source:MGI Symbol;Acc:MGI:1913628]	protein_coding	11.9099	8.36964	12.8787	7.80532	7.70345	6.3072	1.5199	0.603979	0.00572372	0.399551	up	no
MSTRG.15682	Dynlrb1	ENSMUST00000109682;ENSMUST00000150602	GO:0003774(motor activity);GO:0005515(protein binding);GO:0005737(cytoplasm);GO:0005813(centrosome);GO:0005856(cytoskeleton);GO:0005868(cytoplasmic dynein complex);GO:0005874(microtubule);GO:0007018(microtubule-based movement);GO:0007632(visual behavior);GO:0009416(response to light stimulus);GO:0030286(dynein complex);GO:0042802(identical protein binding);GO:0045505(dynein intermediate chain bin…	NA	K10419	NA	dynein light chain roadblock-type 1 [Source:MGI Symbol;Acc:MGI:1914318]	protein_coding	4.4943	4.94894	6.05884	3.57208	2.70195	3.78156	1.54164	0.624465	0.00577531	0.402194	up	no
ENSMUSG00000028766	Alpl	ENSMUST00000030551;ENSMUST00000133473;ENSMUST00000139951;ENSMUST00000153588	GO:0001958(endochondral ossification);GO:0003006(developmental process involved in reproduction);GO:0003824(catalytic activity);GO:0004035(alkaline phosphatase activity);GO:0005515(protein binding);GO:0005615(extracellular space);GO:0005886(plasma membrane);GO:0016020(membrane);GO:0016311(dephosphorylation);GO:0016462(pyrophosphatase activity);GO:0016787(hydrolase activity);GO:0016791(phosphatase…	00730(Thiamine metabolism);00790(Folate biosynthesis);00790(Folate biosynthesis)	K01077	EC:3.1.3.1	alkaline phosphatase, liver/bone/kidney [Source:MGI Symbol;Acc:MGI:87983]	protein_coding	0.440883	0.220592	0.294639	1.13825	0.367141	0.793394	0.415922	-1.26561	0.00579314	0.402693	down	no
MSTRG.16686	Ssr2	ENSMUST00000195014;ENSMUST00000035785;ENSMUST00000193069;ENSMUST00000192495;ENSMUST00000194604;ENSMUST00000193934	GO:0003674(molecular_function);GO:0005783(endoplasmic reticulum);GO:0005789(endoplasmic reticulum membrane);GO:0016020(membrane);GO:0016021(integral component of membrane);GO:0016021(integral component of membrane)	04141(Protein processing in endoplasmic reticulum);04141(Protein processing in endoplasmic reticulum)	K13250	NA	signal sequence receptor, beta [Source:MGI Symbol;Acc:MGI:1913506]	protein_coding	13.6612	10.3011	18.2219	10.2511	7.5239	8.80434	1.58711	0.666398	0.00581718	0.402915	up	no
ENSMUSG00000006711	D130043K22Rik	ENSMUST00000006893	GO:0001764(neuron migration);GO:0003674(molecular_function);GO:0005768(endosome);GO:0005769(early endosome);GO:0005886(plasma membrane);GO:0007275(multicellular organism development);GO:0007399(nervous system development);GO:0010996(response to auditory stimulus);GO:0016020(membrane);GO:0016021(integral component of membrane);GO:0030517(negative regulation of axon extension);GO:0031410(cytoplasmi…	NA	NA	NA	RIKEN cDNA D130043K22 gene [Source:MGI Symbol;Acc:MGI:3036268]	protein_coding	0.0194989	0.0209307	0.00417559	0	0	0	148.684	7.21611	0.00581768	0.402915	up	no
MSTRG.6528	Riox1	ENSMUST00000053744	GO:0005506(iron ion binding);GO:0005515(protein binding);GO:0005634(nucleus);GO:0005654(nucleoplasm);GO:0005730(nucleolus);GO:0006325(chromatin organization);GO:0006338(chromatin remodeling);GO:0016491(oxidoreductase activity);GO:0016706(2-oxoglutarate-dependent dioxygenase activity);GO:0032453(histone demethylase activity (H3-K4 specific));GO:0034720(histone H3-K4 demethylation);GO:0042254(ribos…	NA	K16914	1.14.11.27;EC:1.14.11.-	ribosomal oxygenase 1 [Source:MGI Symbol;Acc:MGI:1919202]	protein_coding	4.1216	3.32996	4.16194	3.03525	2.49449	2.5531	1.43681	0.522867	0.00587489	0.405389	up	no
MSTRG.7169	Edaradd	ENSMUST00000179308	GO:0005515(protein binding);GO:0007165(signal transduction);GO:1901224(positive regulation of NIK/NF-kappaB signaling)	NA	NA	NA	EDAR (ectodysplasin-A receptor)-associated death domain [Source:MGI Symbol;Acc:MGI:1931001]	protein_coding	1.34655	0.355662	0.672755	1.94776	1.37302	1.93702	0.451705	-1.14655	0.00595487	0.408507	down	no
MSTRG.8230	Esm1	ENSMUST00000038144	GO:0001525(angiogenesis);GO:0002040(sprouting angiogenesis);GO:0005171(hepatocyte growth factor receptor binding);GO:0005178(integrin binding);GO:0005520(insulin-like growth factor binding);GO:0005575(cellular_component);GO:0005576(extracellular region);GO:0008284(positive regulation of cell population proliferation);GO:1902204(positive regulation of hepatocyte growth factor receptor signaling pa…	NA	NA	NA	endothelial cell-specific molecule 1 [Source:MGI Symbol;Acc:MGI:1918940]	protein_coding	2.56025	2.77101	1.73032	1.70278	1.31706	1.49158	1.56526	0.646407	0.00602584	0.410765	up	no
MSTRG.4672	Rpl26	ENSMUST00000128952;ENSMUST00000073471;ENSMUST00000101014	GO:0002181(cytoplasmic translation);GO:0003723(RNA binding);GO:0003735(structural constituent of ribosome);GO:0005515(protein binding);GO:0005654(nucleoplasm);GO:0005730(nucleolus);GO:0005737(cytoplasm);GO:0005840(ribosome);GO:0006364(rRNA processing);GO:0006412(translation);GO:0006977(DNA damage response, signal transduction by p53 class mediator resulting in cell cycle arrest);GO:0015934(large …	03010(Ribosome);03010(Ribosome)	K02898	NA	ribosomal protein L26 [Source:MGI Symbol;Acc:MGI:106022]	protein_coding	4.62623	3.53795	84.6881	3.1124	2.64855	2.35927	11.4347	3.51535	0.00603593	0.410765	up	no
MSTRG.13909	Dusp5	ENSMUST00000038287	GO:0000188(inactivation of MAPK activity);GO:0001706(endoderm formation);GO:0004721(phosphoprotein phosphatase activity);GO:0004725(protein tyrosine phosphatase activity);GO:0005634(nucleus);GO:0005737(cytoplasm);GO:0006470(protein dephosphorylation);GO:0008138(protein tyrosine/serine/threonine phosphatase activity);GO:0008330(protein tyrosine/threonine phosphatase activity);GO:0016311(dephosphor…	04010(MAPK signaling pathway)	K04459	3.1.3.48;EC:3.1.3.16	dual specificity phosphatase 5 [Source:MGI Symbol;Acc:MGI:2685183]	protein_coding	1.08706	4.4916	1.90472	1.28648	0.696114	1.37234	2.23056	1.15741	0.00606303	0.410765	up	no
MSTRG.15133	Eif3m	ENSMUST00000028592;ENSMUST00000148476	GO:0001732(formation of cytoplasmic translation initiation complex);GO:0002183(cytoplasmic translational initiation);GO:0003743(translation initiation factor activity);GO:0005737(cytoplasm);GO:0005852(eukaryotic translation initiation factor 3 complex);GO:0006412(translation);GO:0006413(translational initiation);GO:0016282(eukaryotic 43S preinitiation complex);GO:0031369(translation initiation fa…	NA	K15030	NA	eukaryotic translation initiation factor 3, subunit M [Source:MGI Symbol;Acc:MGI:1351744]	protein_coding	35.5818	27.8336	36.0006	27.4009	21.4553	19.35	1.45758	0.543577	0.00606716	0.410765	up	no
MSTRG.11485	Gnptg	ENSMUST00000038973;ENSMUST00000115154	GO:0000139(Golgi membrane);GO:0003976(UDP-N-acetylglucosamine-lysosomal-enzyme N-acetylglucosaminephosphotransferase activity);GO:0016020(membrane);GO:0043231(intracellular membrane-bounded organelle);GO:0046835(carbohydrate phosphorylation);GO:0046835(carbohydrate phosphorylation)	04142(Lysosome);04142(Lysosome)	K10087	NA	N-acetylglucosamine-1-phosphotransferase, gamma subunit [Source:MGI Symbol;Acc:MGI:2147006]	protein_coding	4.52382	3.58065	4.8096	2.82434	2.46619	3.45296	1.47699	0.562662	0.00613634	0.412863	up	no
MSTRG.636	Morf4l2	ENSMUST00000169418;ENSMUST00000135731;ENSMUST00000080411;ENSMUST00000152150;ENSMUST00000033797;ENSMUST00000164609;ENSMUST00000131923;ENSMUST00000166930;ENSMUST00000155207;ENSMUST00000136650;ENSMUST00000113095;ENSMUST00000113097	GO:0000123(histone acetyltransferase complex);GO:0005634(nucleus);GO:0005654(nucleoplasm);GO:0005730(nucleolus);GO:0005886(plasma membrane);GO:0006281(DNA repair);GO:0006325(chromatin organization);GO:0006342(chromatin silencing);GO:0006355(regulation of transcription, DNA-templated);GO:0006974(cellular response to DNA damage stimulus);GO:0016573(histone acetylation);GO:0016575(histone deacetylat…	NA	K11342	NA	mortality factor 4 like 2 [Source:MGI Symbol;Acc:MGI:1927167]	protein_coding	21.4107	20.3796	23.1305	18.1258	15.2972	14.7343	1.3481	0.430929	0.00618079	0.41354	up	no
MSTRG.3880	Cnpy2	ENSMUST00000219037;ENSMUST00000219836	GO:0005515(protein binding);GO:0005783(endoplasmic reticulum);GO:0010629(negative regulation of gene expression);GO:0010988(regulation of low-density lipoprotein particle clearance);GO:0045716(positive regulation of low-density lipoprotein particle receptor biosynthetic process);GO:0045716(positive regulation of low-density lipoprotein particle receptor biosynthetic process)	NA	K22936	NA	canopy FGF signaling regulator 2 [Source:MGI Symbol;Acc:MGI:1928477]	protein_coding	7.04858	4.03654	7.10168	3.83805	3.67936	3.81401	1.60499	0.682563	0.00618847	0.41354	up	no
MSTRG.12045	Guca1a;1700001C19Rik	ENSMUST00000059348;ENSMUST00000061885	GO:0001750(photoreceptor outer segment);GO:0001917(photoreceptor inner segment);GO:0005509(calcium ion binding);GO:0007601(visual perception);GO:0007602(phototransduction);GO:0008048(calcium sensitive guanylate cyclase activator activity);GO:0010753(positive regulation of cGMP-mediated signaling);GO:0016020(membrane);GO:0030249(guanylate cyclase regulator activity);GO:0031282(regulation of guanyl…	04744(Phototransduction)	K08328	NA	guanylate cyclase activator 1a (retina) [Source:MGI Symbol;Acc:MGI:102770];RIKEN cDNA 1700001C19 gene [Source:MGI Symbol;Acc:MGI:1922712]	protein_coding	0.0228407	0.0251877	0.239959	0	0.0130118	0.00867233	13.2811	3.7313	0.00619023	0.41354	up	no
MSTRG.22815	Rps16	ENSMUST00000082134	GO:0000462(maturation of SSU-rRNA from tricistronic rRNA transcript (SSU-rRNA, 5.8S rRNA, LSU-rRNA));GO:0003723(RNA binding);GO:0003735(structural constituent of ribosome);GO:0005840(ribosome);GO:0006364(rRNA processing);GO:0006412(translation);GO:0015935(small ribosomal subunit);GO:0022627(cytosolic small ribosomal subunit);GO:0042274(ribosomal small subunit biogenesis);GO:1990830(cellular respo…	03010(Ribosome)	K02960	NA	ribosomal protein S16 [Source:MGI Symbol;Acc:MGI:98118]	protein_coding	278.49	209.553	288.358	212.28	141.114	174.451	1.47089	0.556688	0.00627858	0.417089	up	no
ENSMUSG00000029563	Foxp2	ENSMUST00000115470;ENSMUST00000115477;ENSMUST00000031545	GO:0000122(negative regulation of transcription by RNA polymerase II);GO:0000978(RNA polymerase II cis-regulatory region sequence-specific DNA binding);GO:0001227(DNA-binding transcription repressor activity, RNA polymerase II-specific);GO:0002053(positive regulation of mesenchymal cell proliferation);GO:0003677(DNA binding);GO:0003700(DNA-binding transcription factor activity);GO:0005515(protein…	NA	K09409	NA	forkhead box P2 [Source:MGI Symbol;Acc:MGI:2148705]	protein_coding	0.0480921	0.0699716	0.0497109	0.0349684	0.0182925	0.0121221	2.56602	1.35954	0.00630965	0.417089	up	no
MSTRG.6817	Hsp90aa1	ENSMUST00000094361;ENSMUST00000149189;ENSMUST00000021698;ENSMUST00000124156	GO:0000166(nucleotide binding);GO:0001764(neuron migration);GO:0001934(positive regulation of protein phosphorylation);GO:0002134(UTP binding);GO:0002135(CTP binding);GO:0003009(skeletal muscle contraction);GO:0003729(mRNA binding);GO:0005515(protein binding);GO:0005524(ATP binding);GO:0005525(GTP binding);GO:0005634(nucleus);GO:0005737(cytoplasm);GO:0005739(mitochondrion);GO:0005829(cytosol);GO:…	04141(Protein processing in endoplasmic reticulum);04151(PI3K-Akt signaling pathway);04217(Necroptosis);04612(Antigen processing and presentation);04621(NOD-like receptor signaling pathway);04657(IL-17 signaling pathway);04659(Th17 cell differentiation);04914(Progesterone-mediated oocyte maturation);04915(Estrogen signaling pathway);05200(Pathways in cancer);05215(Prostate cancer);05418(Fluid she…	K04079	NA	heat shock protein 90, alpha (cytosolic), class A member 1 [Source:MGI Symbol;Acc:MGI:96250]	protein_coding	65.6764	70.08	93.2945	53.3944	56.3602	35.865	1.57294	0.653463	0.00632448	0.417338	up	no
MSTRG.18214	Magoh	ENSMUST00000030348	GO:0000184(nuclear-transcribed mRNA catabolic process, nonsense-mediated decay);GO:0000381(regulation of alternative mRNA splicing, via spliceosome);GO:0003723(RNA binding);GO:0005634(nucleus);GO:0005681(spliceosomal complex);GO:0005737(cytoplasm);GO:0006397(mRNA processing);GO:0006417(regulation of translation);GO:0007292(female gamete generation);GO:0008380(RNA splicing);GO:0016607(nuclear spec…	03013(RNA transport);03015(mRNA surveillance pathway);03040(Spliceosome)	K12877	NA	mago homolog, exon junction complex core component [Source:MGI Symbol;Acc:MGI:1330312]	protein_coding	27.6356	24.8618	37.1772	21.8479	20.4171	16.3893	1.52887	0.612462	0.00635334	0.417782	up	no
MSTRG.13001	Nedd4l	ENSMUST00000237854;ENSMUST00000235343;ENSMUST00000236736;ENSMUST00000236103;ENSMUST00000238376;ENSMUST00000236764;ENSMUST00000226058;ENSMUST00000235310;ENSMUST00000237644;ENSMUST00000080418	GO:0000209(protein polyubiquitination);GO:0003085(negative regulation of systemic arterial blood pressure);GO:0003254(regulation of membrane depolarization);GO:0004842(ubiquitin-protein transferase activity);GO:0005515(protein binding);GO:0005737(cytoplasm);GO:0005768(endosome);GO:0005771(multivesicular body);GO:0005794(Golgi apparatus);GO:0005886(plasma membrane);GO:0006511(ubiquitin-dependent p…	04120(Ubiquitin mediated proteolysis);04144(Endocytosis);04530(Tight junction);04960(Aldosterone-regulated sodium reabsorption);04960(Aldosterone-regulated sodium reabsorption)	K13305	EC:2.3.2.26	neural precursor cell expressed, developmentally down-regulated gene 4-like [Source:MGI Symbol;Acc:MGI:1933754]	protein_coding	1.11306	1.67163	0.863714	1.55695	2.22608	2.65248	0.566918	-0.818787	0.00643194	0.418926	down	no
MSTRG.7295	Hist1h2ap	ENSMUST00000081342	GO:0000786(nucleosome);GO:0000790(nuclear chromatin);GO:0003677(DNA binding);GO:0005634(nucleus);GO:0005694(chromosome);GO:0006325(chromatin organization);GO:0006342(chromatin silencing);GO:0008285(negative regulation of cell population proliferation);GO:0019899(enzyme binding);GO:0046982(protein heterodimerization activity)	04217(Necroptosis);05034(Alcoholism);05322(Systemic lupus erythematosus)	K11251	NA	histone cluster 1, H2ap [Source:MGI Symbol;Acc:MGI:3710573]	protein_coding	233.468	178.103	332.701	112.239	195.194	111.152	1.77806	0.830307	0.00643733	0.418926	up	no
MSTRG.5055	Vmp1	ENSMUST00000018315;ENSMUST00000143991	GO:0000045(autophagosome assembly);GO:0000407(phagophore assembly site);GO:0000421(autophagosome membrane);GO:0003674(molecular_function);GO:0005730(nucleolus);GO:0005773(vacuole);GO:0005774(vacuolar membrane);GO:0005783(endoplasmic reticulum);GO:0005886(plasma membrane);GO:0006914(autophagy);GO:0007030(Golgi organization);GO:0007155(cell adhesion);GO:0007566(embryo implantation);GO:0012505(endom…	04140(Autophagy - animal);04140(Autophagy - animal)	K21248	NA	vacuole membrane protein 1 [Source:MGI Symbol;Acc:MGI:1923159]	protein_coding	11.3914	11.0116	9.72796	8.39362	8.46446	8.44461	1.26987	0.344676	0.00654733	0.423013	up	no
MSTRG.19902	Cxcl13	ENSMUST00000023840	GO:0002518(lymphocyte chemotaxis across high endothelial venule);GO:0005125(cytokine activity);GO:0005576(extracellular region);GO:0005615(extracellular space);GO:0006935(chemotaxis);GO:0006952(defense response);GO:0006954(inflammatory response);GO:0006955(immune response);GO:0007165(signal transduction);GO:0007166(cell surface receptor signaling pathway);GO:0007204(positive regulation of cytosol…	04060(Cytokine-cytokine receptor interaction);04062(Chemokine signaling pathway)	K10032	NA	chemokine (C-X-C motif) ligand 13 [Source:MGI Symbol;Acc:MGI:1888499]	protein_coding	37.9735	38.6684	47.368	35.9786	20.1234	23.6442	1.55506	0.636968	0.0065562	0.423013	up	no
MSTRG.23768	Rpl27a	ENSMUST00000143107	GO:0003735(structural constituent of ribosome);GO:0005783(endoplasmic reticulum);GO:0005829(cytosol);GO:0005840(ribosome);GO:0006412(translation);GO:0015934(large ribosomal subunit);GO:0022625(cytosolic large ribosomal subunit)	03010(Ribosome)	K02900	NA	ribosomal protein L27A [Source:MGI Symbol;Acc:MGI:1347076]	protein_coding	32.6053	27.2272	47.2675	27.2078	19.8067	21.1424	1.57137	0.652026	0.00659549	0.424072	up	no
ENSMUSG00000028348	Cavin4	ENSMUST00000030033	GO:0005096(GTPase activator activity);GO:0005737(cytoplasm);GO:0005829(cytosol);GO:0005886(plasma membrane);GO:0005901(caveola);GO:0007266(Rho protein signal transduction);GO:0007275(multicellular organism development);GO:0007517(muscle organ development);GO:0010468(regulation of gene expression);GO:0016020(membrane);GO:0030017(sarcomere);GO:0030018(Z disc);GO:0030154(cell differentiation);GO:003…	NA	NA	NA	caveolae associated 4 [Source:MGI Symbol;Acc:MGI:1915266]	protein_coding	0	0	0	0.036752	0.019356	0.058137	0.00262594	-8.57295	0.00661752	0.424072	down	no
MSTRG.14359	Ssna1	ENSMUST00000028342	GO:0005634(nucleus);GO:0005737(cytoplasm);GO:0005813(centrosome);GO:0005815(microtubule organizing center);GO:0005856(cytoskeleton);GO:0036064(ciliary basal body);GO:0042073(intraciliary transport);GO:0042802(identical protein binding);GO:0060830(ciliary receptor clustering involved in smoothened signaling pathway)	NA	K16780	NA	SS nuclear autoantigen 1 [Source:MGI Symbol;Acc:MGI:1915725]	protein_coding	25.2511	15.1264	26.013	16.4907	13.312	11.0961	1.62328	0.698915	0.0066346	0.424371	up	no
MSTRG.5241	Rpl19	ENSMUST00000017548;ENSMUST00000092425	GO:0002181(cytoplasmic translation);GO:0003723(RNA binding);GO:0003735(structural constituent of ribosome);GO:0005730(nucleolus);GO:0005829(cytosol);GO:0005840(ribosome);GO:0006412(translation);GO:0022625(cytosolic large ribosomal subunit);GO:0042788(polysomal ribosome);GO:0070180(large ribosomal subunit rRNA binding);GO:1990932(5.8S rRNA binding);GO:1990932(5.8S rRNA binding)	03010(Ribosome);03010(Ribosome)	K02885	NA	ribosomal protein L19 [Source:MGI Symbol;Acc:MGI:98020]	protein_coding	70.1987	46.5792	93.136	52.5732	33.2248	40.1684	1.66643	0.736759	0.00664468	0.424371	up	no
MSTRG.14277	Commd3	ENSMUST00000061158;ENSMUST00000171845	GO:0003674(molecular_function);GO:0005575(cellular_component);GO:0005634(nucleus);GO:0005737(cytoplasm);GO:0006811(ion transport);GO:0006814(sodium ion transport);GO:0008150(biological_process);GO:0008150(biological_process)	NA	K22559	NA	COMM domain containing 3 [Source:MGI Symbol;Acc:MGI:88218]	protein_coding	11.7325	8.73812	12.6261	9.08905	6.32858	6.08461	1.53922	0.6222	0.00668282	0.425613	up	no
MSTRG.3156	Ppa1	ENSMUST00000020286	GO:0000287(magnesium ion binding);GO:0004427(inorganic diphosphatase activity);GO:0005737(cytoplasm);GO:0005829(cytosol);GO:0006796(phosphate-containing compound metabolic process);GO:0016462(pyrophosphatase activity);GO:0016787(hydrolase activity);GO:0046872(metal ion binding)	00190(Oxidative phosphorylation)	K01507	EC:3.6.1.1	pyrophosphatase (inorganic) 1 [Source:MGI Symbol;Acc:MGI:97831]	protein_coding	4.11904	3.1919	4.28297	2.73994	2.76986	2.60616	1.42853	0.514533	0.00679001	0.427147	up	no
MSTRG.21755	Lsm3	ENSMUST00000206947;ENSMUST00000040607	GO:0000398(mRNA splicing, via spliceosome);GO:0000932(P-body);GO:0000956(nuclear-transcribed mRNA catabolic process);GO:0003723(RNA binding);GO:0005634(nucleus);GO:0005681(spliceosomal complex);GO:0005688(U6 snRNP);GO:0006397(mRNA processing);GO:0008380(RNA splicing);GO:0030629(U6 snRNA 3'-end binding);GO:0033962(cytoplasmic mRNA processing body assembly);GO:0046540(U4/U6 x U5 tri-snRNP complex);…	03018(RNA degradation);03040(Spliceosome);03040(Spliceosome)	K12622	NA	LSM3 homolog, U6 small nuclear RNA and mRNA degradation associated [Source:MGI Symbol;Acc:MGI:1914928]	protein_coding	4.60783	4.13892	5.00704	3.60715	3.29889	2.52334	1.45861	0.544596	0.00684924	0.428257	up	no
MSTRG.26155	Dpagt1;H2ax	ENSMUST00000054708;ENSMUST00000052686	GO:0003975(UDP-N-acetylglucosamine-dolichyl-phosphate N-acetylglucosaminephosphotransferase activity);GO:0003976(UDP-N-acetylglucosamine-lysosomal-enzyme N-acetylglucosaminephosphotransferase activity);GO:0005783(endoplasmic reticulum);GO:0005789(endoplasmic reticulum membrane);GO:0006047(UDP-N-acetylglucosamine metabolic process);GO:0006486(protein glycosylation);GO:0006487(protein N-linked glyc…	00510(N-Glycan biosynthesis);04217(Necroptosis);05034(Alcoholism);05322(Systemic lupus erythematosus)	K01001;K11251	EC:2.7.8.15	dolichyl-phosphate (UDP-N-acetylglucosamine) acetylglucosaminephosphotransferase 1 (GlcNAc-1-P transferase) [Source:MGI Symbol;Acc:MGI:1196396];H2A.X variant histone [Source:MGI Symbol;Acc:MGI:102688]	protein_coding	31.6612	27.6747	56.712	17.9605	29.2383	15.4666	1.85187	0.88898	0.00685301	0.428257	up	no
MSTRG.12738	Wdr55	ENSMUST00000049323	GO:0003674(molecular_function);GO:0005515(protein binding);GO:0005634(nucleus);GO:0005654(nucleoplasm);GO:0005730(nucleolus);GO:0005737(cytoplasm);GO:0006364(rRNA processing)	NA	NA	NA	WD repeat domain 55 [Source:MGI Symbol;Acc:MGI:1915186]	protein_coding	4.78478	4.70153	7.01068	4.06963	3.236	3.44692	1.53424	0.617524	0.00696535	0.43384	up	no
MSTRG.11752	Ndufa7	ENSMUST00000048249	GO:0003735(structural constituent of ribosome);GO:0005739(mitochondrion);GO:0005743(mitochondrial inner membrane);GO:0005747(mitochondrial respiratory chain complex I);GO:0005761(mitochondrial ribosome);GO:0006120(mitochondrial electron transport, NADH to ubiquinone);GO:0008137(NADH dehydrogenase (ubiquinone) activity);GO:0016020(membrane);GO:0032543(mitochondrial translation);GO:0042773(ATP synt…	00190(Oxidative phosphorylation);04714(Thermogenesis);04723(Retrograde endocannabinoid signaling);04932(Non-alcoholic fatty liver disease (NAFLD));05010(Alzheimer disease);05012(Parkinson disease);05016(Huntington disease)	K03951	NA	NADH:ubiquinone oxidoreductase subunit A7 [Source:MGI Symbol;Acc:MGI:1913666]	protein_coding	10.5772	6.87864	10.4447	7.32103	4.96097	5.67083	1.5541	0.636083	0.00701521	0.436226	up	no
MSTRG.12038	Rpl7l1	ENSMUST00000078286;ENSMUST00000233192	GO:0000463(maturation of LSU-rRNA from tricistronic rRNA transcript (SSU-rRNA, 5.8S rRNA, LSU-rRNA));GO:0001825(blastocyst formation);GO:0003723(RNA binding);GO:0003735(structural constituent of ribosome);GO:0005730(nucleolus);GO:0005840(ribosome);GO:0022625(cytosolic large ribosomal subunit);GO:0022625(cytosolic large ribosomal subunit)	NA	NA	NA	ribosomal protein L7-like 1 [Source:MGI Symbol;Acc:MGI:1913479]	protein_coding	8.70756	8.04218	10.1354	7.13467	6.12101	6.58919	1.35477	0.438044	0.00706002	0.436876	up	no
MSTRG.7278	H4c11	ENSMUST00000087714	GO:0000228(nuclear chromosome);GO:0000786(nucleosome);GO:0000788(nuclear nucleosome);GO:0003677(DNA binding);GO:0005515(protein binding);GO:0005634(nucleus);GO:0005654(nucleoplasm);GO:0005694(chromosome);GO:0006334(nucleosome assembly);GO:0006335(DNA replication-dependent nucleosome assembly);GO:0006336(DNA replication-independent nucleosome assembly);GO:0006352(DNA-templated transcription, initi…	05034(Alcoholism);05203(Viral carcinogenesis);05322(Systemic lupus erythematosus)	K11254	NA	H4 clustered histone 11 [Source:MGI Symbol;Acc:MGI:2448436]	protein_coding	101.516	80.3535	174.31	52.9726	90.1936	40.9571	1.93446	0.951934	0.007079	0.436876	up	no
MSTRG.654	Psmd10	ENSMUST00000112978;ENSMUST00000033805	GO:0000122(negative regulation of transcription by RNA polymerase II);GO:0000502(proteasome complex);GO:0005515(protein binding);GO:0005634(nucleus);GO:0005737(cytoplasm);GO:0005829(cytosol);GO:0006915(apoptotic process);GO:0007253(cytoplasmic sequestering of NF-kappaB);GO:0008134(transcription factor binding);GO:0008540(proteasome regulatory particle, base subcomplex);GO:0030307(positive regulat…	NA	K06694	NA	proteasome (prosome, macropain) 26S subunit, non-ATPase, 10 [Source:MGI Symbol;Acc:MGI:1858898]	protein_coding	5.22833	4.45772	6.23986	3.80557	3.68842	3.26344	1.48046	0.566042	0.00709087	0.436876	up	no
ENSMUSG00000021318	Gli3	ENSMUST00000110510;ENSMUST00000130065	GO:0000122(negative regulation of transcription by RNA polymerase II);GO:0000977(RNA polymerase II regulatory region sequence-specific DNA binding);GO:0000978(RNA polymerase II cis-regulatory region sequence-specific DNA binding);GO:0000981(DNA-binding transcription factor activity, RNA polymerase II-specific);GO:0001656(metanephros development);GO:0001658(branching involved in ureteric bud morph…	04024(cAMP signaling pathway);04340(Hedgehog signaling pathway);05200(Pathways in cancer);05217(Basal cell carcinoma);05217(Basal cell carcinoma)	K06230	NA	GLI-Kruppel family member GLI3 [Source:MGI Symbol;Acc:MGI:95729]	protein_coding	0.184517	0.141211	0.142302	0.361259	0.191038	0.334793	0.527601	-0.922481	0.00713819	0.438099	down	no
MSTRG.1258	Hspe1	ENSMUST00000075242	GO:0005524(ATP binding);GO:0005739(mitochondrion);GO:0005759(mitochondrial matrix);GO:0006457(protein folding);GO:0046872(metal ion binding);GO:0051082(unfolded protein binding);GO:0051085(chaperone cofactor-dependent protein refolding);GO:0051087(chaperone binding)	NA	K04078	NA	heat shock protein 1 (chaperonin 10) [Source:MGI Symbol;Acc:MGI:104680]	protein_coding	15.4805	11.8229	22.2165	12.0662	9.80897	8.11289	1.65132	0.72362	0.00716376	0.438333	up	no
MSTRG.12152	Mydgf	ENSMUST00000019723	GO:0001525(angiogenesis);GO:0001934(positive regulation of protein phosphorylation);GO:0001938(positive regulation of endothelial cell proliferation);GO:0005576(extracellular region);GO:0005615(extracellular space);GO:0005783(endoplasmic reticulum);GO:0005793(endoplasmic reticulum-Golgi intermediate compartment);GO:0005794(Golgi apparatus);GO:0006915(apoptotic process);GO:0014068(positive regulat…	NA	NA	NA	myeloid derived growth factor [Source:MGI Symbol;Acc:MGI:2156020]	protein_coding	7.35636	5.08986	7.30369	4.59371	4.52621	4.49673	1.45042	0.536475	0.00725752	0.439352	up	no
MSTRG.2535	Pycr2	ENSMUST00000027802	GO:0004735(pyrroline-5-carboxylate reductase activity);GO:0005737(cytoplasm);GO:0005739(mitochondrion);GO:0006561(proline biosynthetic process);GO:0008652(cellular amino acid biosynthetic process);GO:0016491(oxidoreductase activity);GO:0034599(cellular response to oxidative stress);GO:0055114(oxidation-reduction process);GO:0055129(L-proline biosynthetic process)	00330(Arginine and proline metabolism)	K00286	EC:1.5.1.2	pyrroline-5-carboxylate reductase family, member 2 [Source:MGI Symbol;Acc:MGI:1277956]	protein_coding	6.58938	6.08755	8.43311	4.98604	5.2243	3.98906	1.48669	0.572099	0.00725998	0.439352	up	no
MSTRG.16813	Psmb4	ENSMUST00000005923	GO:0000502(proteasome complex);GO:0001530(lipopolysaccharide binding);GO:0002862(negative regulation of inflammatory response to antigenic stimulus);GO:0004175(endopeptidase activity);GO:0004298(threonine-type endopeptidase activity);GO:0005634(nucleus);GO:0005654(nucleoplasm);GO:0005737(cytoplasm);GO:0005829(cytosol);GO:0005839(proteasome core complex);GO:0006508(proteolysis);GO:0008233(peptidas…	03050(Proteasome)	K02736	EC:3.4.25.1	proteasome (prosome, macropain) subunit, beta type 4 [Source:MGI Symbol;Acc:MGI:1098257]	protein_coding	40.2304	28.7788	40.9504	29.2736	23.0368	23.7435	1.44581	0.53188	0.00726293	0.439352	up	no
MSTRG.19263	Tomm7	ENSMUST00000030851	GO:0005739(mitochondrion);GO:0005741(mitochondrial outer membrane);GO:0005742(mitochondrial outer membrane translocase complex);GO:0015031(protein transport);GO:0016020(membrane);GO:0016021(integral component of membrane);GO:0030150(protein import into mitochondrial matrix);GO:0031647(regulation of protein stability);GO:0098779(positive regulation of mitophagy in response to mitochondrial depolar…	04137(Mitophagy - animal)	K17771	NA	translocase of outer mitochondrial membrane 7 [Source:MGI Symbol;Acc:MGI:1913419]	protein_coding	10.5797	6.33311	13.7031	6.78402	5.82947	5.32255	1.70695	0.771419	0.00730414	0.439704	up	no
MSTRG.26465	Ciao2a	ENSMUST00000034945	GO:0005515(protein binding);GO:0005654(nucleoplasm);GO:0005737(cytoplasm);GO:0005829(cytosol);GO:0007059(chromosome segregation);GO:0016226(iron-sulfur cluster assembly);GO:0046872(metal ion binding);GO:0097361(CIA complex);GO:0097428(protein maturation by iron-sulfur cluster transfer);GO:0106035(protein maturation by [4Fe-4S] cluster transfer)	NA	NA	NA	cytosolic iron-sulfur assembly component 2A [Source:MGI Symbol;Acc:MGI:1915500]	protein_coding	40.4208	31.9349	36.7431	28.9095	26.9511	22.8211	1.38658	0.471534	0.00731919	0.439873	up	no
MSTRG.24223	Psmd13	ENSMUST00000026560;ENSMUST00000130462	GO:0000502(proteasome complex);GO:0004175(endopeptidase activity);GO:0005198(structural molecule activity);GO:0005634(nucleus);GO:0005829(cytosol);GO:0005838(proteasome regulatory particle);GO:0006511(ubiquitin-dependent protein catabolic process);GO:0007127(meiosis I);GO:0008541(proteasome regulatory particle, lid subcomplex);GO:0022624(proteasome accessory complex);GO:0043248(proteasome assembl…	03050(Proteasome);05169(Epstein-Barr virus infection);05169(Epstein-Barr virus infection)	K03039	NA	proteasome (prosome, macropain) 26S subunit, non-ATPase, 13 [Source:MGI Symbol;Acc:MGI:1345192]	protein_coding	11.6856	9.48834	12.8878	8.54954	8.36375	6.67004	1.44432	0.530386	0.00736856	0.44147	up	no
MSTRG.4726	Eif5a	ENSMUST00000108613;ENSMUST00000071026;ENSMUST00000108609;ENSMUST00000043419;ENSMUST00000152589;ENSMUST00000070996;ENSMUST00000108612;ENSMUST00000108610;ENSMUST00000153652;ENSMUST00000164359;ENSMUST00000108611	GO:0003723(RNA binding);GO:0003746(translation elongation factor activity);GO:0005634(nucleus);GO:0005642(annulate lamellae);GO:0005643(nuclear pore);GO:0005737(cytoplasm);GO:0005783(endoplasmic reticulum);GO:0005789(endoplasmic reticulum membrane);GO:0006406(mRNA export from nucleus);GO:0006412(translation);GO:0006414(translational elongation);GO:0006611(protein export from nucleus);GO:0006915(a…	NA	K03263	NA	eukaryotic translation initiation factor 5A [Source:MGI Symbol;Acc:MGI:106248]	protein_coding	72.5782	56.9936	87.6497	53.2593	51.5258	40.9705	1.49031	0.575616	0.00754416	0.444234	up	no
MSTRG.10625	Ahsg	ENSMUST00000023583	GO:0001503(ossification);GO:0004866(endopeptidase inhibitor activity);GO:0004869(cysteine-type endopeptidase inhibitor activity);GO:0005576(extracellular region);GO:0005615(extracellular space);GO:0005794(Golgi apparatus);GO:0006953(acute-phase response);GO:0008584(male gonad development);GO:0010951(negative regulation of endopeptidase activity);GO:0030294(receptor signaling protein tyrosine kina…	NA	NA	NA	alpha-2-HS-glycoprotein [Source:MGI Symbol;Acc:MGI:107189]	protein_coding	0.0780085	0.0901575	0.0494019	0	0.00640897	0.0146334	10.3395	3.37009	0.0075715	0.444457	up	no
MSTRG.24995	Rbmxl1	ENSMUST00000211719;ENSMUST00000049245	GO:0000381(regulation of alternative mRNA splicing, via spliceosome);GO:0000978(RNA polymerase II cis-regulatory region sequence-specific DNA binding);GO:0003676(nucleic acid binding);GO:0003682(chromatin binding);GO:0003723(RNA binding);GO:0003729(mRNA binding);GO:0005515(protein binding);GO:0005634(nucleus);GO:0005681(spliceosomal complex);GO:0005719(nuclear euchromatin);GO:0006366(transcriptio…	03040(Spliceosome);03040(Spliceosome)	K12885	NA	RNA binding motif protein, X-linked like-1 [Source:MGI Symbol;Acc:MGI:1343045]	protein_coding	3.16035	3.61672	3.91536	2.86013	2.57956	2.44508	1.35609	0.439451	0.00764267	0.446552	up	no
MSTRG.334	Ssr4	ENSMUST00000002090;ENSMUST00000166518	GO:0003674(molecular_function);GO:0005783(endoplasmic reticulum);GO:0005784(Sec61 translocon complex);GO:0005789(endoplasmic reticulum membrane);GO:0008150(biological_process);GO:0012505(endomembrane system);GO:0016020(membrane);GO:0016021(integral component of membrane);GO:0016021(integral component of membrane)	04141(Protein processing in endoplasmic reticulum);04141(Protein processing in endoplasmic reticulum)	K04571	NA	signal sequence receptor, delta [Source:MGI Symbol;Acc:MGI:1099464]	protein_coding	7.83306	6.27132	8.75234	6.14677	4.66645	5.24703	1.42319	0.509124	0.00769917	0.447182	up	no
MSTRG.25118	Junb	ENSMUST00000064922	GO:0000122(negative regulation of transcription by RNA polymerase II);GO:0000790(nuclear chromatin);GO:0000977(RNA polymerase II regulatory region sequence-specific DNA binding);GO:0000978(RNA polymerase II cis-regulatory region sequence-specific DNA binding);GO:0000981(DNA-binding transcription factor activity, RNA polymerase II-specific);GO:0001228(DNA-binding transcription activator activity, …	04380(Osteoclast differentiation);04668(TNF signaling pathway)	K09028	NA	jun B proto-oncogene [Source:MGI Symbol;Acc:MGI:96647]	protein_coding	8.45584	23.8006	16.7513	11.3114	4.93646	8.78111	1.95804	0.969412	0.00772811	0.447182	up	no
MSTRG.5586	Mrps7	ENSMUST00000058109	GO:0000028(ribosomal small subunit assembly);GO:0003729(mRNA binding);GO:0003735(structural constituent of ribosome);GO:0005739(mitochondrion);GO:0005763(mitochondrial small ribosomal subunit);GO:0005840(ribosome);GO:0006412(translation);GO:0019843(rRNA binding);GO:0032543(mitochondrial translation)	03010(Ribosome)	K02992	NA	mitchondrial ribosomal protein S7 [Source:MGI Symbol;Acc:MGI:1354367]	protein_coding	6.90172	6.10805	7.71815	5.70324	3.98508	4.7597	1.43465	0.520703	0.00778504	0.447182	up	no
MSTRG.20751	Bud31	ENSMUST00000159018;ENSMUST00000162594;ENSMUST00000160075	GO:0000398(mRNA splicing, via spliceosome);GO:0000790(nuclear chromatin);GO:0003674(molecular_function);GO:0005575(cellular_component);GO:0005634(nucleus);GO:0005681(spliceosomal complex);GO:0006397(mRNA processing);GO:0008150(biological_process);GO:0008380(RNA splicing);GO:0030374(nuclear receptor transcription coactivator activity);GO:0035257(nuclear hormone receptor binding);GO:0071007(U2-type…	03040(Spliceosome);03040(Spliceosome)	K12873	NA	BUD31 homolog [Source:MGI Symbol;Acc:MGI:2141291]	protein_coding	10.8461	8.63397	12.9946	7.80459	7.77895	6.23968	1.48808	0.573453	0.00779053	0.447182	up	no
MSTRG.2867	Rps12	ENSMUST00000220070;ENSMUST00000218107;ENSMUST00000073926	GO:0003735(structural constituent of ribosome);GO:0005840(ribosome);GO:0006412(translation);GO:0006412(translation)	03010(Ribosome);03010(Ribosome)	K02951	NA	ribosomal protein S12 [Source:MGI Symbol;Acc:MGI:98105]	protein_coding	82.8716	56.1594	95.2165	62.7085	43.5328	43.2488	1.56698	0.647984	0.00779078	0.447182	up	no
MSTRG.14578	Rpl12	ENSMUST00000126610	GO:0000027(ribosomal large subunit assembly);GO:0003723(RNA binding);GO:0003735(structural constituent of ribosome);GO:0005634(nucleus);GO:0005730(nucleolus);GO:0005737(cytoplasm);GO:0005840(ribosome);GO:0006412(translation);GO:0014069(postsynaptic density);GO:0015934(large ribosomal subunit);GO:0019843(rRNA binding);GO:0022625(cytosolic large ribosomal subunit);GO:0070180(large ribosomal subunit…	03010(Ribosome)	K02870	NA	ribosomal protein L12 [Source:MGI Symbol;Acc:MGI:98002]	protein_coding	79.7639	60.8722	112.158	65.0768	42.631	50.6009	1.59684	0.675221	0.00779779	0.447182	up	no
MSTRG.5725	Slc25a10	ENSMUST00000026899	GO:0005654(nucleoplasm);GO:0005739(mitochondrion);GO:0005743(mitochondrial inner membrane);GO:0006817(phosphate ion transport);GO:0006839(mitochondrial transport);GO:0008272(sulfate transport);GO:0015114(phosphate ion transmembrane transporter activity);GO:0015116(sulfate transmembrane transporter activity);GO:0015117(thiosulfate transmembrane transporter activity);GO:0015131(oxaloacetate transme…	04964(Proximal tubule bicarbonate reclamation)	K13577	NA	solute carrier family 25 (mitochondrial carrier, dicarboxylate transporter), member 10 [Source:MGI Symbol;Acc:MGI:1353497]	protein_coding	3.49113	3.23943	3.92424	2.66436	2.68073	2.13872	1.42371	0.509658	0.00786269	0.447471	up	no
MSTRG.24894	Mrpl34	ENSMUST00000048914	GO:0003735(structural constituent of ribosome);GO:0005739(mitochondrion);GO:0005762(mitochondrial large ribosomal subunit);GO:0005840(ribosome);GO:0006412(translation)	03010(Ribosome)	K02914	NA	mitochondrial ribosomal protein L34 [Source:MGI Symbol;Acc:MGI:2137227]	protein_coding	9.85639	7.67248	12.5148	6.78612	6.58868	5.75331	1.57066	0.651368	0.00793062	0.447471	up	no
MSTRG.21734	Chchd6	ENSMUST00000032172;ENSMUST00000113550	GO:0005739(mitochondrion);GO:0005743(mitochondrial inner membrane);GO:0005829(cytosol);GO:0006974(cellular response to DNA damage stimulus);GO:0016020(membrane);GO:0042407(cristae formation);GO:0061617(MICOS complex);GO:0061617(MICOS complex)	NA	K17564	NA	coiled-coil-helix-coiled-coil-helix domain containing 6 [Source:MGI Symbol;Acc:MGI:1913348]	protein_coding	1.66551	0.92963	1.45714	0.937174	0.768505	0.605735	1.75316	0.809956	0.00794529	0.447471	up	no
MSTRG.8776	Ccnb1ip1	ENSMUST00000095932	GO:0000794(condensed nuclear chromosome);GO:0000795(synaptonemal complex);GO:0001825(blastocyst formation);GO:0004842(ubiquitin-protein transferase activity);GO:0005634(nucleus);GO:0005694(chromosome);GO:0007131(reciprocal meiotic recombination);GO:0007286(spermatid development);GO:0016567(protein ubiquitination);GO:0016740(transferase activity);GO:0042802(identical protein binding);GO:0046872(me…	NA	K10639	EC:2.3.2.27	cyclin B1 interacting protein 1 [Source:MGI Symbol;Acc:MGI:2685134]	protein_coding	42.8816	19.7233	53.0694	28.0214	17.3668	17.0569	1.85241	0.889406	0.00797312	0.447471	up	no
MSTRG.14798	Scn2a	ENSMUST00000028377;ENSMUST00000200829	GO:0001518(voltage-gated sodium channel complex);GO:0005216(ion channel activity);GO:0005244(voltage-gated ion channel activity);GO:0005248(voltage-gated sodium channel activity);GO:0005261(cation channel activity);GO:0005272(sodium channel activity);GO:0005515(protein binding);GO:0005886(plasma membrane);GO:0006811(ion transport);GO:0006814(sodium ion transport);GO:0007399(nervous system develop…	04742(Taste transduction);04742(Taste transduction)	K04834	NA	sodium channel, voltage-gated, type II, alpha [Source:MGI Symbol;Acc:MGI:98248]	protein_coding	0.0106882	0.0136773	0.00647609	0.0396954	0.0331948	0.0252109	0.314386	-1.66939	0.00800927	0.447471	down	no
MSTRG.3506	Fhl4	ENSMUST00000216889;ENSMUST00000059383	GO:0005575(cellular_component);GO:0007517(muscle organ development);GO:0008150(biological_process);GO:0044325(ion channel binding);GO:0046872(metal ion binding);GO:0046872(metal ion binding)	NA	NA	NA	four and a half LIM domains 4 [Source:MGI Symbol;Acc:MGI:1338765]	protein_coding	0.404417	0.31471	0.504096	0.251168	0.229326	0.178559	1.85603	0.892222	0.00801752	0.447471	up	no
MSTRG.4028	Ppia	ENSMUST00000132846	GO:0000187(activation of MAPK activity);GO:0000413(protein peptidyl-prolyl isomerization);GO:0001933(negative regulation of protein phosphorylation);GO:0001934(positive regulation of protein phosphorylation);GO:0003755(peptidyl-prolyl cis-trans isomerase activity);GO:0005178(integrin binding);GO:0005515(protein binding);GO:0005576(extracellular region);GO:0005615(extracellular space);GO:0005634(n…	04217(Necroptosis)	K03767	EC:5.2.1.8	peptidylprolyl isomerase A [Source:MGI Symbol;Acc:MGI:97749]	protein_coding	71.8444	60.1844	104.084	64.9934	36.5021	42.1612	1.64359	0.716853	0.00802591	0.447471	up	no
MSTRG.22626	Calm3	ENSMUST00000019514	GO:0000086(G2/M transition of mitotic cell cycle);GO:0000226(microtubule cytoskeleton organization);GO:0000922(spindle pole);GO:0001975(response to amphetamine);GO:0002027(regulation of heart rate);GO:0005509(calcium ion binding);GO:0005513(detection of calcium ion);GO:0005515(protein binding);GO:0005634(nucleus);GO:0005654(nucleoplasm);GO:0005737(cytoplasm);GO:0005813(centrosome);GO:0005819(spin…	04014(Ras signaling pathway);04015(Rap1 signaling pathway);04020(Calcium signaling pathway);04022(cGMP-PKG signaling pathway);04024(cAMP signaling pathway);04070(Phosphatidylinositol signaling system);04114(Oocyte meiosis);04218(Cellular senescence);04261(Adrenergic signaling in cardiomyocytes);04270(Vascular smooth muscle contraction);04371(Apelin signaling pathway);04625(C-type lectin receptor …	K02183	NA	calmodulin 3 [Source:MGI Symbol;Acc:MGI:103249]	protein_coding	60.1464	51.4231	65.4925	47.2954	42.8591	40.8638	1.35143	0.434486	0.00805558	0.448309	up	no
MSTRG.23847	Xylt1	ENSMUST00000032892	GO:0000139(Golgi membrane);GO:0005615(extracellular space);GO:0006024(glycosaminoglycan biosynthetic process);GO:0015012(heparan sulfate proteoglycan biosynthetic process);GO:0016020(membrane);GO:0016021(integral component of membrane);GO:0016740(transferase activity);GO:0016757(transferase activity, transferring glycosyl groups);GO:0030158(protein xylosyltransferase activity);GO:0030166(proteogl…	00532(Glycosaminoglycan biosynthesis - chondroitin sulfate / dermatan sulfate);00534(Glycosaminoglycan biosynthesis - heparan sulfate / heparin)	K00771	EC:2.4.2.26	xylosyltransferase 1 [Source:MGI Symbol;Acc:MGI:2451073]	protein_coding	1.64866	2.10151	1.46078	2.47592	2.29036	2.92846	0.677209	-0.562327	0.00808483	0.448767	down	no
MSTRG.13362	Ppp1r14b	ENSMUST00000237235;ENSMUST00000070850;ENSMUST00000236218;ENSMUST00000237084	GO:0004864(protein phosphatase inhibitor activity);GO:0004865(protein serine/threonine phosphatase inhibitor activity);GO:0005737(cytoplasm);GO:0019212(phosphatase inhibitor activity);GO:0019888(protein phosphatase regulator activity);GO:0032515(negative regulation of phosphoprotein phosphatase activity);GO:0042325(regulation of phosphorylation);GO:0043086(negative regulation of catalytic activit…	NA	K17555	NA	protein phosphatase 1, regulatory inhibitor subunit 14B [Source:MGI Symbol;Acc:MGI:107682]	protein_coding	12.018	9.81951	16.6185	10.1842	7.03504	6.79207	1.60158	0.679496	0.00817347	0.451504	up	no
ENSMUSG00000026220	Slc16a14	ENSMUST00000027422	GO:0005886(plasma membrane);GO:0005887(integral component of plasma membrane);GO:0008028(monocarboxylic acid transmembrane transporter activity);GO:0015293(symporter activity);GO:0015718(monocarboxylic acid transport);GO:0016020(membrane);GO:0016021(integral component of membrane);GO:0022857(transmembrane transporter activity);GO:0055085(transmembrane transport)	NA	K08190	NA	solute carrier family 16 (monocarboxylic acid transporters), member 14 [Source:MGI Symbol;Acc:MGI:1919031]	protein_coding	0.0584177	0.0653235	0.0410213	0.0110064	0.0116139	0.0110398	4.89489	2.29128	0.00817559	0.451504	up	no
MSTRG.23741	Mrpl17	ENSMUST00000033170;ENSMUST00000124482;ENSMUST00000176887	GO:0000002(mitochondrial genome maintenance);GO:0003735(structural constituent of ribosome);GO:0005739(mitochondrion);GO:0005743(mitochondrial inner membrane);GO:0005762(mitochondrial large ribosomal subunit);GO:0005840(ribosome);GO:0006412(translation);GO:0015934(large ribosomal subunit);GO:0019904(protein domain specific binding);GO:0019904(protein domain specific binding)	03010(Ribosome);03010(Ribosome)	K02879	NA	mitochondrial ribosomal protein L17 [Source:MGI Symbol;Acc:MGI:1351608]	protein_coding	3.49183	3.11762	4.17858	2.80935	2.39385	2.58996	1.38429	0.469151	0.00818264	0.451504	up	no
MSTRG.9025	Eef1akmt1	ENSMUST00000022518;ENSMUST00000239099	GO:0003676(nucleic acid binding);GO:0005737(cytoplasm);GO:0008168(methyltransferase activity);GO:0016279(protein-lysine N-methyltransferase activity);GO:0016740(transferase activity);GO:0018022(peptidyl-lysine methylation);GO:0032259(methylation);GO:0032259(methylation)	NA	K22855	EC:2.1.1.-	EEF1A alpha lysine methyltransferase 1 [Source:MGI Symbol;Acc:MGI:1915293]	protein_coding	4.95524	3.46815	4.74324	3.44523	1.96632	2.56531	1.65061	0.722995	0.00820687	0.451504	up	no
MSTRG.16051	Psma7	ENSMUST00000129529;ENSMUST00000029082	GO:0000502(proteasome complex);GO:0004175(endopeptidase activity);GO:0004298(threonine-type endopeptidase activity);GO:0005634(nucleus);GO:0005654(nucleoplasm);GO:0005737(cytoplasm);GO:0005829(cytosol);GO:0005839(proteasome core complex);GO:0006508(proteolysis);GO:0006511(ubiquitin-dependent protein catabolic process);GO:0008233(peptidase activity);GO:0010498(proteasomal protein catabolic process…	03050(Proteasome);03050(Proteasome)	K02731	EC:3.4.25.1	proteasome subunit alpha 7 [Source:MGI Symbol;Acc:MGI:1347070]	protein_coding	9.978	7.58051	12.1022	7.54569	6.06477	6.57582	1.46935	0.555177	0.00831833	0.45461	up	no
MSTRG.5258	Mien1	ENSMUST00000002655	GO:0005515(protein binding);GO:0005737(cytoplasm);GO:0005829(cytosol);GO:0005886(plasma membrane);GO:0006915(apoptotic process);GO:0010269(response to selenium ion);GO:0016020(membrane);GO:0030335(positive regulation of cell migration);GO:0031235(intrinsic component of the cytoplasmic side of the plasma membrane);GO:0043066(negative regulation of apoptotic process);GO:0051491(positive regulation …	NA	K07401	NA	migration and invasion enhancer 1 [Source:MGI Symbol;Acc:MGI:1913678]	protein_coding	17.5845	11.2485	17.8574	11.4167	6.16925	10.6332	1.65457	0.726455	0.0083531	0.45461	up	no
MSTRG.23948	Nsmce1	ENSMUST00000033006;ENSMUST00000138616	GO:0000781(chromosome, telomeric region);GO:0005634(nucleus);GO:0005654(nucleoplasm);GO:0005694(chromosome);GO:0006281(DNA repair);GO:0016567(protein ubiquitination);GO:0030915(Smc5-Smc6 complex);GO:0035556(intracellular signal transduction);GO:0043231(intracellular membrane-bounded organelle);GO:0046983(protein dimerization activity);GO:0061630(ubiquitin protein ligase activity);GO:2001022(posit…	NA	K22817	EC:2.3.2.27	NSE1 homolog, SMC5-SMC6 complex component [Source:MGI Symbol;Acc:MGI:1914961]	protein_coding	16.2662	13.2184	17.1573	13.119	9.46877	9.78492	1.44078	0.52685	0.00837075	0.45461	up	no
MSTRG.12005	Mrpl14	ENSMUST00000024734	GO:0003735(structural constituent of ribosome);GO:0005739(mitochondrion);GO:0005762(mitochondrial large ribosomal subunit);GO:0005840(ribosome);GO:0006412(translation)	03010(Ribosome)	K02874	NA	mitochondrial ribosomal protein L14 [Source:MGI Symbol;Acc:MGI:1333864]	protein_coding	8.955	7.06462	8.67404	6.41975	5.2986	5.8119	1.40863	0.494293	0.00841128	0.455903	up	no
MSTRG.22557	Rps5	ENSMUST00000147435;ENSMUST00000108539;ENSMUST00000004554	GO:0003723(RNA binding);GO:0003729(mRNA binding);GO:0003735(structural constituent of ribosome);GO:0005840(ribosome);GO:0006412(translation);GO:0006450(regulation of translational fidelity);GO:0015935(small ribosomal subunit);GO:0022627(cytosolic small ribosomal subunit);GO:1990904(ribonucleoprotein complex);GO:1990904(ribonucleoprotein complex)	03010(Ribosome);03010(Ribosome)	K02989	NA	ribosomal protein S5 [Source:MGI Symbol;Acc:MGI:1097682]	protein_coding	181.565	146.71	226.043	148.462	107.79	121.294	1.46821	0.554058	0.00850057	0.455903	up	no
MSTRG.5571	Mrpl58	ENSMUST00000103036;ENSMUST00000106539;ENSMUST00000153983	GO:0003747(translation release factor activity);GO:0004045(aminoacyl-tRNA hydrolase activity);GO:0005739(mitochondrion);GO:0005762(mitochondrial large ribosomal subunit);GO:0005840(ribosome);GO:0006412(translation);GO:0006415(translational termination);GO:0016150(translation release factor activity, codon nonspecific);GO:0016787(hydrolase activity);GO:0070126(mitochondrial translational terminati…	NA	K15033	EC:3.1.1.29	mitochondrial ribosomal protein L58 [Source:MGI Symbol;Acc:MGI:1915822]	protein_coding	3.22696	2.74809	3.72286	2.46552	2.03983	2.33736	1.41726	0.503106	0.00853773	0.455903	up	no
ENSMUSG00000069045	Ddx3y	ENSMUST00000091190	GO:0000166(nucleotide binding);GO:0003676(nucleic acid binding);GO:0003723(RNA binding);GO:0003724(RNA helicase activity);GO:0004386(helicase activity);GO:0005524(ATP binding);GO:0005634(nucleus);GO:0005654(nucleoplasm);GO:0005737(cytoplasm);GO:0005829(cytosol);GO:0007276(gamete generation);GO:0016787(hydrolase activity);GO:0030154(cell differentiation);GO:0043186(P granule)	NA	NA	NA	DEAD (Asp-Glu-Ala-Asp) box polypeptide 3, Y-linked [Source:MGI Symbol;Acc:MGI:1349406]	protein_coding	0.0233283	0.0205129	0.0190946	0	0	0.00315515	19.947	4.3181	0.00854733	0.455903	up	no
MSTRG.5129	Nme1;Nme2	ENSMUST00000135884;ENSMUST00000021217;ENSMUST00000072566;ENSMUST00000021220;ENSMUST00000107844	GO:0000166(nucleotide binding);GO:0000287(magnesium ion binding);GO:0000977(RNA polymerase II regulatory region sequence-specific DNA binding);GO:0002762(negative regulation of myeloid leukocyte differentiation);GO:0003697(single-stranded DNA binding);GO:0004536(deoxyribonuclease activity);GO:0004550(nucleoside diphosphate kinase activity);GO:0005524(ATP binding);GO:0005525(GTP binding);GO:000563…	00230(Purine metabolism);00240(Pyrimidine metabolism);00983(Drug metabolism - other enzymes);00983(Drug metabolism - other enzymes)	K00940	EC:2.7.4.6	NME/NM23 nucleoside diphosphate kinase 1 [Source:MGI Symbol;Acc:MGI:97355];NME/NM23 nucleoside diphosphate kinase 2 [Source:MGI Symbol;Acc:MGI:97356]	protein_coding	15.759	11.1898	17.5753	12.2981	8.10014	8.65053	1.53273	0.616107	0.00855158	0.455903	up	no
MSTRG.20386	Arl6ip4	ENSMUST00000149835;ENSMUST00000145667;ENSMUST00000122394;ENSMUST00000031351	GO:0005515(protein binding);GO:0005634(nucleus);GO:0005730(nucleolus);GO:0006397(mRNA processing);GO:0008380(RNA splicing);GO:0016607(nuclear speck);GO:0016607(nuclear speck)	NA	NA	NA	ADP-ribosylation factor-like 6 interacting protein 4 [Source:MGI Symbol;Acc:MGI:1929500]	protein_coding	4.47581	4.09418	4.40542	3.65587	2.85361	2.87075	1.38327	0.468085	0.00857987	0.456137	up	no
MSTRG.2075	Rgs2	ENSMUST00000127206;ENSMUST00000153527	GO:0001965(G-protein alpha-subunit binding);GO:0001975(response to amphetamine);GO:0005096(GTPase activator activity);GO:0005515(protein binding);GO:0005634(nucleus);GO:0005730(nucleolus);GO:0005737(cytoplasm);GO:0005829(cytosol);GO:0005886(plasma membrane);GO:0006417(regulation of translation);GO:0007049(cell cycle);GO:0007186(G protein-coupled receptor signaling pathway);GO:0007283(spermatogene…	04022(cGMP-PKG signaling pathway);04740(Olfactory transduction);04921(Oxytocin signaling pathway);04921(Oxytocin signaling pathway)	K18154	NA	regulator of G-protein signaling 2 [Source:MGI Symbol;Acc:MGI:1098271]	protein_coding	7.39975	6.39842	6.83126	6.01664	4.02642	4.76791	1.39285	0.478038	0.00862507	0.457881	up	no
ENSMUSG00000053783	1700016K19Rik	ENSMUST00000066408	GO:0005515(protein binding);GO:0005575(cellular_component);GO:0016598(protein arginylation)	NA	NA	NA	RIKEN cDNA 1700016K19 gene [Source:MGI Symbol;Acc:MGI:1921480]	protein_coding	0.103411	0.078222	0.036867	0	0	0	728.333	9.50846	0.00866747	0.458199	up	no
MSTRG.24012	Dctpp1	ENSMUST00000035276	GO:0000166(nucleotide binding);GO:0000287(magnesium ion binding);GO:0005737(cytoplasm);GO:0005829(cytosol);GO:0006253(dCTP catabolic process);GO:0009143(nucleoside triphosphate catabolic process);GO:0016462(pyrophosphatase activity);GO:0016787(hydrolase activity);GO:0032556(pyrimidine deoxyribonucleotide binding);GO:0042262(DNA protection);GO:0042802(identical protein binding);GO:0046872(metal io…	00240(Pyrimidine metabolism)	K16904	EC:3.6.1.12	dCTP pyrophosphatase 1 [Source:MGI Symbol;Acc:MGI:1913672]	protein_coding	6.77901	4.96266	8.44684	5.22525	2.62941	3.59332	1.7635	0.818442	0.00869309	0.458452	up	no
MSTRG.12487	Bambi	ENSMUST00000025075	GO:0005109(frizzled binding);GO:0005737(cytoplasm);GO:0005886(plasma membrane);GO:0007179(transforming growth factor beta receptor signaling pathway);GO:0008284(positive regulation of cell population proliferation);GO:0008360(regulation of cell shape);GO:0010718(positive regulation of epithelial to mesenchymal transition);GO:0016020(membrane);GO:0016021(integral component of membrane);GO:0016477(…	04310(Wnt signaling pathway);04350(TGF-beta signaling pathway)	K10162	NA	BMP and activin membrane-bound inhibitor [Source:MGI Symbol;Acc:MGI:1915260]	protein_coding	1.6824	1.47127	1.45482	1.26727	0.465286	0.877032	1.76598	0.820467	0.00873733	0.458588	up	no
MSTRG.21597	Mogs	ENSMUST00000032114	GO:0003824(catalytic activity);GO:0004573(mannosyl-oligosaccharide glucosidase activity);GO:0005783(endoplasmic reticulum);GO:0005789(endoplasmic reticulum membrane);GO:0006487(protein N-linked glycosylation);GO:0008152(metabolic process);GO:0009311(oligosaccharide metabolic process);GO:0016020(membrane);GO:0016021(integral component of membrane);GO:0016787(hydrolase activity);GO:0016798(hydrolas…	00510(N-Glycan biosynthesis);04141(Protein processing in endoplasmic reticulum)	K01228	EC:3.2.1.106	mannosyl-oligosaccharide glucosidase [Source:MGI Symbol;Acc:MGI:1929872]	protein_coding	13.3453	13.0286	14.5193	11.1674	10.0511	10.5935	1.28547	0.362292	0.00875963	0.458588	up	no
MSTRG.7285	H3c11	ENSMUST00000189457	GO:0000228(nuclear chromosome);GO:0000786(nucleosome);GO:0000788(nuclear nucleosome);GO:0003677(DNA binding);GO:0005515(protein binding);GO:0005634(nucleus);GO:0005654(nucleoplasm);GO:0005694(chromosome);GO:0006334(nucleosome assembly);GO:0006335(DNA replication-dependent nucleosome assembly);GO:0032991(protein-containing complex);GO:0046982(protein heterodimerization activity);GO:0060968(regulat…	05034(Alcoholism);05202(Transcriptional misregulation in cancer);05322(Systemic lupus erythematosus)	K11253	NA	H3 clustered histone 11 [Source:MGI Symbol;Acc:MGI:2448350]	protein_coding	566.538	454.05	736.736	272.589	492.951	253.715	1.72413	0.785866	0.00881772	0.458588	up	no
MSTRG.17086	Gstm5	ENSMUST00000172247;ENSMUST00000004134;ENSMUST00000167387;ENSMUST00000169365	GO:0004364(glutathione transferase activity);GO:0005515(protein binding);GO:0005737(cytoplasm);GO:0005829(cytosol);GO:0006749(glutathione metabolic process);GO:0016740(transferase activity);GO:0018916(nitrobenzene metabolic process);GO:0019899(enzyme binding);GO:0035686(sperm fibrous sheath);GO:0042178(xenobiotic catabolic process);GO:0042802(identical protein binding);GO:0042803(protein homodime…	00480(Glutathione metabolism);00980(Metabolism of xenobiotics by cytochrome P450);00982(Drug metabolism - cytochrome P450);00983(Drug metabolism - other enzymes);01524(Platinum drug resistance);05200(Pathways in cancer);05204(Chemical carcinogenesis);05225(Hepatocellular carcinoma);05418(Fluid shear stress and atherosclerosis);05418(Fluid shear stress and atherosclerosis)	K00799	EC:2.5.1.18	glutathione S-transferase, mu 5 [Source:MGI Symbol;Acc:MGI:1309466]	protein_coding	18.9671	12.789	25.9139	10.1042	14.2065	5.25717	1.95043	0.96379	0.00890045	0.458588	up	no
MSTRG.13218	Cdk2ap2	ENSMUST00000025779;ENSMUST00000174149;ENSMUST00000174514	GO:0005515(protein binding);GO:0005634(nucleus);GO:0005737(cytoplasm);GO:0005874(microtubule);GO:0070507(regulation of microtubule cytoskeleton organization);GO:2000035(regulation of stem cell division);GO:2000134(negative regulation of G1/S transition of mitotic cell cycle);GO:2000134(negative regulation of G1/S transition of mitotic cell cycle)	NA	NA	NA	CDK2-associated protein 2 [Source:MGI Symbol;Acc:MGI:1098779]	protein_coding	5.70725	5.19565	7.95162	4.6796	3.7939	4.28522	1.47777	0.563426	0.00897455	0.458588	up	no
MSTRG.4345	Fndc9	ENSMUST00000060185	GO:0003674(molecular_function);GO:0005515(protein binding);GO:0005575(cellular_component);GO:0008150(biological_process);GO:0016020(membrane);GO:0016021(integral component of membrane)	NA	NA	NA	fibronectin type III domain containing 9 [Source:MGI Symbol;Acc:MGI:2443410]	protein_coding	3.04593	4.09829	2.89478	4.63726	4.82221	5.78625	0.65848	-0.602788	0.00900392	0.458588	down	no
ENSMUSG00000000392	Fap	ENSMUST00000102732;ENSMUST00000173745	GO:0001525(angiogenesis);GO:0002020(protease binding);GO:0004175(endopeptidase activity);GO:0004252(serine-type endopeptidase activity);GO:0005178(integrin binding);GO:0005576(extracellular region);GO:0005615(extracellular space);GO:0005886(plasma membrane);GO:0006508(proteolysis);GO:0006915(apoptotic process);GO:0007155(cell adhesion);GO:0008233(peptidase activity);GO:0008236(serine-type peptida…	NA	K08674	EC:3.4.21.-	fibroblast activation protein [Source:MGI Symbol;Acc:MGI:109608]	protein_coding	0.211184	0.26264	0.238663	0.3263	0.478309	0.443755	0.570737	-0.809102	0.00903711	0.458588	down	no
MSTRG.26126	Oaf	ENSMUST00000213286;ENSMUST00000034512	GO:0003674(molecular_function);GO:0008150(biological_process);GO:0008150(biological_process)	NA	NA	NA	out at first homolog [Source:MGI Symbol;Acc:MGI:94852]	protein_coding	3.43322	3.12966	5.68855	1.44489	3.30976	1.31665	2.01793	1.01287	0.009043	0.458588	up	no
MSTRG.9913	Txn2	ENSMUST00000173631;ENSMUST00000005487;ENSMUST00000109747;ENSMUST00000109748;ENSMUST00000100486;ENSMUST00000174529	GO:0001666(response to hypoxia);GO:0005730(nucleolus);GO:0005739(mitochondrion);GO:0006662(glycerol ether metabolic process);GO:0006979(response to oxidative stress);GO:0008113(peptide-methionine (S)-S-oxide reductase activity);GO:0009725(response to hormone);GO:0009749(response to glucose);GO:0014070(response to organic cyclic compound);GO:0015035(protein disulfide oxidoreductase activity);GO:00…	04621(NOD-like receptor signaling pathway);05418(Fluid shear stress and atherosclerosis);05418(Fluid shear stress and atherosclerosis)	K03671	NA	thioredoxin 2 [Source:MGI Symbol;Acc:MGI:1929468]	protein_coding	10.2393	8.83939	12.1642	7.87592	7.73297	6.12961	1.43722	0.523276	0.00906224	0.458588	up	no
MSTRG.14487	Spout1	ENSMUST00000100220	GO:0000775(chromosome, centromeric region);GO:0000776(kinetochore);GO:0000777(condensed chromosome kinetochore);GO:0005694(chromosome);GO:0005737(cytoplasm);GO:0005815(microtubule organizing center);GO:0005819(spindle);GO:0005856(cytoskeleton);GO:0007049(cell cycle);GO:0008168(methyltransferase activity);GO:0010608(posttranscriptional regulation of gene expression);GO:0016740(transferase activity…	NA	K09142	NA	SPOUT domain containing methyltransferase 1 [Source:MGI Symbol;Acc:MGI:106544]	protein_coding	4.19129	3.59199	4.34347	3.34206	2.60129	2.82332	1.38328	0.468093	0.00906848	0.458588	up	no
MSTRG.7312	H4c8	ENSMUST00000102972	GO:0000228(nuclear chromosome);GO:0000786(nucleosome);GO:0000788(nuclear nucleosome);GO:0003677(DNA binding);GO:0005515(protein binding);GO:0005634(nucleus);GO:0005654(nucleoplasm);GO:0005694(chromosome);GO:0006334(nucleosome assembly);GO:0006335(DNA replication-dependent nucleosome assembly);GO:0006336(DNA replication-independent nucleosome assembly);GO:0006352(DNA-templated transcription, initi…	05034(Alcoholism);05203(Viral carcinogenesis);05322(Systemic lupus erythematosus)	K11254	NA	H4 clustered histone 8 [Source:MGI Symbol;Acc:MGI:2448427]	protein_coding	591.034	404.995	843.094	310.979	475.008	213.182	1.84065	0.880216	0.00907247	0.458588	up	no
MSTRG.6587	Fos	ENSMUST00000021674	GO:0000976(transcription regulatory region sequence-specific DNA binding);GO:0000978(RNA polymerase II cis-regulatory region sequence-specific DNA binding);GO:0000979(RNA polymerase II core promoter sequence-specific DNA binding);GO:0000981(DNA-binding transcription factor activity, RNA polymerase II-specific);GO:0001102(RNA polymerase II activating transcription factor binding);GO:0001228(DNA-bi…	01522(Endocrine resistance);04010(MAPK signaling pathway);04024(cAMP signaling pathway);04210(Apoptosis);04380(Osteoclast differentiation);04620(Toll-like receptor signaling pathway);04657(IL-17 signaling pathway);04658(Th1 and Th2 cell differentiation);04659(Th17 cell differentiation);04660(T cell receptor signaling pathway);04662(B cell receptor signaling pathway);04668(TNF signaling pathway);0…	K04379	NA	FBJ osteosarcoma oncogene [Source:MGI Symbol;Acc:MGI:95574]	protein_coding	0.474167	22.3022	1.16632	0.825585	0.37094	0.68435	12.7295	3.67011	0.00912776	0.458588	up	no
ENSMUSG00000062077	Trim54	ENSMUST00000013771	GO:0005515(protein binding);GO:0005737(cytoplasm);GO:0005856(cytoskeleton);GO:0005874(microtubule);GO:0005875(microtubule associated complex);GO:0007026(negative regulation of microtubule depolymerization);GO:0007275(multicellular organism development);GO:0008017(microtubule binding);GO:0008270(zinc ion binding);GO:0016567(protein ubiquitination);GO:0030018(Z disc);GO:0030154(cell differentiation…	NA	K10653	NA	tripartite motif-containing 54 [Source:MGI Symbol;Acc:MGI:1889623]	protein_coding	0	0	0	0.0486511	0.0432597	0.0478842	0.002146	-8.86413	0.00913419	0.458588	down	no
MSTRG.23828	Psma1	ENSMUST00000033008;ENSMUST00000135570	GO:0000502(proteasome complex);GO:0001530(lipopolysaccharide binding);GO:0002376(immune system process);GO:0002862(negative regulation of inflammatory response to antigenic stimulus);GO:0004175(endopeptidase activity);GO:0004298(threonine-type endopeptidase activity);GO:0005515(protein binding);GO:0005634(nucleus);GO:0005654(nucleoplasm);GO:0005737(cytoplasm);GO:0005813(centrosome);GO:0005829(cyt…	03050(Proteasome);03050(Proteasome)	K02725	EC:3.4.25.1	proteasome subunit alpha 1 [Source:MGI Symbol;Acc:MGI:1347005]	protein_coding	31.2553	25.7234	31.3489	24.3846	21.0048	16.8027	1.42024	0.506135	0.0093518	0.458588	up	no
ENSMUSG00000021747	4930452B06Rik	ENSMUST00000102996	GO:0003674(molecular_function);GO:0005575(cellular_component);GO:0008150(biological_process)	NA	NA	NA	RIKEN cDNA 4930452B06 gene [Source:MGI Symbol;Acc:MGI:1926154]	protein_coding	0.0237128	0.00614202	0.036243	0	0	0	220.326	7.7835	0.00937667	0.458588	up	no
MSTRG.7320	H3c6	ENSMUST00000105107	GO:0000122(negative regulation of transcription by RNA polymerase II);GO:0000228(nuclear chromosome);GO:0000785(chromatin);GO:0000786(nucleosome);GO:0000788(nuclear nucleosome);GO:0003677(DNA binding);GO:0003682(chromatin binding);GO:0005515(protein binding);GO:0005634(nucleus);GO:0005654(nucleoplasm);GO:0005694(chromosome);GO:0006334(nucleosome assembly);GO:0006335(DNA replication-dependent nucl…	05034(Alcoholism);05202(Transcriptional misregulation in cancer);05322(Systemic lupus erythematosus)	K11253	NA	H3 clustered histone 6 [Source:MGI Symbol;Acc:MGI:2448326]	protein_coding	321.831	235.594	480.571	165.123	267.465	174.819	1.7089	0.773064	0.00937964	0.458588	up	no
MSTRG.18941	Srm;Masp2	ENSMUST00000006611;ENSMUST00000052060	GO:0003824(catalytic activity);GO:0004766(spermidine synthase activity);GO:0006595(polyamine metabolic process);GO:0006596(polyamine biosynthetic process);GO:0008295(spermidine biosynthetic process);GO:0016740(transferase activity);GO:0042802(identical protein binding);GO:0042803(protein homodimerization activity);GO:1990830(cellular response to leukemia inhibitory factor);GO:0001855(complement c…	00270(Cysteine and methionine metabolism);00330(Arginine and proline metabolism);00410(beta-Alanine metabolism);00480(Glutathione metabolism);04610(Complement and coagulation cascades);05150(Staphylococcus aureus infection)	K03993	EC:3.4.21.104	spermidine synthase [Source:MGI Symbol;Acc:MGI:102690];mannan-binding lectin serine peptidase 2 [Source:MGI Symbol;Acc:MGI:1330832]	protein_coding	2.56461	2.22103	3.26422	2.03243	1.83361	1.66638	1.45503	0.541053	0.00938341	0.458588	up	no
ENSMUSG00000040055	Gjb6	ENSMUST00000039380	GO:0005243(gap junction channel activity);GO:0005515(protein binding);GO:0005829(cytosol);GO:0005884(actin filament);GO:0005886(plasma membrane);GO:0005921(gap junction);GO:0005922(connexin complex);GO:0006915(apoptotic process);GO:0007154(cell communication);GO:0007267(cell-cell signaling);GO:0007568(aging);GO:0007605(sensory perception of sound);GO:0008017(microtubule binding);GO:0008285(negati…	NA	K07625	NA	gap junction protein, beta 6 [Source:MGI Symbol;Acc:MGI:107588]	protein_coding	0.027687	0.0186012	0.0273347	0	0	0	245.409	7.93905	0.00938448	0.458588	up	no
MSTRG.20206	Cox6a1	ENSMUST00000040154	GO:0004129(cytochrome-c oxidase activity);GO:0005739(mitochondrion);GO:0005743(mitochondrial inner membrane);GO:0005751(mitochondrial respiratory chain complex IV);GO:0006119(oxidative phosphorylation);GO:0016020(membrane);GO:0016021(integral component of membrane);GO:0016491(oxidoreductase activity);GO:0022900(electron transport chain);GO:0055114(oxidation-reduction process);GO:1902600(proton tr…	00190(Oxidative phosphorylation);04260(Cardiac muscle contraction);04714(Thermogenesis);04932(Non-alcoholic fatty liver disease (NAFLD));05010(Alzheimer disease);05012(Parkinson disease);05016(Huntington disease)	K02266	NA	cytochrome c oxidase subunit 6A1 [Source:MGI Symbol;Acc:MGI:103099]	protein_coding	36.7918	28.942	47.0636	25.4423	27.8074	19.7202	1.54581	0.628359	0.00943511	0.458588	up	no
MSTRG.22790	Map3k10	ENSMUST00000036453;ENSMUST00000138243;ENSMUST00000108341	GO:0000165(MAPK cascade);GO:0000166(nucleotide binding);GO:0000186(activation of MAPKK activity);GO:0003714(transcription corepressor activity);GO:0004672(protein kinase activity);GO:0004674(protein serine/threonine kinase activity);GO:0004706(JUN kinase kinase kinase activity);GO:0004709(MAP kinase kinase kinase activity);GO:0005515(protein binding);GO:0005524(ATP binding);GO:0005737(cytoplasm);…	NA	K04418	EC:2.7.11.25	mitogen-activated protein kinase kinase kinase 10 [Source:MGI Symbol;Acc:MGI:1346879]	protein_coding	1.3629	1.45518	1.90911	1.13995	0.74747	1.16289	1.54974	0.632028	0.00950751	0.458588	up	no
ENSMUSG00000042717	Ppp1r3a	ENSMUST00000045096	GO:0000164(protein phosphatase type 1 complex);GO:0004722(protein serine/threonine phosphatase activity);GO:0005515(protein binding);GO:0005975(carbohydrate metabolic process);GO:0005977(glycogen metabolic process);GO:0005979(regulation of glycogen biosynthetic process);GO:0006470(protein dephosphorylation);GO:0008157(protein phosphatase 1 binding);GO:0016020(membrane);GO:0016021(integral compone…	04910(Insulin signaling pathway);04931(Insulin resistance)	K07189	NA	protein phosphatase 1, regulatory subunit 3A [Source:MGI Symbol;Acc:MGI:2153588]	protein_coding	0.005021	0.036386	0.008448	0.061724	0.063642	0.079394	0.24348	-2.03812	0.00953422	0.458588	down	no
MSTRG.19798	Ppat	ENSMUST00000140076	GO:0000082(G1/S transition of mitotic cell cycle);GO:0001822(kidney development);GO:0004044(amidophosphoribosyltransferase activity);GO:0006164(purine nucleotide biosynthetic process);GO:0006189('de novo' IMP biosynthetic process);GO:0006543(glutamine catabolic process);GO:0007595(lactation);GO:0009113(purine nucleobase biosynthetic process);GO:0009116(nucleoside metabolic process);GO:0009168(pur…	00230(Purine metabolism);00250(Alanine, aspartate and glutamate metabolism)	K00764	EC:2.4.2.14	phosphoribosyl pyrophosphate amidotransferase [Source:MGI Symbol;Acc:MGI:2387203]	protein_coding	7.67164	8.25797	7.90761	5.83644	6.65793	5.58104	1.31877	0.399188	0.00956986	0.458588	up	no
MSTRG.17328	H2az1	ENSMUST00000041045;ENSMUST00000174561;ENSMUST00000173790	GO:0000786(nucleosome);GO:0000790(nuclear chromatin);GO:0000978(RNA polymerase II cis-regulatory region sequence-specific DNA binding);GO:0000979(RNA polymerase II core promoter sequence-specific DNA binding);GO:0003677(DNA binding);GO:0005634(nucleus);GO:0005694(chromosome);GO:0005719(nuclear euchromatin);GO:0005720(nuclear heterochromatin);GO:0006325(chromatin organization);GO:0006342(chromatin…	04217(Necroptosis);05034(Alcoholism);05322(Systemic lupus erythematosus);05322(Systemic lupus erythematosus)	K11251	NA	H2A.Z variant histone 1 [Source:MGI Symbol;Acc:MGI:1888388]	protein_coding	166.822	122.166	158.123	102.411	118.961	72.3526	1.52221	0.606164	0.00957697	0.458588	up	no
MSTRG.9556	Cct5	ENSMUST00000022842;ENSMUST00000161266	GO:0000166(nucleotide binding);GO:0003730(mRNA 3'-UTR binding);GO:0005515(protein binding);GO:0005524(ATP binding);GO:0005737(cytoplasm);GO:0005813(centrosome);GO:0005815(microtubule organizing center);GO:0005832(chaperonin-containing T-complex);GO:0005856(cytoskeleton);GO:0005874(microtubule);GO:0006457(protein folding);GO:0007339(binding of sperm to zona pellucida);GO:0009615(response to virus)…	NA	K09497	NA	chaperonin containing Tcp1, subunit 5 (epsilon) [Source:MGI Symbol;Acc:MGI:107185]	protein_coding	31.759	27.6544	44.5121	26.7814	21.3993	21.9962	1.48091	0.566483	0.00958126	0.458588	up	no
ENSMUSG00000029380	Cxcl1	ENSMUST00000031327	GO:0002237(response to molecule of bacterial origin);GO:0002526(acute inflammatory response);GO:0005125(cytokine activity);GO:0005576(extracellular region);GO:0005615(extracellular space);GO:0006935(chemotaxis);GO:0006952(defense response);GO:0006954(inflammatory response);GO:0006955(immune response);GO:0007165(signal transduction);GO:0007204(positive regulation of cytosolic calcium ion concentra…	04060(Cytokine-cytokine receptor interaction);04062(Chemokine signaling pathway);04621(NOD-like receptor signaling pathway);04657(IL-17 signaling pathway);04668(TNF signaling pathway);05132(Salmonella infection);05134(Legionellosis);05167(Kaposi sarcoma-associated herpesvirus infection)	K05505	NA	chemokine (C-X-C motif) ligand 1 [Source:MGI Symbol;Acc:MGI:108068]	protein_coding	0.289957	0.764414	0.151716	0.184697	0.0830485	0.0842629	3.4263	1.77665	0.00959373	0.458588	up	no
MSTRG.9899	Apol7c	ENSMUST00000062562	GO:0005575(cellular_component);GO:0005576(extracellular region);GO:0006869(lipid transport);GO:0008289(lipid binding);GO:0042157(lipoprotein metabolic process)	NA	K14480	NA	apolipoprotein L 7c [Source:MGI Symbol;Acc:MGI:1920912]	protein_coding	0.109263	0.098026	0.098582	6.91965	0.041313	0.106826	0.0432767	-4.53026	0.0095953	0.458588	down	no
MSTRG.18322	Prdx1	ENSMUST00000151129;ENSMUST00000129315;ENSMUST00000135573;ENSMUST00000106470;ENSMUST00000030454	GO:0000302(response to reactive oxygen species);GO:0004601(peroxidase activity);GO:0005515(protein binding);GO:0005634(nucleus);GO:0005719(nuclear euchromatin);GO:0005730(nucleolus);GO:0005737(cytoplasm);GO:0005739(mitochondrion);GO:0005759(mitochondrial matrix);GO:0005782(peroxisomal matrix);GO:0005829(cytosol);GO:0006979(response to oxidative stress);GO:0008283(cell population proliferation);GO…	04146(Peroxisome);04146(Peroxisome)	K13279	EC:1.11.1.15	peroxiredoxin 1 [Source:MGI Symbol;Acc:MGI:99523]	protein_coding	45.8564	34.7417	42.7494	34.9857	24.3617	28.9784	1.39651	0.481823	0.00959922	0.458588	up	no
MSTRG.12017	Polr1c	ENSMUST00000087026;ENSMUST00000124655;ENSMUST00000142706	GO:0001054(RNA polymerase I activity);GO:0001056(RNA polymerase III activity);GO:0003677(DNA binding);GO:0003899(DNA-directed 5'-3' RNA polymerase activity);GO:0005634(nucleus);GO:0005654(nucleoplasm);GO:0005666(RNA polymerase III complex);GO:0005736(RNA polymerase I complex);GO:0006351(transcription, DNA-templated);GO:0006360(transcription by RNA polymerase I);GO:0006366(transcription by RNA pol…	03020(RNA polymerase);04623(Cytosolic DNA-sensing pathway);04623(Cytosolic DNA-sensing pathway)	K03027	NA	polymerase (RNA) I polypeptide C [Source:MGI Symbol;Acc:MGI:103288]	protein_coding	10.5637	6.70564	9.39451	7.2558	4.49071	5.65287	1.53246	0.615849	0.0096293	0.458588	up	no
MSTRG.13215	Gstp1;Gstp2	ENSMUST00000237893;ENSMUST00000042700;ENSMUST00000169613;ENSMUST00000237982;ENSMUST00000235381	GO:0000302(response to reactive oxygen species);GO:0002674(negative regulation of acute inflammatory response);GO:0004364(glutathione transferase activity);GO:0004602(glutathione peroxidase activity);GO:0005504(fatty acid binding);GO:0005515(protein binding);GO:0005634(nucleus);GO:0005737(cytoplasm);GO:0005739(mitochondrion);GO:0005829(cytosol);GO:0005886(plasma membrane);GO:0006693(prostaglandin…	00480(Glutathione metabolism);00980(Metabolism of xenobiotics by cytochrome P450);00982(Drug metabolism - cytochrome P450);00983(Drug metabolism - other enzymes);01524(Platinum drug resistance);05200(Pathways in cancer);05204(Chemical carcinogenesis);05215(Prostate cancer);05225(Hepatocellular carcinoma);05418(Fluid shear stress and atherosclerosis);05418(Fluid shear stress and atherosclerosis)	K00799	EC:2.5.1.18	glutathione S-transferase, pi 1 [Source:MGI Symbol;Acc:MGI:95865];glutathione S-transferase, pi 2 [Source:MGI Symbol;Acc:MGI:95864]	protein_coding	20.7456	15.8999	14.5092	14.576	10.3724	8.25666	1.54057	0.623466	0.00963316	0.458588	up	no
ENSMUSG00000049362	Olfr173	ENSMUST00000206205;ENSMUST00000049940	GO:0004930(G protein-coupled receptor activity);GO:0004984(olfactory receptor activity);GO:0005549(odorant binding);GO:0005886(plasma membrane);GO:0007165(signal transduction);GO:0007186(G protein-coupled receptor signaling pathway);GO:0007608(sensory perception of smell);GO:0016020(membrane);GO:0016021(integral component of membrane);GO:0050896(response to stimulus);GO:0050911(detection of chemi…	04740(Olfactory transduction);04740(Olfactory transduction)	K04257	NA	olfactory receptor 173 [Source:MGI Symbol;Acc:MGI:3030007]	protein_coding	0.150181	0.0959859	0.169783	0.336087	0.291934	0.304144	0.44622	-1.16417	0.00963667	0.458588	down	no
MSTRG.5185	Atp5g1	ENSMUST00000090541;ENSMUST00000107684;ENSMUST00000107686;ENSMUST00000178611	GO:0000276(mitochondrial proton-transporting ATP synthase complex, coupling factor F(o));GO:0005739(mitochondrion);GO:0005743(mitochondrial inner membrane);GO:0005753(mitochondrial proton-transporting ATP synthase complex);GO:0006754(ATP biosynthetic process);GO:0006811(ion transport);GO:0008289(lipid binding);GO:0009631(cold acclimation);GO:0010917(negative regulation of mitochondrial membrane p…	00190(Oxidative phosphorylation);04714(Thermogenesis);05010(Alzheimer disease);05012(Parkinson disease);05016(Huntington disease);05016(Huntington disease)	K02128	NA	ATP synthase, H+ transporting, mitochondrial F0 complex, subunit C1 (subunit 9) [Source:MGI Symbol;Acc:MGI:107653]	protein_coding	6.38969	3.93246	6.54738	3.28672	3.16254	4.50953	1.53936	0.622332	0.00964632	0.458588	up	no
MSTRG.7279	H4c12	ENSMUST00000102983	GO:0000228(nuclear chromosome);GO:0000786(nucleosome);GO:0000788(nuclear nucleosome);GO:0003677(DNA binding);GO:0005515(protein binding);GO:0005634(nucleus);GO:0005654(nucleoplasm);GO:0005694(chromosome);GO:0006334(nucleosome assembly);GO:0006335(DNA replication-dependent nucleosome assembly);GO:0006336(DNA replication-independent nucleosome assembly);GO:0006352(DNA-templated transcription, initi…	05034(Alcoholism);05203(Viral carcinogenesis);05322(Systemic lupus erythematosus)	K11254	NA	H4 clustered histone 12 [Source:MGI Symbol;Acc:MGI:2448439]	protein_coding	271.316	257.936	591.561	156.505	282.777	138.454	1.94001	0.956063	0.00964682	0.458588	up	no
MSTRG.971	Rpl7	ENSMUST00000058437;ENSMUST00000149566	GO:0000463(maturation of LSU-rRNA from tricistronic rRNA transcript (SSU-rRNA, 5.8S rRNA, LSU-rRNA));GO:0003677(DNA binding);GO:0003723(RNA binding);GO:0003729(mRNA binding);GO:0003735(structural constituent of ribosome);GO:0005840(ribosome);GO:0005844(polysome);GO:0006364(rRNA processing);GO:0006412(translation);GO:0008097(5S rRNA binding);GO:0014069(postsynaptic density);GO:0022625(cytosolic la…	03010(Ribosome);03010(Ribosome)	K02937	NA	ribosomal protein L7 [Source:MGI Symbol;Acc:MGI:98073]	protein_coding	215.37	162.173	233.262	173.848	114.479	127.86	1.46762	0.55348	0.00994909	0.466048	up	no
MSTRG.3255	Susd2	ENSMUST00000095541;ENSMUST00000077610	GO:0003674(molecular_function);GO:0005886(plasma membrane);GO:0016020(membrane);GO:0016021(integral component of membrane);GO:0051782(negative regulation of cell division);GO:1902807(negative regulation of cell cycle G1/S phase transition);GO:1902807(negative regulation of cell cycle G1/S phase transition)	NA	NA	NA	sushi domain containing 2 [Source:MGI Symbol;Acc:MGI:1918983]	protein_coding	2.80758	3.32514	2.72091	2.30512	2.14805	2.22121	1.32651	0.407634	0.00998224	0.466048	up	no
MSTRG.632	Bex3	ENSMUST00000113112;ENSMUST00000053540;ENSMUST00000113113;ENSMUST00000178632	GO:0005102(signaling receptor binding);GO:0005123(death receptor binding);GO:0005163(nerve growth factor receptor binding);GO:0005634(nucleus);GO:0005737(cytoplasm);GO:0005829(cytosol);GO:0006915(apoptotic process);GO:0007165(signal transduction);GO:0008625(extrinsic apoptotic signaling pathway via death domain receptors);GO:0042802(identical protein binding);GO:0046872(metal ion binding);GO:0046…	04722(Neurotrophin signaling pathway);04722(Neurotrophin signaling pathway)	K12465	NA	brain expressed X-linked 3 [Source:MGI Symbol;Acc:MGI:1338016]	protein_coding	3.72405	2.96832	5.39208	2.53901	2.59407	1.99883	1.69442	0.76079	0.010018	0.466048	up	no
MSTRG.4782	Med31	ENSMUST00000021157	GO:0000151(ubiquitin ligase complex);GO:0003712(transcription coregulator activity);GO:0005515(protein binding);GO:0005634(nucleus);GO:0005654(nucleoplasm);GO:0006355(regulation of transcription, DNA-templated);GO:0006357(regulation of transcription by RNA polymerase II);GO:0016567(protein ubiquitination);GO:0016592(mediator complex);GO:0048147(negative regulation of fibroblast proliferation);GO:…	NA	K15153	NA	mediator complex subunit 31 [Source:MGI Symbol;Acc:MGI:1914529]	protein_coding	2.46965	1.75204	1.9112	1.22375	1.31588	1.52283	1.50965	0.594215	0.0100318	0.466048	up	no
MSTRG.23392	Rps17	ENSMUST00000080813	GO:0003735(structural constituent of ribosome);GO:0005840(ribosome);GO:0006364(rRNA processing);GO:0006412(translation);GO:0022627(cytosolic small ribosomal subunit);GO:0034101(erythrocyte homeostasis);GO:0042274(ribosomal small subunit biogenesis)	03010(Ribosome)	K02962	NA	ribosomal protein S17 [Source:MGI Symbol;Acc:MGI:1309526]	protein_coding	62.7081	52.0369	97.8991	57.2812	34.533	37.3862	1.64585	0.71883	0.0100556	0.466048	up	no
MSTRG.10942	Cmss1	ENSMUST00000114371;ENSMUST00000232413	GO:0008150(biological_process);GO:0008150(biological_process)	NA	NA	NA	cms small ribosomal subunit 1 [Source:MGI Symbol;Acc:MGI:1913747]	protein_coding	2.94875	2.5255	2.85882	1.57976	2.29609	1.44601	1.56582	0.64692	0.0100721	0.466048	up	no
ENSMUSG00000046593	Tmem215	ENSMUST00000049655;ENSMUST00000179526	GO:0003674(molecular_function);GO:0005575(cellular_component);GO:0008150(biological_process);GO:0016020(membrane);GO:0016021(integral component of membrane);GO:0016021(integral component of membrane)	NA	NA	NA	transmembrane protein 215 [Source:MGI Symbol;Acc:MGI:2444167]	protein_coding	0.648571	0.703928	0.551739	0.455572	0.280168	0.460985	1.59121	0.670122	0.0100919	0.466048	up	no
ENSMUSG00000015599	Ttbk1	ENSMUST00000047034;ENSMUST00000225808	GO:0000166(nucleotide binding);GO:0004672(protein kinase activity);GO:0004674(protein serine/threonine kinase activity);GO:0004713(protein tyrosine kinase activity);GO:0005524(ATP binding);GO:0005634(nucleus);GO:0005654(nucleoplasm);GO:0005737(cytoplasm);GO:0005829(cytosol);GO:0005875(microtubule associated complex);GO:0006468(protein phosphorylation);GO:0007611(learning or memory);GO:0010628(pos…	NA	K08815	EC:2.7.11.26	tau tubulin kinase 1 [Source:MGI Symbol;Acc:MGI:2147036]	protein_coding	0.121992	0.0947211	0.0840172	0.256713	0.105282	0.257612	0.485356	-1.04288	0.0100965	0.466048	down	no
MSTRG.17424	St6galnac5	ENSMUST00000044278	GO:0005794(Golgi apparatus);GO:0006486(protein glycosylation);GO:0008373(sialyltransferase activity);GO:0016020(membrane);GO:0016021(integral component of membrane);GO:0016740(transferase activity);GO:0016757(transferase activity, transferring glycosyl groups);GO:0097503(sialylation)	00604(Glycosphingolipid biosynthesis - ganglio series)	K03375	EC:2.4.99.-	ST6 (alpha-N-acetyl-neuraminyl-2,3-beta-galactosyl-1,3)-N-acetylgalactosaminide alpha-2,6-sialyltransferase 5 [Source:MGI Symbol;Acc:MGI:1349471]	protein_coding	0.614637	0.315157	0.58395	0.778281	1.02179	0.947254	0.550988	-0.859907	0.0101055	0.466048	down	no
MSTRG.7348	H1f1	ENSMUST00000055770	GO:0000786(nucleosome);GO:0000790(nuclear chromatin);GO:0003677(DNA binding);GO:0003690(double-stranded DNA binding);GO:0005515(protein binding);GO:0005634(nucleus);GO:0005694(chromosome);GO:0005719(nuclear euchromatin);GO:0006334(nucleosome assembly);GO:0006355(regulation of transcription, DNA-templated);GO:0007283(spermatogenesis);GO:0008201(heparin binding);GO:0009986(cell surface);GO:0016584(…	NA	K11275	NA	H1.1 linker histone, cluster member [Source:MGI Symbol;Acc:MGI:1931523]	protein_coding	518.3	378.526	716.073	243.925	445.003	194.107	1.82654	0.869114	0.0101145	0.466048	up	no
ENSMUSG00000019232	Etnppl	ENSMUST00000072271;ENSMUST00000166187;ENSMUST00000170664	GO:0003824(catalytic activity);GO:0005739(mitochondrion);GO:0008150(biological_process);GO:0008483(transaminase activity);GO:0016829(lyase activity);GO:0030170(pyridoxal phosphate binding);GO:0050459(ethanolamine-phosphate phospho-lyase activity);GO:0050459(ethanolamine-phosphate phospho-lyase activity)	00564(Glycerophospholipid metabolism);00564(Glycerophospholipid metabolism)	K14286	EC:4.2.3.2	ethanolamine phosphate phospholyase [Source:MGI Symbol;Acc:MGI:1919010]	protein_coding	0.0139442	0.00503907	0.00396831	0.0549796	0.0209857	0.0314322	0.213707	-2.22629	0.0101185	0.466048	down	no
MSTRG.3940	Selenom	ENSMUST00000094469	GO:0005737(cytoplasm);GO:0005783(endoplasmic reticulum);GO:0005788(endoplasmic reticulum lumen);GO:0005794(Golgi apparatus);GO:0010269(response to selenium ion);GO:0016491(oxidoreductase activity);GO:0035264(multicellular organism growth);GO:0035934(corticosterone secretion);GO:0042445(hormone metabolic process);GO:0048471(perinuclear region of cytoplasm);GO:0055114(oxidation-reduction process);G…	NA	NA	NA	selenoprotein M [Source:MGI Symbol;Acc:MGI:2149786]	protein_coding	3.25115	1.9889	2.46515	2.09142	1.0984	1.12537	1.7856	0.836406	0.0101719	0.466048	up	no
ENSMUSG00000060284	Sp7	ENSMUST00000078508	GO:0000976(transcription regulatory region sequence-specific DNA binding);GO:0000978(RNA polymerase II cis-regulatory region sequence-specific DNA binding);GO:0000981(DNA-binding transcription factor activity, RNA polymerase II-specific);GO:0001228(DNA-binding transcription activator activity, RNA polymerase II-specific);GO:0001649(osteoblast differentiation);GO:0003676(nucleic acid binding);GO:0…	NA	K09197	NA	Sp7 transcription factor 7 [Source:MGI Symbol;Acc:MGI:2153568]	protein_coding	0.0189046	0.0108987	0	0.0354988	0.0927888	0.0788577	0.143877	-2.7971	0.0101749	0.466048	down	no
MSTRG.26977	Nme6	ENSMUST00000200005;ENSMUST00000035053;ENSMUST00000200468;ENSMUST00000200345;ENSMUST00000197627	GO:0000166(nucleotide binding);GO:0004550(nucleoside diphosphate kinase activity);GO:0005524(ATP binding);GO:0005739(mitochondrion);GO:0006165(nucleoside diphosphate phosphorylation);GO:0006183(GTP biosynthetic process);GO:0006228(UTP biosynthetic process);GO:0006241(CTP biosynthetic process);GO:0009117(nucleotide metabolic process);GO:0016301(kinase activity);GO:0016310(phosphorylation);GO:00167…	00230(Purine metabolism);00240(Pyrimidine metabolism);00983(Drug metabolism - other enzymes);00983(Drug metabolism - other enzymes)	K00940	EC:2.7.4.6	NME/NM23 nucleoside diphosphate kinase 6 [Source:MGI Symbol;Acc:MGI:1861676]	protein_coding	2.84926	2.35811	3.30414	2.02144	2.01863	1.56846	1.5176	0.601792	0.0101874	0.466048	up	no
ENSMUSG00000053070	Cfap300	ENSMUST00000065291	GO:0003674(molecular_function);GO:0005575(cellular_component);GO:0005737(cytoplasm);GO:0005856(cytoskeleton);GO:0008150(biological_process);GO:0031514(motile cilium);GO:0042995(cell projection)	NA	NA	NA	cilia and flagella associated protein 300 [Source:MGI Symbol;Acc:MGI:3045346]	protein_coding	0.309173	0.398444	0.34231	0.113079	0.160938	0.181174	2.30656	1.20575	0.0101903	0.466048	up	no
ENSMUSG00000038763	Alpk3	ENSMUST00000107348	GO:0004674(protein serine/threonine kinase activity);GO:0005524(ATP binding);GO:0006468(protein phosphorylation);GO:0016301(kinase activity);GO:0016310(phosphorylation);GO:0016740(transferase activity)	NA	K08868	NA	alpha-kinase 3 [Source:MGI Symbol;Acc:MGI:2151224]	protein_coding	0.0846825	0.07919	0.0451226	0.150824	0.107952	0.223702	0.433171	-1.20699	0.0101963	0.466048	down	no
MSTRG.11471	BC003965	ENSMUST00000088307	GO:0003674(molecular_function);GO:0005575(cellular_component);GO:0008150(biological_process);GO:0016020(membrane);GO:0016021(integral component of membrane)	NA	NA	NA	cDNA sequence BC003965 [Source:MGI Symbol;Acc:MGI:2670966]	protein_coding	4.75429	3.92218	4.49315	3.6204	3.12107	2.77376	1.38406	0.468904	0.0102135	0.466154	up	no
MSTRG.11838	Abhd16a	ENSMUST00000007251	GO:0004620(phospholipase activity);GO:0006629(lipid metabolic process);GO:0006660(phosphatidylserine catabolic process);GO:0008474(palmitoyl-(protein) hydrolase activity);GO:0016020(membrane);GO:0016021(integral component of membrane);GO:0016787(hydrolase activity);GO:0047372(acylglycerol lipase activity);GO:0052651(monoacylglycerol catabolic process);GO:0098734(macromolecule depalmitoylation);GO…	NA	NA	NA	abhydrolase domain containing 16A [Source:MGI Symbol;Acc:MGI:99476]	protein_coding	13.9812	12.0817	16.5763	10.6411	10.4724	10.0121	1.36991	0.454084	0.0102305	0.466363	up	no
ENSMUSG00000028396	2310002L09Rik	ENSMUST00000095023;ENSMUST00000030101	GO:0005739(mitochondrion);GO:0005856(cytoskeleton);GO:0016020(membrane);GO:0016021(integral component of membrane);GO:0031032(actomyosin structure organization);GO:0031032(actomyosin structure organization)	NA	NA	NA	RIKEN cDNA 2310002L09 gene [Source:MGI Symbol;Acc:MGI:1916780]	protein_coding	0	0	0	0.0170964	0.0516231	0.0269381	0.00313619	-8.31677	0.0103402	0.467361	down	no
MSTRG.23083	Prmt1	ENSMUST00000107843;ENSMUST00000209056;ENSMUST00000207370	GO:0001701(in utero embryonic development);GO:0005515(protein binding);GO:0005634(nucleus);GO:0005654(nucleoplasm);GO:0005737(cytoplasm);GO:0005829(cytosol);GO:0006479(protein methylation);GO:0008168(methyltransferase activity);GO:0008170(N-methyltransferase activity);GO:0008276(protein methyltransferase activity);GO:0008284(positive regulation of cell population proliferation);GO:0008327(methyl-…	04068(FoxO signaling pathway);04922(Glucagon signaling pathway);04922(Glucagon signaling pathway)	K11434	EC:2.1.1.319	protein arginine N-methyltransferase 1 [Source:MGI Symbol;Acc:MGI:107846]	protein_coding	7.86298	6.74831	8.72427	6.61722	5.02381	5.15755	1.38914	0.474191	0.0103455	0.467361	up	no
MSTRG.6618	Slirp	ENSMUST00000161023;ENSMUST00000077462;ENSMUST00000160880;ENSMUST00000160488	GO:0000961(negative regulation of mitochondrial RNA catabolic process);GO:0001669(acrosomal vesicle);GO:0003676(nucleic acid binding);GO:0003723(RNA binding);GO:0005634(nucleus);GO:0005737(cytoplasm);GO:0005739(mitochondrion);GO:0007286(spermatid development);GO:0007338(single fertilization);GO:0030317(flagellated sperm motility);GO:0036126(sperm flagellum);GO:0048471(perinuclear region of cytopl…	NA	NA	NA	SRA stem-loop interacting RNA binding protein [Source:MGI Symbol;Acc:MGI:1916394]	protein_coding	1.94493	1.54227	3.24331	1.74358	0.996891	0.867061	1.86568	0.899705	0.0103611	0.467361	up	no
MSTRG.16876	Bola1	ENSMUST00000016087;ENSMUST00000107099;ENSMUST00000177442	GO:0003674(molecular_function);GO:0005739(mitochondrion);GO:0005739(mitochondrion)	NA	K22066	NA	bolA-like 1 (E. coli) [Source:MGI Symbol;Acc:MGI:1916418]	protein_coding	1.36298	0.884184	2.34869	0.820407	0.559712	0.803108	2.10507	1.07387	0.0103621	0.467361	up	no
ENSMUSG00000042686	Jph1	ENSMUST00000038382	GO:0005654(nucleoplasm);GO:0005783(endoplasmic reticulum);GO:0005789(endoplasmic reticulum membrane);GO:0005886(plasma membrane);GO:0007517(muscle organ development);GO:0008307(structural constituent of muscle);GO:0014701(junctional sarcoplasmic reticulum membrane);GO:0016020(membrane);GO:0016021(integral component of membrane);GO:0016529(sarcoplasmic reticulum);GO:0030018(Z disc);GO:0030314(junc…	NA	K19530	NA	junctophilin 1 [Source:MGI Symbol;Acc:MGI:1891495]	protein_coding	0.237097	0.198596	0.112128	0.381068	0.321238	0.352027	0.51959	-0.944553	0.0105315	0.471774	down	no
MSTRG.24957	Smim7	ENSMUST00000167290;ENSMUST00000058733	GO:0003674(molecular_function);GO:0005575(cellular_component);GO:0008150(biological_process);GO:0016020(membrane);GO:0016021(integral component of membrane);GO:0016021(integral component of membrane)	NA	NA	NA	small integral membrane protein 7 [Source:MGI Symbol;Acc:MGI:1914068]	protein_coding	13.5232	10.2946	13.2534	9.7751	8.52614	9.20892	1.34755	0.430336	0.0105697	0.471774	up	no
MSTRG.15721	Scand1	ENSMUST00000079125	GO:0003700(DNA-binding transcription factor activity);GO:0005634(nucleus);GO:0006355(regulation of transcription, DNA-templated);GO:0045893(positive regulation of transcription, DNA-templated)	NA	NA	NA	SCAN domain-containing 1 [Source:MGI Symbol;Acc:MGI:1343132]	protein_coding	7.08811	4.47509	10.529	4.54069	4.2136	3.9323	1.74138	0.800232	0.0105894	0.471774	up	no
MSTRG.2380	Ndufs2	ENSMUST00000013737;ENSMUST00000194778;ENSMUST00000111318	GO:0003954(NADH dehydrogenase activity);GO:0005654(nucleoplasm);GO:0005739(mitochondrion);GO:0005743(mitochondrial inner membrane);GO:0005747(mitochondrial respiratory chain complex I);GO:0006120(mitochondrial electron transport, NADH to ubiquinone);GO:0006979(response to oxidative stress);GO:0008137(NADH dehydrogenase (ubiquinone) activity);GO:0016020(membrane);GO:0016491(oxidoreductase activity…	00190(Oxidative phosphorylation);04714(Thermogenesis);04723(Retrograde endocannabinoid signaling);04932(Non-alcoholic fatty liver disease (NAFLD));05010(Alzheimer disease);05012(Parkinson disease);05016(Huntington disease);05016(Huntington disease)	K03935	1.6.99.3;EC:7.1.1.2	NADH:ubiquinone oxidoreductase core subunit S2 [Source:MGI Symbol;Acc:MGI:2385112]	protein_coding	21.6196	19.1713	23.0127	17.7641	14.4832	16.2058	1.31681	0.397048	0.0106136	0.471774	up	no
MSTRG.6453	Arg2	ENSMUST00000021550	GO:0000050(urea cycle);GO:0001657(ureteric bud development);GO:0002250(adaptive immune response);GO:0002376(immune system process);GO:0002829(negative regulation of type 2 immune response);GO:0004053(arginase activity);GO:0005737(cytoplasm);GO:0005739(mitochondrion);GO:0006525(arginine metabolic process);GO:0006941(striated muscle contraction);GO:0010963(regulation of L-arginine import);GO:001678…	00220(Arginine biosynthesis);00330(Arginine and proline metabolism);05146(Amoebiasis)	K01476	EC:3.5.3.1	arginase type II [Source:MGI Symbol;Acc:MGI:1330806]	protein_coding	2.03437	1.90978	1.22122	1.37239	0.684776	0.896529	1.74879	0.806354	0.0106239	0.471774	up	no
ENSMUSG00000051527	Usp29	ENSMUST00000054055;ENSMUST00000200535;ENSMUST00000198068	GO:0000082(G1/S transition of mitotic cell cycle);GO:0004197(cysteine-type endopeptidase activity);GO:0004843(thiol-dependent ubiquitin-specific protease activity);GO:0005634(nucleus);GO:0005829(cytosol);GO:0006508(proteolysis);GO:0006511(ubiquitin-dependent protein catabolic process);GO:0008233(peptidase activity);GO:0008234(cysteine-type peptidase activity);GO:0016579(protein deubiquitination);…	NA	K11850	EC:3.4.19.12	ubiquitin specific peptidase 29 [Source:MGI Symbol;Acc:MGI:1888998]	protein_coding	0.00741544	0.00845608	0.00825837	0	0.00215328	0	11.2061	3.48622	0.0106485	0.471774	up	no
MSTRG.23648	Stard10	ENSMUST00000032927;ENSMUST00000172630;ENSMUST00000173270;ENSMUST00000167888;ENSMUST00000210192	GO:0005737(cytoplasm);GO:0005829(cytosol);GO:0005902(microvillus);GO:0005929(cilium);GO:0006869(lipid transport);GO:0008289(lipid binding);GO:0016020(membrane);GO:0031514(motile cilium);GO:0032782(bile acid secretion);GO:0035360(positive regulation of peroxisome proliferator activated receptor signaling pathway);GO:0042995(cell projection);GO:0046581(intercellular canaliculus);GO:0046581(intercel…	NA	NA	NA	START domain containing 10 [Source:MGI Symbol;Acc:MGI:1860093]	protein_coding	11.5567	8.12786	16.2623	7.47123	8.63775	4.89973	1.71105	0.774878	0.0106491	0.471774	up	no
MSTRG.24595	Rnf122	ENSMUST00000046941;ENSMUST00000217278	GO:0005737(cytoplasm);GO:0005783(endoplasmic reticulum);GO:0005794(Golgi apparatus);GO:0010917(negative regulation of mitochondrial membrane potential);GO:0012505(endomembrane system);GO:0016020(membrane);GO:0016021(integral component of membrane);GO:0043065(positive regulation of apoptotic process);GO:0043161(proteasome-mediated ubiquitin-dependent protein catabolic process);GO:0046872(metal ion…	NA	K15699	NA	ring finger protein 122 [Source:MGI Symbol;Acc:MGI:1916117]	protein_coding	1.48466	1.6214	1.27375	2.24753	1.71532	2.38818	0.689623	-0.536121	0.0106845	0.472589	down	no
MSTRG.26864	Abhd14a	ENSMUST00000171925;ENSMUST00000048685;ENSMUST00000187983;ENSMUST00000187001;ENSMUST00000190798;ENSMUST00000171678	NA	NA	K13706	NA	abhydrolase domain containing 14A [Source:MGI Symbol;Acc:MGI:1915894]	protein_coding	1.35853	0.967973	1.03153	0.880267	0.530891	0.529713	1.73017	0.790911	0.0107456	0.472589	up	no
MSTRG.7527	Cd83	ENSMUST00000015540	GO:0009897(external side of plasma membrane);GO:0014070(response to organic cyclic compound);GO:0016020(membrane);GO:0016021(integral component of membrane);GO:0032713(negative regulation of interleukin-4 production);GO:0032733(positive regulation of interleukin-10 production);GO:0032743(positive regulation of interleukin-2 production);GO:0043372(positive regulation of CD4-positive, alpha-beta T …	NA	K06510	NA	CD83 antigen [Source:MGI Symbol;Acc:MGI:1328316]	protein_coding	4.92556	11.2167	7.32051	5.09242	3.03977	5.65891	1.7013	0.766633	0.0107909	0.472589	up	no
MSTRG.24883	Rpl18a	ENSMUST00000054220;ENSMUST00000212378;ENSMUST00000212709;ENSMUST00000212796;ENSMUST00000212494	GO:0002181(cytoplasmic translation);GO:0003735(structural constituent of ribosome);GO:0005840(ribosome);GO:0006412(translation);GO:0014069(postsynaptic density);GO:0022625(cytosolic large ribosomal subunit);GO:0042788(polysomal ribosome);GO:0045202(synapse);GO:0097327(response to antineoplastic agent);GO:0097327(response to antineoplastic agent)	03010(Ribosome);03010(Ribosome)	K02882	NA	ribosomal protein L18A [Source:MGI Symbol;Acc:MGI:1924058]	protein_coding	263.77	199.651	284.593	213.419	129.915	163.722	1.47521	0.560922	0.0107945	0.472589	up	no
MSTRG.3823	Cdk4	ENSMUST00000133115;ENSMUST00000006911;ENSMUST00000125682	GO:0000082(G1/S transition of mitotic cell cycle);GO:0000166(nucleotide binding);GO:0000307(cyclin-dependent protein kinase holoenzyme complex);GO:0000785(chromatin);GO:0002088(lens development in camera-type eye);GO:0004672(protein kinase activity);GO:0004674(protein serine/threonine kinase activity);GO:0004693(cyclin-dependent protein serine/threonine kinase activity);GO:0005515(protein binding…	01522(Endocrine resistance);04110(Cell cycle);04115(p53 signaling pathway);04151(PI3K-Akt signaling pathway);04218(Cellular senescence);04530(Tight junction);04660(T cell receptor signaling pathway);04933(AGE-RAGE signaling pathway in diabetic complications);04934(Cushing syndrome);05160(Hepatitis C);05162(Measles);05163(Human cytomegalovirus infection);05165(Human papillomavirus infection);05166…	K02089	EC:2.7.11.22	cyclin-dependent kinase 4 [Source:MGI Symbol;Acc:MGI:88357]	protein_coding	20.4172	18.728	27.2953	16.675	16.1736	12.5897	1.46221	0.548155	0.0108167	0.472589	up	no
MSTRG.16356	Mgst2	ENSMUST00000099106;ENSMUST00000161590;ENSMUST00000159554	GO:0004364(glutathione transferase activity);GO:0004464(leukotriene-C4 synthase activity);GO:0004602(glutathione peroxidase activity);GO:0005635(nuclear envelope);GO:0005737(cytoplasm);GO:0005783(endoplasmic reticulum);GO:0005789(endoplasmic reticulum membrane);GO:0005886(plasma membrane);GO:0006629(lipid metabolic process);GO:0006691(leukotriene metabolic process);GO:0006750(glutathione biosynth…	00480(Glutathione metabolism);00980(Metabolism of xenobiotics by cytochrome P450);00982(Drug metabolism - cytochrome P450);00983(Drug metabolism - other enzymes);01524(Platinum drug resistance);05200(Pathways in cancer);05204(Chemical carcinogenesis);05225(Hepatocellular carcinoma);05418(Fluid shear stress and atherosclerosis);05418(Fluid shear stress and atherosclerosis)	K00799	EC:2.5.1.18	microsomal glutathione S-transferase 2 [Source:MGI Symbol;Acc:MGI:2448481]	protein_coding	1.56753	1.33825	1.16129	1.83145	1.75317	2.53622	0.664463	-0.58974	0.0108178	0.472589	down	no
MSTRG.20497	Abhd11	ENSMUST00000046999;ENSMUST00000154469;ENSMUST00000111216	GO:0003824(catalytic activity);GO:0005739(mitochondrion);GO:0016787(hydrolase activity);GO:0016787(hydrolase activity)	NA	K13703	NA	abhydrolase domain containing 11 [Source:MGI Symbol;Acc:MGI:1916008]	protein_coding	4.91285	4.87779	4.89618	4.07198	3.31239	3.83168	1.30945	0.388957	0.0108415	0.472829	up	no
MSTRG.13875	Atp5md	ENSMUST00000096014;ENSMUST00000235771;ENSMUST00000236170	GO:0003674(molecular_function);GO:0005739(mitochondrion);GO:0005743(mitochondrial inner membrane);GO:0005753(mitochondrial proton-transporting ATP synthase complex);GO:0008150(biological_process);GO:0016020(membrane);GO:0016021(integral component of membrane);GO:0031966(mitochondrial membrane);GO:0031966(mitochondrial membrane)	NA	K18194	NA	ATP synthase membrane subunit DAPIT [Source:MGI Symbol;Acc:MGI:1891435]	protein_coding	8.22385	5.51769	9.58363	5.90075	4.94703	4.29018	1.54084	0.623717	0.0108483	0.472829	up	no
MSTRG.5739	Hmga1b	ENSMUST00000105046	GO:0000785(chromatin);GO:0000987(cis-regulatory region sequence-specific DNA binding);GO:0003677(DNA binding);GO:0003680(AT DNA binding);GO:0003682(chromatin binding);GO:0003713(transcription coactivator activity);GO:0003906(DNA-(apurinic or apyrimidinic site) endonuclease activity);GO:0005634(nucleus);GO:0005694(chromosome);GO:0006284(base-excision repair);GO:0006355(regulation of transcription,…	NA	K09282	NA	high mobility group AT-hook 1B [Source:MGI Symbol;Acc:MGI:96161]	protein_coding	4.07452	3.77124	3.55268	3.39751	1.70502	1.78766	1.6543	0.726223	0.0110228	0.477132	up	no
MSTRG.7341	H2ac4	ENSMUST00000078369	GO:0000786(nucleosome);GO:0000790(nuclear chromatin);GO:0003677(DNA binding);GO:0005634(nucleus);GO:0005694(chromosome);GO:0006325(chromatin organization);GO:0006342(chromatin silencing);GO:0008285(negative regulation of cell population proliferation);GO:0019899(enzyme binding);GO:0046982(protein heterodimerization activity)	04217(Necroptosis);05034(Alcoholism);05322(Systemic lupus erythematosus)	K11251	NA	H2A clustered histone 4 [Source:MGI Symbol;Acc:MGI:2448306]	protein_coding	248.538	211.33	364.636	131.482	229.859	119.759	1.71379	0.777187	0.0110229	0.477132	up	no
MSTRG.19308	Xrcc2	ENSMUST00000030773;ENSMUST00000134972	GO:0000278(mitotic cell cycle);GO:0000400(four-way junction DNA binding);GO:0000724(double-strand break repair via homologous recombination);GO:0001701(in utero embryonic development);GO:0001756(somitogenesis);GO:0003677(DNA binding);GO:0005515(protein binding);GO:0005524(ATP binding);GO:0005634(nucleus);GO:0005654(nucleoplasm);GO:0005657(replication fork);GO:0005813(centrosome);GO:0006281(DNA re…	03440(Homologous recombination);03440(Homologous recombination)	K10879	NA	X-ray repair complementing defective repair in Chinese hamster cells 2 [Source:MGI Symbol;Acc:MGI:1927345]	protein_coding	2.36003	4.44799	4.26361	2.32358	2.63583	1.89215	1.61593	0.692363	0.0110637	0.478348	up	no
MSTRG.25471	Cmc2	ENSMUST00000078589;ENSMUST00000148235;ENSMUST00000128304	GO:0003674(molecular_function);GO:0005739(mitochondrion);GO:0008150(biological_process);GO:0008150(biological_process)	NA	K18172	NA	COX assembly mitochondrial protein 2 [Source:MGI Symbol;Acc:MGI:1913781]	protein_coding	3.58821	3.24636	4.67546	2.59619	2.86143	1.67529	1.61365	0.69033	0.0111195	0.479106	up	no
MSTRG.11250	Rsph3a	ENSMUST00000097423;ENSMUST00000232223	GO:0003674(molecular_function);GO:0005737(cytoplasm);GO:0005856(cytoskeleton);GO:0005929(cilium);GO:0008150(biological_process);GO:0042995(cell projection);GO:0042995(cell projection)	NA	NA	NA	radial spoke 3A homolog (Chlamydomonas) [Source:MGI Symbol;Acc:MGI:1914082]	protein_coding	1.32255	0.890963	1.45756	0.808202	0.777286	0.730458	1.58513	0.664602	0.0111478	0.479106	up	no
MSTRG.11459	Gfer	ENSMUST00000046839;ENSMUST00000234859;ENSMUST00000234235	GO:0001889(liver development);GO:0005615(extracellular space);GO:0005739(mitochondrion);GO:0005758(mitochondrial intermembrane space);GO:0005829(cytosol);GO:0007165(signal transduction);GO:0008083(growth factor activity);GO:0015035(protein disulfide oxidoreductase activity);GO:0016491(oxidoreductase activity);GO:0016971(flavin-linked sulfhydryl oxidase activity);GO:0016972(thiol oxidase activity)…	NA	K17783	EC:1.8.3.2	growth factor, augmenter of liver regeneration [Source:MGI Symbol;Acc:MGI:107757]	protein_coding	3.56313	3.7767	3.94744	2.76156	2.89092	2.86216	1.32563	0.406681	0.0111498	0.479106	up	no
MSTRG.14238	Hacd1	ENSMUST00000091429;ENSMUST00000114753	GO:0005783(endoplasmic reticulum);GO:0005789(endoplasmic reticulum membrane);GO:0006629(lipid metabolic process);GO:0006631(fatty acid metabolic process);GO:0006633(fatty acid biosynthetic process);GO:0016020(membrane);GO:0016021(integral component of membrane);GO:0016829(lyase activity);GO:0102158(very-long-chain 3-hydroxyacyl-CoA dehydratase activity);GO:0102343(3-hydroxy-arachidoyl-CoA dehydra…	00062(Fatty acid elongation);01040(Biosynthesis of unsaturated fatty acids);01040(Biosynthesis of unsaturated fatty acids)	K10703	EC:4.2.1.134	3-hydroxyacyl-CoA dehydratase 1 [Source:MGI Symbol;Acc:MGI:1353592]	protein_coding	1.46214	0.810214	1.5308	0.778405	0.801077	0.476854	1.84948	0.887118	0.0112052	0.480307	up	no
MSTRG.22647	Fosb	ENSMUST00000208446;ENSMUST00000208505;ENSMUST00000003640	GO:0000978(RNA polymerase II cis-regulatory region sequence-specific DNA binding);GO:0000981(DNA-binding transcription factor activity, RNA polymerase II-specific);GO:0001228(DNA-binding transcription activator activity, RNA polymerase II-specific);GO:0003677(DNA binding);GO:0003690(double-stranded DNA binding);GO:0003700(DNA-binding transcription factor activity);GO:0005634(nucleus);GO:0005654(n…	04380(Osteoclast differentiation);04657(IL-17 signaling pathway);05030(Cocaine addiction);05031(Amphetamine addiction);05034(Alcoholism);05034(Alcoholism)	K09029	NA	FBJ osteosarcoma oncogene B [Source:MGI Symbol;Acc:MGI:95575]	protein_coding	0.100967	5.11454	0.144062	0.160212	0.0430124	0.157036	14.8769	3.895	0.0112414	0.480307	up	no
MSTRG.6399	Mthfd1	ENSMUST00000220046;ENSMUST00000021443;ENSMUST00000220321	GO:0000105(histidine biosynthetic process);GO:0000166(nucleotide binding);GO:0001780(neutrophil homeostasis);GO:0001843(neural tube closure);GO:0003824(catalytic activity);GO:0004329(formate-tetrahydrofolate ligase activity);GO:0004477(methenyltetrahydrofolate cyclohydrolase activity);GO:0004486(methylenetetrahydrofolate dehydrogenase [NAD(P)+] activity);GO:0004487(methylenetetrahydrofolate dehyd…	00670(One carbon pool by folate);00670(One carbon pool by folate)	K00288	3.5.4.9;6.3.4.3;EC:1.5.1.5	methylenetetrahydrofolate dehydrogenase (NADP+ dependent), methenyltetrahydrofolate cyclohydrolase, formyltetrahydrofolate synthase [Source:MGI Symbol;Acc:MGI:1342005]	protein_coding	10.2215	11.0622	14.0499	7.79261	9.58708	5.97109	1.51317	0.597571	0.011249	0.480307	up	no
MSTRG.7741	Zfp934;Gm49359;Zfp935	ENSMUST00000220648;ENSMUST00000221747;ENSMUST00000222852;ENSMUST00000076195;ENSMUST00000222746	GO:0003676(nucleic acid binding);GO:0005575(cellular_component);GO:0006355(regulation of transcription, DNA-templated);GO:0016020(membrane);GO:0016021(integral component of membrane);GO:0046872(metal ion binding);GO:0046872(metal ion binding)	05168(Herpes simplex virus 1 infection)	K09228	NA	zinc finger protein 934 [Source:MGI Symbol;Acc:MGI:1924367];predicted gene, 49359 [Source:MGI Symbol;Acc:MGI:6121568];zinc finger protein 935 [Source:MGI Symbol;Acc:MGI:1918758]	protein_coding	1.8524	1.33407	1.65423	2.31041	2.28037	2.3958	0.692858	-0.529369	0.0112635	0.480384	down	no
MSTRG.17100	Psma5	ENSMUST00000090569	GO:0000502(proteasome complex);GO:0004175(endopeptidase activity);GO:0004298(threonine-type endopeptidase activity);GO:0005634(nucleus);GO:0005654(nucleoplasm);GO:0005737(cytoplasm);GO:0005829(cytosol);GO:0005839(proteasome core complex);GO:0006508(proteolysis);GO:0006511(ubiquitin-dependent protein catabolic process);GO:0008233(peptidase activity);GO:0010498(proteasomal protein catabolic process…	03050(Proteasome)	K02729	EC:3.4.25.1	proteasome subunit alpha 5 [Source:MGI Symbol;Acc:MGI:1347009]	protein_coding	29.0641	23.5191	30.4856	23.3486	18.614	18.0331	1.38458	0.469446	0.0113066	0.480461	up	no
MSTRG.9984	Rpl3	ENSMUST00000185306;ENSMUST00000081650	GO:0000027(ribosomal large subunit assembly);GO:0003723(RNA binding);GO:0003735(structural constituent of ribosome);GO:0005634(nucleus);GO:0005730(nucleolus);GO:0005737(cytoplasm);GO:0005829(cytosol);GO:0005840(ribosome);GO:0006412(translation);GO:0008097(5S rRNA binding);GO:0022625(cytosolic large ribosomal subunit);GO:0032991(protein-containing complex);GO:0045202(synapse);GO:0071353(cellular r…	03010(Ribosome);03010(Ribosome)	K02925	NA	ribosomal protein L3 [Source:MGI Symbol;Acc:MGI:1351605]	protein_coding	104.177	78.1414	116.802	82.7312	60.4777	65.385	1.43399	0.52003	0.0114764	0.482696	up	no
ENSMUSG00000022203	Efs	ENSMUST00000022813;ENSMUST00000227037	GO:0005515(protein binding);GO:0005737(cytoplasm);GO:0005886(plasma membrane);GO:0005925(focal adhesion);GO:0007155(cell adhesion);GO:0007169(transmembrane receptor protein tyrosine kinase signaling pathway);GO:0016477(cell migration);GO:0017124(SH3 domain binding);GO:0019904(protein domain specific binding);GO:0090527(actin filament reorganization);GO:0090527(actin filament reorganization)	NA	NA	NA	embryonal Fyn-associated substrate [Source:MGI Symbol;Acc:MGI:105311]	protein_coding	0.326334	0.328943	0.327481	0.090733	0.166582	0.221465	2.05263	1.03747	0.0114971	0.482696	up	no
MSTRG.3133	Chst3	ENSMUST00000068690;ENSMUST00000135158;ENSMUST00000167915	GO:0000139(Golgi membrane);GO:0001517(N-acetylglucosamine 6-O-sulfotransferase activity);GO:0005794(Golgi apparatus);GO:0005802(trans-Golgi network);GO:0005975(carbohydrate metabolic process);GO:0006044(N-acetylglucosamine metabolic process);GO:0006790(sulfur compound metabolic process);GO:0008146(sulfotransferase activity);GO:0008459(chondroitin 6-sulfotransferase activity);GO:0016020(membrane);…	00532(Glycosaminoglycan biosynthesis - chondroitin sulfate / dermatan sulfate);00532(Glycosaminoglycan biosynthesis - chondroitin sulfate / dermatan sulfate)	K01020	EC:2.8.2.17	carbohydrate sulfotransferase 3 [Source:MGI Symbol;Acc:MGI:1858224]	protein_coding	4.72825	7.04519	4.74987	9.03253	7.15402	8.57535	0.667288	-0.583619	0.0115336	0.482696	down	no
MSTRG.631	Tceal9	ENSMUST00000048687;ENSMUST00000113115	GO:0005634(nucleus);GO:0050699(WW domain binding);GO:0050699(WW domain binding)	NA	NA	NA	transcription elongation factor A like 9 [Source:MGI Symbol;Acc:MGI:109567]	protein_coding	27.8383	19.0079	25.0782	17.4757	18.0047	11.3837	1.53474	0.617999	0.0115955	0.483644	up	no
MSTRG.15092	Commd9	ENSMUST00000028584	GO:0003674(molecular_function);GO:0005634(nucleus);GO:0005654(nucleoplasm);GO:0005794(Golgi apparatus);GO:0005829(cytosol);GO:0006811(ion transport);GO:0006814(sodium ion transport);GO:0031410(cytoplasmic vesicle);GO:0042632(cholesterol homeostasis)	NA	K22565	NA	COMM domain containing 9 [Source:MGI Symbol;Acc:MGI:1923751]	protein_coding	3.80195	2.74799	3.52114	2.30112	2.30645	2.44197	1.42861	0.514616	0.0116248	0.483644	up	no
MSTRG.20886	Ndufa4	ENSMUST00000204978;ENSMUST00000204084;ENSMUST00000204714	GO:0004129(cytochrome-c oxidase activity);GO:0005515(protein binding);GO:0005739(mitochondrion);GO:0005743(mitochondrial inner membrane);GO:0005747(mitochondrial respiratory chain complex I);GO:0005751(mitochondrial respiratory chain complex IV);GO:0016020(membrane);GO:0016021(integral component of membrane);GO:0022900(electron transport chain);GO:0044877(protein-containing complex binding);GO:00…	00190(Oxidative phosphorylation);04714(Thermogenesis);04723(Retrograde endocannabinoid signaling);04932(Non-alcoholic fatty liver disease (NAFLD));05010(Alzheimer disease);05012(Parkinson disease);05016(Huntington disease);05016(Huntington disease)	K03948	NA	Ndufa4, mitochondrial complex associated [Source:MGI Symbol;Acc:MGI:107686]	protein_coding	9.59149	9.50929	16.7025	7.98725	8.05655	6.45955	1.59102	0.66995	0.0117176	0.484955	up	no
MSTRG.15390	Ciao1	ENSMUST00000003759;ENSMUST00000174030	GO:0003700(DNA-binding transcription factor activity);GO:0005515(protein binding);GO:0005737(cytoplasm);GO:0006357(regulation of transcription by RNA polymerase II);GO:0007059(chromosome segregation);GO:0016226(iron-sulfur cluster assembly);GO:0071817(MMXD complex);GO:0097361(CIA complex);GO:0097428(protein maturation by iron-sulfur cluster transfer);GO:0097428(protein maturation by iron-sulfur c…	NA	NA	NA	cytosolic iron-sulfur protein assembly 1 [Source:MGI Symbol;Acc:MGI:1346998]	protein_coding	7.24331	6.94203	7.50567	6.05105	5.47525	5.29065	1.28983	0.367181	0.0117857	0.485086	up	no
MSTRG.23775	Akip1	ENSMUST00000033335;ENSMUST00000143581	GO:0005515(protein binding);GO:0005634(nucleus);GO:0005654(nucleoplasm);GO:0034446(substrate adhesion-dependent cell spreading);GO:0048471(perinuclear region of cytoplasm);GO:1901222(regulation of NIK/NF-kappaB signaling);GO:1901222(regulation of NIK/NF-kappaB signaling)	NA	NA	NA	A kinase (PRKA) interacting protein 1 [Source:MGI Symbol;Acc:MGI:3041226]	protein_coding	2.40328	1.9925	3.05098	1.60195	1.69341	1.49042	1.55602	0.637858	0.0117984	0.485086	up	no
MSTRG.13363	Fkbp2	ENSMUST00000177752;ENSMUST00000238181;ENSMUST00000070878	GO:0000413(protein peptidyl-prolyl isomerization);GO:0003755(peptidyl-prolyl cis-trans isomerase activity);GO:0005783(endoplasmic reticulum);GO:0005789(endoplasmic reticulum membrane);GO:0016020(membrane);GO:0016853(isomerase activity);GO:0016853(isomerase activity)	NA	K09569	EC:5.2.1.8	FK506 binding protein 2 [Source:MGI Symbol;Acc:MGI:95542]	protein_coding	1.32689	1.68769	1.61072	1.04197	0.792081	1.15353	1.54818	0.63057	0.0118193	0.485086	up	no
MSTRG.2678	G0s2	ENSMUST00000009777	GO:0005739(mitochondrion);GO:0006915(apoptotic process);GO:0016020(membrane);GO:0016021(integral component of membrane);GO:0097191(extrinsic apoptotic signaling pathway);GO:0120162(positive regulation of cold-induced thermogenesis);GO:2001238(positive regulation of extrinsic apoptotic signaling pathway)	NA	NA	NA	G0/G1 switch gene 2 [Source:MGI Symbol;Acc:MGI:1316737]	protein_coding	2.86651	3.55755	3.01571	2.62411	1.51724	1.50026	1.67324	0.742647	0.0118505	0.485086	up	no
ENSMUSG00000070498	Tmem132b	ENSMUST00000031446	GO:0003674(molecular_function);GO:0008150(biological_process);GO:0016020(membrane);GO:0016021(integral component of membrane)	NA	K17599	NA	transmembrane protein 132B [Source:MGI Symbol;Acc:MGI:3609245]	protein_coding	0.00423042	0	0	0.0124826	0.0155168	0.0254068	0.0792121	-3.65813	0.0118707	0.485086	down	no
MSTRG.7362	Gmnn	ENSMUST00000110382;ENSMUST00000006898;ENSMUST00000176890;ENSMUST00000175689	GO:0003682(chromatin binding);GO:0003714(transcription corepressor activity);GO:0005515(protein binding);GO:0005634(nucleus);GO:0005654(nucleoplasm);GO:0005737(cytoplasm);GO:0005829(cytosol);GO:0006275(regulation of DNA replication);GO:0007049(cell cycle);GO:0008156(negative regulation of DNA replication);GO:0009887(animal organ morphogenesis);GO:0035563(positive regulation of chromatin binding);…	NA	NA	NA	geminin [Source:MGI Symbol;Acc:MGI:1927344]	protein_coding	4.23425	3.88961	2.87908	2.29151	2.97273	2.56084	1.40611	0.491712	0.0118749	0.485086	up	no
MSTRG.8057	Sv2c	ENSMUST00000161263;ENSMUST00000182289	GO:0006836(neurotransmitter transport);GO:0007268(chemical synaptic transmission);GO:0008021(synaptic vesicle);GO:0016020(membrane);GO:0016021(integral component of membrane);GO:0022857(transmembrane transporter activity);GO:0030054(cell junction);GO:0030285(integral component of synaptic vesicle membrane);GO:0030672(synaptic vesicle membrane);GO:0031410(cytoplasmic vesicle);GO:0043005(neuron pro…	04512(ECM-receptor interaction);04512(ECM-receptor interaction)	K06258	NA	synaptic vesicle glycoprotein 2c [Source:MGI Symbol;Acc:MGI:1922459]	protein_coding	0.245378	0.0596809	0.0448914	0.042998	0.0214183	0.0484445	3.10072	1.6326	0.0119169	0.486273	up	no
ENSMUSG00000021478	Drd1	ENSMUST00000221470	GO:0001588(dopamine neurotransmitter receptor activity, coupled via Gs);GO:0001659(temperature homeostasis);GO:0001661(conditioned taste aversion);GO:0001662(behavioral fear response);GO:0001932(regulation of protein phosphorylation);GO:0001934(positive regulation of protein phosphorylation);GO:0001963(synaptic transmission, dopaminergic);GO:0001965(G-protein alpha-subunit binding);GO:0001975(res…	04020(Calcium signaling pathway);04024(cAMP signaling pathway);04080(Neuroactive ligand-receptor interaction);04540(Gap junction);04728(Dopaminergic synapse);05012(Parkinson disease);05030(Cocaine addiction);05031(Amphetamine addiction);05032(Morphine addiction);05034(Alcoholism)	K04144	NA	dopamine receptor D1 [Source:MGI Symbol;Acc:MGI:99578]	protein_coding	0	0	0	0.0202298	0.0256835	0.0100913	0.0053567	-7.54444	0.0119431	0.486374	down	no
MSTRG.20777	Flt1	ENSMUST00000110529;ENSMUST00000031653	GO:0001525(angiogenesis);GO:0002548(monocyte chemotaxis);GO:0004672(protein kinase activity);GO:0004713(protein tyrosine kinase activity);GO:0004714(transmembrane receptor protein tyrosine kinase activity);GO:0005021(vascular endothelial growth factor-activated receptor activity);GO:0005524(ATP binding);GO:0005886(plasma membrane);GO:0005887(integral component of plasma membrane);GO:0006468(prote…	04010(MAPK signaling pathway);04014(Ras signaling pathway);04015(Rap1 signaling pathway);04066(HIF-1 signaling pathway);04151(PI3K-Akt signaling pathway);04510(Focal adhesion);05202(Transcriptional misregulation in cancer);05323(Rheumatoid arthritis);05323(Rheumatoid arthritis)	K05096	EC:2.7.10.1	FMS-like tyrosine kinase 1 [Source:MGI Symbol;Acc:MGI:95558]	protein_coding	1.62802	1.72537	1.65198	1.3737	1.17617	1.39657	1.26833	0.342926	0.0119481	0.486374	up	no
MSTRG.7331	H4c4	ENSMUST00000102968	GO:0000228(nuclear chromosome);GO:0000786(nucleosome);GO:0000788(nuclear nucleosome);GO:0003677(DNA binding);GO:0005515(protein binding);GO:0005634(nucleus);GO:0005654(nucleoplasm);GO:0005694(chromosome);GO:0006334(nucleosome assembly);GO:0006335(DNA replication-dependent nucleosome assembly);GO:0006336(DNA replication-independent nucleosome assembly);GO:0006352(DNA-templated transcription, initi…	05034(Alcoholism);05203(Viral carcinogenesis);05322(Systemic lupus erythematosus)	K11254	NA	H4 clustered histone 4 [Source:MGI Symbol;Acc:MGI:2448423]	protein_coding	153.114	122.234	337.532	86.8457	145.745	92.2707	1.88659	0.915779	0.0119603	0.486374	up	no
MSTRG.15762	Blcap	ENSMUST00000088494;ENSMUST00000109528	GO:0003674(molecular_function);GO:0006915(apoptotic process);GO:0007049(cell cycle);GO:0008150(biological_process);GO:0016020(membrane);GO:0016021(integral component of membrane);GO:0030262(apoptotic nuclear changes);GO:0030262(apoptotic nuclear changes)	NA	NA	NA	bladder cancer associated protein [Source:MGI Symbol;Acc:MGI:1858907]	protein_coding	1.85908	1.88991	1.45475	2.30557	2.23106	2.8548	0.704023	-0.506305	0.0119709	0.486374	down	no
MSTRG.616	Timm8a1	ENSMUST00000054213	GO:0005739(mitochondrion);GO:0005743(mitochondrial inner membrane);GO:0005758(mitochondrial intermembrane space);GO:0006626(protein targeting to mitochondrion);GO:0008270(zinc ion binding);GO:0015031(protein transport);GO:0016020(membrane);GO:0046872(metal ion binding);GO:0072321(chaperone-mediated protein transport)	NA	K17780	NA	translocase of inner mitochondrial membrane 8A1 [Source:MGI Symbol;Acc:MGI:1353433]	protein_coding	5.00516	4.59247	7.00698	4.31784	3.43604	2.34642	1.64397	0.717185	0.0120479	0.487055	up	no
MSTRG.21659	Snrpg	ENSMUST00000089558	GO:0000387(spliceosomal snRNP assembly);GO:0000398(mRNA splicing, via spliceosome);GO:0003723(RNA binding);GO:0005634(nucleus);GO:0005654(nucleoplasm);GO:0005681(spliceosomal complex);GO:0005682(U5 snRNP);GO:0005683(U7 snRNP);GO:0005685(U1 snRNP);GO:0005686(U2 snRNP);GO:0005687(U4 snRNP);GO:0005689(U12-type spliceosomal complex);GO:0005737(cytoplasm);GO:0005829(cytosol);GO:0006397(mRNA processing…	03040(Spliceosome)	K11099	NA	small nuclear ribonucleoprotein polypeptide G [Source:MGI Symbol;Acc:MGI:1915261]	protein_coding	5.28097	5.06713	8.34018	5.04003	3.31152	3.0932	1.63291	0.707448	0.0120602	0.487055	up	no
MSTRG.21701	Cnbp	ENSMUST00000204653;ENSMUST00000113617;ENSMUST00000032138;ENSMUST00000113619;ENSMUST00000204890	GO:0000122(negative regulation of transcription by RNA polymerase II);GO:0000977(RNA polymerase II regulatory region sequence-specific DNA binding);GO:0001227(DNA-binding transcription repressor activity, RNA polymerase II-specific);GO:0003676(nucleic acid binding);GO:0003677(DNA binding);GO:0003697(single-stranded DNA binding);GO:0003727(single-stranded RNA binding);GO:0003729(mRNA binding);GO:0…	NA	K09250	NA	cellular nucleic acid binding protein [Source:MGI Symbol;Acc:MGI:88431]	protein_coding	101.73	81.8526	99.9952	81.6831	64.3939	64.0353	1.34965	0.432582	0.0120889	0.487055	up	no
MSTRG.551	Cox7b	ENSMUST00000033582	GO:0003674(molecular_function);GO:0004129(cytochrome-c oxidase activity);GO:0005739(mitochondrion);GO:0005743(mitochondrial inner membrane);GO:0005746(mitochondrial respirasome);GO:0006119(oxidative phosphorylation);GO:0007417(central nervous system development);GO:0016020(membrane);GO:0016021(integral component of membrane);GO:0022900(electron transport chain);GO:0045277(respiratory chain comple…	00190(Oxidative phosphorylation);04260(Cardiac muscle contraction);04714(Thermogenesis);04932(Non-alcoholic fatty liver disease (NAFLD));05010(Alzheimer disease);05012(Parkinson disease);05016(Huntington disease)	K02271	NA	cytochrome c oxidase subunit 7B [Source:MGI Symbol;Acc:MGI:1913392]	protein_coding	46.7754	33.3281	77.2121	33.8179	28.7831	33.6378	1.63464	0.708971	0.0120915	0.487055	up	no
MSTRG.4285	Insyn2b	ENSMUST00000165963	GO:0003674(molecular_function);GO:0005575(cellular_component);GO:0008150(biological_process)	NA	NA	NA	inhibitory synaptic factor family member 2B [Source:MGI Symbol;Acc:MGI:3643491]	protein_coding	5.47366	7.04936	5.59187	8.42233	7.68272	9.11681	0.718222	-0.477499	0.0121269	0.487055	down	no
ENSMUSG00000032690	Oas2	ENSMUST00000053909;ENSMUST00000146101;ENSMUST00000081491	GO:0000166(nucleotide binding);GO:0001730(2'-5'-oligoadenylate synthetase activity);GO:0002376(immune system process);GO:0003723(RNA binding);GO:0003725(double-stranded RNA binding);GO:0005524(ATP binding);GO:0005634(nucleus);GO:0005654(nucleoplasm);GO:0005737(cytoplasm);GO:0005829(cytosol);GO:0006401(RNA catabolic process);GO:0006955(immune response);GO:0009615(response to virus);GO:0009617(resp…	04621(NOD-like receptor signaling pathway);05160(Hepatitis C);05162(Measles);05164(Influenza A);05168(Herpes simplex virus 1 infection);05169(Epstein-Barr virus infection);05169(Epstein-Barr virus infection)	K14216	EC:2.7.7.84	2'-5' oligoadenylate synthetase 2 [Source:MGI Symbol;Acc:MGI:2180852]	protein_coding	0.502345	0.623799	0.558571	0.825541	0.762494	1.10899	0.624657	-0.678864	0.0121425	0.487055	down	no
MSTRG.4803	Emc6	ENSMUST00000108480;ENSMUST00000054952	GO:0000045(autophagosome assembly);GO:0003674(molecular_function);GO:0005783(endoplasmic reticulum);GO:0016020(membrane);GO:0016021(integral component of membrane);GO:0030176(integral component of endoplasmic reticulum membrane);GO:0072546(ER membrane protein complex);GO:0097631(integral component of omegasome membrane);GO:0097631(integral component of omegasome membrane)	NA	NA	NA	ER membrane protein complex subunit 6 [Source:MGI Symbol;Acc:MGI:1913298]	protein_coding	14.7274	11.0876	15.1003	11.2396	7.77477	9.67902	1.42595	0.511919	0.0121787	0.48747	up	no
MSTRG.25231	Cpne2	ENSMUST00000048653;ENSMUST00000109537	GO:0005544(calcium-dependent phospholipid binding);GO:0005634(nucleus);GO:0005737(cytoplasm);GO:0005886(plasma membrane);GO:0016020(membrane);GO:0046872(metal ion binding);GO:0071277(cellular response to calcium ion);GO:0071277(cellular response to calcium ion)	NA	NA	NA	copine II [Source:MGI Symbol;Acc:MGI:2387578]	protein_coding	4.32588	3.00874	4.38471	2.95438	2.66021	1.5655	1.6322	0.706817	0.0122943	0.490539	up	no
MSTRG.1452	Igfbp2	ENSMUST00000047328	GO:0005520(insulin-like growth factor binding);GO:0005576(extracellular region);GO:0005615(extracellular space);GO:0007165(signal transduction);GO:0007565(female pregnancy);GO:0007568(aging);GO:0007584(response to nutrient);GO:0009612(response to mechanical stimulus);GO:0010226(response to lithium ion);GO:0016324(apical plasma membrane);GO:0019838(growth factor binding);GO:0031410(cytoplasmic ves…	NA	NA	NA	insulin-like growth factor binding protein 2 [Source:MGI Symbol;Acc:MGI:96437]	protein_coding	1.53091	0.166704	1.10611	0.503628	0.11951	0.0400705	4.22751	2.07981	0.01233	0.491442	up	no
MSTRG.4671	Pik3r5	ENSMUST00000021283	GO:0005634(nucleus);GO:0005737(cytoplasm);GO:0005829(cytosol);GO:0005886(plasma membrane);GO:0005942(phosphatidylinositol 3-kinase complex);GO:0005944(phosphatidylinositol 3-kinase complex, class IB);GO:0007186(G protein-coupled receptor signaling pathway);GO:0014065(phosphatidylinositol 3-kinase signaling);GO:0016020(membrane);GO:0016301(kinase activity);GO:0016310(phosphorylation);GO:0031683(G-…	04022(cGMP-PKG signaling pathway);04062(Chemokine signaling pathway);04072(Phospholipase D signaling pathway);04151(PI3K-Akt signaling pathway);04261(Adrenergic signaling in cardiomyocytes);04371(Apelin signaling pathway);04611(Platelet activation);04725(Cholinergic synapse);04921(Oxytocin signaling pathway);05145(Toxoplasmosis);05167(Kaposi sarcoma-associated herpesvirus infection)	K21290	NA	phosphoinositide-3-kinase regulatory subunit 5 [Source:MGI Symbol;Acc:MGI:2443588]	protein_coding	1.73512	1.79766	1.44144	1.90639	2.70707	2.76062	0.674554	-0.567995	0.0123528	0.49183	down	no
MSTRG.26250	Sdhd	ENSMUST00000000175	GO:0000104(succinate dehydrogenase activity);GO:0005739(mitochondrion);GO:0005740(mitochondrial envelope);GO:0005743(mitochondrial inner membrane);GO:0005749(mitochondrial respiratory chain complex II, succinate dehydrogenase complex (ubiquinone));GO:0006099(tricarboxylic acid cycle);GO:0006121(mitochondrial electron transport, succinate to ubiquinone);GO:0008177(succinate dehydrogenase (ubiquino…	00020(Citrate cycle (TCA cycle));00190(Oxidative phosphorylation);04714(Thermogenesis);04932(Non-alcoholic fatty liver disease (NAFLD));05010(Alzheimer disease);05012(Parkinson disease);05016(Huntington disease)	K00237	NA	succinate dehydrogenase complex, subunit D, integral membrane protein [Source:MGI Symbol;Acc:MGI:1914175]	protein_coding	34.749	26.9812	36.8459	25.5602	24.6002	20.0219	1.40457	0.490132	0.0124431	0.492828	up	no
MSTRG.2329	Mgst3	ENSMUST00000028005	GO:0004364(glutathione transferase activity);GO:0004464(leukotriene-C4 synthase activity);GO:0004602(glutathione peroxidase activity);GO:0005635(nuclear envelope);GO:0005783(endoplasmic reticulum);GO:0005789(endoplasmic reticulum membrane);GO:0006629(lipid metabolic process);GO:0010243(response to organonitrogen compound);GO:0016020(membrane);GO:0016021(integral component of membrane);GO:0016491(…	00480(Glutathione metabolism);00980(Metabolism of xenobiotics by cytochrome P450);00982(Drug metabolism - cytochrome P450);00983(Drug metabolism - other enzymes);01524(Platinum drug resistance);05200(Pathways in cancer);05204(Chemical carcinogenesis);05225(Hepatocellular carcinoma);05418(Fluid shear stress and atherosclerosis)	K00799	EC:2.5.1.18	microsomal glutathione S-transferase 3 [Source:MGI Symbol;Acc:MGI:1913697]	protein_coding	42.3459	33.0119	56.2194	22.666	36.7498	17.8371	1.7032	0.768248	0.0124678	0.493287	up	no
MSTRG.23103	Tead2	ENSMUST00000033060;ENSMUST00000107801;ENSMUST00000211744	GO:0000978(RNA polymerase II cis-regulatory region sequence-specific DNA binding);GO:0000981(DNA-binding transcription factor activity, RNA polymerase II-specific);GO:0001223(transcription coactivator binding);GO:0001228(DNA-binding transcription activator activity, RNA polymerase II-specific);GO:0001570(vasculogenesis);GO:0001843(neural tube closure);GO:0003143(embryonic heart tube morphogenesis…	04390(Hippo signaling pathway);04392(Hippo signaling pathway - multiple species);04392(Hippo signaling pathway - multiple species)	K09448	NA	TEA domain family member 2 [Source:MGI Symbol;Acc:MGI:104904]	protein_coding	0.747046	1.11109	0.788915	1.32165	1.38841	1.34187	0.653282	-0.614223	0.0125317	0.494183	down	no
MSTRG.20452	Zbed5	ENSMUST00000041466;ENSMUST00000077320	GO:0005739(mitochondrion);GO:0008150(biological_process);GO:0008150(biological_process)	NA	NA	NA	zinc finger, BED type containing 5 [Source:MGI Symbol;Acc:MGI:1919220]	protein_coding	0.99712	0.943387	1.213	0.659943	0.675439	0.853206	1.44089	0.526958	0.0125752	0.494183	up	no
MSTRG.8567	Spcs1	ENSMUST00000228736;ENSMUST00000226782;ENSMUST00000226374;ENSMUST00000228767	GO:0005783(endoplasmic reticulum);GO:0005787(signal peptidase complex);GO:0005789(endoplasmic reticulum membrane);GO:0006465(signal peptide processing);GO:0006508(proteolysis);GO:0008233(peptidase activity);GO:0016020(membrane);GO:0016021(integral component of membrane);GO:0016787(hydrolase activity);GO:0019068(virion assembly);GO:0019082(viral protein processing);GO:0030176(integral component of…	03060(Protein export);03060(Protein export)	K12946	EC:3.4.-.-	signal peptidase complex subunit 1 homolog (S. cerevisiae) [Source:MGI Symbol;Acc:MGI:1916269]	protein_coding	29.6118	21.4401	30.9204	23.198	16.1719	17.186	1.4494	0.535458	0.0125821	0.494183	up	no
MSTRG.24017	Mylpf	ENSMUST00000032910;ENSMUST00000127710;ENSMUST00000206204;ENSMUST00000206772	GO:0005509(calcium ion binding);GO:0006955(immune response);GO:0007519(skeletal muscle tissue development);GO:0008307(structural constituent of muscle);GO:0016459(myosin complex);GO:0046872(metal ion binding);GO:0046872(metal ion binding)	04510(Focal adhesion);04670(Leukocyte transendothelial migration);04810(Regulation of actin cytoskeleton);04810(Regulation of actin cytoskeleton)	K12758	NA	myosin light chain, phosphorylatable, fast skeletal muscle [Source:MGI Symbol;Acc:MGI:97273]	protein_coding	1.88251	1.60969	1.88127	2.66976	3.21479	2.70906	0.625287	-0.67741	0.0126753	0.49578	down	no
MSTRG.19013	A430005L14Rik	ENSMUST00000105645;ENSMUST00000058393;ENSMUST00000141493	GO:0003674(molecular_function);GO:0005634(nucleus);GO:0005654(nucleoplasm);GO:0008150(biological_process);GO:0008150(biological_process)	NA	NA	NA	RIKEN cDNA A430005L14 gene [Source:MGI Symbol;Acc:MGI:2140680]	protein_coding	9.21865	8.42273	11.212	6.29484	7.92866	5.47829	1.4645	0.550413	0.0127215	0.49701	up	no
MSTRG.21549	Vamp8	ENSMUST00000059983;ENSMUST00000142613	GO:0005737(cytoplasm);GO:0005765(lysosomal membrane);GO:0005829(cytosol);GO:0005886(plasma membrane);GO:0016020(membrane);GO:0016021(integral component of membrane);GO:0016192(vesicle-mediated transport);GO:0016240(autophagosome membrane docking);GO:0019869(chloride channel inhibitor activity);GO:0030667(secretory granule membrane);GO:0031201(SNARE complex);GO:0031902(late endosome membrane);GO:0…	04130(SNARE interactions in vesicular transport);04140(Autophagy - animal);04611(Platelet activation);04611(Platelet activation)	K08512	NA	vesicle-associated membrane protein 8 [Source:MGI Symbol;Acc:MGI:1336882]	protein_coding	8.15893	7.36667	10.908	5.59813	6.90917	5.97408	1.43029	0.516303	0.0128912	0.49885	up	no
MSTRG.25887	Icam4	ENSMUST00000001040;ENSMUST00000215077	GO:0005178(integrin binding);GO:0005576(extracellular region);GO:0005886(plasma membrane);GO:0005887(integral component of plasma membrane);GO:0007155(cell adhesion);GO:0016020(membrane);GO:0016021(integral component of membrane);GO:0098609(cell-cell adhesion);GO:0098609(cell-cell adhesion)	NA	K06581	NA	intercellular adhesion molecule 4, Landsteiner-Wiener blood group [Source:MGI Symbol;Acc:MGI:1925619]	protein_coding	7.64226	8.06797	11.4902	4.56919	7.53066	4.52963	1.63568	0.709888	0.0129468	0.500181	up	no
MSTRG.20550	Serpine1	ENSMUST00000041388	GO:0001300(chronological cell aging);GO:0001525(angiogenesis);GO:0002020(protease binding);GO:0004867(serine-type endopeptidase inhibitor activity);GO:0005102(signaling receptor binding);GO:0005576(extracellular region);GO:0005615(extracellular space);GO:0010469(regulation of signaling receptor activity);GO:0010757(negative regulation of plasminogen activation);GO:0010951(negative regulation of e…	04066(HIF-1 signaling pathway);04115(p53 signaling pathway);04218(Cellular senescence);04371(Apelin signaling pathway);04390(Hippo signaling pathway);04610(Complement and coagulation cascades);04933(AGE-RAGE signaling pathway in diabetic complications);05142(Chagas disease (American trypanosomiasis))	K03982	NA	serine (or cysteine) peptidase inhibitor, clade E, member 1 [Source:MGI Symbol;Acc:MGI:97608]	protein_coding	0.343816	2.11125	0.372075	0.280528	0.351063	0.391403	2.7636	1.46655	0.0130635	0.501821	up	no
MSTRG.26943	Ccdc36	ENSMUST00000076592	GO:0000794(condensed nuclear chromosome);GO:0005515(protein binding);GO:0005694(chromosome);GO:0006310(DNA recombination);GO:0007129(synapsis);GO:0007283(spermatogenesis);GO:0030154(cell differentiation);GO:0042138(meiotic DNA double-strand break formation);GO:0048477(oogenesis);GO:0051321(meiotic cell cycle);GO:0060629(regulation of homologous chromosome segregation)	NA	NA	NA	coiled-coil domain containing 36 [Source:MGI Symbol;Acc:MGI:3612242]	protein_coding	0	0.012908	0	0.066501	0.04705	0.043363	0.0822616	-3.60364	0.0131066	0.502754	down	no
MSTRG.22894	Polr2i	ENSMUST00000108192;ENSMUST00000019882;ENSMUST00000149654;ENSMUST00000108193	GO:0001193(maintenance of transcriptional fidelity during DNA-templated transcription elongation from RNA polymerase II promoter);GO:0003676(nucleic acid binding);GO:0003899(DNA-directed 5'-3' RNA polymerase activity);GO:0005634(nucleus);GO:0005654(nucleoplasm);GO:0005665(RNA polymerase II, core complex);GO:0005730(nucleolus);GO:0006283(transcription-coupled nucleotide-excision repair);GO:0006351…	03020(RNA polymerase);05016(Huntington disease);05016(Huntington disease)	K03017	NA	polymerase (RNA) II (DNA directed) polypeptide I [Source:MGI Symbol;Acc:MGI:1917170]	protein_coding	1.68642	2.02096	3.28487	1.51284	1.31784	1.1777	1.74441	0.80274	0.0131457	0.502893	up	no
MSTRG.12594	Dsc2	ENSMUST00000039247;ENSMUST00000155407;ENSMUST00000075214	GO:0005509(calcium ion binding);GO:0005886(plasma membrane);GO:0005911(cell-cell junction);GO:0005912(adherens junction);GO:0007155(cell adhesion);GO:0007156(homophilic cell adhesion via plasma membrane adhesion molecules);GO:0009267(cellular response to starvation);GO:0014704(intercalated disc);GO:0016020(membrane);GO:0016021(integral component of membrane);GO:0030054(cell junction);GO:0030057(d…	05412(Arrhythmogenic right ventricular cardiomyopathy (ARVC));05412(Arrhythmogenic right ventricular cardiomyopathy (ARVC))	K07601	NA	desmocollin 2 [Source:MGI Symbol;Acc:MGI:103221]	protein_coding	2.56162	2.06913	2.23558	1.88943	1.47403	1.75786	1.34073	0.423021	0.0131502	0.502893	up	no
MSTRG.20229	Pebp1	ENSMUST00000036951;ENSMUST00000111973	GO:0000165(MAPK cascade);GO:0000166(nucleotide binding);GO:0001505(regulation of neurotransmitter levels);GO:0001933(negative regulation of protein phosphorylation);GO:0002026(regulation of the force of heart contraction);GO:0004867(serine-type endopeptidase inhibitor activity);GO:0005102(signaling receptor binding);GO:0005524(ATP binding);GO:0005615(extracellular space);GO:0005737(cytoplasm);GO:…	NA	NA	NA	phosphatidylethanolamine binding protein 1 [Source:MGI Symbol;Acc:MGI:1344408]	protein_coding	19.7095	14.2351	22.6636	15.0061	11.7392	12.3845	1.44668	0.532744	0.0132709	0.505459	up	no
MSTRG.2919	Cenpw	ENSMUST00000099985;ENSMUST00000216853	GO:0000278(mitotic cell cycle);GO:0000775(chromosome, centromeric region);GO:0000776(kinetochore);GO:0000777(condensed chromosome kinetochore);GO:0003674(molecular_function);GO:0003677(DNA binding);GO:0005634(nucleus);GO:0005654(nucleoplasm);GO:0005694(chromosome);GO:0005730(nucleolus);GO:0007049(cell cycle);GO:0007059(chromosome segregation);GO:0016363(nuclear matrix);GO:0046982(protein heterodi…	NA	NA	NA	centromere protein W [Source:MGI Symbol;Acc:MGI:1913561]	protein_coding	1.41855	1.02353	1.4882	0.801413	1.02665	0.64328	1.59034	0.669337	0.0133295	0.506668	up	no
ENSMUSG00000071716	Apol7e	ENSMUST00000096358	GO:0005575(cellular_component);GO:0005576(extracellular region);GO:0006869(lipid transport);GO:0008289(lipid binding);GO:0042157(lipoprotein metabolic process)	NA	K14480	NA	apolipoprotein L 7e [Source:MGI Symbol;Acc:MGI:3704456]	protein_coding	0.148516	0.0592392	0.0260645	0.989651	0.108081	0.100483	0.19514	-2.35742	0.0133941	0.50759	down	no
ENSMUSG00000020660	Pomc	ENSMUST00000020990;ENSMUST00000219543	GO:0001664(G protein-coupled receptor binding);GO:0005102(signaling receptor binding);GO:0005179(hormone activity);GO:0005515(protein binding);GO:0005576(extracellular region);GO:0005615(extracellular space);GO:0005737(cytoplasm);GO:0005782(peroxisomal matrix);GO:0006091(generation of precursor metabolites and energy);GO:0007165(signal transduction);GO:0007218(neuropeptide signaling pathway);GO:0…	04024(cAMP signaling pathway);04080(Neuroactive ligand-receptor interaction);04915(Estrogen signaling pathway);04916(Melanogenesis);04920(Adipocytokine signaling pathway);04925(Aldosterone synthesis and secretion);04927(Cortisol synthesis and secretion);04934(Cushing syndrome);04934(Cushing syndrome)	K05228	NA	pro-opiomelanocortin-alpha [Source:MGI Symbol;Acc:MGI:97742]	protein_coding	0	0	0.0277289	0.12666	0.0870381	0.126146	0.081593	-3.61541	0.013569	0.510415	down	no
ENSMUSG00000001494	Sost	ENSMUST00000001534	GO:0001503(ossification);GO:0005515(protein binding);GO:0005576(extracellular region);GO:0005615(extracellular space);GO:0005794(Golgi apparatus);GO:0008134(transcription factor binding);GO:0008201(heparin binding);GO:0009612(response to mechanical stimulus);GO:0016055(Wnt signaling pathway);GO:0030178(negative regulation of Wnt signaling pathway);GO:0030279(negative regulation of ossification);G…	04310(Wnt signaling pathway);04928(Parathyroid hormone synthesis, secretion and action)	K16834	NA	sclerostin [Source:MGI Symbol;Acc:MGI:1921749]	protein_coding	0.016927	0.035721	0.012734	0.15597	0.028264	0.203949	0.168431	-2.56977	0.013571	0.510415	down	no
MSTRG.13324	Fau	ENSMUST00000179142;ENSMUST00000236217;ENSMUST00000237859;ENSMUST00000043074;ENSMUST00000178310;ENSMUST00000237840	GO:0002227(innate immune response in mucosa);GO:0003735(structural constituent of ribosome);GO:0005515(protein binding);GO:0005615(extracellular space);GO:0005840(ribosome);GO:0006412(translation);GO:0019731(antibacterial humoral response);GO:0022627(cytosolic small ribosomal subunit);GO:0050830(defense response to Gram-positive bacterium);GO:0061844(antimicrobial humoral immune response mediated…	03010(Ribosome);03010(Ribosome)	K02983	NA	Finkel-Biskis-Reilly murine sarcoma virus (FBR-MuSV) ubiquitously expressed (fox derived) [Source:MGI Symbol;Acc:MGI:102547]	protein_coding	133.146	89.3815	154.88	104.187	59.7354	79.6123	1.54971	0.631994	0.0135923	0.510415	up	no
MSTRG.3898	Myl6	ENSMUST00000218127;ENSMUST00000217733;ENSMUST00000164181;ENSMUST00000219236;ENSMUST00000217776;ENSMUST00000217969	GO:0003774(motor activity);GO:0005509(calcium ion binding);GO:0005515(protein binding);GO:0005903(brush border);GO:0006936(muscle contraction);GO:0007519(skeletal muscle tissue development);GO:0008307(structural constituent of muscle);GO:0016459(myosin complex);GO:0016461(unconventional myosin complex);GO:0030049(muscle filament sliding);GO:0030898(actin-dependent ATPase activity);GO:0030898(acti…	04270(Vascular smooth muscle contraction);04530(Tight junction);04921(Oxytocin signaling pathway);04921(Oxytocin signaling pathway)	K12751	NA	myosin, light polypeptide 6, alkali, smooth muscle and non-muscle [Source:MGI Symbol;Acc:MGI:109318]	protein_coding	17.0307	13.8571	17.5184	13.9694	9.43646	11.6021	1.38272	0.467506	0.0136111	0.510415	up	no
MSTRG.26945	Ccdc71	ENSMUST00000061209;ENSMUST00000193170	GO:0003674(molecular_function);GO:0005575(cellular_component);GO:0005575(cellular_component)	NA	NA	NA	coiled-coil domain containing 71 [Source:MGI Symbol;Acc:MGI:1919704]	protein_coding	5.47094	5.296	6.27657	4.85997	3.44701	4.20318	1.36237	0.446122	0.0136211	0.510415	up	no
MSTRG.25721	Def8	ENSMUST00000108832;ENSMUST00000093049;ENSMUST00000124741;ENSMUST00000065534;ENSMUST00000132063;ENSMUST00000001522;ENSMUST00000212391;ENSMUST00000108830;ENSMUST00000128424	GO:0005515(protein binding);GO:0005575(cellular_component);GO:0032418(lysosome localization);GO:0035556(intracellular signal transduction);GO:0045780(positive regulation of bone resorption);GO:0046872(metal ion binding);GO:1900029(positive regulation of ruffle assembly);GO:1900029(positive regulation of ruffle assembly)	NA	NA	NA	differentially expressed in FDCP 8 [Source:MGI Symbol;Acc:MGI:1346331]	protein_coding	4.27792	2.62474	3.39333	1.88722	2.6892	2.32476	1.49192	0.577168	0.0136602	0.510499	up	no
MSTRG.18357	Atp6v0b	ENSMUST00000036380;ENSMUST00000132073;ENSMUST00000150204;ENSMUST00000149868;ENSMUST00000147845;ENSMUST00000136596	GO:0005768(endosome);GO:0005773(vacuole);GO:0005774(vacuolar membrane);GO:0006811(ion transport);GO:0008553(proton-exporting ATPase activity, phosphorylative mechanism);GO:0015078(proton transmembrane transporter activity);GO:0016020(membrane);GO:0016021(integral component of membrane);GO:0016471(vacuolar proton-transporting V-type ATPase complex);GO:0033177(proton-transporting two-sector ATPase …	00190(Oxidative phosphorylation);04142(Lysosome);04145(Phagosome);04721(Synaptic vesicle cycle);05152(Tuberculosis);05165(Human papillomavirus infection);05323(Rheumatoid arthritis);05323(Rheumatoid arthritis)	K03661	NA	ATPase, H+ transporting, lysosomal V0 subunit B [Source:MGI Symbol;Acc:MGI:1890510]	protein_coding	14.8914	12.6301	15.4504	11.473	9.73237	11.6937	1.30617	0.385348	0.0137212	0.510499	up	no
MSTRG.10493	Ypel1	ENSMUST00000035682;ENSMUST00000232574;ENSMUST00000239090	GO:0003674(molecular_function);GO:0005575(cellular_component);GO:0005634(nucleus);GO:0008150(biological_process);GO:0046872(metal ion binding);GO:0046872(metal ion binding)	NA	NA	NA	yippee like 1 [Source:MGI Symbol;Acc:MGI:1913303]	protein_coding	1.1032	0.982417	1.06438	1.56572	1.35793	1.54755	0.704508	-0.505311	0.0138446	0.512615	down	no
MSTRG.7340	H2bc3	ENSMUST00000099703	GO:0000786(nucleosome);GO:0003677(DNA binding);GO:0005634(nucleus);GO:0005654(nucleoplasm);GO:0005694(chromosome);GO:0005829(cytosol);GO:0006334(nucleosome assembly);GO:0046982(protein heterodimerization activity)	05034(Alcoholism);05203(Viral carcinogenesis);05322(Systemic lupus erythematosus)	K11252	NA	H2B clustered histone 3 [Source:MGI Symbol;Acc:MGI:2448377]	protein_coding	164.991	128.456	348.434	97.3292	160.172	80.0831	1.90139	0.927057	0.0138758	0.512969	up	no
MSTRG.21593	Htra2	ENSMUST00000134606;ENSMUST00000150217;ENSMUST00000113962;ENSMUST00000089645	GO:0000785(chromatin);GO:0004252(serine-type endopeptidase activity);GO:0005515(protein binding);GO:0005634(nucleus);GO:0005739(mitochondrion);GO:0005758(mitochondrial intermembrane space);GO:0005829(cytosol);GO:0005856(cytoskeleton);GO:0006508(proteolysis);GO:0006672(ceramide metabolic process);GO:0006915(apoptotic process);GO:0007005(mitochondrion organization);GO:0007568(aging);GO:0007628(adul…	04210(Apoptosis);04215(Apoptosis - multiple species);05012(Parkinson disease);05012(Parkinson disease)	K08669	EC:3.4.21.108	HtrA serine peptidase 2 [Source:MGI Symbol;Acc:MGI:1928676]	protein_coding	11.5603	9.02232	14.3268	8.31152	8.76348	6.64914	1.47147	0.55726	0.0139408	0.514189	up	no
MSTRG.18481	Csf3r	ENSMUST00000030673;ENSMUST00000106162	GO:0004896(cytokine receptor activity);GO:0005515(protein binding);GO:0007155(cell adhesion);GO:0009897(external side of plasma membrane);GO:0016020(membrane);GO:0016021(integral component of membrane);GO:0019221(cytokine-mediated signaling pathway);GO:0019955(cytokine binding);GO:0030593(neutrophil chemotaxis);GO:0043235(receptor complex);GO:0045637(regulation of myeloid cell differentiation);GO…	04060(Cytokine-cytokine receptor interaction);04151(PI3K-Akt signaling pathway);04630(Jak-STAT signaling pathway);04640(Hematopoietic cell lineage);05200(Pathways in cancer);05200(Pathways in cancer)	K05061	NA	colony stimulating factor 3 receptor (granulocyte) [Source:MGI Symbol;Acc:MGI:1339755]	protein_coding	2.95814	2.33168	3.00212	3.54216	4.17275	4.39994	0.684445	-0.546994	0.0139905	0.514189	down	no
MSTRG.8289	AF067061	ENSMUST00000181748;ENSMUST00000179905	NA	NA	NA	NA	cDNA sequence AF067061 [Source:MGI Symbol;Acc:MGI:2681166]	protein_coding	2.3118	0.748695	0.500298	0.277594	0.501253	0.575646	2.62887	1.39444	0.0140222	0.514852	up	no
MSTRG.19278	Nos3	ENSMUST00000030834	GO:0001525(angiogenesis);GO:0001542(ovulation from ovarian follicle);GO:0001701(in utero embryonic development);GO:0001974(blood vessel remodeling);GO:0002028(regulation of sodium ion transport);GO:0003057(regulation of the force of heart contraction by chemical signal);GO:0003100(regulation of systemic arterial blood pressure by endothelin);GO:0003180(aortic valve morphogenesis);GO:0003184(pulmo…	00220(Arginine biosynthesis);00330(Arginine and proline metabolism);04020(Calcium signaling pathway);04022(cGMP-PKG signaling pathway);04066(HIF-1 signaling pathway);04071(Sphingolipid signaling pathway);04151(PI3K-Akt signaling pathway);04370(VEGF signaling pathway);04371(Apelin signaling pathway);04611(Platelet activation);04915(Estrogen signaling pathway);04921(Oxytocin signaling pathway);0492…	K13242	EC:1.14.13.39	nitric oxide synthase 3, endothelial cell [Source:MGI Symbol;Acc:MGI:97362]	protein_coding	1.82628	1.43803	1.29697	1.05345	0.770637	1.25588	1.48095	0.566526	0.0140738	0.515339	up	no
MSTRG.19406	Spon2	ENSMUST00000046186;ENSMUST00000201475	GO:0001530(lipopolysaccharide binding);GO:0002376(immune system process);GO:0002448(mast cell mediated immunity);GO:0003823(antigen binding);GO:0005102(signaling receptor binding);GO:0005515(protein binding);GO:0005576(extracellular region);GO:0005615(extracellular space);GO:0007155(cell adhesion);GO:0008228(opsonization);GO:0031012(extracellular matrix);GO:0032496(response to lipopolysaccharide)…	NA	NA	NA	spondin 2, extracellular matrix protein [Source:MGI Symbol;Acc:MGI:1923724]	protein_coding	1.49555	0.603398	1.50148	0.669376	0.701894	0.575523	1.84941	0.887067	0.0141173	0.515339	up	no
MSTRG.7444	Lyrm4	ENSMUST00000053265	GO:0003674(molecular_function);GO:0005634(nucleus);GO:0005739(mitochondrion);GO:0016226(iron-sulfur cluster assembly);GO:0016604(nuclear body);GO:1990221(L-cysteine desulfurase complex)	NA	K22069	NA	LYR motif containing 4 [Source:MGI Symbol;Acc:MGI:2683538]	protein_coding	1.33349	1.63116	2.14804	1.09406	1.20919	0.889157	1.60151	0.679434	0.0141187	0.515339	up	no
MSTRG.2244	Prdx6	ENSMUST00000071718;ENSMUST00000051925	GO:0004601(peroxidase activity);GO:0005737(cytoplasm);GO:0016209(antioxidant activity);GO:0016491(oxidoreductase activity);GO:0045454(cell redox homeostasis);GO:0051920(peroxiredoxin activity);GO:0055114(oxidation-reduction process);GO:0098869(cellular oxidant detoxification);GO:0098869(cellular oxidant detoxification)	NA	NA	NA	peroxiredoxin 6 [Source:MGI Symbol;Acc:MGI:894320]	protein_coding	13.2565	12.1327	13.306	9.93928	10.8054	8.41082	1.3272	0.408387	0.0141286	0.515339	up	no
MSTRG.26949	Ndufaf3	ENSMUST00000074208;ENSMUST00000194381	GO:0003674(molecular_function);GO:0005634(nucleus);GO:0005739(mitochondrion);GO:0005743(mitochondrial inner membrane);GO:0016020(membrane);GO:0032981(mitochondrial respiratory chain complex I assembly);GO:0032981(mitochondrial respiratory chain complex I assembly)	04714(Thermogenesis);04714(Thermogenesis)	NA	NA	NADH:ubiquinone oxidoreductase complex assembly factor 3 [Source:MGI Symbol;Acc:MGI:1913956]	protein_coding	4.0865	4.21042	5.05825	3.27156	2.67041	3.65065	1.39223	0.477402	0.0141409	0.515339	up	no
MSTRG.17458	Negr1	ENSMUST00000074015;ENSMUST00000041425	GO:0003674(molecular_function);GO:0005886(plasma membrane);GO:0007155(cell adhesion);GO:0007626(locomotory behavior);GO:0007631(feeding behavior);GO:0010976(positive regulation of neuron projection development);GO:0016020(membrane);GO:0030425(dendrite);GO:0031225(anchored component of membrane);GO:0043025(neuronal cell body);GO:0098609(cell-cell adhesion);GO:0098609(cell-cell adhesion)	04514(Cell adhesion molecules (CAMs));04514(Cell adhesion molecules (CAMs))	K06775	NA	neuronal growth regulator 1 [Source:MGI Symbol;Acc:MGI:2444846]	protein_coding	0.00605527	0.000321515	0.00347859	0.0197258	0.00919774	0.0307389	0.165186	-2.59784	0.0143066	0.519234	down	no
ENSMUSG00000039519	Cyp7b1	ENSMUST00000035625	GO:0004497(monooxygenase activity);GO:0005506(iron ion binding);GO:0005783(endoplasmic reticulum);GO:0005789(endoplasmic reticulum membrane);GO:0006629(lipid metabolic process);GO:0006694(steroid biosynthetic process);GO:0006699(bile acid biosynthetic process);GO:0007586(digestion);GO:0007613(memory);GO:0007623(circadian rhythm);GO:0008202(steroid metabolic process);GO:0008203(cholesterol metabol…	00120(Primary bile acid biosynthesis);00140(Steroid hormone biosynthesis)	K07430	EC:1.14.14.29	cytochrome P450, family 7, subfamily b, polypeptide 1 [Source:MGI Symbol;Acc:MGI:104978]	protein_coding	0.499826	0.58315	0.480157	0.327376	0.208025	0.341751	1.78205	0.833542	0.0144153	0.520758	up	no
MSTRG.7326	H2bc8	ENSMUST00000079251	GO:0000786(nucleosome);GO:0002227(innate immune response in mucosa);GO:0003677(DNA binding);GO:0005615(extracellular space);GO:0005634(nucleus);GO:0005654(nucleoplasm);GO:0005694(chromosome);GO:0005829(cytosol);GO:0006334(nucleosome assembly);GO:0019731(antibacterial humoral response);GO:0042802(identical protein binding);GO:0046982(protein heterodimerization activity);GO:0050830(defense response…	05034(Alcoholism);05203(Viral carcinogenesis);05322(Systemic lupus erythematosus)	K11252	NA	H2B clustered histone 8 [Source:MGI Symbol;Acc:MGI:2448386]	protein_coding	236.714	191.99	330.805	127.053	216.716	107.043	1.68476	0.752542	0.0144211	0.520758	up	no
MSTRG.16720	Dpm3	ENSMUST00000040824;ENSMUST00000107462	GO:0004582(dolichyl-phosphate beta-D-mannosyltransferase activity);GO:0005783(endoplasmic reticulum);GO:0005789(endoplasmic reticulum membrane);GO:0006486(protein glycosylation);GO:0006506(GPI anchor biosynthetic process);GO:0008047(enzyme activator activity);GO:0016020(membrane);GO:0016021(integral component of membrane);GO:0030176(integral component of endoplasmic reticulum membrane);GO:0031647…	00510(N-Glycan biosynthesis);00510(N-Glycan biosynthesis)	K09659	NA	dolichyl-phosphate mannosyltransferase polypeptide 3 [Source:MGI Symbol;Acc:MGI:1915813]	protein_coding	10.0518	8.24483	11.94	8.50379	5.74235	6.08155	1.48746	0.572855	0.0144314	0.520758	up	no
MSTRG.11497	Mcrip2	ENSMUST00000235806;ENSMUST00000026828	GO:0005515(protein binding);GO:0005634(nucleus);GO:0005737(cytoplasm);GO:0008150(biological_process);GO:0010494(cytoplasmic stress granule);GO:0010494(cytoplasmic stress granule)	NA	NA	NA	MAPK regulated corepressor interacting protein 2 [Source:MGI Symbol;Acc:MGI:1915491]	protein_coding	1.20459	1.18576	1.5755	0.634829	0.940339	0.763648	1.69566	0.761849	0.0144734	0.521497	up	no
MSTRG.16056	Rps21	ENSMUST00000059080	GO:0000447(endonucleolytic cleavage in ITS1 to separate SSU-rRNA from 5.8S rRNA and LSU-rRNA from tricistronic rRNA transcript (SSU-rRNA, 5.8S rRNA, LSU-rRNA));GO:0000461(endonucleolytic cleavage to generate mature 3'-end of SSU-rRNA from (SSU-rRNA, 5.8S rRNA, LSU-rRNA));GO:0002181(cytoplasmic translation);GO:0003735(structural constituent of ribosome);GO:0005737(cytoplasm);GO:0005783(endoplasmic…	03010(Ribosome)	K02971	NA	ribosomal protein S21 [Source:MGI Symbol;Acc:MGI:1913731]	protein_coding	92.0694	69.2856	110.114	74.0253	47.0997	63.4148	1.47106	0.556854	0.0144955	0.521497	up	no
MSTRG.17867	Tomm5	ENSMUST00000107810;ENSMUST00000107808;ENSMUST00000107807;ENSMUST00000107809	GO:0005739(mitochondrion);GO:0005741(mitochondrial outer membrane);GO:0005742(mitochondrial outer membrane translocase complex);GO:0006626(protein targeting to mitochondrion);GO:0015031(protein transport);GO:0016020(membrane);GO:0016021(integral component of membrane);GO:0016021(integral component of membrane)	NA	K17773	NA	translocase of outer mitochondrial membrane 5 [Source:MGI Symbol;Acc:MGI:1915762]	protein_coding	8.22836	5.01522	14.3921	6.55264	4.11856	4.18026	1.86081	0.895929	0.0145508	0.521497	up	no
ENSMUSG00000079278	Tmem233	ENSMUST00000111997	GO:0003674(molecular_function);GO:0008150(biological_process);GO:0016020(membrane);GO:0016021(integral component of membrane)	NA	NA	NA	transmembrane protein 233 [Source:MGI Symbol;Acc:MGI:3651514]	protein_coding	0	0	0	0.0237488	0.0413746	0.0149269	0.00374764	-8.0598	0.0145762	0.521497	down	no
MSTRG.2738	Nup43	ENSMUST00000040135	GO:0000775(chromosome, centromeric region);GO:0000776(kinetochore);GO:0000777(condensed chromosome kinetochore);GO:0003674(molecular_function);GO:0005515(protein binding);GO:0005634(nucleus);GO:0005643(nuclear pore);GO:0005694(chromosome);GO:0007049(cell cycle);GO:0007059(chromosome segregation);GO:0015031(protein transport);GO:0031080(nuclear pore outer ring);GO:0051028(mRNA transport);GO:005130…	03013(RNA transport)	K14305	NA	nucleoporin 43 [Source:MGI Symbol;Acc:MGI:1917162]	protein_coding	2.61767	2.6303	2.88004	2.19873	2.09131	2.02802	1.28647	0.363419	0.0146237	0.521961	up	no
MSTRG.4411	Nhp2	ENSMUST00000127405	GO:0000469(cleavage involved in rRNA processing);GO:0000470(maturation of LSU-rRNA);GO:0003723(RNA binding);GO:0005515(protein binding);GO:0005634(nucleus);GO:0005697(telomerase holoenzyme complex);GO:0005730(nucleolus);GO:0005732(small nucleolar ribonucleoprotein complex);GO:0006364(rRNA processing);GO:0007004(telomere maintenance via telomerase);GO:0015030(Cajal body);GO:0031118(rRNA pseudourid…	03008(Ribosome biogenesis in eukaryotes)	K11129	NA	NHP2 ribonucleoprotein [Source:MGI Symbol;Acc:MGI:1098547]	protein_coding	6.40161	5.50677	12.5659	5.86826	4.13188	4.08662	1.73739	0.796925	0.0146873	0.523488	up	no
MSTRG.1298	Ndufb3	ENSMUST00000027193	GO:0003674(molecular_function);GO:0005739(mitochondrion);GO:0005743(mitochondrial inner membrane);GO:0005747(mitochondrial respiratory chain complex I);GO:0016020(membrane);GO:0016021(integral component of membrane);GO:0022900(electron transport chain);GO:0032981(mitochondrial respiratory chain complex I assembly);GO:0055114(oxidation-reduction process);GO:0070469(respirasome)	00190(Oxidative phosphorylation);04714(Thermogenesis);04723(Retrograde endocannabinoid signaling);04932(Non-alcoholic fatty liver disease (NAFLD));05010(Alzheimer disease);05012(Parkinson disease);05016(Huntington disease)	K03959	NA	NADH:ubiquinone oxidoreductase subunit B3 [Source:MGI Symbol;Acc:MGI:1913745]	protein_coding	5.33576	5.13126	8.87174	4.58487	3.9496	3.40012	1.6204	0.696346	0.0147619	0.525153	up	no
MSTRG.13749	Ccnj	ENSMUST00000119316;ENSMUST00000025983	GO:0000079(regulation of cyclin-dependent protein serine/threonine kinase activity);GO:0000307(cyclin-dependent protein kinase holoenzyme complex);GO:0005634(nucleus);GO:0005737(cytoplasm);GO:0005813(centrosome);GO:0016538(cyclin-dependent protein serine/threonine kinase regulator activity);GO:0042025(host cell nucleus);GO:0044772(mitotic cell cycle phase transition);GO:0044772(mitotic cell cycle…	NA	NA	NA	cyclin J [Source:MGI Symbol;Acc:MGI:2443297]	protein_coding	1.80844	1.82011	1.75562	2.76366	2.12265	2.49577	0.729357	-0.455303	0.0148407	0.525536	down	no
MSTRG.15817	Ada	ENSMUST00000017841	GO:0001666(response to hypoxia);GO:0001701(in utero embryonic development);GO:0001821(histamine secretion);GO:0001829(trophectodermal cell differentiation);GO:0001883(purine nucleoside binding);GO:0001889(liver development);GO:0001890(placenta development);GO:0002314(germinal center B cell differentiation);GO:0002636(positive regulation of germinal center formation);GO:0002686(negative regulation…	00230(Purine metabolism);05340(Primary immunodeficiency)	NA	NA	adenosine deaminase [Source:MGI Symbol;Acc:MGI:87916]	protein_coding	1.8773	1.97753	1.93726	2.458	2.83771	2.69619	0.724745	-0.464454	0.0148483	0.525536	down	no
ENSMUSG00000042641	Rgsl1	ENSMUST00000238926	GO:0016020(membrane);GO:0016021(integral component of membrane)	NA	NA	NA	regulator of G-protein signaling like 1 [Source:MGI Symbol;Acc:MGI:2685048]	protein_coding	0	0	0	0.0172721	0	0.0379414	0.00543346	-7.52391	0.0148504	0.525536	down	no
ENSMUSG00000027887	Sypl2	ENSMUST00000141387	GO:0006874(cellular calcium ion homeostasis);GO:0007507(heart development);GO:0008021(synaptic vesicle);GO:0016020(membrane);GO:0016021(integral component of membrane);GO:0017075(syntaxin-1 binding);GO:0030672(synaptic vesicle membrane);GO:0033292(T-tubule organization)	NA	NA	NA	synaptophysin-like 2 [Source:MGI Symbol;Acc:MGI:1328311]	protein_coding	0.0313361	0.0158414	0.024013	0.0535933	0.129531	0.0627189	0.289577	-1.78798	0.0149266	0.526011	down	no
MSTRG.25604	Gins2	ENSMUST00000034278	GO:0000727(double-strand break repair via break-induced replication);GO:0000811(GINS complex);GO:0005634(nucleus);GO:0006260(DNA replication);GO:0031298(replication fork protection complex);GO:0032508(DNA duplex unwinding);GO:0043138(3'-5' DNA helicase activity)	NA	K10733	NA	GINS complex subunit 2 (Psf2 homolog) [Source:MGI Symbol;Acc:MGI:1921019]	protein_coding	3.6529	3.13719	4.7177	1.93744	3.29129	1.32865	1.75494	0.811421	0.0150713	0.527217	up	no
ENSMUSG00000006576	Slc4a3	ENSMUST00000124341;ENSMUST00000154101;ENSMUST00000150142	GO:0005452(inorganic anion exchanger activity);GO:0005886(plasma membrane);GO:0006811(ion transport);GO:0006820(anion transport);GO:0008509(anion transmembrane transporter activity);GO:0009897(external side of plasma membrane);GO:0015106(bicarbonate transmembrane transporter activity);GO:0015297(antiporter activity);GO:0015301(anion:anion antiporter activity);GO:0015698(inorganic anion transport)…	NA	K13856	NA	solute carrier family 4 (anion exchanger), member 3 [Source:MGI Symbol;Acc:MGI:109350]	protein_coding	0.259849	0.234521	0.284101	0.189954	0.165289	0.157808	1.51734	0.601543	0.0151083	0.527532	up	no
ENSMUSG00000108900	Ccdc194	ENSMUST00000207913	NA	NA	NA	NA	coiled-coil domain containing 194 [Source:MGI Symbol;Acc:MGI:3588239]	protein_coding	0	0.032231	0	0.173457	0.085786	0.065828	0.0991506	-3.33423	0.0151248	0.527622	down	no
ENSMUSG00000032251	Irak1bp1	ENSMUST00000034783;ENSMUST00000113245	GO:0005515(protein binding);GO:0005634(nucleus);GO:0005737(cytoplasm);GO:0006955(immune response);GO:0007249(I-kappaB kinase/NF-kappaB signaling);GO:0007249(I-kappaB kinase/NF-kappaB signaling)	NA	NA	NA	interleukin-1 receptor-associated kinase 1 binding protein 1 [Source:MGI Symbol;Acc:MGI:1929475]	protein_coding	1.34356	0.908377	1.0772	0.866641	0.516297	0.658794	1.63054	0.705353	0.0151769	0.527974	up	no
MSTRG.22812	Timm50	ENSMUST00000081946	GO:0001836(release of cytochrome c from mitochondria);GO:0004721(phosphoprotein phosphatase activity);GO:0004722(protein serine/threonine phosphatase activity);GO:0004725(protein tyrosine phosphatase activity);GO:0005134(interleukin-2 receptor binding);GO:0005654(nucleoplasm);GO:0005739(mitochondrion);GO:0005743(mitochondrial inner membrane);GO:0005744(TIM23 mitochondrial import inner membrane tr…	NA	NA	NA	translocase of inner mitochondrial membrane 50 [Source:MGI Symbol;Acc:MGI:1913775]	protein_coding	6.9869	5.86474	7.71064	5.36673	5.1866	4.58247	1.35852	0.442035	0.0152197	0.528134	up	no
MSTRG.11759	Pfdn6	ENSMUST00000025163;ENSMUST00000173678	GO:0005515(protein binding);GO:0005634(nucleus);GO:0005737(cytoplasm);GO:0006457(protein folding);GO:0016272(prefoldin complex);GO:0051082(unfolded protein binding);GO:0051087(chaperone binding);GO:0051131(chaperone-mediated protein complex assembly);GO:0051131(chaperone-mediated protein complex assembly)	NA	K04798	NA	prefoldin subunit 6 [Source:MGI Symbol;Acc:MGI:95908]	protein_coding	3.18237	3.46412	5.92121	2.90564	2.22533	2.59923	1.62579	0.701143	0.0152235	0.528134	up	no
MSTRG.21106	Mrps33	ENSMUST00000031978;ENSMUST00000201461;ENSMUST00000114797	GO:0003674(molecular_function);GO:0005739(mitochondrion);GO:0005763(mitochondrial small ribosomal subunit);GO:0005840(ribosome);GO:0008150(biological_process);GO:0008150(biological_process)	NA	K17411	NA	mitochondrial ribosomal protein S33 [Source:MGI Symbol;Acc:MGI:1338046]	protein_coding	4.93946	3.15575	5.43925	3.47052	2.62917	2.72642	1.53346	0.616789	0.0152754	0.528965	up	no
MSTRG.22862	Yif1b	ENSMUST00000108238;ENSMUST00000142519;ENSMUST00000032809;ENSMUST00000108237;ENSMUST00000138128	GO:0000139(Golgi membrane);GO:0003674(molecular_function);GO:0005783(endoplasmic reticulum);GO:0005789(endoplasmic reticulum membrane);GO:0005793(endoplasmic reticulum-Golgi intermediate compartment);GO:0005794(Golgi apparatus);GO:0006612(protein targeting to membrane);GO:0006888(endoplasmic reticulum to Golgi vesicle-mediated transport);GO:0015031(protein transport);GO:0016020(membrane);GO:00160…	NA	K20362	NA	Yip1 interacting factor homolog B (S. cerevisiae) [Source:MGI Symbol;Acc:MGI:1924504]	protein_coding	8.07022	7.17126	7.31335	6.19275	5.2331	6.02534	1.29245	0.370111	0.0153408	0.530742	up	no
MSTRG.11533	Dusp1	ENSMUST00000025025;ENSMUST00000235532	GO:0000188(inactivation of MAPK activity);GO:0001706(endoderm formation);GO:0004721(phosphoprotein phosphatase activity);GO:0004722(protein serine/threonine phosphatase activity);GO:0004725(protein tyrosine phosphatase activity);GO:0005634(nucleus);GO:0005737(cytoplasm);GO:0006470(protein dephosphorylation);GO:0007049(cell cycle);GO:0007162(negative regulation of cell adhesion);GO:0008138(protein…	04010(MAPK signaling pathway);04726(Serotonergic synapse);05418(Fluid shear stress and atherosclerosis);05418(Fluid shear stress and atherosclerosis)	K21278	3.1.3.48;EC:3.1.3.16	dual specificity phosphatase 1 [Source:MGI Symbol;Acc:MGI:105120]	protein_coding	3.44668	11.371	5.38584	3.63588	4.36969	2.82773	1.86495	0.899135	0.0153935	0.532078	up	no
MSTRG.7337	H3c3	ENSMUST00000091752	GO:0000122(negative regulation of transcription by RNA polymerase II);GO:0000228(nuclear chromosome);GO:0000785(chromatin);GO:0000786(nucleosome);GO:0000788(nuclear nucleosome);GO:0003677(DNA binding);GO:0003682(chromatin binding);GO:0005515(protein binding);GO:0005634(nucleus);GO:0005654(nucleoplasm);GO:0005694(chromosome);GO:0006334(nucleosome assembly);GO:0006335(DNA replication-dependent nucl…	05034(Alcoholism);05202(Transcriptional misregulation in cancer);05322(Systemic lupus erythematosus)	K11253	NA	H3 clustered histone 3 [Source:MGI Symbol;Acc:MGI:2448320]	protein_coding	239.957	242.508	424.626	128.194	258.117	135.924	1.73694	0.796551	0.0154307	0.5323	up	no
MSTRG.3399	Timm13	ENSMUST00000020440;ENSMUST00000219896;ENSMUST00000218481	GO:0001650(fibrillar center);GO:0005739(mitochondrion);GO:0005743(mitochondrial inner membrane);GO:0005758(mitochondrial intermembrane space);GO:0015031(protein transport);GO:0016020(membrane);GO:0042719(mitochondrial intermembrane space protein transporter complex);GO:0045039(protein insertion into mitochondrial inner membrane);GO:0046872(metal ion binding);GO:0072321(chaperone-mediated protein …	NA	K17781	NA	translocase of inner mitochondrial membrane 13 [Source:MGI Symbol;Acc:MGI:1353432]	protein_coding	6.71981	5.91869	8.54489	5.69826	4.03112	4.92174	1.44585	0.531921	0.0154851	0.532804	up	no
MSTRG.17731	Il11ra1;Galt	ENSMUST00000098132;ENSMUST00000108038;ENSMUST00000084695;ENSMUST00000108042;ENSMUST00000108040	GO:0001779(natural killer cell differentiation);GO:0001890(placenta development);GO:0004896(cytokine receptor activity);GO:0004921(interleukin-11 receptor activity);GO:0005515(protein binding);GO:0005576(extracellular region);GO:0008284(positive regulation of cell population proliferation);GO:0009897(external side of plasma membrane);GO:0016020(membrane);GO:0016021(integral component of membrane)…	04060(Cytokine-cytokine receptor interaction);04630(Jak-STAT signaling pathway);04640(Hematopoietic cell lineage);00052(Galactose metabolism);00520(Amino sugar and nucleotide sugar metabolism);04917(Prolactin signaling pathway);04640(Hematopoietic cell lineage)	K05056;K00965	EC:2.7.7.12	interleukin 11 receptor, alpha chain 1 [Source:MGI Symbol;Acc:MGI:107426];galactose-1-phosphate uridyl transferase [Source:MGI Symbol;Acc:MGI:95638]	protein_coding	3.64415	3.00887	2.57165	2.60575	1.80029	2.27238	1.38126	0.46599	0.0155363	0.533106	up	no
MSTRG.17263	Ostc	ENSMUST00000043937	GO:0003674(molecular_function);GO:0005783(endoplasmic reticulum);GO:0006486(protein glycosylation);GO:0008150(biological_process);GO:0008250(oligosaccharyltransferase complex);GO:0016020(membrane);GO:0016021(integral component of membrane)	NA	NA	NA	oligosaccharyltransferase complex subunit (non-catalytic) [Source:MGI Symbol;Acc:MGI:1913607]	protein_coding	5.86238	4.89872	7.01008	5.10118	3.13105	3.99745	1.45312	0.539153	0.0155702	0.533786	up	no
MSTRG.6742	Serpina1e;Serpina1a;Serpina1c;Serpina1b;Serpina1d	ENSMUST00000122229;ENSMUST00000072876;ENSMUST00000074051;ENSMUST00000124717;ENSMUST00000187220;ENSMUST00000078869;ENSMUST00000186166;ENSMUST00000164454;ENSMUST00000095450;ENSMUST00000085056;ENSMUST00000085054	GO:0002020(protease binding);GO:0004866(endopeptidase inhibitor activity);GO:0004867(serine-type endopeptidase inhibitor activity);GO:0005576(extracellular region);GO:0005615(extracellular space);GO:0005783(endoplasmic reticulum);GO:0005794(Golgi apparatus);GO:0010466(negative regulation of peptidase activity);GO:0010951(negative regulation of endopeptidase activity);GO:0030414(peptidase inhibito…	04610(Complement and coagulation cascades);04610(Complement and coagulation cascades)	K03984	NA	serine (or cysteine) peptidase inhibitor, clade A, member 1E [Source:MGI Symbol;Acc:MGI:891967];serine (or cysteine) peptidase inhibitor, clade A, member 1A [Source:MGI Symbol;Acc:MGI:891971];serine (or cysteine) peptidase inhibitor, clade A, member 1C [Source:MGI Symbol;Acc:MGI:891969];serine (or cysteine) preptidase inhibitor, clade A, member 1B [Source:MGI Symbol;Acc:MGI:891970];serine (or cys…	protein_coding	3.93253	4.95985	4.74692	3.3651	2.10365	3.92608	1.45179	0.537831	0.0158894	0.537671	up	no
MSTRG.12169	Ndufa11	ENSMUST00000233832;ENSMUST00000002452;ENSMUST00000233233	GO:0005739(mitochondrion);GO:0005743(mitochondrial inner membrane);GO:0016020(membrane);GO:0016021(integral component of membrane);GO:0032981(mitochondrial respiratory chain complex I assembly);GO:0032981(mitochondrial respiratory chain complex I assembly)	00190(Oxidative phosphorylation);04714(Thermogenesis);04723(Retrograde endocannabinoid signaling);04932(Non-alcoholic fatty liver disease (NAFLD));05010(Alzheimer disease);05012(Parkinson disease);05016(Huntington disease);05016(Huntington disease)	K03956	NA	NADH:ubiquinone oxidoreductase subunit A11 [Source:MGI Symbol;Acc:MGI:1917125]	protein_coding	7.78351	6.92973	9.71548	6.33324	5.77202	4.91778	1.43504	0.521091	0.0159004	0.537671	up	no
MSTRG.22943	Hpn	ENSMUST00000108102;ENSMUST00000039435;ENSMUST00000171225;ENSMUST00000164929	GO:0004252(serine-type endopeptidase activity);GO:0005576(extracellular region);GO:0005737(cytoplasm);GO:0005789(endoplasmic reticulum membrane);GO:0005886(plasma membrane);GO:0005887(integral component of plasma membrane);GO:0005911(cell-cell junction);GO:0006508(proteolysis);GO:0007605(sensory perception of sound);GO:0008233(peptidase activity);GO:0008236(serine-type peptidase activity);GO:0008…	05203(Viral carcinogenesis);05203(Viral carcinogenesis)	K08665	EC:3.4.21.106	hepsin [Source:MGI Symbol;Acc:MGI:1196620]	protein_coding	1.64153	1.31222	1.35036	0.822623	1.13392	0.380456	1.84172	0.881056	0.0159115	0.537671	up	no
MSTRG.20595	Lamtor4	ENSMUST00000062067	GO:0005085(guanyl-nucleotide exchange factor activity);GO:0005764(lysosome);GO:0008361(regulation of cell size);GO:0032008(positive regulation of TOR signaling);GO:0043231(intracellular membrane-bounded organelle);GO:0060090(molecular adaptor activity);GO:0061462(protein localization to lysosome);GO:0071230(cellular response to amino acid stimulus);GO:0071986(Ragulator complex)	04150(mTOR signaling pathway)	K20399	NA	late endosomal/lysosomal adaptor, MAPK and MTOR activator 4 [Source:MGI Symbol;Acc:MGI:1913346]	protein_coding	7.82657	5.78135	7.99704	5.99574	3.75496	5.05656	1.45908	0.545057	0.0159314	0.537862	up	no
MSTRG.1391	Fastkd2	ENSMUST00000027103	GO:0003723(RNA binding);GO:0004672(protein kinase activity);GO:0005654(nucleoplasm);GO:0005739(mitochondrion);GO:0019843(rRNA binding);GO:0035770(ribonucleoprotein granule);GO:0042254(ribosome biogenesis);GO:0042645(mitochondrial nucleoid);GO:0044528(regulation of mitochondrial mRNA stability);GO:0045171(intercellular bridge);GO:0070131(positive regulation of mitochondrial translation);GO:1902775…	NA	K18190	NA	FAST kinase domains 2 [Source:MGI Symbol;Acc:MGI:1922869]	protein_coding	3.99472	2.90759	3.27709	2.82449	2.40898	2.22898	1.36408	0.447932	0.0159583	0.537953	up	no
MSTRG.22670	Bcam	ENSMUST00000003061;ENSMUST00000155244	GO:0005055(laminin receptor activity);GO:0005886(plasma membrane);GO:0005887(integral component of plasma membrane);GO:0007155(cell adhesion);GO:0007160(cell-matrix adhesion);GO:0008022(protein C-terminus binding);GO:0009986(cell surface);GO:0016020(membrane);GO:0016021(integral component of membrane);GO:0043236(laminin binding);GO:0043236(laminin binding)	NA	K06578	NA	basal cell adhesion molecule [Source:MGI Symbol;Acc:MGI:1929940]	protein_coding	2.87768	3.33346	2.95546	2.28711	1.45602	2.59047	1.4473	0.533363	0.0159626	0.537953	up	no
MSTRG.15216	Srp14	ENSMUST00000009693;ENSMUST00000110862	GO:0003723(RNA binding);GO:0005634(nucleus);GO:0005737(cytoplasm);GO:0005786(signal recognition particle, endoplasmic reticulum targeting);GO:0006614(SRP-dependent cotranslational protein targeting to membrane);GO:0008312(7S RNA binding);GO:0030942(endoplasmic reticulum signal peptide binding);GO:0042493(response to drug);GO:0045047(protein targeting to ER);GO:0048500(signal recognition particle)…	03060(Protein export);03060(Protein export)	K03104	NA	signal recognition particle 14 [Source:MGI Symbol;Acc:MGI:107169]	protein_coding	16.7322	13.364	19.1655	12.9632	9.57953	12.6396	1.40018	0.485615	0.0159936	0.538037	up	no
MSTRG.25876	Ubl5	ENSMUST00000160682;ENSMUST00000129414;ENSMUST00000160124;ENSMUST00000161486;ENSMUST00000161882;ENSMUST00000162303	GO:0000398(mRNA splicing, via spliceosome);GO:0005515(protein binding);GO:0005634(nucleus);GO:0005737(cytoplasm);GO:0006464(cellular protein modification process);GO:0031386(protein tag);GO:0031386(protein tag)	NA	K13113	NA	ubiquitin-like 5 [Source:MGI Symbol;Acc:MGI:1913427]	protein_coding	3.95197	3.36071	5.42332	3.16677	2.54538	3.06885	1.4504	0.536455	0.0160188	0.538152	up	no
MSTRG.25109	Mast1	ENSMUST00000109741	GO:0000166(nucleotide binding);GO:0000287(magnesium ion binding);GO:0004672(protein kinase activity);GO:0004674(protein serine/threonine kinase activity);GO:0005515(protein binding);GO:0005524(ATP binding);GO:0005737(cytoplasm);GO:0005856(cytoskeleton);GO:0005886(plasma membrane);GO:0006468(protein phosphorylation);GO:0007010(cytoskeleton organization);GO:0007420(brain development);GO:0008017(mic…	NA	K08789	EC:2.7.11.1	microtubule associated serine/threonine kinase 1 [Source:MGI Symbol;Acc:MGI:1861901]	protein_coding	0.314392	0.407166	0.319231	0.486312	0.627394	0.524013	0.635511	-0.65401	0.0160756	0.538874	down	no
ENSMUSG00000032315	Cyp1a1	ENSMUST00000034865;ENSMUST00000216433	GO:0001666(response to hypoxia);GO:0001889(liver development);GO:0002933(lipid hydroxylation);GO:0003824(catalytic activity);GO:0004497(monooxygenase activity);GO:0005506(iron ion binding);GO:0005737(cytoplasm);GO:0005739(mitochondrion);GO:0005743(mitochondrial inner membrane);GO:0005783(endoplasmic reticulum);GO:0005789(endoplasmic reticulum membrane);GO:0006629(lipid metabolic process);GO:00066…	00140(Steroid hormone biosynthesis);00380(Tryptophan metabolism);00830(Retinol metabolism);00980(Metabolism of xenobiotics by cytochrome P450);04913(Ovarian steroidogenesis);05204(Chemical carcinogenesis);05204(Chemical carcinogenesis)	K07408	EC:1.14.14.1	cytochrome P450, family 1, subfamily a, polypeptide 1 [Source:MGI Symbol;Acc:MGI:88588]	protein_coding	0.20811	0.321056	0.205441	0.164441	0.0785575	0.0633287	2.39812	1.2619	0.0161113	0.539517	up	no
MSTRG.16399	Rfxap	ENSMUST00000044373	GO:0001228(DNA-binding transcription activator activity, RNA polymerase II-specific);GO:0003713(transcription coactivator activity);GO:0005667(transcription factor complex);GO:0016607(nuclear speck);GO:0045944(positive regulation of transcription by RNA polymerase II)	04612(Antigen processing and presentation);05152(Tuberculosis);05340(Primary immunodeficiency)	K08063	NA	regulatory factor X-associated protein [Source:MGI Symbol;Acc:MGI:2180854]	protein_coding	2.58821	2.13145	2.53634	2.01526	1.48015	1.68776	1.39992	0.485341	0.0161233	0.539517	up	no
ENSMUSG00000068748	Ptprz1	ENSMUST00000090568;ENSMUST00000202579	GO:0002244(hematopoietic progenitor cell differentiation);GO:0004721(phosphoprotein phosphatase activity);GO:0004725(protein tyrosine phosphatase activity);GO:0005178(integrin binding);GO:0005515(protein binding);GO:0005576(extracellular region);GO:0005615(extracellular space);GO:0005737(cytoplasm);GO:0005886(plasma membrane);GO:0006470(protein dephosphorylation);GO:0007409(axonogenesis);GO:00074…	NA	K08114	EC:3.1.3.48	protein tyrosine phosphatase, receptor type Z, polypeptide 1 [Source:MGI Symbol;Acc:MGI:97816]	protein_coding	0.0171064	0.0217855	0.00321134	0.0619571	0.0322993	0.0378146	0.318792	-1.64931	0.0161575	0.54018	down	no
MSTRG.4507	Zfp692	ENSMUST00000049353;ENSMUST00000153510	GO:0000122(negative regulation of transcription by RNA polymerase II);GO:0000978(RNA polymerase II cis-regulatory region sequence-specific DNA binding);GO:0001227(DNA-binding transcription repressor activity, RNA polymerase II-specific);GO:0003676(nucleic acid binding);GO:0003677(DNA binding);GO:0005634(nucleus);GO:0005654(nucleoplasm);GO:0005730(nucleolus);GO:0046872(metal ion binding);GO:004687…	NA	NA	NA	zinc finger protein 692 [Source:MGI Symbol;Acc:MGI:2144276]	protein_coding	4.85936	4.23086	4.76535	3.65407	3.61957	3.49036	1.28721	0.364251	0.0162012	0.541163	up	no
ENSMUSG00000028909	Ptpru	ENSMUST00000105987;ENSMUST00000097860	GO:0004721(phosphoprotein phosphatase activity);GO:0004725(protein tyrosine phosphatase activity);GO:0005515(protein binding);GO:0005886(plasma membrane);GO:0005911(cell-cell junction);GO:0006470(protein dephosphorylation);GO:0007155(cell adhesion);GO:0008013(beta-catenin binding);GO:0008285(negative regulation of cell population proliferation);GO:0016020(membrane);GO:0016021(integral component o…	NA	K16662	EC:3.1.3.48	protein tyrosine phosphatase, receptor type, U [Source:MGI Symbol;Acc:MGI:1321151]	protein_coding	0.0576564	0.0298525	0.0139016	0.115306	0.0577181	0.120985	0.344923	-1.53565	0.0162346	0.5418	down	no
MSTRG.972	Rdh10	ENSMUST00000027053	GO:0001656(metanephros development);GO:0001701(in utero embryonic development);GO:0002138(retinoic acid biosynthetic process);GO:0004745(retinol dehydrogenase activity);GO:0005737(cytoplasm);GO:0005783(endoplasmic reticulum);GO:0005789(endoplasmic reticulum membrane);GO:0005811(lipid droplet);GO:0007601(visual perception);GO:0008406(gonad development);GO:0009887(animal organ morphogenesis);GO:001…	00830(Retinol metabolism)	K11151	EC:1.1.1.-	retinol dehydrogenase 10 (all-trans) [Source:MGI Symbol;Acc:MGI:1924238]	protein_coding	8.22906	7.99584	7.57265	7.10953	5.374	6.05339	1.28379	0.360412	0.0162732	0.542607	up	no
MSTRG.7434	Eci2	ENSMUST00000110251;ENSMUST00000178421;ENSMUST00000167036;ENSMUST00000171229;ENSMUST00000021854;ENSMUST00000170989;ENSMUST00000171258;ENSMUST00000169759	GO:0000062(fatty-acyl-CoA binding);GO:0003824(catalytic activity);GO:0004165(dodecenoyl-CoA delta-isomerase activity);GO:0005739(mitochondrion);GO:0005777(peroxisome);GO:0005782(peroxisomal matrix);GO:0006635(fatty acid beta-oxidation);GO:0009062(fatty acid catabolic process);GO:0016853(isomerase activity);GO:0016863(intramolecular oxidoreductase activity, transposing C=C bonds);GO:0043231(intrac…	00071(Fatty acid degradation);04146(Peroxisome);04146(Peroxisome)	K13239	EC:5.3.3.8	enoyl-Coenzyme A delta isomerase 2 [Source:MGI Symbol;Acc:MGI:1346064]	protein_coding	5.16327	3.95654	4.66076	3.6771	3.48409	3.38456	1.30674	0.385973	0.0163142	0.543239	up	no
ENSMUSG00000030433	Sbk2	ENSMUST00000182214;ENSMUST00000032598;ENSMUST00000208109;ENSMUST00000183170	GO:0000165(MAPK cascade);GO:0000166(nucleotide binding);GO:0000187(activation of MAPK activity);GO:0004672(protein kinase activity);GO:0004674(protein serine/threonine kinase activity);GO:0004708(MAP kinase kinase activity);GO:0005524(ATP binding);GO:0006468(protein phosphorylation);GO:0016301(kinase activity);GO:0016310(phosphorylation);GO:0016740(transferase activity);GO:0016740(transferase act…	NA	K08858	EC:2.7.11.1	SH3-binding domain kinase family, member 2 [Source:MGI Symbol;Acc:MGI:2685925]	protein_coding	0.0854721	0.0791997	0.0616069	0.176476	0.140371	0.211784	0.428046	-1.22416	0.0163367	0.543239	down	no
MSTRG.6832	4930595D18Rik	ENSMUST00000121608	GO:0003674(molecular_function);GO:0005575(cellular_component);GO:0008150(biological_process)	NA	NA	NA	RIKEN cDNA 4930595D18 gene [Source:MGI Symbol;Acc:MGI:1925312]	protein_coding	1.52937	1.92699	1.36673	2.15061	2.2736	2.91614	0.657065	-0.605891	0.0163641	0.543239	down	no
MSTRG.11319	Pdcd2	ENSMUST00000054450;ENSMUST00000154293	GO:0005634(nucleus);GO:0005737(cytoplasm);GO:0006919(activation of cysteine-type endopeptidase activity involved in apoptotic process);GO:0012501(programmed cell death);GO:0019899(enzyme binding);GO:0043065(positive regulation of apoptotic process);GO:1901532(regulation of hematopoietic progenitor cell differentiation);GO:1902035(positive regulation of hematopoietic stem cell proliferation);GO:19…	NA	K14801	NA	programmed cell death 2 [Source:MGI Symbol;Acc:MGI:104643]	protein_coding	0.582963	0.293378	0.616057	0.273797	0.14845	0.306662	2.04744	1.03382	0.0164219	0.543713	up	no
MSTRG.17947	Txn1	ENSMUST00000030051	GO:0000122(negative regulation of transcription by RNA polymerase II);GO:0005515(protein binding);GO:0005576(extracellular region);GO:0005634(nucleus);GO:0005654(nucleoplasm);GO:0005737(cytoplasm);GO:0005739(mitochondrion);GO:0005829(cytosol);GO:0006662(glycerol ether metabolic process);GO:0009314(response to radiation);GO:0015035(protein disulfide oxidoreductase activity);GO:0015037(peptide disu…	04621(NOD-like receptor signaling pathway);05418(Fluid shear stress and atherosclerosis)	K03671	NA	thioredoxin 1 [Source:MGI Symbol;Acc:MGI:98874]	protein_coding	56.3753	43.3641	60.2396	45.0301	36.9016	31.7716	1.40699	0.492608	0.0164505	0.543713	up	no
MSTRG.25795	Taf5l	ENSMUST00000165628;ENSMUST00000093039	GO:0000790(nuclear chromatin);GO:0003713(transcription coactivator activity);GO:0004402(histone acetyltransferase activity);GO:0005515(protein binding);GO:0005634(nucleus);GO:0005669(transcription factor TFIID complex);GO:0006355(regulation of transcription, DNA-templated);GO:0006366(transcription by RNA polymerase II);GO:0016251(RNA polymerase II general transcription initiation factor activity)…	03022(Basal transcription factors);03022(Basal transcription factors)	K03130	NA	TATA-box binding protein associated factor 5 like [Source:MGI Symbol;Acc:MGI:1919039]	protein_coding	9.40838	9.4174	10.9294	7.51062	8.20368	6.79564	1.32187	0.402578	0.0164539	0.543713	up	no
ENSMUSG00000021136	Smoc1	ENSMUST00000110347;ENSMUST00000021564	GO:0001654(eye development);GO:0005509(calcium ion binding);GO:0005515(protein binding);GO:0005576(extracellular region);GO:0045667(regulation of osteoblast differentiation);GO:0050840(extracellular matrix binding);GO:0060173(limb development);GO:0060173(limb development)	NA	NA	NA	SPARC related modular calcium binding 1 [Source:MGI Symbol;Acc:MGI:1929878]	protein_coding	0.0165654	0.018867	0.102054	0.166531	0.209951	0.136929	0.26779	-1.90082	0.0164621	0.543713	down	no
MSTRG.7294	Hist1h4n	ENSMUST00000102979	GO:0000228(nuclear chromosome);GO:0000786(nucleosome);GO:0000788(nuclear nucleosome);GO:0003677(DNA binding);GO:0005515(protein binding);GO:0005634(nucleus);GO:0005654(nucleoplasm);GO:0005694(chromosome);GO:0006334(nucleosome assembly);GO:0006335(DNA replication-dependent nucleosome assembly);GO:0006336(DNA replication-independent nucleosome assembly);GO:0006352(DNA-templated transcription, initi…	05034(Alcoholism);05203(Viral carcinogenesis);05322(Systemic lupus erythematosus)	K11254	NA	histone cluster 1, H4n [Source:MGI Symbol;Acc:MGI:4843992]	protein_coding	1065.62	816.45	1395.35	523.226	960.313	478.483	1.67043	0.740219	0.0164936	0.543713	up	no
MSTRG.11470	Nubp2	ENSMUST00000234968;ENSMUST00000234598;ENSMUST00000234583;ENSMUST00000044252;ENSMUST00000234597	GO:0000166(nucleotide binding);GO:0005515(protein binding);GO:0005524(ATP binding);GO:0005634(nucleus);GO:0005737(cytoplasm);GO:0005814(centriole);GO:0005815(microtubule organizing center);GO:0005829(cytosol);GO:0005856(cytoskeleton);GO:0005929(cilium);GO:0016226(iron-sulfur cluster assembly);GO:0030030(cell projection organization);GO:0031616(spindle pole centrosome);GO:0042995(cell projection);…	NA	NA	NA	nucleotide binding protein 2 [Source:MGI Symbol;Acc:MGI:1347072]	protein_coding	9.70084	8.62952	10.3378	7.82121	7.35896	7.12001	1.28556	0.362392	0.0166245	0.54392	up	no
MSTRG.21595	Ccdc142;Mrpl53	ENSMUST00000101254;ENSMUST00000113938	GO:0003674(molecular_function);GO:0005575(cellular_component);GO:0008150(biological_process);GO:0005739(mitochondrion);GO:0005762(mitochondrial large ribosomal subunit);GO:0005840(ribosome);GO:0008150(biological_process)	NA	K17434	NA	coiled-coil domain containing 142 [Source:MGI Symbol;Acc:MGI:3045292];mitochondrial ribosomal protein L53 [Source:MGI Symbol;Acc:MGI:1915749]	protein_coding	3.99257	3.45991	4.03108	3.14331	2.98647	2.62283	1.31202	0.391787	0.0166463	0.54392	up	no
MSTRG.11217	Synj2	ENSMUST00000126881;ENSMUST00000115786;ENSMUST00000115791;ENSMUST00000115790;ENSMUST00000061091	GO:0003676(nucleic acid binding);GO:0003723(RNA binding);GO:0004439(phosphatidylinositol-4,5-bisphosphate 5-phosphatase activity);GO:0004445(inositol-polyphosphate 5-phosphatase activity);GO:0005737(cytoplasm);GO:0005856(cytoskeleton);GO:0005881(cytoplasmic microtubule);GO:0005886(plasma membrane);GO:0007420(brain development);GO:0016020(membrane);GO:0016787(hydrolase activity);GO:0017124(SH3 dom…	00562(Inositol phosphate metabolism);04070(Phosphatidylinositol signaling system);04070(Phosphatidylinositol signaling system)	K20279	EC:3.1.3.36	synaptojanin 2 [Source:MGI Symbol;Acc:MGI:1201671]	protein_coding	1.09907	0.73402	0.778297	1.55404	1.31358	1.15385	0.64936	-0.62291	0.0166469	0.54392	down	no
MSTRG.25351	Pard6a	ENSMUST00000212352;ENSMUST00000212430;ENSMUST00000098444;ENSMUST00000093195;ENSMUST00000211888	GO:0001933(negative regulation of protein phosphorylation);GO:0005080(protein kinase C binding);GO:0005515(protein binding);GO:0005634(nucleus);GO:0005737(cytoplasm);GO:0005813(centrosome);GO:0005815(microtubule organizing center);GO:0005856(cytoskeleton);GO:0005886(plasma membrane);GO:0005923(bicellular tight junction);GO:0005938(cell cortex);GO:0007049(cell cycle);GO:0007098(centrosome cycle);G…	04015(Rap1 signaling pathway);04144(Endocytosis);04360(Axon guidance);04390(Hippo signaling pathway);04530(Tight junction);05165(Human papillomavirus infection);05165(Human papillomavirus infection)	K06093	NA	par-6 family cell polarity regulator alpha [Source:MGI Symbol;Acc:MGI:1927223]	protein_coding	1.7451	1.40914	2.41967	1.15018	1.19678	1.17504	1.5826	0.662297	0.0166649	0.54392	up	no
ENSMUSG00000044749	Abca6	ENSMUST00000044003	GO:0000166(nucleotide binding);GO:0005319(lipid transporter activity);GO:0005524(ATP binding);GO:0005654(nucleoplasm);GO:0005886(plasma membrane);GO:0006869(lipid transport);GO:0016020(membrane);GO:0016021(integral component of membrane);GO:0016887(ATPase activity);GO:0042626(ATPase-coupled transmembrane transporter activity);GO:0043231(intracellular membrane-bounded organelle);GO:0055085(transme…	02010(ABC transporters)	K05649	NA	ATP-binding cassette, sub-family A (ABC1), member 6 [Source:MGI Symbol;Acc:MGI:1923434]	protein_coding	0.214046	0.077936	0.156343	0.26258	0.29852	0.382498	0.475122	-1.07363	0.0166728	0.54392	down	no
MSTRG.12351	Gemin6	ENSMUST00000069486	GO:0000245(spliceosomal complex assembly);GO:0000387(spliceosomal snRNP assembly);GO:0005515(protein binding);GO:0005634(nucleus);GO:0005654(nucleoplasm);GO:0005737(cytoplasm);GO:0005829(cytosol);GO:0006397(mRNA processing);GO:0008380(RNA splicing);GO:0016604(nuclear body);GO:0032797(SMN complex);GO:0034719(SMN-Sm protein complex);GO:0097504(Gemini of coiled bodies)	03013(RNA transport)	K13134	NA	gem nuclear organelle associated protein 6 [Source:MGI Symbol;Acc:MGI:1914492]	protein_coding	1.71272	1.82253	2.1409	1.14623	1.46727	0.789456	1.66801	0.738126	0.0167783	0.54512	up	no
MSTRG.12149	Plin5	ENSMUST00000019808;ENSMUST00000113072	GO:0005515(protein binding);GO:0005737(cytoplasm);GO:0005739(mitochondrion);GO:0005811(lipid droplet);GO:0005829(cytosol);GO:0006629(lipid metabolic process);GO:0010867(positive regulation of triglyceride biosynthetic process);GO:0010884(positive regulation of lipid storage);GO:0010890(positive regulation of sequestering of triglyceride);GO:0010897(negative regulation of triglyceride catabolic pr…	03320(PPAR signaling pathway);03320(PPAR signaling pathway)	K20255	NA	perilipin 5 [Source:MGI Symbol;Acc:MGI:1914218]	protein_coding	0.152237	0.136653	0.186727	0.390232	0.351167	0.288101	0.461988	-1.11407	0.0168453	0.54512	down	no
MSTRG.16942	Phgdh	ENSMUST00000065793;ENSMUST00000148488	GO:0004617(phosphoglycerate dehydrogenase activity);GO:0006520(cellular amino acid metabolic process);GO:0006541(glutamine metabolic process);GO:0006544(glycine metabolic process);GO:0006563(L-serine metabolic process);GO:0006564(L-serine biosynthetic process);GO:0006566(threonine metabolic process);GO:0008652(cellular amino acid biosynthetic process);GO:0009448(gamma-aminobutyric acid metabolic …	00260(Glycine, serine and threonine metabolism);00260(Glycine, serine and threonine metabolism)	K00058	1.1.1.399;EC:1.1.1.95	3-phosphoglycerate dehydrogenase [Source:MGI Symbol;Acc:MGI:1355330]	protein_coding	4.10629	3.68758	4.50066	3.46302	1.68049	2.97049	1.51522	0.599531	0.016854	0.54512	up	no
MSTRG.26300	Acsbg1	ENSMUST00000034822	GO:0000038(very long-chain fatty acid metabolic process);GO:0000166(nucleotide binding);GO:0001676(long-chain fatty acid metabolic process);GO:0003824(catalytic activity);GO:0003996(acyl-CoA ligase activity);GO:0004467(long-chain fatty acid-CoA ligase activity);GO:0005524(ATP binding);GO:0005737(cytoplasm);GO:0005783(endoplasmic reticulum);GO:0005886(plasma membrane);GO:0006629(lipid metabolic pr…	00061(Fatty acid biosynthesis);00071(Fatty acid degradation);03320(PPAR signaling pathway);04920(Adipocytokine signaling pathway)	K15013	EC:6.2.1.3	acyl-CoA synthetase bubblegum family member 1 [Source:MGI Symbol;Acc:MGI:2385656]	protein_coding	0.683889	0.519202	0.601205	0.437103	0.329449	0.417993	1.5232	0.607102	0.0169377	0.546512	up	no
ENSMUSG00000030562	Nox4	ENSMUST00000068829;ENSMUST00000032781	GO:0000902(cell morphogenesis);GO:0001666(response to hypoxia);GO:0001725(stress fiber);GO:0003015(heart process);GO:0005634(nucleus);GO:0005654(nucleoplasm);GO:0005739(mitochondrion);GO:0005783(endoplasmic reticulum);GO:0005789(endoplasmic reticulum membrane);GO:0005886(plasma membrane);GO:0005925(focal adhesion);GO:0006801(superoxide metabolic process);GO:0006952(defense response);GO:0007568(ag…	04933(AGE-RAGE signaling pathway in diabetic complications);04933(AGE-RAGE signaling pathway in diabetic complications)	K21423	EC:1.6.3.-	NADPH oxidase 4 [Source:MGI Symbol;Acc:MGI:1354184]	protein_coding	0.11615	0.0906623	0.0701151	0.0414061	0.0202728	0.0618709	2.24143	1.16442	0.0170178	0.547601	up	no
MSTRG.25088	Mri1;D8Ertd738e	ENSMUST00000126435;ENSMUST00000019506;ENSMUST00000125498	GO:0001650(fibrillar center);GO:0005634(nucleus);GO:0005654(nucleoplasm);GO:0005737(cytoplasm);GO:0005829(cytosol);GO:0008652(cellular amino acid biosynthetic process);GO:0009086(methionine biosynthetic process);GO:0016853(isomerase activity);GO:0019284(L-methionine salvage from S-adenosylmethionine);GO:0019509(L-methionine salvage from methylthioadenosine);GO:0042802(identical protein binding);G…	00270(Cysteine and methionine metabolism);00270(Cysteine and methionine metabolism)	K08963	EC:5.3.1.23	methylthioribose-1-phosphate isomerase 1 [Source:MGI Symbol;Acc:MGI:1915123];DNA segment, Chr 8, ERATO Doi 738, expressed [Source:MGI Symbol;Acc:MGI:1289231]	protein_coding	4.71258	3.3949	5.08999	3.35111	2.77248	3.32899	1.39618	0.481481	0.017044	0.547977	up	no
MSTRG.4977	Nle1	ENSMUST00000103213	GO:0000027(ribosomal large subunit assembly);GO:0001756(somitogenesis);GO:0001822(kidney development);GO:0001826(inner cell mass cell differentiation);GO:0003674(molecular_function);GO:0005515(protein binding);GO:0005634(nucleus);GO:0005654(nucleoplasm);GO:0005730(nucleolus);GO:0007219(Notch signaling pathway);GO:0042273(ribosomal large subunit biogenesis);GO:0045930(negative regulation of mitoti…	NA	K14855	NA	notchless homolog 1 [Source:MGI Symbol;Acc:MGI:2429770]	protein_coding	2.12165	2.76678	2.73761	2.0913	1.71201	1.71542	1.38185	0.466599	0.0171027	0.547997	up	no
MSTRG.4340	Gm12166	ENSMUST00000093169	GO:0003674(molecular_function);GO:0015031(protein transport);GO:0016020(membrane);GO:0016021(integral component of membrane);GO:0016192(vesicle-mediated transport)	NA	NA	NA	predicted gene 12166 [Source:MGI Symbol;Acc:MGI:3650635]	protein_coding	3.69102	3.25161	2.55587	2.55801	1.30538	1.9895	1.62287	0.698551	0.0171237	0.548205	up	no
MSTRG.23225	E030018B13Rik	ENSMUST00000177638	GO:0003674(molecular_function);GO:0005575(cellular_component);GO:0008150(biological_process)	NA	NA	NA	RIKEN cDNA E030018B13 gene [Source:MGI Symbol;Acc:MGI:2686543]	protein_coding	2.66094	5.363	2.53143	3.99991	10.3714	6.78782	0.498856	-1.0033	0.0171661	0.548687	down	no
ENSMUSG00000022580	Rhpn1	ENSMUST00000121137	GO:0005515(protein binding);GO:0005829(cytosol);GO:0007165(signal transduction)	NA	NA	NA	rhophilin, Rho GTPase binding protein 1 [Source:MGI Symbol;Acc:MGI:1098783]	protein_coding	0.286507	0.0413784	0.101642	0.0704025	0.0136058	0.0273307	3.85783	1.94779	0.0171968	0.548687	up	no
MSTRG.20874	Rpa3	ENSMUST00000012627	GO:0000724(double-strand break repair via homologous recombination);GO:0003677(DNA binding);GO:0003684(damaged DNA binding);GO:0003697(single-stranded DNA binding);GO:0005634(nucleus);GO:0005654(nucleoplasm);GO:0005662(DNA replication factor A complex);GO:0006260(DNA replication);GO:0006281(DNA repair);GO:0006284(base-excision repair);GO:0006289(nucleotide-excision repair);GO:0006298(mismatch rep…	03030(DNA replication);03420(Nucleotide excision repair);03430(Mismatch repair);03440(Homologous recombination);03460(Fanconi anemia pathway)	K10740	NA	replication protein A3 [Source:MGI Symbol;Acc:MGI:1915490]	protein_coding	14.2748	9.45127	12.9421	9.67769	8.38747	4.76702	1.60598	0.683457	0.0172097	0.548687	up	no
ENSMUSG00000043613	Mmp3	ENSMUST00000034497	GO:0004222(metalloendopeptidase activity);GO:0006508(proteolysis);GO:0008233(peptidase activity);GO:0008237(metallopeptidase activity);GO:0008270(zinc ion binding);GO:0016787(hydrolase activity);GO:0031012(extracellular matrix);GO:0046872(metal ion binding)	04657(IL-17 signaling pathway);04668(TNF signaling pathway);05202(Transcriptional misregulation in cancer);05215(Prostate cancer);05323(Rheumatoid arthritis)	K01394	EC:3.4.24.17	matrix metallopeptidase 3 [Source:MGI Symbol;Acc:MGI:97010]	protein_coding	0.058253	0.905619	0.059438	0.035159	0.101331	0.053262	5.39288	2.43106	0.0172365	0.548687	up	no
ENSMUSG00000071561	Cstdc5	ENSMUST00000096089	GO:0004866(endopeptidase inhibitor activity);GO:0004869(cysteine-type endopeptidase inhibitor activity);GO:0005829(cytosol);GO:0010951(negative regulation of endopeptidase activity)	NA	NA	NA	cystatin domain containing 5 [Source:MGI Symbol;Acc:MGI:3696883]	protein_coding	0.0221336	0.0737409	0.0442928	0.427515	0.112709	0.213446	0.18598	-2.42678	0.0172694	0.548687	down	no
MSTRG.7655	Pcbd2	ENSMUST00000021958	GO:0004505(phenylalanine 4-monooxygenase activity);GO:0005515(protein binding);GO:0005634(nucleus);GO:0005739(mitochondrion);GO:0006729(tetrahydrobiopterin biosynthetic process);GO:0008124(4-alpha-hydroxytetrahydrobiopterin dehydratase activity);GO:0016829(lyase activity);GO:0042802(identical protein binding);GO:0045893(positive regulation of transcription, DNA-templated);GO:0055114(oxidation-red…	00790(Folate biosynthesis)	K01724	EC:4.2.1.96	pterin 4 alpha carbinolamine dehydratase/dimerization cofactor of hepatocyte nuclear factor 1 alpha (TCF1) 2 [Source:MGI Symbol;Acc:MGI:1919812]	protein_coding	4.88691	4.68153	5.30816	3.27428	3.80055	3.04005	1.47076	0.556565	0.0172901	0.548687	up	no
MSTRG.22130	Ndufa9	ENSMUST00000205002;ENSMUST00000088194	GO:0003954(NADH dehydrogenase activity);GO:0005515(protein binding);GO:0005654(nucleoplasm);GO:0005739(mitochondrion);GO:0005743(mitochondrial inner membrane);GO:0005747(mitochondrial respiratory chain complex I);GO:0005759(mitochondrial matrix);GO:0007623(circadian rhythm);GO:0009749(response to glucose);GO:0031966(mitochondrial membrane);GO:0032981(mitochondrial respiratory chain complex I asse…	00190(Oxidative phosphorylation);04714(Thermogenesis);04723(Retrograde endocannabinoid signaling);04932(Non-alcoholic fatty liver disease (NAFLD));05010(Alzheimer disease);05012(Parkinson disease);05016(Huntington disease);05016(Huntington disease)	K03953	NA	NADH:ubiquinone oxidoreductase subunit A9 [Source:MGI Symbol;Acc:MGI:1913358]	protein_coding	13.0108	11.043	14.3421	10.699	9.13256	8.97683	1.3328	0.414463	0.0173268	0.549118	up	no
MSTRG.8574	Nt5dc2	ENSMUST00000227096;ENSMUST00000226588;ENSMUST00000090212;ENSMUST00000227794	GO:0005575(cellular_component);GO:0008253(5'-nucleotidase activity);GO:0016311(dephosphorylation);GO:0016787(hydrolase activity);GO:0046872(metal ion binding);GO:0046872(metal ion binding)	NA	NA	NA	5'-nucleotidase domain containing 2 [Source:MGI Symbol;Acc:MGI:1917271]	protein_coding	3.16414	3.44109	4.48743	2.19278	3.06687	1.44217	1.65517	0.726981	0.0174623	0.550016	up	no
MSTRG.6740	Ifi27l2a	ENSMUST00000055071	GO:0003674(molecular_function);GO:0005634(nucleus);GO:0005637(nuclear inner membrane);GO:0005739(mitochondrion);GO:0007568(aging);GO:0009615(response to virus);GO:0016020(membrane);GO:0016021(integral component of membrane);GO:0097190(apoptotic signaling pathway)	NA	NA	NA	interferon, alpha-inducible protein 27 like 2A [Source:MGI Symbol;Acc:MGI:1924183]	protein_coding	36.6631	31.5024	46.644	31.3149	15.9947	27.9834	1.52484	0.608656	0.0174688	0.550016	up	no
ENSMUSG00000027186	Elf5	ENSMUST00000028609;ENSMUST00000239273	GO:0000977(RNA polymerase II regulatory region sequence-specific DNA binding);GO:0000981(DNA-binding transcription factor activity, RNA polymerase II-specific);GO:0001228(DNA-binding transcription activator activity, RNA polymerase II-specific);GO:0001712(ectodermal cell fate commitment);GO:0003677(DNA binding);GO:0003700(DNA-binding transcription factor activity);GO:0005634(nucleus);GO:0005737(c…	04917(Prolactin signaling pathway);04917(Prolactin signaling pathway)	K17101	NA	E74-like factor 5 [Source:MGI Symbol;Acc:MGI:1335079]	protein_coding	0.140112	0.0311171	0.129267	0.208366	0.461915	0.169048	0.35802	-1.48189	0.0174701	0.550016	down	no
ENSMUSG00000037852	Cpe	ENSMUST00000048967	GO:0003214(cardiac left ventricle morphogenesis);GO:0004180(carboxypeptidase activity);GO:0004181(metallocarboxypeptidase activity);GO:0005515(protein binding);GO:0005576(extracellular region);GO:0005615(extracellular space);GO:0005794(Golgi apparatus);GO:0006508(proteolysis);GO:0006518(peptide metabolic process);GO:0008233(peptidase activity);GO:0008237(metallopeptidase activity);GO:0008270(zinc…	04940(Type I diabetes mellitus)	K01294	EC:3.4.17.10	carboxypeptidase E [Source:MGI Symbol;Acc:MGI:101932]	protein_coding	0.538613	0.42497	0.403446	0.857088	0.660493	0.749519	0.602986	-0.729804	0.0175211	0.551112	down	no
ENSMUSG00000004267	Eno2	ENSMUST00000004378;ENSMUST00000112476;ENSMUST00000149652;ENSMUST00000135626;ENSMUST00000156033	GO:0000015(phosphopyruvate hydratase complex);GO:0000287(magnesium ion binding);GO:0001917(photoreceptor inner segment);GO:0004634(phosphopyruvate hydratase activity);GO:0005737(cytoplasm);GO:0005829(cytosol);GO:0005886(plasma membrane);GO:0006096(glycolytic process);GO:0009986(cell surface);GO:0016020(membrane);GO:0016829(lyase activity);GO:0019899(enzyme binding);GO:0030426(growth cone);GO:0032…	00010(Glycolysis / Gluconeogenesis);03018(RNA degradation);04066(HIF-1 signaling pathway);04066(HIF-1 signaling pathway)	K01689	EC:4.2.1.11	enolase 2, gamma neuronal [Source:MGI Symbol;Acc:MGI:95394]	protein_coding	0.496206	0.40437	0.438511	0.257072	0.213362	0.365	1.60286	0.680652	0.0176056	0.553274	up	no
MSTRG.8344	Rpp14	ENSMUST00000023924;ENSMUST00000180369	GO:0001682(tRNA 5'-leader removal);GO:0004526(ribonuclease P activity);GO:0004540(ribonuclease activity);GO:0005634(nucleus);GO:0005730(nucleolus);GO:0008033(tRNA processing);GO:0016787(hydrolase activity);GO:0030681(multimeric ribonuclease P complex);GO:0033204(ribonuclease P RNA binding);GO:0090501(RNA phosphodiester bond hydrolysis);GO:0090502(RNA phosphodiester bond hydrolysis, endonucleolyti…	03013(RNA transport);03013(RNA transport)	K14529;K22540	EC:3.1.26.5;EC:4.2.1.-	ribonuclease P 14 subunit [Source:MGI Symbol;Acc:MGI:1914303]	protein_coding	5.41031	4.5619	6.35247	4.26603	3.41303	4.20298	1.3739	0.458272	0.0176541	0.553274	up	no
ENSMUSG00000047658	Gal3st3	ENSMUST00000061169	GO:0001733(galactosylceramide sulfotransferase activity);GO:0005575(cellular_component);GO:0005794(Golgi apparatus);GO:0008146(sulfotransferase activity);GO:0009247(glycolipid biosynthetic process);GO:0016020(membrane);GO:0016021(integral component of membrane);GO:0016740(transferase activity);GO:0032580(Golgi cisterna membrane);GO:0050694(galactose 3-O-sulfotransferase activity)	NA	K09676	EC:2.8.2.-	galactose-3-O-sulfotransferase 3 [Source:MGI Symbol;Acc:MGI:3617843]	protein_coding	0	0	0	0.028803	0.029479	0.014418	0.00412655	-7.92085	0.0176835	0.553274	down	no
MSTRG.7347	H3c1	ENSMUST00000091701	GO:0000228(nuclear chromosome);GO:0000786(nucleosome);GO:0000788(nuclear nucleosome);GO:0003677(DNA binding);GO:0005515(protein binding);GO:0005634(nucleus);GO:0005654(nucleoplasm);GO:0005694(chromosome);GO:0006334(nucleosome assembly);GO:0006335(DNA replication-dependent nucleosome assembly);GO:0032991(protein-containing complex);GO:0046982(protein heterodimerization activity);GO:0060968(regulat…	05034(Alcoholism);05202(Transcriptional misregulation in cancer);05322(Systemic lupus erythematosus)	K11253	NA	H3 clustered histone 1 [Source:MGI Symbol;Acc:MGI:2668828]	protein_coding	121.284	95.7943	249.557	59.5002	124.866	63.9307	1.87934	0.910228	0.0177883	0.554007	up	no
ENSMUSG00000079009	Gm14139	ENSMUST00000109926	GO:0003676(nucleic acid binding);GO:0005575(cellular_component);GO:0006355(regulation of transcription, DNA-templated);GO:0046872(metal ion binding)	NA	NA	NA	predicted gene 14139 [Source:MGI Symbol;Acc:MGI:3836251]	protein_coding	0.120675	0.022058	0.116323	0	0	0.017694	14.6409	3.87193	0.0177893	0.554007	up	no
MSTRG.7345	H4c2	ENSMUST00000102965	GO:0000228(nuclear chromosome);GO:0000786(nucleosome);GO:0000788(nuclear nucleosome);GO:0003677(DNA binding);GO:0005515(protein binding);GO:0005634(nucleus);GO:0005654(nucleoplasm);GO:0005694(chromosome);GO:0006334(nucleosome assembly);GO:0006335(DNA replication-dependent nucleosome assembly);GO:0006336(DNA replication-independent nucleosome assembly);GO:0006352(DNA-templated transcription, initi…	05034(Alcoholism);05203(Viral carcinogenesis);05322(Systemic lupus erythematosus)	K11254	NA	H4 clustered histone 2 [Source:MGI Symbol;Acc:MGI:2448420]	protein_coding	330.684	285.106	598.968	181.752	341.538	152.887	1.79651	0.845196	0.0179313	0.556137	up	no
MSTRG.5419	Myl4	ENSMUST00000018800;ENSMUST00000136244;ENSMUST00000106956;ENSMUST00000106957;ENSMUST00000153761	GO:0002026(regulation of the force of heart contraction);GO:0003785(actin monomer binding);GO:0005509(calcium ion binding);GO:0031672(A band);GO:0032781(positive regulation of ATPase activity);GO:0051015(actin filament binding);GO:0060048(cardiac muscle contraction);GO:0060048(cardiac muscle contraction)	04260(Cardiac muscle contraction);04261(Adrenergic signaling in cardiomyocytes);04371(Apelin signaling pathway);04371(Apelin signaling pathway)	K12750	NA	myosin, light polypeptide 4 [Source:MGI Symbol;Acc:MGI:97267]	protein_coding	1.42676	1.27172	1.86552	1.10395	0.610947	1.19863	1.56649	0.647532	0.0180835	0.558899	up	no
MSTRG.10896	Nectin3	ENSMUST00000023334;ENSMUST00000121803;ENSMUST00000023335;ENSMUST00000096052;ENSMUST00000124602;ENSMUST00000121245;ENSMUST00000149901	GO:0002089(lens morphogenesis in camera-type eye);GO:0005515(protein binding);GO:0005886(plasma membrane);GO:0005911(cell-cell junction);GO:0005912(adherens junction);GO:0007155(cell adhesion);GO:0007156(homophilic cell adhesion via plasma membrane adhesion molecules);GO:0007157(heterophilic cell-cell adhesion via plasma membrane cell adhesion molecules);GO:0007286(spermatid development);GO:00095…	04514(Cell adhesion molecules (CAMs));04520(Adherens junction);04520(Adherens junction)	K06592	NA	nectin cell adhesion molecule 3 [Source:MGI Symbol;Acc:MGI:1930171]	protein_coding	0.722396	0.609101	0.601138	0.479083	0.346875	0.554141	1.40036	0.485797	0.0181018	0.558899	up	no
ENSMUSG00000046997	Spsb4	ENSMUST00000055433	GO:0005515(protein binding);GO:0005737(cytoplasm);GO:0005829(cytosol);GO:0006511(ubiquitin-dependent protein catabolic process);GO:0016567(protein ubiquitination);GO:0019005(SCF ubiquitin ligase complex);GO:0035556(intracellular signal transduction);GO:0042752(regulation of circadian rhythm);GO:0043161(proteasome-mediated ubiquitin-dependent protein catabolic process);GO:0048511(rhythmic process)…	NA	K10343	NA	splA/ryanodine receptor domain and SOCS box containing 4 [Source:MGI Symbol;Acc:MGI:2183445]	protein_coding	0.00575275	0	0	0.00697329	0.0306631	0.0475129	0.0675608	-3.88767	0.0183075	0.560961	down	no
MSTRG.5344	Ifi35	ENSMUST00000010502	GO:0003674(molecular_function);GO:0005634(nucleus);GO:0008150(biological_process)	NA	NA	NA	interferon-induced protein 35 [Source:MGI Symbol;Acc:MGI:1917360]	protein_coding	12.856	12.598	17.0255	12.1454	8.6723	9.6336	1.395	0.48026	0.0183396	0.560961	up	no
MSTRG.45	Ftsj1	ENSMUST00000115595;ENSMUST00000033513;ENSMUST00000149063	GO:0001510(RNA methylation);GO:0002128(tRNA nucleoside ribose methylation);GO:0002181(cytoplasmic translation);GO:0005737(cytoplasm);GO:0008033(tRNA processing);GO:0008168(methyltransferase activity);GO:0008173(RNA methyltransferase activity);GO:0008175(tRNA methyltransferase activity);GO:0009020(tRNA (guanosine-2'-O-)-methyltransferase activity);GO:0016740(transferase activity);GO:0030488(tRNA m…	NA	K14864	EC:2.1.1.205	FtsJ RNA methyltransferase homolog 1 (E. coli) [Source:MGI Symbol;Acc:MGI:1859648]	protein_coding	4.2069	3.67846	4.47106	3.04675	3.41985	2.34291	1.40262	0.488127	0.0183907	0.561848	up	no
MSTRG.12715	Ecscr	ENSMUST00000133064;ENSMUST00000123973;ENSMUST00000097618;ENSMUST00000134656	GO:0001525(angiogenesis);GO:0005654(nucleoplasm);GO:0005737(cytoplasm);GO:0005829(cytosol);GO:0005886(plasma membrane);GO:0006915(apoptotic process);GO:0006935(chemotaxis);GO:0007275(multicellular organism development);GO:0016020(membrane);GO:0016021(integral component of membrane);GO:0016525(negative regulation of angiogenesis);GO:0030154(cell differentiation);GO:0043231(intracellular membrane-b…	NA	NA	NA	endothelial cell surface expressed chemotaxis and apoptosis regulator [Source:MGI Symbol;Acc:MGI:1915795]	protein_coding	2.38157	1.41692	2.17915	1.53306	0.823601	1.2565	1.65441	0.726315	0.0184179	0.561848	up	no
MSTRG.23851	Rps15a	ENSMUST00000131374;ENSMUST00000172457;ENSMUST00000106588;ENSMUST00000106590;ENSMUST00000131840;ENSMUST00000128482	GO:0003735(structural constituent of ribosome);GO:0005737(cytoplasm);GO:0005739(mitochondrion);GO:0005840(ribosome);GO:0006412(translation);GO:0008284(positive regulation of cell population proliferation);GO:0009615(response to virus);GO:0022627(cytosolic small ribosomal subunit);GO:0045787(positive regulation of cell cycle);GO:0045787(positive regulation of cell cycle)	03010(Ribosome);03010(Ribosome)	K02957	NA	ribosomal protein S15A [Source:MGI Symbol;Acc:MGI:2389091]	protein_coding	52.1944	38.2611	56.2701	43.1277	27.4014	31.9306	1.43203	0.518064	0.0184201	0.561848	up	no
MSTRG.11891	Gtf2h4	ENSMUST00000001565;ENSMUST00000160039;ENSMUST00000160734;ENSMUST00000162266;ENSMUST00000159852	GO:0000438(core TFIIH complex portion of holo TFIIH complex);GO:0000439(transcription factor TFIIH core complex);GO:0001671(ATPase activator activity);GO:0003690(double-stranded DNA binding);GO:0005634(nucleus);GO:0005669(transcription factor TFIID complex);GO:0005675(transcription factor TFIIH holo complex);GO:0006281(DNA repair);GO:0006289(nucleotide-excision repair);GO:0006366(transcription by…	03022(Basal transcription factors);03420(Nucleotide excision repair);05203(Viral carcinogenesis);05203(Viral carcinogenesis)	K03144	NA	general transcription factor II H, polypeptide 4 [Source:MGI Symbol;Acc:MGI:1338799]	protein_coding	2.33437	1.58665	2.13525	1.58202	1.20379	1.46328	1.42531	0.511274	0.0185697	0.562922	up	no
MSTRG.4777	C1qbp	ENSMUST00000078528	GO:0000122(negative regulation of transcription by RNA polymerase II);GO:0001849(complement component C1q complex binding);GO:0002250(adaptive immune response);GO:0003714(transcription corepressor activity);GO:0005080(protein kinase C binding);GO:0005540(hyaluronic acid binding);GO:0005615(extracellular space);GO:0005634(nucleus);GO:0005737(cytoplasm);GO:0005739(mitochondrion);GO:0005759(mitochon…	NA	K15414	NA	complement component 1, q subcomponent binding protein [Source:MGI Symbol;Acc:MGI:1194505]	protein_coding	5.98159	6.03423	7.77004	5.16235	5.1008	4.38069	1.35114	0.434176	0.018595	0.562922	up	no
MSTRG.23147	Ldha	ENSMUST00000209984;ENSMUST00000132157;ENSMUST00000048209;ENSMUST00000005051;ENSMUST00000133062;ENSMUST00000092621;ENSMUST00000125862;ENSMUST00000210467	GO:0001666(response to hypoxia);GO:0003824(catalytic activity);GO:0004457(lactate dehydrogenase activity);GO:0004459(L-lactate dehydrogenase activity);GO:0005515(protein binding);GO:0005737(cytoplasm);GO:0005739(mitochondrion);GO:0005829(cytosol);GO:0005975(carbohydrate metabolic process);GO:0006089(lactate metabolic process);GO:0007584(response to nutrient);GO:0009749(response to glucose);GO:001…	00010(Glycolysis / Gluconeogenesis);00270(Cysteine and methionine metabolism);00620(Pyruvate metabolism);00640(Propanoate metabolism);04066(HIF-1 signaling pathway);04922(Glucagon signaling pathway);05230(Central carbon metabolism in cancer);05230(Central carbon metabolism in cancer)	K00016	EC:1.1.1.27	lactate dehydrogenase A [Source:MGI Symbol;Acc:MGI:96759]	protein_coding	39.5685	31.5631	43.3217	31.8775	24.3509	29.0586	1.34198	0.424361	0.0186087	0.562922	up	no
MSTRG.19349	Khk	ENSMUST00000201621;ENSMUST00000202752;ENSMUST00000201571	GO:0004454(ketohexokinase activity);GO:0005737(cytoplasm);GO:0006000(fructose metabolic process);GO:0009744(response to sucrose);GO:0009749(response to glucose);GO:0009750(response to fructose);GO:0010043(response to zinc ion);GO:0032868(response to insulin);GO:0046835(carbohydrate phosphorylation);GO:0046835(carbohydrate phosphorylation)	00051(Fructose and mannose metabolism);00051(Fructose and mannose metabolism)	K00846	EC:2.7.1.3	ketohexokinase [Source:MGI Symbol;Acc:MGI:1096353]	protein_coding	3.4126	2.44543	3.73071	2.27831	1.84123	2.43264	1.46344	0.549367	0.0186713	0.56306	up	no
MSTRG.24109	Glrx3	ENSMUST00000064404;ENSMUST00000211496	GO:0002026(regulation of the force of heart contraction);GO:0005080(protein kinase C binding);GO:0005515(protein binding);GO:0005634(nucleus);GO:0005737(cytoplasm);GO:0005829(cytosol);GO:0005938(cell cortex);GO:0006879(cellular iron ion homeostasis);GO:0009055(electron transfer activity);GO:0010614(negative regulation of cardiac muscle hypertrophy);GO:0015035(protein disulfide oxidoreductase acti…	NA	NA	NA	glutaredoxin 3 [Source:MGI Symbol;Acc:MGI:1353653]	protein_coding	7.90366	6.7325	8.43169	6.75956	4.98276	5.55522	1.33359	0.415317	0.0186792	0.56306	up	no
MSTRG.24213	Ifitm2;Ifitm5;Gm45717	ENSMUST00000081649;ENSMUST00000026562;ENSMUST00000211129	GO:0002376(immune system process);GO:0003674(molecular_function);GO:0005886(plasma membrane);GO:0007507(heart development);GO:0009615(response to virus);GO:0016020(membrane);GO:0016021(integral component of membrane);GO:0032991(protein-containing complex);GO:0034341(response to interferon-gamma);GO:0035455(response to interferon-alpha);GO:0035456(response to interferon-beta);GO:0045071(negative r…	NA	K06566	NA	interferon induced transmembrane protein 2 [Source:MGI Symbol;Acc:MGI:1933382];interferon induced transmembrane protein 5 [Source:MGI Symbol;Acc:MGI:1934923];predicted gene 45717 [Source:MGI Symbol;Acc:MGI:5804832]	protein_coding	9.57171	8.22452	10.3991	7.59034	6.26214	7.44787	1.3237	0.40458	0.0186814	0.56306	up	no
MSTRG.1126	Pdcl3	ENSMUST00000194552;ENSMUST00000027247	GO:0001525(angiogenesis);GO:0001938(positive regulation of endothelial cell proliferation);GO:0005654(nucleoplasm);GO:0005737(cytoplasm);GO:0005783(endoplasmic reticulum);GO:0005829(cytosol);GO:0006457(protein folding);GO:0006915(apoptotic process);GO:0010628(positive regulation of gene expression);GO:0030036(actin cytoskeleton organization);GO:0032991(protein-containing complex);GO:0034605(cellu…	NA	NA	NA	phosducin-like 3 [Source:MGI Symbol;Acc:MGI:1916083]	protein_coding	1.79122	1.6368	1.75041	1.50403	1.1009	1.23899	1.34717	0.429937	0.0187048	0.56306	up	no
MSTRG.11608	Cdkn1a	ENSMUST00000023829;ENSMUST00000119901;ENSMUST00000122348;ENSMUST00000233296	GO:0000079(regulation of cyclin-dependent protein serine/threonine kinase activity);GO:0000082(G1/S transition of mitotic cell cycle);GO:0000086(G2/M transition of mitotic cell cycle);GO:0000307(cyclin-dependent protein kinase holoenzyme complex);GO:0004860(protein kinase inhibitor activity);GO:0004861(cyclin-dependent protein serine/threonine kinase inhibitor activity);GO:0005515(protein binding…	01522(Endocrine resistance);01524(Platinum drug resistance);04012(ErbB signaling pathway);04066(HIF-1 signaling pathway);04068(FoxO signaling pathway);04110(Cell cycle);04115(p53 signaling pathway);04151(PI3K-Akt signaling pathway);04218(Cellular senescence);04630(Jak-STAT signaling pathway);04921(Oxytocin signaling pathway);04928(Parathyroid hormone synthesis, secretion and action);04934(Cushing…	K06625	NA	cyclin-dependent kinase inhibitor 1A (P21) [Source:MGI Symbol;Acc:MGI:104556]	protein_coding	2.33717	1.4411	1.37887	1.04755	0.917025	1.39413	1.53545	0.618663	0.0187651	0.56306	up	no
MSTRG.24110	Mapk1ip1	ENSMUST00000118810;ENSMUST00000119664;ENSMUST00000075667	GO:0005575(cellular_component);GO:0005737(cytoplasm);GO:0005819(spindle);GO:0005856(cytoskeleton);GO:0007275(multicellular organism development);GO:0008150(biological_process);GO:0042802(identical protein binding);GO:0051321(meiotic cell cycle);GO:0051321(meiotic cell cycle)	NA	NA	NA	mitogen-activated protein kinase 1 interacting protein 1 [Source:MGI Symbol;Acc:MGI:1916796]	protein_coding	2.27383	2.84896	2.11622	3.05766	3.19694	4.02888	0.703946	-0.506464	0.0188334	0.56306	down	no
MSTRG.480	Otud6a	ENSMUST00000060241	GO:0004843(thiol-dependent ubiquitin-specific protease activity);GO:0005575(cellular_component);GO:0006508(proteolysis);GO:0008233(peptidase activity);GO:0008234(cysteine-type peptidase activity);GO:0016579(protein deubiquitination);GO:0016787(hydrolase activity);GO:0035523(protein K29-linked deubiquitination);GO:0035871(protein K11-linked deubiquitination);GO:0036459(thiol-dependent ubiquitinyl …	NA	K18342	EC:3.4.19.12	OTU domain containing 6A [Source:MGI Symbol;Acc:MGI:3644685]	protein_coding	0.01037	0.043351	0.043645	0.144167	0.169039	0.227274	0.180147	-2.47275	0.0188943	0.56306	down	no
MSTRG.24887	Use1	ENSMUST00000110054;ENSMUST00000110053;ENSMUST00000139541;ENSMUST00000019169	GO:0005783(endoplasmic reticulum);GO:0005789(endoplasmic reticulum membrane);GO:0005794(Golgi apparatus);GO:0005886(plasma membrane);GO:0007029(endoplasmic reticulum organization);GO:0015031(protein transport);GO:0016020(membrane);GO:0016021(integral component of membrane);GO:0016192(vesicle-mediated transport);GO:0030137(COPI-coated vesicle);GO:0031201(SNARE complex);GO:0060628(regulation of ER …	04130(SNARE interactions in vesicular transport);04130(SNARE interactions in vesicular transport)	K08507	NA	unconventional SNARE in the ER 1 homolog (S. cerevisiae) [Source:MGI Symbol;Acc:MGI:1914273]	protein_coding	3.23839	2.82201	3.37429	2.64104	2.32324	2.144	1.32728	0.408472	0.0189004	0.56306	up	no
MSTRG.19585	Sod3	ENSMUST00000101208	GO:0001666(response to hypoxia);GO:0004784(superoxide dismutase activity);GO:0005507(copper ion binding);GO:0005515(protein binding);GO:0005576(extracellular region);GO:0005615(extracellular space);GO:0005634(nucleus);GO:0005737(cytoplasm);GO:0005796(Golgi lumen);GO:0006801(superoxide metabolic process);GO:0016209(antioxidant activity);GO:0016491(oxidoreductase activity);GO:0019430(removal of sup…	NA	K16627	EC:1.15.1.1	superoxide dismutase 3, extracellular [Source:MGI Symbol;Acc:MGI:103181]	protein_coding	3.86852	3.16181	4.55928	2.82495	1.52818	3.14788	1.54507	0.627676	0.0189202	0.563204	up	no
MSTRG.24166	Chst15	ENSMUST00000077472;ENSMUST00000080215	GO:0000139(Golgi membrane);GO:0005794(Golgi apparatus);GO:0016020(membrane);GO:0016021(integral component of membrane);GO:0016740(transferase activity);GO:0019319(hexose biosynthetic process);GO:0050656(3'-phosphoadenosine 5'-phosphosulfate binding);GO:0050659(N-acetylgalactosamine 4-sulfate 6-O-sulfotransferase activity);GO:0050659(N-acetylgalactosamine 4-sulfate 6-O-sulfotransferase activity)	00532(Glycosaminoglycan biosynthesis - chondroitin sulfate / dermatan sulfate);00532(Glycosaminoglycan biosynthesis - chondroitin sulfate / dermatan sulfate)	K08106	EC:2.8.2.33	carbohydrate sulfotransferase 15 [Source:MGI Symbol;Acc:MGI:1924840]	protein_coding	3.03669	4.34128	2.86798	4.19032	5.45	5.55268	0.674386	-0.568353	0.018974	0.563917	down	no
MSTRG.17270	Lef1	ENSMUST00000098611;ENSMUST00000029611;ENSMUST00000106341	GO:0000122(negative regulation of transcription by RNA polymerase II);GO:0000976(transcription regulatory region sequence-specific DNA binding);GO:0000977(RNA polymerase II regulatory region sequence-specific DNA binding);GO:0000978(RNA polymerase II cis-regulatory region sequence-specific DNA binding);GO:0000981(DNA-binding transcription factor activity, RNA polymerase II-specific);GO:0000987(ci…	04310(Wnt signaling pathway);04390(Hippo signaling pathway);04520(Adherens junction);04916(Melanogenesis);04934(Cushing syndrome);05200(Pathways in cancer);05210(Colorectal cancer);05213(Endometrial cancer);05215(Prostate cancer);05216(Thyroid cancer);05217(Basal cell carcinoma);05221(Acute myeloid leukemia);05224(Breast cancer);05225(Hepatocellular carcinoma);05226(Gastric cancer);05412(Arrhythm…	K04492	NA	lymphoid enhancer binding factor 1 [Source:MGI Symbol;Acc:MGI:96770]	protein_coding	1.76542	2.18186	1.62932	2.2139	2.77559	2.91833	0.7052	-0.503896	0.0190418	0.564582	down	no
MSTRG.17515	Gm11808	ENSMUST00000089430	GO:0003735(structural constituent of ribosome);GO:0005515(protein binding);GO:0005634(nucleus);GO:0005654(nucleoplasm);GO:0005737(cytoplasm);GO:0005829(cytosol);GO:0005840(ribosome);GO:0006412(translation);GO:0015935(small ribosomal subunit);GO:0016567(protein ubiquitination);GO:0019941(modification-dependent protein catabolic process);GO:0022625(cytosolic large ribosomal subunit);GO:0022627(cyto…	NA	NA	NA	predicted gene 11808 [Source:MGI Symbol;Acc:MGI:3649356]	protein_coding	15.5359	12.1568	27.2565	13.3441	9.58106	10.4116	1.64831	0.720986	0.0190562	0.564582	up	no
MSTRG.18067	Plin2	ENSMUST00000149700;ENSMUST00000000466;ENSMUST00000147097;ENSMUST00000140382	GO:0005515(protein binding);GO:0005634(nucleus);GO:0005737(cytoplasm);GO:0005811(lipid droplet);GO:0005829(cytosol);GO:0005886(plasma membrane);GO:0010890(positive regulation of sequestering of triglyceride);GO:0014070(response to organic cyclic compound);GO:0015909(long-chain fatty acid transport);GO:0016020(membrane);GO:0019915(lipid storage);GO:0042493(response to drug);GO:0042493(response to …	03320(PPAR signaling pathway);03320(PPAR signaling pathway)	K17284	NA	perilipin 2 [Source:MGI Symbol;Acc:MGI:87920]	protein_coding	7.93082	6.1012	8.78019	6.09955	5.24461	5.475	1.35632	0.439701	0.0190957	0.564864	up	no
MSTRG.20448	Sumf2;Cct6a	ENSMUST00000171300;ENSMUST00000031402;ENSMUST00000201874	GO:0005515(protein binding);GO:0005783(endoplasmic reticulum);GO:0005788(endoplasmic reticulum lumen);GO:0008150(biological_process);GO:0042802(identical protein binding);GO:0046872(metal ion binding);GO:0000166(nucleotide binding);GO:0005524(ATP binding);GO:0005737(cytoplasm);GO:0005829(cytosol);GO:0005832(chaperonin-containing T-complex);GO:0005874(microtubule);GO:0006457(protein folding);GO:00…	NA	K09498	NA	sulfatase modifying factor 2 [Source:MGI Symbol;Acc:MGI:1915152];chaperonin containing Tcp1, subunit 6a (zeta) [Source:MGI Symbol;Acc:MGI:107943]	protein_coding	10.6506	10.0043	12.9959	9.43758	8.06548	7.98275	1.32037	0.400944	0.0191235	0.564867	up	no
MSTRG.13669	Ch25h	ENSMUST00000050562	GO:0000254(C-4 methylsterol oxidase activity);GO:0001567(cholesterol 25-hydroxylase activity);GO:0004497(monooxygenase activity);GO:0005506(iron ion binding);GO:0005783(endoplasmic reticulum);GO:0005789(endoplasmic reticulum membrane);GO:0006629(lipid metabolic process);GO:0006694(steroid biosynthetic process);GO:0008202(steroid metabolic process);GO:0008203(cholesterol metabolic process);GO:0008…	00120(Primary bile acid biosynthesis)	K10223	EC:1.14.99.38	cholesterol 25-hydroxylase [Source:MGI Symbol;Acc:MGI:1333869]	protein_coding	0.707969	2.59198	0.73222	0.485665	0.250204	0.858259	2.52939	1.33879	0.0191284	0.564867	up	no
MSTRG.11055	Adamts1	ENSMUST00000023610;ENSMUST00000125897	GO:0001542(ovulation from ovarian follicle);GO:0001822(kidney development);GO:0004222(metalloendopeptidase activity);GO:0005515(protein binding);GO:0005576(extracellular region);GO:0005604(basement membrane);GO:0006508(proteolysis);GO:0008201(heparin binding);GO:0008233(peptidase activity);GO:0008237(metallopeptidase activity);GO:0008270(zinc ion binding);GO:0010976(positive regulation of neuron …	NA	K08617	EC:3.4.24.-	a disintegrin-like and metallopeptidase (reprolysin type) with thrombospondin type 1 motif, 1 [Source:MGI Symbol;Acc:MGI:109249]	protein_coding	1.36418	2.5558	1.4089	1.26161	0.892274	1.26645	1.558	0.639693	0.0191517	0.564867	up	no
MSTRG.4688	Trappc1	ENSMUST00000108662;ENSMUST00000102602;ENSMUST00000060956;ENSMUST00000102601	GO:0005515(protein binding);GO:0005783(endoplasmic reticulum);GO:0005794(Golgi apparatus);GO:0006888(endoplasmic reticulum to Golgi vesicle-mediated transport);GO:0016192(vesicle-mediated transport);GO:0017112(Rab guanyl-nucleotide exchange factor activity);GO:0030008(TRAPP complex);GO:0030008(TRAPP complex)	NA	K20300	NA	trafficking protein particle complex 1 [Source:MGI Symbol;Acc:MGI:1098727]	protein_coding	11.6496	9.78496	12.8699	10.0083	6.91409	7.61581	1.398	0.483366	0.0191556	0.564867	up	no
MSTRG.15669	Ahcy	ENSMUST00000054607	GO:0002439(chronic inflammatory response to antigenic stimulus);GO:0004013(adenosylhomocysteinase activity);GO:0005507(copper ion binding);GO:0005515(protein binding);GO:0005634(nucleus);GO:0005737(cytoplasm);GO:0005829(cytosol);GO:0006730(one-carbon metabolic process);GO:0007584(response to nutrient);GO:0016787(hydrolase activity);GO:0019510(S-adenosylhomocysteine catabolic process);GO:0030554(a…	00270(Cysteine and methionine metabolism)	K01251	EC:3.3.1.1	S-adenosylhomocysteine hydrolase [Source:MGI Symbol;Acc:MGI:87968]	protein_coding	7.63824	9.141	13.8707	5.86661	7.90671	6.41394	1.51828	0.60244	0.0193232	0.567148	up	no
MSTRG.18399	Cited4	ENSMUST00000094814	GO:0003713(transcription coactivator activity);GO:0005634(nucleus);GO:0005737(cytoplasm);GO:0006355(regulation of transcription, DNA-templated);GO:0043627(response to estrogen);GO:0045893(positive regulation of transcription, DNA-templated)	NA	K22528	NA	Cbp/p300-interacting transactivator, with Glu/Asp-rich carboxy-terminal domain, 4 [Source:MGI Symbol;Acc:MGI:1861694]	protein_coding	3.70576	3.7703	5.91127	2.1489	3.72713	2.00156	1.69942	0.765043	0.0193531	0.567235	up	no
MSTRG.13356	Prdx5	ENSMUST00000025904;ENSMUST00000149261	GO:0001016(RNA polymerase III regulatory region DNA binding);GO:0004601(peroxidase activity);GO:0005102(signaling receptor binding);GO:0005515(protein binding);GO:0005634(nucleus);GO:0005737(cytoplasm);GO:0005739(mitochondrion);GO:0005777(peroxisome);GO:0005782(peroxisomal matrix);GO:0005829(cytosol);GO:0006915(apoptotic process);GO:0006979(response to oxidative stress);GO:0008379(thioredoxin per…	04146(Peroxisome);04146(Peroxisome)	K11187	EC:1.11.1.15	peroxiredoxin 5 [Source:MGI Symbol;Acc:MGI:1859821]	protein_coding	6.73228	4.69099	8.05164	5.17758	3.60869	4.38325	1.47879	0.564414	0.0193562	0.567235	up	no
MSTRG.5339	Rpl27	ENSMUST00000077856;ENSMUST00000127514;ENSMUST00000107249	GO:0003735(structural constituent of ribosome);GO:0005737(cytoplasm);GO:0005783(endoplasmic reticulum);GO:0005791(rough endoplasmic reticulum);GO:0005829(cytosol);GO:0005840(ribosome);GO:0006364(rRNA processing);GO:0006412(translation);GO:0015934(large ribosomal subunit);GO:0022625(cytosolic large ribosomal subunit);GO:0098556(cytoplasmic side of rough endoplasmic reticulum membrane);GO:1990904(r…	03010(Ribosome);03010(Ribosome)	K02901	NA	ribosomal protein L27 [Source:MGI Symbol;Acc:MGI:98036]	protein_coding	63.5124	53.0943	82.9313	54.7421	39.5288	47.4388	1.40808	0.493725	0.0193934	0.567884	up	no
MSTRG.10339	Itga5	ENSMUST00000023128	GO:0005154(epidermal growth factor receptor binding);GO:0005178(integrin binding);GO:0005515(protein binding);GO:0005737(cytoplasm);GO:0005783(endoplasmic reticulum);GO:0005794(Golgi apparatus);GO:0005886(plasma membrane);GO:0005911(cell-cell junction);GO:0005925(focal adhesion);GO:0007044(cell-substrate junction assembly);GO:0007155(cell adhesion);GO:0007157(heterophilic cell-cell adhesion via p…	04145(Phagosome);04151(PI3K-Akt signaling pathway);04510(Focal adhesion);04512(ECM-receptor interaction);04640(Hematopoietic cell lineage);04810(Regulation of actin cytoskeleton);05100(Bacterial invasion of epithelial cells);05133(Pertussis);05165(Human papillomavirus infection);05168(Herpes simplex virus 1 infection);05205(Proteoglycans in cancer);05206(MicroRNAs in cancer);05410(Hypertrophic ca…	K06484	NA	integrin alpha 5 (fibronectin receptor alpha) [Source:MGI Symbol;Acc:MGI:96604]	protein_coding	3.34638	3.61386	3.33851	2.90165	2.71719	2.54814	1.26102	0.334596	0.0194388	0.568711	up	no
MSTRG.11445	Pgp	ENSMUST00000053024	GO:0000121(glycerol-1-phosphatase activity);GO:0000287(magnesium ion binding);GO:0004721(phosphoprotein phosphatase activity);GO:0004725(protein tyrosine phosphatase activity);GO:0005737(cytoplasm);GO:0005975(carbohydrate metabolic process);GO:0006114(glycerol biosynthetic process);GO:0006650(glycerophospholipid metabolic process);GO:0008967(phosphoglycolate phosphatase activity);GO:0016311(depho…	00630(Glyoxylate and dicarboxylate metabolism)	K19269	3.1.3.48;EC:3.1.3.18	phosphoglycolate phosphatase [Source:MGI Symbol;Acc:MGI:1914328]	protein_coding	15.4754	12.7742	16.2105	11.0522	12.278	9.90466	1.33776	0.419815	0.0194749	0.568711	up	no
ENSMUSG00000038037	Socs1	ENSMUST00000229866;ENSMUST00000038099	GO:0001932(regulation of protein phosphorylation);GO:0005159(insulin-like growth factor receptor binding);GO:0005515(protein binding);GO:0005634(nucleus);GO:0005654(nucleoplasm);GO:0005737(cytoplasm);GO:0005829(cytosol);GO:0005942(phosphatidylinositol 3-kinase complex);GO:0007259(receptor signaling pathway via JAK-STAT);GO:0009968(negative regulation of signal transduction);GO:0010533(regulation …	04120(Ubiquitin mediated proteolysis);04380(Osteoclast differentiation);04630(Jak-STAT signaling pathway);04910(Insulin signaling pathway);04917(Prolactin signaling pathway);04930(Type II diabetes mellitus);05145(Toxoplasmosis);05206(MicroRNAs in cancer);05206(MicroRNAs in cancer)	K04694	NA	suppressor of cytokine signaling 1 [Source:MGI Symbol;Acc:MGI:1354910]	protein_coding	0.894609	1.20429	1.05318	0.512836	0.719045	0.828586	1.52979	0.613335	0.0194947	0.568711	up	no
ENSMUSG00000004654	Ghrhr	ENSMUST00000063578;ENSMUST00000203241	GO:0004888(transmembrane signaling receptor activity);GO:0004930(G protein-coupled receptor activity);GO:0005515(protein binding);GO:0005637(nuclear inner membrane);GO:0005640(nuclear outer membrane);GO:0005737(cytoplasm);GO:0005886(plasma membrane);GO:0007165(signal transduction);GO:0007166(cell surface receptor signaling pathway);GO:0007186(G protein-coupled receptor signaling pathway);GO:00071…	04080(Neuroactive ligand-receptor interaction);04080(Neuroactive ligand-receptor interaction)	K04584	NA	growth hormone releasing hormone receptor [Source:MGI Symbol;Acc:MGI:95710]	protein_coding	0.0183507	0	0.00572349	0.0272766	0.0705476	0.0703725	0.143132	-2.80459	0.0195051	0.568711	down	no
MSTRG.22847	Eif3k	ENSMUST00000066070;ENSMUST00000208616	GO:0001732(formation of cytoplasmic translation initiation complex);GO:0002183(cytoplasmic translational initiation);GO:0003723(RNA binding);GO:0003743(translation initiation factor activity);GO:0005634(nucleus);GO:0005737(cytoplasm);GO:0005829(cytosol);GO:0005852(eukaryotic translation initiation factor 3 complex);GO:0006412(translation);GO:0006413(translational initiation);GO:0006446(regulation…	NA	K15028	NA	eukaryotic translation initiation factor 3, subunit K [Source:MGI Symbol;Acc:MGI:1921080]	protein_coding	12.7906	10.1502	18.3999	10.0168	8.80232	9.56036	1.45672	0.542719	0.019512	0.568711	up	no
ENSMUSG00000074240	Cib3	ENSMUST00000238973	GO:0000287(magnesium ion binding);GO:0005509(calcium ion binding);GO:0005575(cellular_component);GO:0008150(biological_process);GO:0046872(metal ion binding)	NA	NA	NA	calcium and integrin binding family member 3 [Source:MGI Symbol;Acc:MGI:2685953]	protein_coding	0	0	0	0.222667	0	0	0.0013473	-9.53571	0.0196007	0.569733	down	no
ENSMUSG00000090877	Hspa1b	ENSMUST00000172753	GO:0000166(nucleotide binding);GO:0002199(zona pellucida receptor complex);GO:0005515(protein binding);GO:0005524(ATP binding);GO:0005634(nucleus);GO:0005737(cytoplasm);GO:0005739(mitochondrion);GO:0005759(mitochondrial matrix);GO:0005813(centrosome);GO:0005815(microtubule organizing center);GO:0005829(cytosol);GO:0005856(cytoskeleton);GO:0005886(plasma membrane);GO:0006457(protein folding);GO:00…	03040(Spliceosome);04010(MAPK signaling pathway);04141(Protein processing in endoplasmic reticulum);04144(Endocytosis);04213(Longevity regulating pathway - multiple species);04612(Antigen processing and presentation);04915(Estrogen signaling pathway);05134(Legionellosis);05145(Toxoplasmosis);05162(Measles);05164(Influenza A)	K03283	NA	heat shock protein 1B [Source:MGI Symbol;Acc:MGI:99517]	protein_coding	0.798088	0.76852	0.779832	0.338212	0.387101	0.685229	1.6635	0.734224	0.0196138	0.569733	up	no
MSTRG.5573	Atp5h	ENSMUST00000180072;ENSMUST00000043931;ENSMUST00000073791;ENSMUST00000106537;ENSMUST00000137754	GO:0000274(mitochondrial proton-transporting ATP synthase, stator stalk);GO:0000276(mitochondrial proton-transporting ATP synthase complex, coupling factor F(o));GO:0005739(mitochondrion);GO:0005743(mitochondrial inner membrane);GO:0005753(mitochondrial proton-transporting ATP synthase complex);GO:0006811(ion transport);GO:0015078(proton transmembrane transporter activity);GO:0015986(ATP synthesi…	00190(Oxidative phosphorylation);04714(Thermogenesis);05010(Alzheimer disease);05012(Parkinson disease);05016(Huntington disease);05016(Huntington disease)	K02138	NA	ATP synthase, H+ transporting, mitochondrial F0 complex, subunit D [Source:MGI Symbol;Acc:MGI:1918929]	protein_coding	25.1933	18.3678	28.2015	18.555	17.6648	14.9957	1.40119	0.486654	0.0196376	0.569733	up	no
MSTRG.8695	Gpr137c	ENSMUST00000227086;ENSMUST00000146150	GO:0003674(molecular_function);GO:0005764(lysosome);GO:0005765(lysosomal membrane);GO:0016020(membrane);GO:0016021(integral component of membrane);GO:1904263(positive regulation of TORC1 signaling);GO:1904263(positive regulation of TORC1 signaling)	NA	K22989	NA	G protein-coupled receptor 137C [Source:MGI Symbol;Acc:MGI:1917963]	protein_coding	1.16632	2.44533	1.65911	1.34113	0.882547	1.15831	1.55848	0.640138	0.0196498	0.569733	up	no
MSTRG.2447	Ifi206	ENSMUST00000160565;ENSMUST00000169797	GO:0000122(negative regulation of transcription by RNA polymerase II);GO:0000978(RNA polymerase II cis-regulatory region sequence-specific DNA binding);GO:0001227(DNA-binding transcription repressor activity, RNA polymerase II-specific);GO:0002218(activation of innate immune response);GO:0003690(double-stranded DNA binding);GO:0005634(nucleus);GO:0005654(nucleoplasm);GO:0005730(nucleolus);GO:0005…	NA	NA	NA	interferon activated gene 206 [Source:MGI Symbol;Acc:MGI:3646410]	protein_coding	0.810865	0.910047	0.742018	1.61078	1.13724	1.1092	0.638525	-0.647184	0.0196728	0.569878	down	no
MSTRG.3250	Snrpd3	ENSMUST00000020397;ENSMUST00000220229	GO:0000243(commitment complex);GO:0000387(spliceosomal snRNP assembly);GO:0000398(mRNA splicing, via spliceosome);GO:0003723(RNA binding);GO:0005634(nucleus);GO:0005654(nucleoplasm);GO:0005681(spliceosomal complex);GO:0005682(U5 snRNP);GO:0005683(U7 snRNP);GO:0005685(U1 snRNP);GO:0005686(U2 snRNP);GO:0005687(U4 snRNP);GO:0005689(U12-type spliceosomal complex);GO:0005697(telomerase holoenzyme comp…	03040(Spliceosome);05322(Systemic lupus erythematosus);05322(Systemic lupus erythematosus)	K11088	NA	small nuclear ribonucleoprotein D3 [Source:MGI Symbol;Acc:MGI:1914582]	protein_coding	3.26253	3.47926	3.97757	2.60086	2.93775	2.45109	1.34165	0.424006	0.0197357	0.571232	up	no
ENSMUSG00000009670	Tex11	ENSMUST00000009814;ENSMUST00000113718	GO:0000712(resolution of meiotic recombination intermediates);GO:0000794(condensed nuclear chromosome);GO:0000795(synaptonemal complex);GO:0000801(central element);GO:0005515(protein binding);GO:0005694(chromosome);GO:0006311(meiotic gene conversion);GO:0007060(male meiosis chromosome segregation);GO:0007130(synaptonemal complex assembly);GO:0007131(reciprocal meiotic recombination);GO:0007140(ma…	NA	NA	NA	testis expressed gene 11 [Source:MGI Symbol;Acc:MGI:1933237]	protein_coding	0	0	0	0.0894943	0	0.00257066	0.00325857	-8.26155	0.0197516	0.571232	down	no
MSTRG.2375	Sdhc	ENSMUST00000111336;ENSMUST00000081560;ENSMUST00000155798	GO:0000104(succinate dehydrogenase activity);GO:0005739(mitochondrion);GO:0005743(mitochondrial inner membrane);GO:0005749(mitochondrial respiratory chain complex II, succinate dehydrogenase complex (ubiquinone));GO:0006099(tricarboxylic acid cycle);GO:0006121(mitochondrial electron transport, succinate to ubiquinone);GO:0009055(electron transfer activity);GO:0016020(membrane);GO:0016021(integral…	00020(Citrate cycle (TCA cycle));00190(Oxidative phosphorylation);04714(Thermogenesis);04932(Non-alcoholic fatty liver disease (NAFLD));05010(Alzheimer disease);05012(Parkinson disease);05016(Huntington disease);05016(Huntington disease)	K00236	NA	succinate dehydrogenase complex, subunit C, integral membrane protein [Source:MGI Symbol;Acc:MGI:1913302]	protein_coding	8.86643	7.61797	9.38754	7.42569	6.19848	6.09302	1.31215	0.391934	0.0198011	0.571232	up	no
MSTRG.10072	Ttll12	ENSMUST00000016901	GO:0000166(nucleotide binding);GO:0002376(immune system process);GO:0005524(ATP binding);GO:0005634(nucleus);GO:0005737(cytoplasm);GO:0005815(microtubule organizing center);GO:0005819(spindle);GO:0005856(cytoskeleton);GO:0006464(cellular protein modification process);GO:0007346(regulation of mitotic cell cycle);GO:0015631(tubulin binding);GO:0030496(midbody);GO:0045087(innate immune response);GO:…	NA	K16609	NA	tubulin tyrosine ligase-like family, member 12 [Source:MGI Symbol;Acc:MGI:3039573]	protein_coding	7.89461	9.8442	10.5152	5.64293	8.37326	5.20023	1.4703	0.556114	0.0198118	0.571232	up	no
MSTRG.13294	Rnaseh2c	ENSMUST00000025864;ENSMUST00000155639;ENSMUST00000236461	GO:0005634(nucleus);GO:0006401(RNA catabolic process);GO:0032299(ribonuclease H2 complex);GO:0032299(ribonuclease H2 complex)	03030(DNA replication);03030(DNA replication)	K10745	NA	ribonuclease H2, subunit C [Source:MGI Symbol;Acc:MGI:1915459]	protein_coding	10.8566	9.16417	13.1779	7.66347	9.0968	5.76954	1.47354	0.55929	0.0199674	0.572853	up	no
MSTRG.26166	Rps25	ENSMUST00000216867;ENSMUST00000080300;ENSMUST00000216076	GO:0000028(ribosomal small subunit assembly);GO:0003735(structural constituent of ribosome);GO:0005634(nucleus);GO:0005730(nucleolus);GO:0005840(ribosome);GO:0005844(polysome);GO:0014069(postsynaptic density);GO:0022627(cytosolic small ribosomal subunit);GO:0045202(synapse);GO:0045202(synapse)	03010(Ribosome);03010(Ribosome)	K02975	NA	ribosomal protein S25 [Source:MGI Symbol;Acc:MGI:1922867]	protein_coding	41.0169	26.8264	50.2277	33.0818	20.3484	24.0507	1.52387	0.607743	0.0200088	0.572853	up	no
MSTRG.10962	Olfr172	ENSMUST00000214139;ENSMUST00000095991	GO:0004930(G protein-coupled receptor activity);GO:0004984(olfactory receptor activity);GO:0005549(odorant binding);GO:0005886(plasma membrane);GO:0007165(signal transduction);GO:0007186(G protein-coupled receptor signaling pathway);GO:0007608(sensory perception of smell);GO:0016020(membrane);GO:0016021(integral component of membrane);GO:0050896(response to stimulus);GO:0050911(detection of chemi…	04740(Olfactory transduction);04740(Olfactory transduction)	K04257	NA	olfactory receptor 172 [Source:MGI Symbol;Acc:MGI:3030006]	protein_coding	0.464402	0.322506	0.791153	1.35324	0.784996	1.14023	0.481342	-1.05487	0.020021	0.572853	down	no
MSTRG.4359	Rack1	ENSMUST00000020640	GO:0001891(phagocytic cup);GO:0001934(positive regulation of protein phosphorylation);GO:0005080(protein kinase C binding);GO:0005515(protein binding);GO:0005634(nucleus);GO:0005654(nucleoplasm);GO:0005737(cytoplasm);GO:0005739(mitochondrion);GO:0005829(cytosol);GO:0005840(ribosome);GO:0005886(plasma membrane);GO:0006412(translation);GO:0006417(regulation of translation);GO:0006915(apoptotic proc…	05162(Measles)	K14753	NA	receptor for activated C kinase 1 [Source:MGI Symbol;Acc:MGI:101849]	protein_coding	149.193	116.471	159.85	125.347	86.9203	98.4091	1.36964	0.453795	0.020058	0.572853	up	no
MSTRG.23677	Lamtor1	ENSMUST00000033131;ENSMUST00000193465	GO:0001558(regulation of cell growth);GO:0001919(regulation of receptor recycling);GO:0005085(guanyl-nucleotide exchange factor activity);GO:0005515(protein binding);GO:0005764(lysosome);GO:0005765(lysosomal membrane);GO:0005768(endosome);GO:0005886(plasma membrane);GO:0007032(endosome organization);GO:0007040(lysosome organization);GO:0010008(endosome membrane);GO:0010872(regulation of cholester…	04150(mTOR signaling pathway);04150(mTOR signaling pathway)	K20397	NA	late endosomal/lysosomal adaptor, MAPK and MTOR activator 1 [Source:MGI Symbol;Acc:MGI:1913758]	protein_coding	5.33688	3.87317	5.00451	3.54739	3.51579	3.66089	1.32548	0.406516	0.0200955	0.573323	up	no
MSTRG.11074	Mis18a	ENSMUST00000099554	GO:0000775(chromosome, centromeric region);GO:0000785(chromatin);GO:0005515(protein binding);GO:0005634(nucleus);GO:0005654(nucleoplasm);GO:0005694(chromosome);GO:0005829(cytosol);GO:0007049(cell cycle);GO:0007059(chromosome segregation);GO:0034080(CENP-A containing nucleosome assembly);GO:0042802(identical protein binding);GO:0044030(regulation of DNA methylation);GO:0046872(metal ion binding);G…	NA	NA	NA	MIS18 kinetochore protein A [Source:MGI Symbol;Acc:MGI:1913828]	protein_coding	4.42921	3.98478	5.28971	3.72972	3.34739	2.89121	1.37473	0.459144	0.0201892	0.574259	up	no
MSTRG.15722	Cnbd2	ENSMUST00000073942;ENSMUST00000037096	GO:0000166(nucleotide binding);GO:0005737(cytoplasm);GO:0005829(cytosol);GO:0007283(spermatogenesis);GO:0030552(cAMP binding);GO:0030552(cAMP binding)	NA	NA	NA	cyclic nucleotide binding domain containing 2 [Source:MGI Symbol;Acc:MGI:1918123]	protein_coding	1.35074	0.370571	0.451213	4.51795	0.332024	11.3989	0.133703	-2.9029	0.0202329	0.574937	down	no
MSTRG.21917	Creld1	ENSMUST00000032422	GO:0003756(protein disulfide isomerase activity);GO:0005201(extracellular matrix structural constituent);GO:0005509(calcium ion binding);GO:0005575(cellular_component);GO:0008150(biological_process);GO:0016020(membrane);GO:0016021(integral component of membrane);GO:0016853(isomerase activity)	NA	NA	NA	cysteine-rich with EGF-like domains 1 [Source:MGI Symbol;Acc:MGI:2152539]	protein_coding	1.2855	1.38736	1.26743	1.07598	0.90079	1.03266	1.30931	0.38881	0.0203315	0.57644	up	no
MSTRG.17087	Gstm2	ENSMUST00000012348;ENSMUST00000066530	GO:0004364(glutathione transferase activity);GO:0005515(protein binding);GO:0005737(cytoplasm);GO:0005829(cytosol);GO:0005886(plasma membrane);GO:0006693(prostaglandin metabolic process);GO:0006749(glutathione metabolic process);GO:0016740(transferase activity);GO:0018916(nitrobenzene metabolic process);GO:0019899(enzyme binding);GO:0032991(protein-containing complex);GO:0042178(xenobiotic catabo…	00480(Glutathione metabolism);00980(Metabolism of xenobiotics by cytochrome P450);00982(Drug metabolism - cytochrome P450);00983(Drug metabolism - other enzymes);01524(Platinum drug resistance);05200(Pathways in cancer);05204(Chemical carcinogenesis);05225(Hepatocellular carcinoma);05418(Fluid shear stress and atherosclerosis);05418(Fluid shear stress and atherosclerosis)	K00799	EC:2.5.1.18	glutathione S-transferase, mu 2 [Source:MGI Symbol;Acc:MGI:95861]	protein_coding	1.9306	1.33335	1.34298	1.24956	0.82505	0.955014	1.52063	0.604669	0.0203475	0.57644	up	no
ENSMUSG00000051159	Cited1	ENSMUST00000101336;ENSMUST00000134887	GO:0000578(embryonic axis specification);GO:0001570(vasculogenesis);GO:0001658(branching involved in ureteric bud morphogenesis);GO:0001890(placenta development);GO:0003340(negative regulation of mesenchymal to epithelial transition involved in metanephros morphogenesis);GO:0003682(chromatin binding);GO:0003713(transcription coactivator activity);GO:0005515(protein binding);GO:0005634(nucleus);GO…	NA	K22527	NA	Cbp/p300-interacting transactivator with Glu/Asp-rich carboxy-terminal domain 1 [Source:MGI Symbol;Acc:MGI:108023]	protein_coding	0.0124435	0.0644225	0.0207622	0	0	0	325.427	8.34619	0.0203573	0.57644	up	no
ENSMUSG00000021256	Vash1	ENSMUST00000021681	GO:0001525(angiogenesis);GO:0001937(negative regulation of endothelial cell proliferation);GO:0003779(actin binding);GO:0004180(carboxypeptidase activity);GO:0004181(metallocarboxypeptidase activity);GO:0005515(protein binding);GO:0005576(extracellular region);GO:0005615(extracellular space);GO:0005737(cytoplasm);GO:0005783(endoplasmic reticulum);GO:0006508(proteolysis);GO:0007049(cell cycle);GO:…	NA	NA	NA	vasohibin 1 [Source:MGI Symbol;Acc:MGI:2442543]	protein_coding	0.518331	0.310788	0.278742	0.149002	0.212248	0.208322	1.94508	0.959827	0.0203843	0.576767	up	no
[truncated: 16,942 more rows]
