# Supplementary material for: Mechanisms of Immune-Related Long Non-Coding RNAs in Spleens of Mice Vaccinated with 23-Valent Pneumococcal Polysaccharide Vaccine (PPV23)
Source: Vaccines (Basel). 2023 Feb 23;11(3):529. doi: 10.3390/vaccines11030529 (PMC10058596; doi:10.3390/vaccines11030529)
Supplement: Supplementary file 1 [file vaccines-11-00529-s001.zip › Supplementary Files/Supplementary Tables/Table S5.xlsx]

## Sheet: Sheet1
Supplymentary Table-S5 Differentially expressed lncRNAs
t_id	class_code	chr	strand	start	end	t_name	num_exons	length	gene_id	gene_name	FPKM.PPV_1	FPKM.PPV_2	FPKM.PPV_3	FPKM.Control_1	FPKM.Control_2	FPKM.Control_3	fc	log2(fc)	pval	qval	regulation	significant
53517	0	chr14	+	47526079	47534394	ENSMUST00000228634	2	5456	MSTRG.8743	Fbxo34	0.361994	0.318237	0.309429	0.014039	0.015681	0.027292	17.3588	4.1176	7.64975e-25	7.67958e-21	up	yes
66964	0	chr16	-	50719299	50732773	ENSMUST00000191079	3	2195	MSTRG.10910	Dubr	1.94184	1.7445	1.2848	0	0	0	16570.5	14.0163	1.51803e-18	4.81248e-15	up	yes
2515	0	X	+	74270986	74273135	ENSMUST00000125775	5	810	MSTRG.349	Rpl10	131.765	115.323	136.604	12.0646	18.285	7.37622	10.1705	3.34632	7.21528e-14	9.87739e-11	up	yes
66963	0	chr16	-	50719294	50732773	ENSMUST00000186944	4	2052	MSTRG.10910	Dubr	0	0	0	1.31123	0.642857	1.70661	8.19515e-05	-13.5749	1.0843e-13	1.33289e-10	down	yes
154358	0	chr8	-	66384623	66402836	ENSMUST00000132019	2	17073	MSTRG.24791	Gm15354	0	0	0	0	0	3.23341	9.27812e-05	-13.3958	6.15072e-12	3.8392e-09	down	yes
149580	0	chr7	+	127967491	127983078	ENSMUST00000128851	13	5958	MSTRG.24055	Fus	0	0	0	0	0	7.28771	4.11652e-05	-14.5682	1.14713e-11	6.3391e-09	down	yes
84859	0	chr19	-	29378250	29384471	ENSMUST00000236682	2	4469	MSTRG.13624	Gm36043	0	0	0	2.81074	0	0	0.000106733	-13.1937	1.47751e-10	4.30433e-08	down	yes
121185	0	chr5	+	67642401	67646776	ENSMUST00000145914	2	2172	MSTRG.19712	Gm15478	0	0	0	0	5.5636	0	5.39219e-05	-14.1788	1.66906e-10	4.66517e-08	down	yes
201	0	X	+	7705853	7710262	ENSMUST00000129845	5	2729	MSTRG.23	Gpkow	0.34413	0.405498	0.357799	0.956547	0.918912	1.18385	0.361986	-1.46599	5.50856e-10	1.1501e-07	down	yes
158892	0	chr8	+	123949420	123958935	ENSMUST00000212188	3	1052	MSTRG.25793	Gm45890	0	0	0	0	5.82975	0	5.14601e-05	-14.2462	7.60824e-10	1.47355e-07	down	yes
62476	0	chr15	+	98807024	98816077	ENSMUST00000181510	3	2224	MSTRG.10217	B130046B21Rik	0	0	0	1.73714	0	0	0.000172698	-12.4995	2.05151e-09	3.01824e-07	down	yes
102698	0	chr3	-	79551314	79558655	ENSMUST00000161319	2	7099	MSTRG.16572	Gm3513	0	0	0.805089	0	0	0	2683.63	11.39	2.11968e-09	3.11027e-07	up	yes
18123	0	chr1	-	184828940	184845881	ENSMUST00000160982	3	4282	MSTRG.2579	Mtarc2	1.19979	0	0	0	0	0	3999.29	11.9655	2.85427e-09	3.77027e-07	up	yes
138869	0	chr7	+	15971883	15987186	ENSMUST00000210035	4	3220	MSTRG.22592	Gm38948	1.49375	0	0	0	0	0	4979.17	12.2817	3.30377e-09	4.16316e-07	up	yes
75861	0	chr17	-	63305446	63312973	ENSMUST00000164605	4	956	MSTRG.12209	4930405O22Rik	0	0	0	0	0	3.12452	9.60146e-05	-13.3464	3.68082e-09	4.50632e-07	down	yes
146114	0	chr7	+	98895930	98899831	ENSMUST00000207592	3	1655	MSTRG.23584	Gm45188	0	2.60681	0	0	0	0	8689.36	13.085	4.59478e-09	5.3688e-07	up	yes
161591	0	chr9	+	42142087	42148451	ENSMUST00000216597	3	4020	MSTRG.26115	Gm39321	0	0	0.952588	0	0	0	3175.29	11.6327	5.05635e-09	5.82341e-07	up	yes
33013	0	chr11	+	87581069	87588717	ENSMUST00000136229	4	3938	MSTRG.5079	Septin4	0	0	0	0.567163	0	0	0.000528948	-10.8846	6.40359e-09	7.10339e-07	down	yes
13596	0	chr1	+	106541943	106561282	ENSMUST00000144260	3	3858	MSTRG.1805	D630008O14Rik	0	0.915105	0	0	0	0	3050.35	11.5748	7.08555e-09	7.72473e-07	up	yes
63592	0	chr16	+	4611410	4616584	ENSMUST00000135577	3	3583	MSTRG.10372	Glis2	0	0	0	0.584884	0	0	0.000512922	-10.929	7.35277e-09	7.90164e-07	down	yes
21220	0	chr10	-	60303299	60657338	ENSMUST00000135638	66	10440	MSTRG.3137	Cdh23	0	0	0	0	0	0.188201	0.00159404	-9.2931	8.79954e-09	9.13847e-07	down	yes
149631	0	chr7	-	128202078	128203328	ENSMUST00000205522	2	1154	MSTRG.24062	4931431B13Rik	0	0	0	1.99844	0	0	0.000150117	-12.7016	8.85308e-09	9.17036e-07	down	yes
14540	0	chr1	-	132996644	133004653	ENSMUST00000189596	3	1090	MSTRG.1956	Mdm4	0.014159	0.012914	0.011498	0.344851	0.569859	1.24862	0.0178294	-5.80959	8.90581e-09	9.19863e-07	down	yes
102895	0	chr3	-	84037174	84040175	ENSMUST00000192283	2	2368	MSTRG.16595	Tmem131l	0	1.20991	0	0	0	0	4033.03	11.9776	1.11427e-08	1.10845e-06	up	yes
81704	0	chr19	-	3477776	3575756	ENSMUST00000223919	14	2256	MSTRG.13192	Ppp6r3	0.151764	0.341414	0.276498	0.021008	4e-05	0.010729	24.2212	4.5982	1.33157e-08	1.28125e-06	up	yes
155611	0	chr8	-	80705485	80740806	ENSMUST00000122807	20	4673	MSTRG.25012	Smarca5	0	0	0	0	0.337976	0	0.000887637	-10.1377	1.34213e-08	1.28935e-06	down	yes
79807	0	chr18	+	52465735	52480978	ENSMUST00000235538	4	1765	MSTRG.12883	Srfbp1	0	0	0	0	0.874053	0	0.000343229	-11.5085	1.40074e-08	1.32999e-06	down	yes
59142	0	chr15	+	59315077	59328958	ENSMUST00000162142	9	4467	MSTRG.9727	Sqle	0	0	0.519797	0	0	0	1732.66	10.7588	1.45656e-08	1.36658e-06	up	yes
110120	0	chr4	+	44760444	44916179	ENSMUST00000067521	6	8829	MSTRG.17859	Zcchc7	0	0	0	0.168586	0	0	0.00177951	-9.13431	1.47918e-08	1.38242e-06	down	yes
107166	0	chr3	-	135436226	135437759	ENSMUST00000181619	2	1406	MSTRG.17298	4930539J05Rik	0	0	0	0	1.03714	0	0.000289258	-11.7554	1.57948e-08	1.45694e-06	down	yes
79851	0	chr18	+	53639106	53705420	ENSMUST00000236653	4	1774	MSTRG.12890	Gm19466	1.06752	0	0	0	0	0	3558.41	11.797	2.36299e-08	2.03477e-06	up	yes
138573	0	chr7	+	12979520	12985714	ENSMUST00000128427	4	4914	MSTRG.22560	Zfp446	0	0	0	0	0	0.220336	0.00136156	-9.52053	2.90946e-08	2.41223e-06	down	yes
95927	0	chr2	-	128345066	128429307	ENSMUST00000132149	2	1009	MSTRG.15402	Morrbid	0	0	0	0.379293	0.891744	0.31574	0.000189062	-12.3688	3.08235e-08	2.5243e-06	down	yes
40302	0	chr12	+	76444560	76451336	ENSMUST00000101281	4	1598	MSTRG.6407	Gm10451	0	0	0	0	0.624243	0	0.000480582	-11.0229	3.3567e-08	2.71393e-06	down	yes
20551	0	chr10	-	42861382	42864352	ENSMUST00000217505	2	1577	MSTRG.3022	Gm34006	0	0	1.00367	0	0	0	3345.57	11.708	3.39336e-08	2.73622e-06	up	yes
149745	0	chr7	+	128728394	128730947	ENSMUST00000206159	2	1840	MSTRG.24082	Gm44674	0	0.885303	0	0	0	0	2951.01	11.527	3.53126e-08	2.81725e-06	up	yes
26133	0	chr10	-	128697946	128705031	ENSMUST00000219983	8	1760	MSTRG.3909	Cdk2	0.868418	0	0	0	0	0	2894.73	11.4992	3.6646e-08	2.90248e-06	up	yes
81510	0	chr18	-	84858636	84866533	ENSMUST00000160306	2	7425	MSTRG.13152	Gm16146	0.196594	0	0	0	0	0	655.313	9.35604	4.03329e-08	3.13258e-06	up	yes
98971	0	chr2	+	167777536	167782491	ENSMUST00000127441	4	997	MSTRG.15893	Gm14321	0	0	0	0	0	0.918209	0.000326723	-11.5796	4.04094e-08	3.13258e-06	down	yes
158740	0	chr8	+	123254284	123269745	ENSMUST00000156896	10	4113	MSTRG.25713	Zfp276	0	0	0	0	0	0.223492	0.00134233	-9.54104	4.04094e-08	3.13258e-06	down	yes
3101	0	X	+	94234990	94274573	ENSMUST00000142691	3	3361	MSTRG.436	Klhl15	0.429275	0	0	0	0	0	1430.92	10.4827	4.08665e-08	3.16395e-06	up	yes
149638	0	chr7	-	128215616	128220788	ENSMUST00000205621	2	1329	MSTRG.24063	Gm44850	0	1.10643	0	0	0	0	3688.1	11.8487	4.31663e-08	3.30096e-06	up	yes
54783	0	chr14	+	55491166	55508264	ENSMUST00000227563	38	4858	ENSMUSG00000022211	Carmil3	0	0	0	0.177888	0	0	0.00168645	-9.21179	4.33718e-08	3.309e-06	down	yes
161794	0	chr9	-	44290044	44296106	ENSMUST00000217413	1	6063	MSTRG.26153	Gm48604	0.679928	0.668377	0.669736	1.55425	2.30679	1.7053	0.362543	-1.46377	4.90556e-08	3.67514e-06	down	yes
129612	0	chr6	+	37870811	37948558	ENSMUST00000149828	8	4481	MSTRG.21076	Trim24	0	0	0.274514	0	0	0	915.047	9.8377	5.32929e-08	3.94354e-06	up	yes
36338	0	chr11	+	116752349	116759316	ENSMUST00000145570	4	4610	MSTRG.5635	BC018473	0	0.265366	0	0	0	0	884.553	9.78881	6.27681e-08	4.56615e-06	up	yes
36335	0	chr11	+	116752167	116759373	ENSMUST00000156293	4	4753	MSTRG.5635	BC018473	0	0.251506	0	0	0	0	838.353	9.71141	6.62003e-08	4.77546e-06	up	yes
139389	0	chr7	-	19581038	19604486	ENSMUST00000208464	20	4572	MSTRG.22663	Clasrp	0	0.74935	0	0	0	0	2497.83	11.2865	6.63239e-08	4.77865e-06	up	yes
140672	0	chr7	+	28890952	28893563	ENSMUST00000208299	3	2445	MSTRG.22842	Capn12	0	0.477201	0	0	0	0	1590.67	10.6354	6.82842e-08	4.91108e-06	up	yes
71183	0	chr17	+	26252966	26286336	ENSMUST00000154235	10	7048	MSTRG.11529	Luc7l	0	0.334692	0	0	0	0	1115.64	10.1237	6.88461e-08	4.94559e-06	up	yes
36340	0	chr11	+	116752963	116759316	ENSMUST00000147508	3	4883	MSTRG.5635	BC018473	0	0.205906	0	0	0	0	686.353	9.42281	9.17364e-08	6.37698e-06	up	yes
151112	0	chr7	-	142575529	142578143	ENSMUST00000136359	5	2286	MSTRG.24269	H19	0.686961	0.578515	0.662939	0.15874	0.255673	0.166562	3.31927	1.73087	9.52153e-08	6.59977e-06	up	yes
32514	0	chr11	+	83223576	83240179	ENSMUST00000145461	3	14902	MSTRG.4994	AI662270	0	0	0.056153	0	0	0	187.177	7.54826	1.13044e-07	7.76409e-06	up	yes
21752	0	chr10	-	69340804	69345510	ENSMUST00000149474	3	692	MSTRG.3211	Cdk1	1.46477	0	0	0	0	0	4882.56	12.2534	1.16898e-07	7.99231e-06	up	yes
105812	0	chr3	-	107891471	107896213	ENSMUST00000152663	3	2773	MSTRG.17085	4933431E20Rik	0	0	0.281188	0	0	0	937.293	9.87236	1.30119e-07	8.79145e-06	up	yes
60027	0	chr15	-	76347041	76351111	ENSMUST00000154477	8	1969	MSTRG.9865	Sharpin	0	0	0	0.106952	0.099549	0.119437	0.00092042	-10.0854	1.58332e-07	1.06321e-05	down	yes
148185	0	chr7	+	116334255	116336003	ENSMUST00000206930	2	1438	MSTRG.23842	Gm44777	0	0	0.593204	0	0	0	1977.35	10.9494	2.79177e-07	1.84284e-05	up	yes
165179	0	chr9	-	88521052	88523562	ENSMUST00000239278	3	2208	MSTRG.26657	Snhg5	0.631805	0.560775	0.677159	0.218106	0.267707	0.285533	2.424	1.27739	5.88475e-07	3.80937e-05	up	yes
86606	0	chr19	+	55841672	55853281	ENSMUST00000190974	2	10909	MSTRG.13934	Ppnr	0.105381	0	0	0	0	0	351.27	8.45644	6.392e-07	4.12443e-05	up	yes
39353	0	chr12	-	55712470	55821167	ENSMUST00000219529	21	3667	MSTRG.6255	Ralgapa1	0.512731	0.139453	0.306899	0.013692	0.037762	0.021469	13.152	3.71721	7.4451e-07	4.79624e-05	up	yes
166065	0	chr9	+	103425161	103461260	ENSMUST00000145185	6	2105	MSTRG.26807	5830418P13Rik	0.429305	0	0	0	0	0	1431.02	10.4828	1.20906e-06	7.71877e-05	up	yes
167120	0	chr9	+	108571237	108572774	ENSMUST00000191897	5	1154	MSTRG.26952	Dalrd3	3.3913	3.03437	3.32952	1.91319	1.72329	1.93518	1.75086	0.808063	1.23542e-06	7.87868e-05	up	no
77237	0	chr17	+	88626833	88637634	ENSMUST00000132384	2	2544	MSTRG.12453	Ston1	0	0	0	0.050096	0.120496	0.125424	0.00101346	-9.9465	1.31322e-06	8.3616e-05	down	yes
95929	0	chr2	-	128345101	128429884	ENSMUST00000239319	3	1737	MSTRG.15402	Morrbid	0.084681	0.280039	0.109718	0	0	0	1581.46	10.627	2.04074e-06	0.000129188	up	yes
61809	0	chr15	-	89123309	89128700	ENSMUST00000128908	18	2619	MSTRG.10122	Hdac10	0.06558	0.109292	0.359559	0	0	0	1781.44	10.7988	2.11897e-06	0.000133929	up	yes
144020	0	chr7	+	64185381	64211427	ENSMUST00000205960	10	1992	ENSMUSG00000030523	Trpm1	0.078086	0.068235	0.054571	0	0	0	669.64	9.38724	3.37232e-06	0.000211372	up	yes
19602	0	chr10	-	22187013	22306448	ENSMUST00000180456	4	4294	MSTRG.2853	Gm26740	0.344474	0.098651	0.075395	0	0	0.003154	164.401	7.36107	3.55672e-06	0.000222351	up	yes
46905	0	chr13	-	55325482	55329823	ENSMUST00000146181	4	1832	MSTRG.7640	Mxd3	0.36788	0.38764	0.423565	0.120207	0.164507	0.167673	2.60636	1.38204	4.68833e-06	0.000291431	up	yes
51529	0	chr14	+	20674339	20676875	ENSMUST00000224963	3	1097	MSTRG.8438	Sec24c	1.89217	0.150966	0.267943	0	0	0	7703.59	12.9113	6.90703e-06	0.00042518	up	yes
158976	0	chr8	-	124857690	124863120	ENSMUST00000212808	2	3818	MSTRG.25517	2810004N23Rik	0.553186	0.619349	0.61918	0.981993	1.02425	1.11392	0.574239	-0.800277	1.0149e-05	0.000619054	down	no
151528	0	chr8	+	3602083	3609075	ENSMUST00000208064	10	3273	MSTRG.24335	Camsap3	0	0	0	0.038048	0.039486	0.032761	0.00271998	-8.52219	1.16698e-05	0.0007093	down	yes
46917	0	chr13	+	55376982	55379446	ENSMUST00000224185	1	2465	MSTRG.7635	Rgs14	0.603896	0.578535	0.658427	1.09823	1.13514	1.30543	0.520193	-0.942882	1.762e-05	0.00105657	down	no
64010	0	chr16	-	11151284	11153014	ENSMUST00000139391	2	1191	MSTRG.10425	Zc3h7a	0	0	0	0.076572	0.12696	0.260246	0.000646861	-10.5943	1.79258e-05	0.00107437	down	yes
22399	0	chr10	+	77978654	77985436	ENSMUST00000149074	6	2419	MSTRG.3299	Cfap410	0.535919	0.330015	0.524689	0.083614	0.021895	0.104225	6.63041	2.7291	1.983e-05	0.00118437	up	yes
106806	0	chr3	-	127819679	127827840	ENSMUST00000196687	2	7508	MSTRG.17244	Ap1ar	0.009532	0.054022	0.154623	0	0	0	727.257	9.50632	2.07839e-05	0.00123967	up	yes
33104	0	chr11	+	88047725	88048826	ENSMUST00000171976	2	645	MSTRG.5091	Srsf1	5.4258	6.32546	6.33154	3.78041	3.62521	4.00866	1.58423	0.663778	2.15704e-05	0.00128329	up	no
161530	0	chr9	+	41579494	41592829	ENSMUST00000188774	2	3315	MSTRG.26104	Mir100hg	0	0	0	0.080466	0.546251	0.033652	0.000454291	-11.1041	2.31055e-05	0.00137117	down	yes
146370	0	chr7	+	100634348	100642894	ENSMUST00000123960	3	4098	MSTRG.23637	Rab6a	0.620724	0.760072	0.613847	1.86992	1.66845	1.22661	0.418605	-1.25634	2.64254e-05	0.00155973	down	yes
26099	0	chr10	-	128548476	128549309	ENSMUST00000176966	2	720	MSTRG.3904	Rpl41	2.44584	2.72103	2.19123	1.52325	1.45034	1.40108	1.68198	0.750159	2.67718e-05	0.00157863	up	no
55761	0	chr14	+	66297066	66303180	ENSMUST00000223737	1	6115	MSTRG.9127	Trim35	1.60647	3.61092	1.17958	0.42861	0.479129	0.269075	5.43584	2.4425	2.80348e-05	0.00165149	up	yes
159975	0	chr9	+	20614731	20615907	ENSMUST00000054947	1	1177	MSTRG.25874	Fbxl12os	0.314909	0.334906	0.243926	0.056306	0.040095	0.102538	4.49254	2.16753	3.02382e-05	0.00177695	up	yes
145900	0	chr7	-	96947578	96951480	ENSMUST00000129409	2	2632	MSTRG.23542	C230038L03Rik	0.084198	0.244804	0.163671	0.013172	0.030106	0.022984	7.43523	2.89438	3.0478e-05	0.00179016	up	yes
63659	0	chr16	+	4864323	4865178	ENSMUST00000180939	2	674	MSTRG.10370	4930562C15Rik	0.156596	0.191531	0.103401	0	0	0	1505.09	10.5556	3.09831e-05	0.00181718	up	yes
118423	0	chr5	+	23492958	23496403	ENSMUST00000197591	1	3446	MSTRG.19256	Kmt2e	1.24512	1.31248	1.32809	0.793505	0.531496	0.627724	1.98988	0.992679	3.31155e-05	0.00193752	up	no
20617	0	chr10	+	43706898	43709668	ENSMUST00000215845	2	1748	MSTRG.3036	F930017D23Rik	0	0.00278	0.005511	0.226239	0.189734	0.066433	0.0171868	-5.86256	3.4354e-05	0.00200804	down	yes
125015	0	chr5	-	122550208	122560841	ENSMUST00000135956	5	1383	ENSMUSG00000029469	Ift81	0.212738	0.218507	0.197776	0.01748	0	0.037543	11.432	3.515	4.21555e-05	0.00243255	up	yes
158373	0	chr8	+	120745480	120753733	ENSMUST00000160388	4	764	MSTRG.25614	Irf8	1.19848	1.29983	1.02666	2.14099	2.15337	2.19193	0.543449	-0.879782	4.36734e-05	0.00251734	down	no
151864	0	chr8	+	10899937	10903893	ENSMUST00000207914	4	1568	ENSMUSG00000109089	4833411C07Rik	0.166153	0.188093	0.193392	0.579451	0.574739	0.399131	0.352559	-1.50406	4.95571e-05	0.00283612	down	yes
62135	0	chr15	-	94536159	94543547	ENSMUST00000147832	3	1525	MSTRG.10163	Pus7l	0.151049	0.124608	0.095873	0.549326	0.334631	0.388324	0.292019	-1.77587	5.66673e-05	0.00322618	down	yes
166633	0	chr9	+	107571210	107572957	ENSMUST00000195667	2	1272	MSTRG.26894	Hyal2	0.036294	0.00629	0.006784	0.459617	0.107432	0.440922	0.0489776	-4.35173	6.15198e-05	0.00348597	down	yes
53602	0	chr14	+	48446398	48508372	ENSMUST00000156480	14	3000	MSTRG.8754	Tmem260	0.078726	0.164139	0.212305	0.031028	0.028438	0.02006	5.72354	2.51691	6.17538e-05	0.00349758	up	yes
162064	0	chr9	+	45055188	45065653	ENSMUST00000093856	2	3744	MSTRG.26194	Mpzl3	0.171974	0.194988	0.138447	0.333111	0.39633	0.342442	0.471515	-1.08462	6.70494e-05	0.00378151	down	yes
61112	0	chr15	+	81802737	81820538	ENSMUST00000164673	2	5745	MSTRG.10023	Tef	0.414873	0.460314	0.367442	0.220798	0.256812	0.274791	1.65155	0.723822	7.03568e-05	0.00394956	up	no
103886	0	chr3	+	90053595	90059097	ENSMUST00000161874	5	710	MSTRG.16750	4933434E20Rik	0.956398	1.7566	1.78173	0.51295	0.541031	0.453894	2.98083	1.57572	7.27037e-05	0.0040756	up	yes
76154	0	chr17	+	70834664	70836044	ENSMUST00000175668	2	385	ENSMUSG00000093622	Gm20703	0.211303	0.208538	0.262225	0	0	0	2273.55	11.1507	7.43228e-05	0.00415477	up	yes
33078	0	chr11	+	87861937	87863850	ENSMUST00000135369	4	1277	MSTRG.5088	Mks1	0.047909	0.086631	0.100815	0	0	0	784.517	9.61566	7.78626e-05	0.0043435	up	yes
121064	0	chr5	-	66298703	66313728	ENSMUST00000162955	6	4889	MSTRG.19685	Apbb2	0.123852	0.192926	0.081151	0.412871	0.698685	1.48855	0.153043	-2.70799	9.23793e-05	0.00510493	down	yes
74963	0	chr17	+	47372471	47374972	ENSMUST00000141699	2	2418	MSTRG.12049	Mrps10	0.052514	0.105358	0.083427	0	0.0112	0.006503	13.6304	3.76876	9.81573e-05	0.00540439	up	yes
127784	0	chr5	+	147529938	147533229	ENSMUST00000176806	2	2196	MSTRG.20781	Pan3	2.50436	2.12621	1.76925	3.80527	4.07378	4.6737	0.509834	-0.971899	9.83244e-05	0.00541112	down	no
20663	0	chr10	+	44647518	44662496	ENSMUST00000217458	2	663	ENSMUSG00000111034	Gm48066	0.175824	0.156366	0.136635	0.683156	0.5247	0.469872	0.27944	-1.83939	0.000102118	0.00560963	down	yes
3360	0	X	+	100767995	100818410	ENSMUST00000147863	19	5017	MSTRG.489	Dlg3	0.017295	0.142661	0.020124	0	0	0	600.267	9.22946	0.000105437	0.00578141	up	yes
108279	0	chr3	-	158013990	158024122	ENSMUST00000199520	8	1527	MSTRG.17486	Srsf11	0.005661	0.005932	0.001397	0.06849	0.294336	0.108545	0.0275579	-5.18139	0.000112275	0.00613682	down	yes
123255	0	chr5	-	107659461	107688010	ENSMUST00000180428	2	688	MSTRG.20036	Gm26692	0.240634	0.23025	0.218319	0.814453	0.644683	0.58345	0.337417	-1.5674	0.000114522	0.00625111	down	yes
120986	0	chr5	-	65645959	65698273	ENSMUST00000200790	16	2705	MSTRG.19673	Pds5a	1.53898	1.82639	1.6994	0.901028	0.829335	0.533228	2.23749	1.16188	0.000115445	0.00629866	up	yes
42922	0	chr12	+	111805504	111806775	ENSMUST00000147203	2	1032	MSTRG.6852	Klc1	0.708916	0.931276	0.61975	1.44969	1.52475	1.58482	0.495682	-1.01251	0.000121879	0.00663467	down	yes
22706	0	chr10	+	79854633	79864771	ENSMUST00000165153	13	3322	MSTRG.3342	Ptbp1	10.2566	11.7121	14.0246	6.5474	6.75335	7.45706	1.73397	0.794076	0.000131495	0.00712595	up	no
121006	0	chr5	+	65782948	65786009	ENSMUST00000202817	1	3062	MSTRG.19660	N4bp2	1.34294	1.44037	1.36097	2.00833	2.08052	2.39265	0.639401	-0.645207	0.000146471	0.0078984	down	no
58600	0	chr15	+	39084070	39087121	ENSMUST00000144800	2	912	ENSMUSG00000054196	Cthrc1	0	0	0	0.084546	0.077387	0.150936	0.000958868	-10.0264	0.000160444	0.00860954	down	yes
89954	0	chr2	+	32962266	32963066	ENSMUST00000144644	2	489	MSTRG.14578	Rpl12	2.87246	3.00183	3.88558	1.46405	1.57776	1.81949	2.00767	1.00552	0.000168509	0.00900617	up	yes
61698	0	chr15	-	86453352	86475098	ENSMUST00000229286	2	675	MSTRG.10110	A930001M01Rik	0.20891	0.286565	0.297401	0.624929	0.860299	0.79525	0.34768	-1.52417	0.000169236	0.00904101	down	yes
140120	0	chr7	+	25627642	25633426	ENSMUST00000206824	1	5785	MSTRG.22752	B3gnt8	2.35697	2.07111	2.36774	1.40931	1.60241	1.54365	1.49183	0.577079	0.000178617	0.00950007	up	no
24320	0	chr10	+	94311949	94490624	ENSMUST00000147869	2	60356	MSTRG.3622	Tmcc3	0.892192	1.10465	0.81646	1.48203	1.47913	1.56908	0.621005	-0.687323	0.000183944	0.00975755	down	no
68369	0	chr16	-	93344744	93354071	ENSMUST00000185242	3	634	ENSMUSG00000100277	1810053B23Rik	0.187167	0.109182	0.09501	0	0	0	1304.53	10.3493	0.000184131	0.00975886	up	yes
159069	0	chr8	+	127064098	127412201	ENSMUST00000160593	17	5310	ENSMUSG00000025812	Pard3	0.123961	0.150221	0.185838	0.411839	0.309092	0.49004	0.379877	-1.3964	0.00019626	0.0103516	down	yes
116253	0	chr4	+	146156824	146158927	ENSMUST00000151278	2	724	MSTRG.18849	Zfp600	0.504915	0.030337	0.602416	0	0	0	3792.23	11.8888	0.000210233	0.0110355	up	yes
117487	0	chr4	+	156237219	156239480	ENSMUST00000238476	3	722	MSTRG.19088	Noc2l	0.118171	0.10392	0.103817	0.316111	0.416579	0.445169	0.276695	-1.85363	0.000214432	0.0112363	down	yes
139000	0	chr7	+	16781368	16798935	ENSMUST00000127401	8	3468	MSTRG.22619	Slc1a5	6.83507	5.18863	0.938437	0.423416	0.769198	0.355339	8.37373	3.06587	0.000216829	0.011352	up	yes
83102	0	chr19	-	7199540	7203873	ENSMUST00000127241	3	4043	MSTRG.13374	Otub1	0.001051	0.008045	0.018278	0.027187	0.396174	0.350586	0.0353693	-4.82136	0.000234813	0.0121614	down	yes
162501	0	chr9	-	50662756	50699362	ENSMUST00000141919	14	6453	MSTRG.26255	Dixdc1	0.010256	0.268889	0.010581	0	0	0	965.753	9.91551	0.000248146	0.0128079	up	yes
137220	0	chr6	-	148198958	148212374	ENSMUST00000148437	6	1214	MSTRG.22418	Ergic2	0.014679	0.005562	0.019294	0.08019	0.247457	0.190996	0.0762278	-3.71354	0.00024848	0.0128197	down	yes
64482	0	chr16	+	17276309	17278661	ENSMUST00000232092	8	1627	MSTRG.10503	Tmem191c	0	0	0	0.039154	0.041276	0.095172	0.00170841	-9.19313	0.000257767	0.0132477	down	yes
81705	0	chr19	-	3483528	3496651	ENSMUST00000225705	6	2003	MSTRG.13192	Ppp6r3	1.48509	1.56038	1.42861	2.42471	4.08704	3.38968	0.451861	-1.14605	0.000262217	0.013465	down	yes
93793	0	chr2	-	93813143	93822568	ENSMUST00000157046	2	1004	MSTRG.15071	Ext2	0.220655	0.20006	0.257342	0.021389	0.075921	0.021599	5.70232	2.51155	0.000266618	0.0136676	up	yes
143557	0	chr7	+	55821643	55831730	ENSMUST00000205311	7	1726	MSTRG.23185	Tubgcp5	0.035156	0.054315	0.02317	0.381843	0.110519	0.303525	0.141529	-2.82083	0.000267136	0.0136884	down	yes
34793	0	chr11	-	102289300	102293449	ENSMUST00000145484	7	3107	MSTRG.5369	Atxn7l3	1.12484	0.576545	1.15235	0.249978	0.295624	0.393749	3.03799	1.60312	0.000283279	0.0144174	up	yes
46255	0	chr13	-	46175428	46191046	ENSMUST00000072437	2	3150	ENSMUSG00000062282	Gm10113	0	0	0	0.051127	0.021036	0.020163	0.00324936	-8.26563	0.000289338	0.0147072	down	yes
54942	0	chr14	-	55657894	55660508	ENSMUST00000226659	5	1787	MSTRG.8984	Mdp1	3.34837	2.85029	3.13004	1.3618	0.963775	1.81206	2.2546	1.17287	0.000301376	0.0152868	up	yes
148181	0	chr7	-	116331512	116334195	ENSMUST00000206963	5	718	MSTRG.23841	Rps13	6.08933	0.650753	29.1497	0.101258	0.210889	0.816996	31.785	4.99028	0.000304148	0.0154015	up	yes
56223	0	chr14	+	73510038	73518930	ENSMUST00000228141	6	2184	MSTRG.9216	Med4	1.65519	1.57352	1.62312	1.16951	1.18957	1.177	1.37209	0.45638	0.000308895	0.0156222	up	no
26458	0	chr11	-	3144881	3149741	ENSMUST00000146888	3	3752	MSTRG.3945	Sfi1	0.090696	0.203911	0.208311	0.016472	0.055054	0.023284	5.30448	2.40721	0.000336647	0.0169121	up	yes
149064	0	chr7	+	126768150	126771213	ENSMUST00000207004	3	666	MSTRG.23984	Gdpd3	0.590956	0.486846	1.09104	0	0	0.071097	30.5054	4.93099	0.000338485	0.0169973	up	yes
40695	0	chr12	-	81728414	81781175	ENSMUST00000223292	8	3393	MSTRG.6511	Map3k9	0.275935	0.280452	0.348162	0.534405	0.713285	0.627517	0.482373	-1.05178	0.000343766	0.017241	down	yes
103135	0	chr3	+	87796965	87805105	ENSMUST00000166771	7	2610	MSTRG.16658	Insrr	0.015384	0.036352	0.038532	0	0	0	300.893	8.23311	0.000344984	0.0172877	up	yes
73396	0	chr17	-	34839228	34850210	ENSMUST00000174226	26	4119	MSTRG.11849	Skiv2l	3.85296	4.44055	4.71591	2.78167	2.2509	2.92281	1.6353	0.709552	0.000352203	0.0176055	up	no
19603	0	chr10	+	22212653	22217241	ENSMUST00000181953	2	4479	MSTRG.2854	Gm26581	0.101587	1.21986	2.01782	0.090503	0.083197	0.090937	12.6183	3.65745	0.000365295	0.0181694	up	yes
19521	0	chr10	+	21182695	21188620	ENSMUST00000215633	2	662	ENSMUSG00000111005	Gm33619	0.104924	0.096053	0.076841	0	0	0	926.06	9.85496	0.00039056	0.0192828	up	yes
75471	0	chr17	+	56009255	56012343	ENSMUST00000124302	6	945	MSTRG.12140	Mpnd	0.088045	0.040332	0	0.594505	0.373233	0.579197	0.082988	-3.59095	0.000399078	0.0196711	down	yes
119419	0	chr5	-	32793639	32796104	ENSMUST00000147752	2	709	MSTRG.19400	Prr14l	0.393829	0.3582	0.274724	0.699877	1.43626	1.21849	0.30607	-1.70806	0.000418829	0.0205627	down	yes
15228	0	chr1	+	143744983	143750588	ENSMUST00000188783	2	4322	MSTRG.2076	Glrx2	0.012622	0.015306	0.004001	0.184068	0.022421	0.314372	0.0613004	-4.02796	0.000438154	0.0213699	down	yes
95802	0	chr2	+	127284234	127295842	ENSMUST00000123152	6	773	MSTRG.15393	Stard7	0.535333	0.545955	0.713559	1.19992	1.23127	1.38521	0.470298	-1.08835	0.000448613	0.0218269	down	yes
142678	0	chr7	-	45028255	45034394	ENSMUST00000210410	6	1487	MSTRG.23089	Prr12	0.014816	0.032099	0.027163	0.094337	0.200125	0.139081	0.170867	-2.54906	0.00045134	0.0219507	down	yes
47849	0	chr13	+	65278852	65289452	ENSMUST00000125510	4	4875	MSTRG.7795	Zfp369	0.136368	0.231101	0.110613	0.495021	0.528764	0.357358	0.34615	-1.53053	0.00045653	0.0221495	down	yes
144116	0	chr7	+	65804031	65806449	ENSMUST00000185464	1	2419	ENSMUSG00000100094	1810008I18Rik	0.014457	0.053082	0.060486	0	0	0	426.75	8.73725	0.000468934	0.0226419	up	yes
54167	0	chr14	+	52279732	52287531	ENSMUST00000137753	4	893	MSTRG.8818	Tox4	0.711257	0.299432	0.648651	0.139271	0.061217	0.016745	7.63853	2.93329	0.000471467	0.022746	up	yes
102444	0	chr3	+	68691527	68698547	ENSMUST00000195408	6	1242	MSTRG.16526	Il12a	0.394006	0.504849	0.997359	0.199969	0.13341	0.142989	3.98057	1.99297	0.00047951	0.0230693	up	yes
52121	0	chr14	+	29978405	29982203	ENSMUST00000224343	1	3799	MSTRG.8546	Actr8	0.032344	0.054159	0.020397	0.00154	0.004224	0.001117	15.5355	3.9575	0.000497794	0.0238632	up	yes
145653	0	chr7	-	90124831	90129984	ENSMUST00000209166	2	315	MSTRG.23467	2310010J17Rik	0.322667	0.386152	0.190912	0.017118	0	0	52.5605	5.71591	0.000499197	0.0239114	up	yes
12195	0	chr1	+	82741978	82746922	ENSMUST00000188333	1	4945	MSTRG.1548	Mff	0.428397	0.773966	0.453121	0.087206	0.033876	0.181778	5.46617	2.45053	0.000500405	0.0239503	up	yes
134597	0	chr6	-	116133520	116135122	ENSMUST00000204637	1	1603	MSTRG.21960	Tmcc1	1.24148	1.57758	1.26554	0.863748	0.925441	0.876006	1.53257	0.615953	0.000503099	0.0240505	up	no
22378	0	chr10	+	77893420	77896111	ENSMUST00000178996	2	914	ENSMUSG00000096573	1700009J07Rik	0	0	0	0.056006	0.188775	0.066148	0.00096485	-10.0174	0.000508998	0.0242567	down	yes
127416	0	chr5	+	143913318	143914291	ENSMUST00000128207	2	844	MSTRG.20720	Pms2	0.204192	0.268555	0.205356	0.073163	0.023396	0.020961	5.77011	2.5286	0.000526206	0.0249571	up	yes
73166	0	chr17	+	34204567	34216321	ENSMUST00000127543	11	2564	MSTRG.11792	Tap2	2.96843	2.82835	4.56826	1.72787	1.50254	1.17236	2.35421	1.23524	0.000537737	0.025404	up	yes
81763	0	chr19	+	3851810	3874663	ENSMUST00000125411	3	4377	MSTRG.13206	Chka	0.273994	0.916751	0.21378	0.05441	0.115499	0.058319	6.15404	2.62153	0.000542726	0.0255995	up	yes
21853	0	chr10	-	70934502	70948489	ENSMUST00000144740	8	3053	MSTRG.3220	Bicc1	0.116611	0.137691	0.103989	0.214499	0.276883	0.290751	0.458095	-1.12628	0.00054363	0.0256321	down	yes
22002	0	chr10	+	75260967	75271624	ENSMUST00000219430	3	5209	MSTRG.3242	Specc1l	0.93556	0.978676	0.758651	1.41029	1.35806	1.63725	0.606703	-0.720938	0.000545068	0.0256898	down	no
142348	0	chr7	+	44468151	44471662	ENSMUST00000133656	6	1138	MSTRG.23060	Josd2	0.013987	0.031062	0.028018	0.027705	0.507801	0.596092	0.0645698	-3.953	0.000548094	0.0257874	down	yes
145793	0	chr7	-	92610244	92637142	ENSMUST00000207971	7	2139	MSTRG.23506	Ankrd42	0.032601	0.020343	0.033979	0	0	0	289.743	8.17863	0.000554373	0.0259962	up	yes
17831	0	chr1	+	180862100	180867859	ENSMUST00000194948	2	2530	MSTRG.2532	Sde2	1.07534	0.942064	0.626266	2.87684	1.64224	2.80523	0.360945	-1.47015	0.000574951	0.0268358	down	yes
61684	0	chr15	-	86139128	86163754	ENSMUST00000150767	10	8182	MSTRG.10102	Cerk	0.216863	0.16583	0.169877	0.379435	1.61016	0.769477	0.200274	-2.31996	0.00058944	0.0274483	down	yes
99781	0	chr2	+	180983924	180989019	ENSMUST00000189441	1	5096	MSTRG.16068	9230112E08Rik	0.043735	0.085258	0.013174	0.283504	0.209641	0.356622	0.167301	-2.57948	0.000594327	0.0276544	down	yes
158379	0	chr8	-	121058803	121060729	ENSMUST00000181231	3	1408	MSTRG.25618	Fendrr	0	0	0	0.050412	0.035527	0.051996	0.00217494	-8.84481	0.000630095	0.0290829	down	yes
125083	0	chr5	-	122805844	122821339	ENSMUST00000200058	7	1495	MSTRG.20335	Anapc5	0.151747	0.277722	0.019477	3.30361	0.868337	1.31064	0.0818858	-3.61024	0.000634676	0.0292677	down	yes
160677	0	chr9	-	31161840	31168418	ENSMUST00000217516	4	1142	MSTRG.25998	Aplp2	0.581095	0.473036	0.495255	0.216288	0.252068	0.294106	2.03208	1.02296	0.000639644	0.0294334	up	yes
67639	0	chr16	+	77329259	77598444	ENSMUST00000170849	5	2176	ENSMUSG00000090386	Mir99ahg	0	0	0	0.040999	0.016985	0.074874	0.00225805	-8.79071	0.000641275	0.0294972	down	yes
168166	0	chr9	+	120577331	120578074	ENSMUST00000213974	1	744	ENSMUSG00000052658	5830454E08Rik	0.529817	0.035062	0.30604	0.010465	0	0	83.2221	6.37889	0.000650518	0.0298881	up	yes
17838	0	chr1	+	180905915	180906953	ENSMUST00000195270	3	828	MSTRG.2535	Pycr2	0.130844	0.673093	0.329895	0.02784	0.059611	0.056293	7.88786	2.97963	0.000654054	0.0300271	up	yes
21028	0	chr10	-	56970329	56982232	ENSMUST00000220080	6	1249	ENSMUSG00000112327	Gm36827	0	0	0	0.088616	0.099252	0.026056	0.00140237	-9.47792	0.000669042	0.0306224	down	yes
153076	0	chr8	+	27228686	27239752	ENSMUST00000209685	3	7044	ENSMUSG00000109674	Gm45470	0	0	0	0.005238	0.014835	0.015564	0.00841822	-6.89227	0.000679151	0.0309909	down	yes
66282	0	chr16	+	36072084	36089203	ENSMUST00000231523	3	4367	MSTRG.10777	Ccdc58	0.086193	0.112025	0.082762	0.166134	0.292198	0.27285	0.384282	-1.37976	0.000691576	0.0314724	down	yes
86643	0	chr19	+	56461659	56486752	ENSMUST00000224840	12	3401	ENSMUSG00000035818	Plekhs1	0.004556	0	0	0.045046	0.025734	0.041979	0.0404048	-4.62933	0.00069683	0.0316418	down	yes
167893	0	chr9	+	116331168	116339508	ENSMUST00000217456	2	533	ENSMUSG00000110752	D730003K21Rik	0.229643	0.143025	0.068568	0	0	0	1470.79	10.5224	0.000764796	0.0342854	up	yes
121608	0	chr5	-	75833035	75835645	ENSMUST00000201551	4	1195	ENSMUSG00000107061	Gm19590	0.105021	0.067638	0.077216	0.212393	0.275283	0.305603	0.31499	-1.66662	0.000798111	0.0355178	down	yes
125313	0	chr5	-	123741951	123749414	ENSMUST00000182612	4	2104	MSTRG.20376	Rsrc2	0.103289	0.143043	0.139083	0.023546	0.054783	0.041309	3.22151	1.68774	0.000822037	0.0364211	up	yes
26497	0	chr11	-	3257730	3266415	ENSMUST00000125424	4	2093	MSTRG.3945	Drg1	0.001533	0.004841	0.001869	0.08629	0.083453	0.026831	0.0419333	-4.57576	0.000825899	0.0365385	down	yes
45663	0	chr13	-	35612960	35616873	ENSMUST00000224539	3	547	MSTRG.7435	Gm48707	0.069637	0.185174	0.099136	0	0	0	1179.82	10.2044	0.000830146	0.0367129	up	yes
86864	0	chr19	-	60543036	60546388	ENSMUST00000237682	2	1020	MSTRG.13971	Cacul1	0.120354	0.065695	0.068025	0.23661	0.318453	0.42366	0.259597	-1.94565	0.000841909	0.0371504	down	yes
106989	0	chr3	+	131112806	131189056	ENSMUST00000132737	4	4630	MSTRG.17270	Lef1	0.769862	0.82838	0.677161	1.10507	1.46119	1.26592	0.593763	-0.752042	0.000879853	0.0385574	down	no
31087	0	chr11	+	70615894	70616890	ENSMUST00000125387	3	817	MSTRG.4755	4930544D05Rik	0.062234	0.060716	0.150065	0	0	0	910.05	9.8298	0.000899668	0.0392828	up	yes
96236	0	chr2	+	130906931	130935932	ENSMUST00000156982	3	530	MSTRG.15458	Atrn	0.853399	0.47567	0.60837	1.61155	1.44495	1.79359	0.399464	-1.32386	0.000925341	0.0401998	down	yes
55170	0	chr14	-	57123304	57125221	ENSMUST00000224544	1	1918	ENSMUSG00000040055	Gjb6	0.02723	0.025933	0.038109	0	0	0	304.24	8.24907	0.00094756	0.0410466	up	yes
153849	0	chr8	-	47490129	47533470	ENSMUST00000125065	29	4646	MSTRG.24700	Trappc11	1.89951	1.85111	1.37695	3.83203	3.35164	2.7467	0.516353	-0.953572	0.000956125	0.0413433	down	no
49795	0	chr13	-	103752653	103756139	ENSMUST00000211030	2	3165	MSTRG.8142	Srek1	1.36152	1.36138	1.14639	1.90016	1.82134	1.92383	0.685397	-0.544988	0.0010087	0.0433988	down	no
162273	0	chr9	-	46327121	46328902	ENSMUST00000217385	1	1782	ENSMUSG00000097463	4930448E22Rik	0.048018	0.037925	0.017636	0	0	0	345.263	8.43155	0.00101486	0.0435546	up	yes
61866	0	chr15	+	89284424	89288239	ENSMUST00000227011	2	3725	MSTRG.10126	Ppp6r2	0.175214	0.264048	0.250403	0.492821	0.49056	0.869507	0.372211	-1.42581	0.00102227	0.0438415	down	yes
152847	0	chr8	-	25587279	25593718	ENSMUST00000209982	2	1422	MSTRG.24552	Letm2	0.030241	0.287165	0.392806	0.025839	0.011857	0.011293	14.4974	3.85772	0.00105215	0.0449628	up	yes
54788	0	chr14	+	55497011	55508264	ENSMUST00000226388	22	3833	ENSMUSG00000022211	Carmil3	0	0	0	0.008162	0.03543	0.020493	0.00468128	-7.73888	0.00107361	0.0457179	down	yes
14542	0	chr1	-	133001170	133004653	ENSMUST00000187529	2	1137	MSTRG.1956	Mdm4	0.040559	0.071341	0.11835	0.311565	0.28666	0.98361	0.145559	-2.78033	0.00109406	0.0463757	down	yes
55530	0	chr14	+	62837714	62927723	ENSMUST00000224948	4	3080	MSTRG.9086	Wdfy2	0.901014	1.1396	0.769531	1.60845	1.60117	1.56056	0.589106	-0.763401	0.00110629	0.0467949	down	no
9864	0	chr1	+	40515405	40541691	ENSMUST00000163057	9	3645	MSTRG.1142	Il18rap	0.028509	0.058589	0.066643	0.126137	0.302207	0.193118	0.247386	-2.01516	0.00113106	0.0476755	down	yes
145312	0	chr7	+	84152140	84153673	ENSMUST00000208101	3	605	ENSMUSG00000097016	Gm26708	0.095279	0.060588	0.192531	0	0	0	1161.33	10.1816	0.00115031	0.0483976	up	yes
9313	0	chr1	-	34468834	34470434	ENSMUST00000191357	1	1601	MSTRG.1041	Gm28417	0.631752	0.696913	0.591911	1.2578	0.960684	1.20612	0.560817	-0.834398	0.0011536	0.048503	down	no
140781	0	chr7	-	29261939	29265190	ENSMUST00000208585	1	3252	MSTRG.22864	Spint2	0.327631	0.333877	0.283021	0.470441	0.574695	0.609619	0.570797	-0.808951	0.00117073	0.0491586	down	no
70611	0	chr17	+	24720273	24721332	ENSMUST00000122809	2	823	MSTRG.11462	Rps2	15.4689	13.6647	16.9553	1.41666	4.63999	0.486118	7.04425	2.81645	0.00117902	0.0494586	up	yes
42550	0	chr12	+	109649605	109652700	ENSMUST00000221135	1	3096	MSTRG.6810	Rian	0.028604	0.00493	0.005708	0.145371	0.088006	0.070052	0.129328	-2.95089	0.00117911	0.0494586	down	yes
10322	0	chr1	+	52645181	52653743	ENSMUST00000191076	3	4521	MSTRG.1215	Nemp2	0.038558	0.21479	0.075456	0.003596	0.019004	0.00216	13.2796	3.73114	0.00118916	0.0498281	up	yes
166027	0	chr9	-	103220895	103222675	ENSMUST00000112503	2	775	MSTRG.26802	Trf	0.246607	0.633497	0.446749	0.059895	0.142195	0.12644	4.03876	2.01391	0.00119018	0.0498536	up	yes
54812	0	chr14	+	55540413	55548954	ENSMUST00000226664	8	2651	MSTRG.8975	Pck2	1.73999	1.39795	1.49679	2.99698	3.11398	2.36935	0.546529	-0.87163	0.0012014	0.0502186	down	no
79477	0	chr18	+	42571810	42577860	ENSMUST00000237162	4	3636	MSTRG.12834	Tcerg1	0.399925	0.170516	0.032289	0.026177	0.025596	0.013358	9.25412	3.2101	0.00121522	0.0506907	up	no
12469	0	chr1	+	85693939	85699749	ENSMUST00000134283	3	619	MSTRG.1596	Sp100	0.216159	0.160194	0.187098	0.479282	0.461004	0.594217	0.367188	-1.44541	0.00121869	0.0508003	down	no
39114	0	chr12	+	51593379	51594298	ENSMUST00000220173	2	840	MSTRG.6199	Coch	1.19914	1.58156	1.6669	2.45394	3.32511	3.04806	0.503857	-0.988913	0.00122148	0.0508989	down	no
123564	0	chr5	-	110103979	110107344	ENSMUST00000127628	7	1623	MSTRG.20095	Gtpbp6	0.872654	1.18428	1.36129	2.34311	2.6493	2.09161	0.482526	-1.05132	0.00125336	0.0520474	down	no
160672	0	chr9	-	31149559	31153645	ENSMUST00000216921	4	1877	MSTRG.25998	Aplp2	2.16424	0.964669	0.637722	0.114653	0.352731	0.301484	4.89893	2.29247	0.00125456	0.0520793	up	no
95644	0	chr2	-	125691910	125724148	ENSMUST00000157002	2	4343	MSTRG.15360	Shc4	0	0	0	0.037631	0.007244	0.014779	0.005029	-7.63551	0.00126846	0.0526021	down	no
105021	0	chr3	+	97930173	97967018	ENSMUST00000098828	2	891	ENSMUSG00000074388	Gm5544	0.167437	0.180977	0.067635	0	0.02324	0	17.9023	4.16207	0.00128473	0.0531306	up	no
3756	0	X	-	105348282	105391776	ENSMUST00000136406	5	3545	ENSMUSG00000087620	5330434G04Rik	0.016092	0.008655	0.020619	0	0	0	151.22	7.24051	0.00130017	0.0536541	up	no
143913	0	chr7	-	59969577	59974431	ENSMUST00000188976	3	2193	ENSMUSG00000100826	Snhg14	0.399348	0.251597	0.234494	0.142254	0.077185	0.11094	2.68007	1.42227	0.00130051	0.0536541	up	no
17350	0	chr1	-	173875318	173880305	ENSMUST00000187636	3	764	MSTRG.2463	Mndal	0.062156	0.055205	0.064072	0	0	0	604.777	9.24026	0.00130709	0.0538234	up	no
46184	0	chr13	+	44731368	44895871	ENSMUST00000174557	5	12165	MSTRG.7531	Jarid2	1.60693	1.91298	1.53719	2.3484	2.41778	2.34319	0.711329	-0.49141	0.00131432	0.0540571	down	no
160408	0	chr9	-	22334153	22351875	ENSMUST00000217010	4	1173	MSTRG.25955	Anln	0.101799	0.072619	0.100031	0.002847	0.022575	0.002084	9.97779	3.31872	0.00136356	0.0556831	up	no
53263	0	chr14	+	45330755	45340896	ENSMUST00000228831	7	782	MSTRG.8699	Psmc6	0.136577	0.254955	0.120137	0.993565	0.531231	0.460903	0.257677	-1.95636	0.00136901	0.0558678	down	no
124107	0	chr5	+	114719684	114722327	ENSMUST00000202252	1	2644	MSTRG.20178	Tchp	0.589618	0.494685	0.470475	0.891839	0.809342	0.898037	0.598171	-0.741369	0.00137351	0.0560035	down	no
168427	0	chr9	+	122572501	122580647	ENSMUST00000181107	2	3978	ENSMUSG00000097736	9530059O14Rik	0.078372	0.091954	0.13988	0.214892	0.303253	0.283629	0.3869	-1.36997	0.00139962	0.0568282	down	no
132596	0	chr6	-	83761756	83762865	ENSMUST00000190077	1	1110	MSTRG.21615	1700124L16Rik	0.027955	0.073164	0.022767	0.252112	0.145342	0.238744	0.194729	-2.36046	0.00144541	0.0584511	down	no
11750	0	chr1	+	75168778	75170753	ENSMUST00000160282	5	895	MSTRG.1493	Zfand2b	0.966263	0.786672	0.942128	1.48882	1.82699	1.61883	0.546151	-0.872627	0.00145921	0.0589298	down	no
140728	0	chr7	-	29152512	29156234	ENSMUST00000123545	7	1390	MSTRG.22856	Fam98c	0.228333	0.089855	0.082698	0.015443	0	0.017726	12.0862	3.59528	0.00148788	0.059887	up	no
19498	0	chr10	-	20616813	20725032	ENSMUST00000166147	2	2735	ENSMUSG00000019990	Pde7b	0.176591	0.15553	0.172883	0.318844	0.291633	0.317912	0.543957	-0.878435	0.0015017	0.0602837	down	no
89821	0	chr2	+	32572047	32574163	ENSMUST00000150419	2	1558	MSTRG.14556	Dpm2	0.162869	0.043872	0.062097	0.005753	0.010797	0.003838	13.1861	3.72094	0.00151041	0.0605534	up	no
100833	0	chr3	-	30921023	30934243	ENSMUST00000124472	3	4090	MSTRG.16237	Phc3	1.75084	1.52922	1.19204	0.576659	0.290224	0.108715	4.58396	2.19659	0.00151407	0.0606778	up	no
70221	0	chr17	+	23790532	23794241	ENSMUST00000180975	2	2266	MSTRG.11423	Srrm2	0.063648	0.041456	0.028161	0.120264	0.143318	0.154156	0.319016	-1.6483	0.00152194	0.0609322	down	no
114552	0	chr4	-	130352168	130359945	ENSMUST00000167964	2	2159	MSTRG.18561	Zcchc17	0.947315	1.1269	0.829085	1.49473	1.66013	1.51409	0.62183	-0.685407	0.0015252	0.0610221	down	no
101692	0	chr3	-	51794377	51796574	ENSMUST00000193568	1	2198	MSTRG.16363	Maml3	0.439063	0.599566	0.295574	0.948248	1.28142	0.970208	0.416955	-1.26204	0.00154695	0.0618026	down	no
17812	0	chr1	+	180729857	180734517	ENSMUST00000192420	2	3592	MSTRG.2527	Acbd3	0.024163	0.021535	0.039581	0.13164	0.065584	0.218244	0.20526	-2.28447	0.00156234	0.0622601	down	no
108402	0	chr4	-	3834473	3835665	ENSMUST00000103009	3	759	MSTRG.17509	Rps20	6.45382	5.88774	6.44573	3.96808	1.96267	2.52758	2.22116	1.15131	0.0015854	0.0630332	up	no
162490	0	chr9	+	50617521	50618817	ENSMUST00000155773	2	450	MSTRG.26253	Pih1d2	0	0	0	0.058785	0.295112	0.210389	0.000531645	-10.8772	0.00164063	0.0647798	down	no
101248	0	chr3	-	37230302	37232636	ENSMUST00000196943	1	2335	ENSMUSG00000027718	Il21	0	0	0	0.023701	0.014662	0.141575	0.00166724	-9.22832	0.0016451	0.064935	down	no
146235	0	chr7	-	99862589	99863462	ENSMUST00000208562	2	641	MSTRG.23608	Spcs2	0	0	0	0.098786	0.051686	0.10154	0.00119042	-9.71431	0.00165835	0.0654088	down	no
127882	0	chr5	-	149013792	149015813	ENSMUST00000202128	1	2022	MSTRG.20789	Gm15411	1.31315	1.62263	1.36616	2.0557	2.10707	2.25864	0.669938	-0.5779	0.00167148	0.0658468	down	no
41270	0	chr12	-	87245879	87246894	ENSMUST00000221707	2	461	MSTRG.6610	Vipas39	0.190686	0.386895	0.213932	0.70037	0.715323	0.837614	0.351267	-1.50936	0.00168611	0.0663366	down	no
94763	0	chr2	-	117802117	117803664	ENSMUST00000191321	3	1406	ENSMUSG00000101394	Gm28183	0	0	0	0.035453	0.027295	0.155023	0.00137759	-9.50363	0.00168885	0.0663641	down	no
132927	0	chr6	+	86526247	86564449	ENSMUST00000204008	6	713	MSTRG.21665	1600020E01Rik	0.342577	0.119083	0.214992	0.610634	1.08907	0.826507	0.267852	-1.90049	0.0016904	0.0663968	down	no
79003	0	chr18	+	36744722	36752465	ENSMUST00000235721	9	1189	MSTRG.12735	Ik	0.437044	0.356515	0.644824	0.208493	0.131435	0.081148	3.41597	1.7723	0.00169565	0.0665319	up	no
135272	0	chr6	-	123281949	123289869	ENSMUST00000176443	4	4804	ENSMUSG00000030142	Clec4e	0.077957	0.05507	0.066632	0.12556	0.35956	0.217217	0.284278	-1.81463	0.00175727	0.0684432	down	no
99926	0	chr2	+	181497229	181502554	ENSMUST00000129390	3	900	MSTRG.16081	Tpd52l2	0.693001	0.811256	0.81375	1.3573	1.33226	1.8738	0.507961	-0.977211	0.00176922	0.0687975	down	no
44126	0	chr13	-	11639604	11687915	ENSMUST00000221941	19	4117	ENSMUSG00000021313	Ryr2	0	0	0	0.014566	0.010114	0.00966	0.00873617	-6.83878	0.00178322	0.0691991	down	no
139334	0	chr7	-	19395354	19396594	ENSMUST00000125246	2	897	MSTRG.22653	Klc3	0.11375	0.041284	0.148169	0	0.008637	0	35.1051	5.13361	0.00178852	0.0693022	up	no
141320	0	chr7	-	31051680	31053762	ENSMUST00000205917	3	898	MSTRG.22941	Fxyd1	0.029284	0.012383	0.009603	0.083816	0.157949	0.196904	0.116876	-3.09695	0.00182378	0.0704318	down	no
99066	0	chr2	+	169020270	169021366	ENSMUST00000063891	1	1097	ENSMUSG00000052368	Gm9873	0.013355	0.02523	0.014856	0.089923	0.085988	0.165674	0.15645	-2.67623	0.00182411	0.0704318	down	no
103905	0	chr3	+	90087439	90088060	ENSMUST00000151798	2	521	MSTRG.16746	Tpm3	0.314322	0.293101	0.068933	0.016607	0.012892	0.018004	14.2382	3.83169	0.00184467	0.071066	up	no
64463	0	chr16	+	17146983	17147974	ENSMUST00000231539	3	784	MSTRG.10498	Ydjc	0.039387	0.081477	0.072776	0	0	0	645.467	9.3342	0.00190502	0.0729479	up	no
113862	0	chr4	+	123920907	123929980	ENSMUST00000133445	4	651	MSTRG.18439	Rragc	0.258619	0.329063	0.223258	0.672188	0.552221	0.696253	0.422219	-1.24394	0.00194841	0.0741613	down	no
44613	0	chr13	-	20445286	20473490	ENSMUST00000221484	3	2638	MSTRG.7257	Gm32036	1.08091	1.10615	0.952276	1.48629	1.69785	1.49882	0.670374	-0.576962	0.00197523	0.074922	down	no
74826	0	chr17	-	46500610	46520772	ENSMUST00000183078	18	3177	MSTRG.12025	Cul9	0.024757	0.177672	0.098783	0.008876	0.009095	0.019604	8.01629	3.00293	0.00198002	0.0749854	up	no
112306	0	chr4	-	107064396	107066449	ENSMUST00000138788	2	1968	MSTRG.18201	Mrpl37	0.162605	0.041747	0.067786	1.3607	0.103392	1.9187	0.0804479	-3.6358	0.00201013	0.075911	down	no
155093	0	chr8	-	71476843	71484049	ENSMUST00000213016	9	2491	MSTRG.24896	Ano8	0	0	0	0.008302	0.088981	0.02857	0.00238373	-8.71256	0.00203084	0.0765492	down	no
11202	0	chr1	+	65186704	65233334	ENSMUST00000186404	13	4316	MSTRG.1408	Pikfyve	0.384551	0.209951	0.131275	0.004626	0.056726	0.046049	6.75764	2.75652	0.00203914	0.0767898	up	no
81829	0	chr19	-	3999548	4000542	ENSMUST00000235840	1	995	MSTRG.13211	4833408A19Rik	0.601987	0.385386	0.442585	0.184871	0.101835	0.232246	2.75547	1.4623	0.00208895	0.0782499	up	no
12116	0	chr1	-	80520498	80523715	ENSMUST00000187885	1	3218	MSTRG.1537	Dock10	0.085497	0.240618	0.196517	0.120978	3.70163	3.08174	0.0756961	-3.72364	0.00210185	0.0786499	down	no
114705	0	chr4	+	132265708	132268841	ENSMUST00000190917	1	3134	MSTRG.18584	Gm28874	0.118361	0.160739	0.135015	0.230688	0.290072	0.279334	0.517583	-0.950138	0.00210251	0.0786499	down	no
105927	0	chr3	+	108384394	108385944	ENSMUST00000143309	2	1013	ENSMUSG00000068744	Psrc1	0.066806	0.044125	0.092613	0	0.007126	0	28.5636	4.8361	0.00212483	0.0792244	up	no
96237	0	chr2	+	130982785	130994575	ENSMUST00000132557	3	637	MSTRG.15458	Atrn	0.365432	0.328707	0.255868	0.643652	0.705301	0.965101	0.410538	-1.28441	0.00215725	0.0802831	down	no
132918	0	chr6	-	86483376	86488227	ENSMUST00000189386	2	775	ENSMUSG00000101655	2310040G24Rik	0.269306	0.396945	0.314211	0.12428	0.157581	0.110397	2.49953	1.32166	0.00217187	0.0807532	up	no
28802	0	chr11	-	50134082	50135004	ENSMUST00000144990	2	469	MSTRG.4395	Gm12195	0.313864	0.251306	0.500153	1.13535	1.19414	0.836866	0.336451	-1.57153	0.00217406	0.0807848	down	no
161808	0	chr9	-	44311232	44314879	ENSMUST00000213689	4	1181	MSTRG.26154	C2cd2l	0.145371	0.040907	0.125088	0	0.006616	0.012161	16.5823	4.05157	0.00218518	0.0810732	up	no
36712	0	chr11	+	119602995	119782281	ENSMUST00000130049	7	3384	MSTRG.5694	Rptor	0.709267	0.858443	0.550956	1.15582	1.22817	1.27658	0.57878	-0.788912	0.00218594	0.0810763	down	no
115201	0	chr4	+	134930902	134935049	ENSMUST00000156334	3	816	MSTRG.18677	Syf2	0.055445	0.083117	0.091244	0.254324	0.21724	0.634224	0.207821	-2.26659	0.00221531	0.0818631	down	no
41022	0	chr12	+	84773697	84775088	ENSMUST00000220726	2	758	MSTRG.6562	Isca2	1.94443	3.53282	2.778	0.72499	0.318136	1.23786	3.61915	1.85565	0.00223584	0.0824196	up	no
70901	0	chr17	-	25719030	25727419	ENSMUST00000168914	19	3865	MSTRG.11492	Chtf18	1.70085	1.30904	1.67709	0.497078	0.981489	0.697199	2.15418	1.10714	0.00223938	0.0824743	up	no
167165	0	chr9	+	108783822	108799241	ENSMUST00000193634	2	3227	MSTRG.26961	Ip6k2	0	0	0	0.43291	2.71963	0	9.51613e-05	-13.3593	0.00225431	0.0829226	down	no
118679	0	chr5	+	24985842	24998168	ENSMUST00000075081	2	865	MSTRG.19304	1500035N22Rik	0.125159	0.070316	0.071016	0.486717	0.190871	0.558573	0.21558	-2.21371	0.0022895	0.08391	down	no
17007	0	chr1	+	171579063	171587639	ENSMUST00000195804	4	5064	MSTRG.2411	Cd244a	0	0	0	0.604391	0.838456	0	0.000207922	-12.2317	0.00229653	0.0841419	down	no
105157	0	chr3	-	100678292	100680094	ENSMUST00000195967	1	1803	MSTRG.16969	Gm43463	1.56779	1.98487	1.32207	3.04479	2.9802	2.53357	0.569574	-0.812045	0.00230227	0.0843265	down	no
52300	0	chr14	-	31015275	31017056	ENSMUST00000227389	1	1782	MSTRG.8569	Gnl3	2.73384	2.99288	3.12899	2.00764	2.27721	2.2776	1.34945	0.432373	0.00232689	0.0849441	up	no
148927	0	chr7	+	126438176	126438906	ENSMUST00000127154	2	650	MSTRG.23967	Rabep2	0.43872	0.699176	0.381627	0.070721	0.148844	0.212489	3.51697	1.81433	0.00232946	0.0850121	up	no
136643	0	chr6	+	137835557	137838080	ENSMUST00000205060	1	2524	MSTRG.22307	Dera	0.500791	0.656572	0.529982	0.911091	0.959085	0.861449	0.617707	-0.695004	0.00235044	0.0856376	down	no
14662	0	chr1	+	133906531	133914822	ENSMUST00000160564	3	662	MSTRG.1973	Gm15851	0	0	0	0.059615	0.055024	0.126608	0.00124354	-9.65133	0.00240108	0.087046	down	no
43067	0	chr12	-	112909277	112910368	ENSMUST00000223304	1	1092	ENSMUSG00000002799	Jag2	0.031227	0.000927	0.000457	0.098493	0.109233	0.114507	0.101203	-3.30467	0.00240423	0.0871337	down	no
128257	0	chr6	-	4737142	4740207	ENSMUST00000204897	1	3066	MSTRG.20851	Sgce	0.036403	0.048934	0.0327	0.121613	0.167302	0.078323	0.321418	-1.63748	0.00241334	0.087359	down	no
57779	0	chr15	+	10714839	10769737	ENSMUST00000226304	5	1146	MSTRG.9486	4930556M19Rik	0.035848	0.041768	0.037625	0	0	0	384.137	8.58548	0.00243629	0.0880046	up	no
67673	0	chr16	-	78250861	78254536	ENSMUST00000211335	3	1924	MSTRG.11030	E330011O21Rik	0.209179	0.16207	0.108038	0.03828	0	0.019772	8.25617	3.04547	0.00243866	0.0880637	up	no
168053	0	chr9	-	119440278	119444830	ENSMUST00000181600	4	1195	ENSMUSG00000097504	4930516B21Rik	0.102427	0.120573	0.126127	0.226078	0.333159	0.358422	0.380454	-1.39421	0.00246076	0.0887818	down	no
84327	0	chr19	-	17562728	17837632	ENSMUST00000235828	19	4062	ENSMUSG00000024713	Pcsk5	0.016858	0.053064	0.035903	0.182827	0.103901	0.111003	0.266072	-1.91011	0.00246297	0.0888349	down	no
78846	0	chr18	+	35771587	35805517	ENSMUST00000235351	3	6167	MSTRG.12717	Ube2d2a	6.05345	6.37362	5.79678	8.11452	7.44024	8.0556	0.771858	-0.373593	0.00252374	0.0908001	down	no
94377	0	chr2	+	109890870	109897245	ENSMUST00000151163	4	1253	MSTRG.15164	Lin7c	0.865479	0.918125	0.930483	1.38921	1.38586	1.40087	0.649935	-0.621633	0.00252424	0.0908001	down	no
158895	0	chr8	+	123952523	123958935	ENSMUST00000212250	2	919	MSTRG.25793	Gm45890	2.47294	4.16171	0	0	0	0	22115.5	14.4328	0.00253682	0.0911439	up	no
159270	0	chr9	+	5308860	5334614	ENSMUST00000152651	7	6975	MSTRG.25564	Casp4	0	0	0	0.33065	0.641939	0	0.000308455	-11.6627	0.0025712	0.0921867	down	no
18196	0	chr1	-	186628883	186650056	ENSMUST00000194960	5	898	ENSMUSG00000039239	Tgfb2	0.130675	0.085049	0.035224	0	0.005642	0	44.4786	5.47504	0.00259538	0.0929092	up	no
13260	0	chr1	-	93621902	93635722	ENSMUST00000151068	11	2914	MSTRG.1731	Stk25	9.20233	8.69416	8.15048	7.26652	7.23985	7.40344	1.18883	0.249539	0.00259562	0.0929092	up	no
56563	0	chr14	-	79860521	79869176	ENSMUST00000228217	3	3389	MSTRG.9284	Gm10845	0.010495	0.004299	0.004692	0.036215	0.050852	0.027753	0.169709	-2.55886	0.00260588	0.0931529	down	no
149863	0	chr7	+	130692603	130694850	ENSMUST00000208661	1	2248	MSTRG.24128	Tacc2	0.024174	0.016475	0.055171	0.109181	0.178023	0.115755	0.237791	-2.07223	0.00260704	0.0931558	down	no
16117	0	chr1	+	161035184	161038539	ENSMUST00000162163	7	1614	MSTRG.2239	Gas5	0.038964	0.029668	0.068641	0.645774	0.097416	0.262443	0.136504	-2.87298	0.00264605	0.0939967	down	no
40497	0	chr12	-	79292047	79296304	ENSMUST00000218510	1	4258	MSTRG.6460	Zfyve26	0.565492	0.629809	0.480523	0.845719	0.95964	0.823341	0.637511	-0.649479	0.00265133	0.0941075	down	no
48771	0	chr13	+	80964074	81079857	ENSMUST00000180409	2	1407	MSTRG.7956	9330111N05Rik	0.047331	0.017961	0.0433	0	0	0	361.973	8.49974	0.00269258	0.0953748	up	no
167055	0	chr9	+	108508448	108512968	ENSMUST00000137980	11	1099	MSTRG.26947	Qars	1.09478	2.80455	1.7745	0.506731	0.705459	0.876399	2.71659	1.4418	0.00269915	0.0955795	up	no
126996	0	chr5	+	139266931	139271876	ENSMUST00000124420	3	3341	MSTRG.20622	Get4	0.686878	0.6085	0.512866	0.391116	0.302646	0.409142	1.63953	0.713282	0.00271997	0.096119	up	no
2443	0	X	-	74014806	74023848	ENSMUST00000149871	13	2868	MSTRG.346	Irak1	0	1.00374	0.937256	0	0	0	6470	12.6595	0.00275786	0.0970878	up	no
133640	0	chr6	+	92940578	93111749	ENSMUST00000205093	4	1156	MSTRG.21777	9530026P05Rik	0.137584	0.130658	0.163901	0.27002	0.418078	0.560622	0.346069	-1.53087	0.00276938	0.0973508	down	no
77503	0	chr18	-	5565650	5593505	ENSMUST00000074702	3	3409	MSTRG.12499	Gm10125	0.786486	0	0.728562	0	0	0	5050.16	12.3021	0.0028515	0.0997015	up	no
136624	0	chr6	-	137567140	137571017	ENSMUST00000205037	1	3878	MSTRG.22301	Eps8	0.621211	0.569723	0.484169	0.862842	0.83714	0.865222	0.65301	-0.614824	0.00285197	0.0997015	down	no
54743	0	chr14	-	55089572	55092324	ENSMUST00000188534	1	2753	MSTRG.8970	Zfhx2	0.395569	0.46106	0.377457	0.641028	0.700883	0.615305	0.630531	-0.66536	0.00286402	0.100037	down	no
105211	0	chr3	-	101871649	101876614	ENSMUST00000183098	1	4966	ENSMUSG00000033147	Slc22a15	0.243848	0.248183	0.246013	0.346976	0.497843	0.454339	0.568094	-0.815798	0.00297776	0.103319	down	no
23674	0	chr10	+	84622293	84656191	ENSMUST00000213263	12	1387	MSTRG.3504	Polr3b	0.036538	0.051364	0.029087	0.122386	0.123494	0.16584	0.284147	-1.81529	0.00301685	0.104566	down	no
86063	0	chr19	+	46305998	46312385	ENSMUST00000237761	19	3328	MSTRG.13852	Nfkb2	0.251415	0.276666	0.374205	0.176661	0.113085	0.15008	2.05146	1.03665	0.00302883	0.104853	up	no
79215	0	chr18	-	37972631	37975956	ENSMUST00000236772	6	1630	MSTRG.12795	Arap3	0	0	0	0.019641	0.039631	0.028038	0.00343603	-8.18504	0.00304002	0.105207	down	no
18334	0	chr1	-	190808888	190810463	ENSMUST00000160891	2	518	MSTRG.2628	Rps6kc1	0.131958	0.291408	0.134691	0.784485	0.66837	0.423759	0.297374	-1.74965	0.00306385	0.105819	down	no
120221	0	chr5	-	43762312	43782150	ENSMUST00000124421	5	3865	MSTRG.19505	Fbxl5	0.038009	0.046916	0.043323	0.008712	0.015686	0.015952	3.17839	1.6683	0.00306646	0.105848	up	no
139884	0	chr7	+	24618986	24626645	ENSMUST00000205857	8	963	ENSMUSG00000074277	Phldb3	0.052576	0.069404	0.052693	0.228604	0.228787	0.148557	0.288264	-1.79454	0.00307968	0.106183	down	no
136040	0	chr6	-	129232788	129234683	ENSMUST00000204328	3	1038	MSTRG.22188	2310001H17Rik	0.065536	0	0.036548	0.181051	0.35046	0.681682	0.0841449	-3.57098	0.00310775	0.10685	down	no
167232	0	chr9	-	108991214	108991570	ENSMUST00000192972	1	357	ENSMUSG00000103811	Gm38004	0.31333	0.152958	0.36447	0.023088	0.054522	0.030876	7.65774	2.93692	0.00312347	0.107263	up	no
77910	0	chr18	+	12193768	12198675	ENSMUST00000153352	2	502	MSTRG.12566	Gm15956	0.955396	0.891254	0.606943	1.42327	1.86093	1.75081	0.487307	-1.0371	0.00313327	0.107569	down	no
22453	0	chr10	-	78167256	78169787	ENSMUST00000218286	4	619	MSTRG.3303	Gatd3a	0.258028	0.613039	0.126515	0.049562	0.024138	0.072369	6.82953	2.77179	0.00317022	0.108559	up	no
102993	0	chr3	+	86125329	86130526	ENSMUST00000183202	1	5198	MSTRG.16600	Sh3d19	0.230153	0.288905	0.241021	0.091693	0.095206	0.173232	2.11056	1.07763	0.00318531	0.108927	up	no
51693	0	chr14	-	21847179	21848977	ENSMUST00000022295	6	1064	MSTRG.8458	Comtd1	0.41658	0.58531	1.21059	0.140944	0.194879	0.021607	6.18998	2.62993	0.00322275	0.109951	up	no
42913	0	chr12	+	111795180	111803379	ENSMUST00000238980	3	2751	MSTRG.6852	Klc1	0.105788	0.206822	0.754908	2.51345	2.74671	1.56083	0.156505	-2.67572	0.00323318	0.110183	down	no
99683	0	chr2	+	180582723	180589244	ENSMUST00000150757	4	4765	MSTRG.16059	Mrgbp	0.130126	0.227167	0.002539	0.007238	0.009846	0.004212	16.8967	4.07867	0.00323934	0.110334	up	no
66451	0	chr16	-	37653434	37654453	ENSMUST00000231881	1	1020	MSTRG.10801	Ndufb4	3.51567	3.56911	2.92224	2.58206	2.36368	2.50647	1.34282	0.425271	0.00325591	0.110738	up	no
71460	0	chr17	-	27631952	27635545	ENSMUST00000145226	4	1069	MSTRG.11562	Rps10	0.751012	1.02365	0.391984	1.49776	2.29256	2.09857	0.367922	-1.44253	0.00326539	0.111029	down	no
56542	0	chr14	+	79587809	79625022	ENSMUST00000228675	11	1016	MSTRG.9292	Sugt1	0.158245	0.076581	0.124796	0.362459	0.279196	0.428227	0.336132	-1.5729	0.0032873	0.111707	down	no
154469	0	chr8	+	69088787	69102249	ENSMUST00000153680	4	611	MSTRG.24810	Atp6v1b2	0.389229	0.371445	0.311675	0.708751	0.80875	0.699411	0.483713	-1.04778	0.00332085	0.112597	down	no
107146	0	chr3	+	135307731	135324833	ENSMUST00000126034	7	1081	ENSMUSG00000037994	Slc9b2	0	0	0	0.051106	0.036162	0.04292	0.00230436	-8.76142	0.0033431	0.113128	down	no
62457	0	chr15	-	98724366	98728198	ENSMUST00000230743	4	1360	MSTRG.10212	Fkbp11	0.144843	0.345845	0.073333	0	0	0.026198	21.5292	4.42822	0.00334938	0.113309	up	no
164906	0	chr9	-	82894031	82975739	ENSMUST00000188868	25	3648	MSTRG.26629	Phip	0.746372	0.744688	0.645836	0.351723	0.536507	0.430959	1.61986	0.695865	0.00336841	0.113793	up	no
142636	0	chr7	+	44986927	44994597	ENSMUST00000150613	2	1059	MSTRG.23084	Gm15545	0.368593	0.396494	0.562025	0.149689	0.23547	0.191328	2.30207	1.20293	0.00338922	0.114304	up	no
106949	0	chr3	+	130617572	130621628	ENSMUST00000199940	1	4057	ENSMUSG00000019232	Etnppl	0	0	0	0.065801	0.019452	0.003763	0.00337018	-8.21296	0.00340418	0.114757	down	no
99036	0	chr2	-	168533463	168590365	ENSMUST00000140137	5	3343	MSTRG.15909	Nfatc2	0.278225	0.3466	0.210679	0.472884	0.544686	0.737926	0.475936	-1.07116	0.00347033	0.116485	down	no
102862	0	chr3	-	83900332	83907579	ENSMUST00000199411	4	1524	MSTRG.16595	Tmem131l	4.17732	4.71228	3.54747	5.72239	8.01971	7.49365	0.585667	-0.771847	0.00348302	0.11678	down	no
78457	0	chr18	-	32112460	32120413	ENSMUST00000234068	2	1365	ENSMUSG00000117650	4933435E02Rik	0.087399	0.0607	0.011298	0	0	0	531.323	9.05345	0.00350091	0.117142	up	no
49323	0	chr13	-	96516082	96542579	ENSMUST00000222100	3	1089	MSTRG.8064	Polk	0.271607	0.196256	0.304583	0.460934	0.688429	0.654736	0.428162	-1.22377	0.00356566	0.118907	down	no
31424	0	chr11	-	73191311	73199042	ENSMUST00000144658	4	736	MSTRG.4805	Ctns	0.595625	0.457231	0.347923	0.930209	0.947265	1.05133	0.478277	-1.06408	0.00363402	0.120748	down	no
137528	0	chr7	-	3712532	3720392	ENSMUST00000136238	13	2580	MSTRG.22462	Pirb	0	0	0	0.450247	1.68283	0	0.000140642	-12.7957	0.00363728	0.120748	down	no
17440	0	chr1	+	175574309	175578425	ENSMUST00000195831	3	953	ENSMUSG00000103079	Gm36307	0	0	0	0.133438	0.040849	0.03883	0.00140768	-9.47247	0.00364259	0.120886	down	no
165010	0	chr9	-	85332440	85348064	ENSMUST00000214073	2	3333	ENSMUSG00000111840	Gm48832	0.018678	0.011436	0.009799	0	0	0	133.043	7.05575	0.00365206	0.121107	up	no
132009	0	chr6	-	71895293	71898455	ENSMUST00000205293	3	872	MSTRG.21532	Ptcd3	1.33627	1.40974	1.24195	0.737125	0.930983	0.546641	1.80064	0.84851	0.00366135	0.121299	up	no
48908	0	chr13	+	84274844	84281692	ENSMUST00000224744	2	1270	MSTRG.7972	Gm49223	0	0	0	1.7386	1.80266	0	8.47154e-05	-13.527	0.00372737	0.122902	down	no
105633	0	chr3	+	106001561	106017539	ENSMUST00000198855	3	940	ENSMUSG00000106093	Gm42722	0.175074	0.355083	0.140878	0.735703	0.50044	0.657133	0.354431	-1.49642	0.00375968	0.123614	down	no
44486	0	chr13	+	17932386	17943848	ENSMUST00000221683	2	9075	MSTRG.7231	Gm48754	0	0	0	0.406654	0.142214	0	0.00054658	-10.8373	0.00378698	0.12424	down	no
128134	0	chr5	-	151646967	151651242	ENSMUST00000132709	4	953	MSTRG.20830	Rfc3	0.616013	0.580548	0.493165	0.344159	0.327829	0.285071	1.76554	0.82011	0.00380643	0.124844	up	no
25376	0	chr10	+	120364158	120384336	ENSMUST00000160091	4	2629	ENSMUSG00000034764	1700006J14Rik	0.170531	0.321974	0.333324	0.095166	0.109165	0.143182	2.3764	1.24878	0.00381807	0.12509	up	no
118889	0	chr5	+	29765190	29779804	ENSMUST00000139126	2	13938	MSTRG.19328	Dnajb6	0.137851	0.118654	0.090119	0.174624	0.559763	0.383825	0.309981	-1.68975	0.00388609	0.126904	down	no
163734	0	chr9	+	65075469	65086346	ENSMUST00000214247	4	6291	MSTRG.26435	Dpp8	0.009107	0.021482	0.00729	0.379018	0.011418	0.114968	0.074948	-3.73797	0.00391425	0.127375	down	no
92171	0	chr2	-	77074761	77170610	ENSMUST00000131660	8	1464	ENSMUSG00000044033	Ccdc141	0.005813	0.198834	0.089922	0	0	0	981.897	9.93943	0.00398282	0.129083	up	no
100800	0	chr3	+	30793336	30805455	ENSMUST00000191730	3	4553	MSTRG.16234	Sec62	0.183175	0.097693	0.171867	0.594491	0.253605	0.731405	0.286632	-1.80273	0.00399371	0.129237	down	no
103689	0	chr3	+	89337850	89347831	ENSMUST00000180791	2	2820	MSTRG.16724	4731419I09Rik	0.177892	0.13626	0.144496	0.265955	0.274963	0.365028	0.506264	-0.982038	0.00403615	0.130321	down	no
74038	0	chr17	+	36248821	36253679	ENSMUST00000173141	4	1889	ENSMUSG00000092392	Gm20546	0	0.018675	0.013035	0.131938	0.050863	0.088849	0.116731	-3.09874	0.00405245	0.130567	down	no
52367	0	chr14	-	31156637	31161901	ENSMUST00000159757	13	2188	MSTRG.8575	Stab1	0.332695	0.367833	0.264316	0.536445	0.582523	0.859473	0.487679	-1.036	0.00408357	0.131324	down	no
16084	0	chr1	+	160987087	160989748	ENSMUST00000194777	2	867	MSTRG.2234	Serpinc1	0	0	0	0.090389	0.043485	0.040824	0.00171725	-9.18568	0.00409277	0.131374	down	no
144326	0	chr7	+	68384779	68386525	ENSMUST00000208346	2	1589	ENSMUSG00000109458	Gm44889	0	0	0	0.044461	0.021458	0.023288	0.00336296	-8.21605	0.00409277	0.131374	down	no
44414	0	chr13	+	15463723	15663518	ENSMUST00000130535	10	2915	ENSMUSG00000021318	Gli3	0.051764	0.011866	0.015519	0.177332	0.071505	0.202672	0.175299	-2.51211	0.00411843	0.13197	down	no
155331	0	chr8	+	72492934	72505499	ENSMUST00000181452	2	2994	MSTRG.24950	Gm17435	1.29682	1.4057	1.31402	1.87764	1.78883	1.78042	0.737399	-0.439482	0.004119	0.13197	down	no
122652	0	chr5	+	99508389	99511037	ENSMUST00000196037	1	2649	MSTRG.19925	Gm35172	0.062966	0.040411	0.053816	0.013927	0.014539	0.018279	3.36278	1.74965	0.00416685	0.13329	up	no
76373	0	chr17	-	73572784	73710453	ENSMUST00000146565	2	2713	ENSMUSG00000024064	Galnt14	0.017278	0.012654	0.013137	0	0	0	143.563	7.16554	0.00420085	0.134093	up	no
14424	0	chr1	-	132023249	132032612	ENSMUST00000163016	2	4393	MSTRG.1945	Mfsd4a	0.00193	5.3e-05	0	0	3.4e-05	1.39492	0.00142155	-9.45832	0.00425034	0.135237	down	no
116661	0	chr4	-	149724864	149730687	ENSMUST00000139923	3	4069	MSTRG.18963	Tmem201	0.669702	0.586114	0.358006	1.34465	1.08306	1.0116	0.469229	-1.09164	0.00425239	0.135237	down	no
104385	0	chr3	-	94884898	94886961	ENSMUST00000133412	5	765	MSTRG.16813	Psmb4	0.526263	0.280859	0.379522	0.182542	0.059922	0.108451	3.38157	1.75769	0.00427142	0.135699	up	no
61602	0	chr15	+	85037187	85045151	ENSMUST00000230382	2	430	MSTRG.10088	Fam118a	0.160119	0.236823	0.262769	0.045949	0.024849	0.01231	7.938	2.98877	0.00435106	0.137297	up	no
157303	0	chr8	+	105246493	105253053	ENSMUST00000133035	8	1995	MSTRG.25320	D230025D16Rik	0.217022	0.311713	0.19949	0.717181	0.379508	0.955516	0.35485	-1.49472	0.00436819	0.13772	down	no
125162	0	chr5	+	123162709	123165162	ENSMUST00000173221	2	2375	MSTRG.20347	Setd1b	0.606445	0.548511	0.366304	0.838042	1.17239	1.01382	0.503019	-0.991315	0.00438817	0.138205	down	no
74834	0	chr17	-	46529594	46538076	ENSMUST00000183163	2	1017	MSTRG.12025	Cul9	0.141216	0.178623	0.090931	0.384774	0.380688	0.279075	0.393256	-1.34646	0.00441125	0.13859	down	no
107707	0	chr3	+	145652094	145677580	ENSMUST00000197148	2	810	ENSMUSG00000097183	Gm17501	0.348511	0.223942	0.229276	0.078334	0.07175	0.131872	2.84345	1.50764	0.00442694	0.138917	up	no
104473	0	chr3	+	95116526	95119307	ENSMUST00000152333	3	2144	MSTRG.16824	Vps72	0.116155	0.16318	0.044895	0.205404	0.58422	0.701566	0.21743	-2.20137	0.0044703	0.139877	down	no
87562	0	chr2	+	11778527	11790329	ENSMUST00000125024	6	3714	MSTRG.14217	Ankrd16	0.305127	0.214336	0.224327	0.520722	0.391376	0.550311	0.508606	-0.97538	0.0044744	0.139969	down	no
128062	0	chr5	-	150599932	150607003	ENSMUST00000201992	2	4620	MSTRG.20819	Gm43597	0.82688	0.903695	0.834473	1.23566	1.45334	1.16205	0.666065	-0.586266	0.00448609	0.140226	down	no
167129	0	chr9	-	108581551	108597667	ENSMUST00000195181	4	2126	MSTRG.26953	P4htm	0.034657	0.018064	0.099909	0.172988	0.253138	0.389223	0.187196	-2.41738	0.00451432	0.141072	down	no
25000	0	chr10	-	115199396	115221708	ENSMUST00000217843	12	1641	MSTRG.3713	Tbc1d15	0.046559	0.088764	0.035698	0.112949	4.39495	0.044546	0.0375669	-4.7344	0.00451825	0.141091	down	no
20826	0	chr10	+	51480686	51484689	ENSMUST00000219053	1	4004	MSTRG.3080	Lilr4b	0.794978	0.552514	0.901859	0.365218	0.408395	0.459333	1.82437	0.867399	0.00451964	0.141091	up	no
32200	0	chr11	-	78966881	78971316	ENSMUST00000140073	4	1728	MSTRG.4933	Lgals9	1.63054	1.6591	1.2851	3.29723	2.20028	2.76737	0.553515	-0.853305	0.00454378	0.141625	down	no
107095	0	chr3	-	133479056	133481333	ENSMUST00000200203	1	2278	MSTRG.17290	Tet2	0.025041	0.016166	0.095423	0.032798	0.89864	1.17303	0.0649239	-3.94511	0.00455372	0.141861	down	no
163741	0	chr9	+	65101535	65130282	ENSMUST00000214978	11	4130	ENSMUSG00000032816	Igdcc4	0.021458	0.029821	0.023459	0.05237	0.091381	0.062632	0.362133	-1.46541	0.00456149	0.14203	down	no
86451	0	chr19	+	53390789	53391795	ENSMUST00000238029	1	1007	MSTRG.13907	8030456M14Rik	0.719934	1.05701	0.77913	0.442768	0.555748	0.38911	1.84205	0.881313	0.0045635	0.142056	up	no
48537	0	chr13	-	74607137	74610034	ENSMUST00000223059	2	1512	MSTRG.7895	Gm46430	1.58308	1.93178	1.87018	1.05337	0.890713	0.467102	2.23335	1.15921	0.00456923	0.142198	up	no
49920	0	chr13	+	106851900	106856681	ENSMUST00000191363	2	4732	MSTRG.8164	Gm28988	0	0	0	0.217857	0.668112	0	0.000338612	-11.5281	0.00458062	0.142478	down	no
3934	0	X	+	108834664	108839502	ENSMUST00000145250	2	3347	MSTRG.572	2810403D21Rik	0.879874	0.972076	0.844624	1.24219	1.27457	1.20099	0.725325	-0.463301	0.00463635	0.143877	down	no
72056	0	chr17	+	29572423	29606898	ENSMUST00000160114	8	3319	MSTRG.11636	Tbc1d22b	0.115015	0.083169	0.103405	0.13423	0.509267	0.754001	0.215806	-2.21219	0.00464782	0.144151	down	no
41790	0	chr12	+	100465051	100488390	ENSMUST00000221602	4	697	MSTRG.6693	Gm48383	0.422015	0.498673	0.343336	0.827488	0.738424	1.07589	0.47847	-1.0635	0.0047725	0.147117	down	no
145726	0	chr7	-	90469923	90476001	ENSMUST00000123622	2	2904	MSTRG.23475	Tmem126b	0.873032	0.699841	0.652398	1.27554	1.15707	1.17552	0.616738	-0.697269	0.00488147	0.149467	down	no
115170	0	chr4	-	134746576	134750107	ENSMUST00000148479	4	939	MSTRG.18673	Ldlrap1	0.123113	0.113195	0.091465	0.529135	0.238079	0.287436	0.310788	-1.686	0.00489413	0.149702	down	no
21670	0	chr10	+	67423994	67425251	ENSMUST00000220168	2	661	ENSMUSG00000112848	Gm32023	0.202622	0.04744	0.041173	0	0	0	970.783	9.92301	0.00490547	0.149874	up	no
158294	0	chr8	+	120030792	120052793	ENSMUST00000144801	4	3070	MSTRG.25589	Crispld2	0.03533	0.032564	0.037304	0.088284	0.327092	0.087921	0.209018	-2.2583	0.00491472	0.150004	down	no
103810	0	chr3	-	89946436	89947686	ENSMUST00000170324	2	1166	MSTRG.16744	Atp8b2	0.812921	0.89139	0.792959	1.19693	1.30045	1.30858	0.656147	-0.607908	0.00495311	0.15087	down	no
21882	0	chr10	+	71347843	71363880	ENSMUST00000141153	2	679	MSTRG.3228	Ipmk	0.184142	0.186784	0.207618	0.589454	0.366334	0.469096	0.406029	-1.30035	0.00499799	0.152013	down	no
132990	0	chr6	+	86976529	86977177	ENSMUST00000205212	1	649	MSTRG.21679	Gm44091	1.54719	2.10347	1.33372	2.84721	3.40499	2.74114	0.554229	-0.851445	0.00510707	0.154427	down	no
144463	0	chr7	+	73391276	73393247	ENSMUST00000206253	1	1972	ENSMUSG00000070509	Rgma	0.026478	0.046739	0.029902	0.127013	0.159281	0.079072	0.282235	-1.82503	0.00510956	0.154464	down	no
108867	0	chr4	-	19549575	19570108	ENSMUST00000108254	5	1588	MSTRG.17608	Cpne3	0.375654	0.465481	0.378483	0.956376	0.693313	0.662894	0.527383	-0.923076	0.00514385	0.155306	down	no
125023	0	chr5	-	122604925	122607369	ENSMUST00000196544	1	2445	ENSMUSG00000029469	Ift81	0.035573	0.042053	0.028486	0.057108	0.225263	0.179903	0.229544	-2.12316	0.00520106	0.156367	down	no
117330	0	chr4	+	155847586	155859303	ENSMUST00000141539	11	3286	MSTRG.19058	Dvl1	0.114695	0.131119	0.193175	0.262124	0.58047	0.384065	0.357874	-1.48248	0.00523397	0.157022	down	no
142350	0	chr7	+	44468182	44469608	ENSMUST00000155659	2	1035	MSTRG.23060	Josd2	0.277386	0.782799	0.565859	0.035433	0.195035	0.020663	6.47488	2.69485	0.00524194	0.157125	up	no
145528	0	chr7	+	87246649	87308212	ENSMUST00000127138	5	3921	ENSMUSG00000030562	Nox4	0.056783	0.028471	0.057028	0.007795	0.010974	0	7.58069	2.92233	0.0052576	0.157417	up	no
130855	0	chr6	+	53573375	53613588	ENSMUST00000204096	3	3358	ENSMUSG00000053007	Creb5	0.064151	0.038937	0.060184	0.129077	0.151724	0.110005	0.417783	-1.25918	0.00525821	0.157417	down	no
114055	0	chr4	-	126233620	126235095	ENSMUST00000131579	4	896	MSTRG.18490	Map7d1	0.128604	0.040537	0.043435	0.006583	0	0	32.2917	5.01309	0.00529761	0.158439	up	no
146172	0	chr7	+	99469955	99471873	ENSMUST00000142339	3	702	ENSMUSG00000035298	Klhl35	0.137051	0.049953	0.04118	0	0	0	760.613	9.57102	0.00530119	0.158484	up	no
23546	0	chr10	+	82644024	82644709	ENSMUST00000135652	3	460	MSTRG.3476	Tdg	0.372898	0.377532	0.086548	0.964934	0.906551	0.915714	0.300294	-1.73555	0.00536826	0.159877	down	no
105312	0	chr3	+	103071174	103072492	ENSMUST00000196302	1	1319	ENSMUSG00000104671	Gm43062	0.580477	0.378745	0.450202	1.06925	0.874222	0.850218	0.504502	-0.987068	0.00537126	0.159888	down	no
60110	0	chr15	-	76502068	76503315	ENSMUST00000159908	6	743	MSTRG.9879	Dgat1	0.141615	0.096723	0.077868	0.007514	0.010918	0.024085	7.43717	2.89475	0.00537296	0.159899	up	no
95049	0	chr2	+	120022061	120023315	ENSMUST00000148161	3	990	MSTRG.15269	Mapkbp1	0.013288	0.002997	0.005383	0.230506	0.02471	0.142344	0.0545025	-4.19753	0.00542133	0.16106	down	no
162947	0	chr9	+	57130770	57135267	ENSMUST00000161696	4	2113	MSTRG.26342	Man2c1	0.037576	0.139745	0.093247	0.433531	0.430145	0.197848	0.254886	-1.97207	0.00547418	0.16207	down	no
144801	0	chr7	+	79710371	79712357	ENSMUST00000197011	1	1987	MSTRG.23337	9330171B17Rik	0.009806	0.029454	0.020751	0.065086	0.073079	0.08144	0.273268	-1.87161	0.00555136	0.163752	down	no
142529	0	chr7	+	44857167	44863233	ENSMUST00000145850	14	2552	MSTRG.23077	Pnkp	0.469167	0.174891	0.859348	0.146507	0.037641	0.117084	4.99086	2.31929	0.00561704	0.165163	up	no
114757	0	chr4	+	132351772	132353382	ENSMUST00000172202	2	1527	MSTRG.18591	Gm17300	18.2797	13.285	17.2782	11.336	10.6415	10.1891	1.51844	0.60259	0.00562689	0.165372	up	no
107857	0	chr3	+	148989152	149004031	ENSMUST00000196445	3	570	MSTRG.17403	Gm43573	0	0	0.034075	0.072812	0.227785	0.225013	0.0648294	-3.94721	0.00563918	0.165652	down	no
61250	0	chr15	+	82282533	82290235	ENSMUST00000230799	6	2130	ENSMUSG00000022456	Septin3	0.016284	0.012827	0.027526	0.163957	0.040937	0.116143	0.176419	-2.50292	0.00564277	0.165677	down	no
63677	0	chr16	-	4935049	4939633	ENSMUST00000181498	3	1694	MSTRG.10380	Gm16861	0.348843	0.537455	0.219605	0.846221	0.802344	0.880836	0.437219	-1.19357	0.00564565	0.165702	down	no
5196	0	X	-	152336852	152342445	ENSMUST00000138918	7	2678	MSTRG.720	Tspyl2	0	0.745557	0.360629	0	0	0	3687.29	11.8483	0.00564636	0.165702	up	no
154849	0	chr8	-	70597988	70599444	ENSMUST00000211488	5	643	MSTRG.24866	Ssbp4	0.379389	0.229198	0.217087	0.05496	0.112279	0.101886	3.06799	1.6173	0.00572529	0.167569	up	no
10690	0	chr1	-	58565604	58586323	ENSMUST00000159185	2	463	MSTRG.1297	Fam126b	0.128964	0.060137	0.050506	0.428424	0.417523	0.215152	0.22581	-2.14682	0.0057414	0.167994	down	no
142895	0	chr7	-	45390988	45394658	ENSMUST00000210583	1	3671	MSTRG.23107	Snrnp70	0.754683	1.01743	0.73107	2.92017	1.14267	2.7	0.370138	-1.43387	0.00581458	0.169482	down	no
11797	0	chr1	-	75208031	75210757	ENSMUST00000131408	3	2262	MSTRG.1496	Glb1l	0.336965	0.304813	0.759654	0.035299	0.192571	0.061838	4.83739	2.27423	0.00586938	0.170956	up	no
19088	0	chr10	+	11166457	11219675	ENSMUST00000159553	21	8845	MSTRG.2777	Shprh	0.477991	0.069054	0.23489	0.048733	0.066369	0.064471	4.35441	2.12248	0.00590886	0.171898	up	no
55023	0	chr14	+	55830269	55833624	ENSMUST00000226869	4	2217	ENSMUSG00000023411	Nfatc4	0.017493	0.092259	0.00753	0	0	0	390.94	8.6108	0.00595794	0.172825	up	no
165547	0	chr9	+	96170916	96173465	ENSMUST00000189249	1	2550	ENSMUSG00000041440	Gk5	0.088367	0.120478	0.124423	0.183907	0.265807	0.365289	0.408916	-1.29012	0.00602492	0.174139	down	no
62686	0	chr15	+	99707880	99711553	ENSMUST00000230748	3	700	MSTRG.10251	Smarcd1	0.670686	0.565724	0.459762	1.00954	1.16674	0.98426	0.536672	-0.897886	0.00606277	0.174897	down	no
137292	0	chr6	-	149013988	149101680	ENSMUST00000150436	14	3302	MSTRG.22435	Dennd5b	0.022685	0.034814	0.156827	0.003123	0.015062	0.008914	7.909	2.9835	0.00607038	0.175075	up	no
55187	0	chr14	+	57479646	57487624	ENSMUST00000139943	4	680	MSTRG.9022	Ift88	0.079818	0.090933	0.078204	0.256386	0.208442	0.579673	0.238348	-2.06886	0.00608099	0.175213	down	no
144675	0	chr7	+	78783313	78791873	ENSMUST00000123706	4	1561	MSTRG.23317	Mrps11	0.065058	1.27005	0.874986	0.009233	0.112901	0.080468	10.9086	3.44739	0.00614546	0.17669	up	no
12996	0	chr1	+	91264587	91276456	ENSMUST00000189589	3	836	MSTRG.1691	Ube2f	3.06298	3.21875	2.65228	2.17462	2.3694	1.96061	1.37348	0.45784	0.00615021	0.176711	up	no
58890	0	chr15	-	53089931	53107868	ENSMUST00000140798	5	871	MSTRG.9679	Ext1	0.087528	0.060985	0.026552	0.264054	0.158602	0.245702	0.261933	-1.93273	0.00615408	0.176769	down	no
34594	0	chr11	-	101411409	101417615	ENSMUST00000140123	4	1147	MSTRG.5341	Aarsd1	1.81836	1.86379	1.59546	1.27384	1.40976	1.2194	1.35219	0.435302	0.0062037	0.17794	up	no
149996	0	chr7	+	132315664	132318291	ENSMUST00000207036	1	2628	MSTRG.24169	Gm10584	0.015027	0.023131	0.03665	0.070047	0.067936	0.168515	0.244073	-2.03461	0.00625081	0.178865	down	no
116578	0	chr4	-	149178018	149186200	ENSMUST00000150853	6	3475	MSTRG.18950	Kif1b	0.269359	0.73166	0.047732	0.073725	0.029756	0.010176	9.22733	3.20591	0.00625659	0.178949	up	no
54950	0	chr14	-	55662403	55671794	ENSMUST00000227157	3	8289	MSTRG.8988	Nedd8	0.2826	0.266993	0.622315	1.09678	1.12585	1.00506	0.363079	-1.46165	0.00625671	0.178949	down	no
83328	0	chr19	+	8748590	8749398	ENSMUST00000175834	1	809	MSTRG.13403	Stx5a	0.111826	0.144484	0.139584	0.433885	0.239101	0.401895	0.368314	-1.44099	0.00625983	0.178996	down	no
72629	0	chr17	+	32542954	32550651	ENSMUST00000168346	6	1040	MSTRG.11708	Cyp4f16	0.610899	0.209375	0.404594	0.099213	0.114425	0.174364	3.15686	1.65849	0.00628581	0.17936	up	no
38453	0	chr12	+	30586914	30590423	ENSMUST00000218826	3	2207	MSTRG.6068	Tmem18	0.578933	0.842939	0.811685	1.26478	1.18418	1.49724	0.566002	-0.821122	0.00629168	0.179362	down	no
62747	0	chr15	+	100198940	100200091	ENSMUST00000230619	2	743	MSTRG.10265	Dip2b	0.721666	0.718357	0.705811	1.03684	1.34928	1.31245	0.580179	-0.785429	0.00629198	0.179362	down	no
132890	0	chr6	+	86404360	86419896	ENSMUST00000149270	5	885	MSTRG.21670	Tia1	0	0	0	0.023669	0.317306	0.022965	0.000824312	-10.2445	0.00636607	0.181045	down	no
23666	0	chr10	+	84576897	84595300	ENSMUST00000162874	6	1555	MSTRG.3498	Tcp11l2	1.92713	2.33554	1.37651	3.6833	3.40273	3.04722	0.556503	-0.845538	0.00638772	0.181361	down	no
133714	0	chr6	-	95654751	95718800	ENSMUST00000203109	2	961	MSTRG.21793	Suclg2	0.72412	0.418928	0.409974	1.02915	1.16658	1.11201	0.469512	-1.09076	0.00650946	0.184037	down	no
168465	0	chr9	-	122885080	122903531	ENSMUST00000214426	4	1855	MSTRG.27155	A530083I20Rik	0.018678	0.013237	0.039812	0	0	0	239.09	7.90141	0.0065197	0.18424	up	no
67899	0	chr16	+	87699004	87722920	ENSMUST00000156958	4	2210	MSTRG.11062	Bach1	0.495234	0.767864	0.777801	0.364962	0.436295	0.332688	1.79982	0.847854	0.00653034	0.184497	up	no
71587	0	chr17	+	28232764	28296971	ENSMUST00000123020	4	2023	MSTRG.11583	Ppard	0.007024	0.004329	0.046944	0.209487	0.061123	0.27618	0.106617	-3.22949	0.00653197	0.1845	down	no
23512	0	chr10	+	82178235	82201488	ENSMUST00000156803	6	764	ENSMUSG00000112110	Gm15608	0.060682	0.037519	0.052076	0	0	0	500.923	8.96845	0.00657531	0.185247	up	no
72552	0	chr17	-	32332555	32333905	ENSMUST00000236494	2	1150	MSTRG.11699	Akap8l	0.014674	0.061862	0.068654	0.198249	0.178867	0.20106	0.251117	-1.99357	0.00658735	0.185449	down	no
141864	0	chr7	+	39552500	39563280	ENSMUST00000191302	2	10165	MSTRG.23002	Gm37494	1.38906	1.9204	1.57373	2.53946	2.62619	2.31328	0.652926	-0.615009	0.00659779	0.185533	down	no
104791	0	chr3	+	96186671	96188458	ENSMUST00000133665	3	769	MSTRG.16875	Sv2a	0.431152	0.286246	0.268023	0.108254	0.119337	0.178474	2.42676	1.27903	0.00665745	0.186905	up	no
127920	0	chr5	+	149231332	149237984	ENSMUST00000189493	3	735	ENSMUSG00000100783	2310047D07Rik	0.03478	0.048216	0	0.122494	0.181078	0.52884	0.0997054	-3.32618	0.0066674	0.187054	down	no
123428	0	chr5	-	108647274	108650200	ENSMUST00000145917	2	2594	MSTRG.20078	Dgkq	0.10293	0.121936	0.092969	0.036588	0.046898	0.060915	2.20106	1.1382	0.00669344	0.187522	up	no
12501	0	chr1	+	85906161	85908675	ENSMUST00000139837	3	1652	MSTRG.1569	Itm2c	0.339312	0.40708	0.607229	0.206924	0.252373	0.153085	2.21042	1.14432	0.00671035	0.187908	up	no
154243	0	chr8	+	61849006	61922834	ENSMUST00000133752	3	1493	MSTRG.24771	4930512H18Rik	0.12343	0.074236	0.035198	0.354754	0.179007	0.271921	0.289027	-1.79072	0.00674205	0.188442	down	no
140518	0	chr7	-	28314894	28329185	ENSMUST00000207879	22	3096	MSTRG.22813	Supt5	5.52545	5.9123	2.36653	1.19951	0.387402	1.91481	3.94214	1.97898	0.00674332	0.188442	up	no
102894	0	chr3	-	84030315	84040175	ENSMUST00000193696	3	1608	MSTRG.16595	Tmem131l	9.31007	10.3586	8.20132	12.0064	16.445	16.4963	0.620053	-0.689536	0.00674924	0.188559	down	no
1349	0	X	-	41856587	41911901	ENSMUST00000127338	11	2697	MSTRG.178	Thoc2	0.239199	0.65558	0.170032	0.117491	0.093188	0.108144	3.33982	1.73977	0.00675896	0.188787	up	no
125672	0	chr5	-	127256936	127281597	ENSMUST00000154361	4	699	ENSMUSG00000087104	Tmem132cos	0.026967	0.065745	0.058773	0	0	0	504.95	8.98	0.00678108	0.189229	up	no
82194	0	chr19	-	4791159	4811634	ENSMUST00000178727	3	2463	MSTRG.13247	Gm21992	0.007439	0.043293	0.025432	0.062013	0.130095	0.330805	0.145653	-2.77939	0.0067919	0.189434	down	no
89950	0	chr2	+	32961729	32965345	ENSMUST00000154340	4	2717	MSTRG.14578	Rpl12	3.51216	2.85176	3.30064	2.45467	1.76375	1.66637	1.64229	0.715713	0.00679865	0.189544	up	no
118312	0	chr5	-	21773522	21785251	ENSMUST00000147987	6	1108	MSTRG.19218	Dnajc2	1.17298	0.797698	1.39366	0.635617	0.603675	0.521985	1.91017	0.933702	0.00684335	0.190438	up	no
103258	0	chr3	+	88297126	88314407	ENSMUST00000164783	9	1932	MSTRG.16671	Cct3	1.70039	1.87452	1.58036	1.33312	1.31297	1.06299	1.38991	0.474988	0.00686025	0.190723	up	no
86719	0	chr19	-	57323193	57360775	ENSMUST00000235159	3	1233	MSTRG.13943	B230217O12Rik	0	0	0	0.021093	0.079519	0.026586	0.00235853	-8.7279	0.00686829	0.190723	down	no
59113	0	chr15	+	58933808	58934265	ENSMUST00000228595	1	458	MSTRG.9718	Ndufb9	1.22561	1.11647	1.26063	0.803749	0.68171	0.653659	1.6842	0.752064	0.00687261	0.190723	up	no
166011	0	chr9	-	103082741	103085537	ENSMUST00000215971	2	614	MSTRG.26800	Gm47468	0.496155	0.338078	0.283664	1.01108	0.960122	0.659856	0.424885	-1.23485	0.00687521	0.190751	down	no
100920	0	chr3	-	32599844	32616585	ENSMUST00000143588	2	2444	MSTRG.16250	Gnb4	0.423812	0.452803	0.401452	0.623671	0.622538	0.777225	0.631633	-0.662842	0.00702955	0.193908	down	no
123552	0	chr5	-	110076136	110080888	ENSMUST00000209865	3	3457	ENSMUSG00000109771	Gm35315	0.312158	0.609685	0.066418	0.013959	0.027631	0.091587	7.42066	2.89155	0.00709764	0.19517	up	no
157016	0	chr8	+	95806973	95810230	ENSMUST00000098472	1	3258	MSTRG.25270	4930513N10Rik	0.258521	0.172739	0.179315	0.11864	0.115286	0.088289	1.89493	0.922145	0.0071063	0.195363	up	no
22410	0	chr10	-	77997237	77999934	ENSMUST00000148818	2	492	MSTRG.3300	Pfkl	0.838378	0.79297	0.761765	1.21012	1.51282	1.62947	0.549836	-0.862926	0.00712265	0.195697	down	no
81711	0	chr19	+	3527104	3528613	ENSMUST00000223977	2	695	MSTRG.13196	Gm48683	0.921435	1.17797	0.872686	1.48506	1.86908	1.65738	0.59305	-0.753774	0.00712615	0.19573	down	no
38400	0	chr12	+	28862849	28874049	ENSMUST00000220878	3	7568	MSTRG.6063	Eipr1	0.250043	0.178709	0.047895	0.019028	0.05917	0.017816	4.96435	2.3116	0.00714906	0.196047	up	no
27665	0	chr11	+	23718556	23736743	ENSMUST00000142287	6	5937	MSTRG.4155	Pus10	0.013894	0.147041	0.113164	0.013242	0.01746	0.014033	6.12717	2.61522	0.00716005	0.196169	up	no
158647	0	chr8	+	123065508	123097960	ENSMUST00000128803	14	3594	MSTRG.25700	Spg7	0.215217	0.383986	0.323731	0.616597	0.585637	0.550745	0.526495	-0.925509	0.00716714	0.196319	down	no
103401	0	chr3	+	88621138	88639536	ENSMUST00000177418	13	1883	MSTRG.16690	Arhgef2	0.433997	0.386802	0.368126	0.250872	0.231836	0.279899	1.55903	0.640646	0.007175	0.196454	up	no
39833	0	chr12	-	69583762	69587119	ENSMUST00000182123	2	2382	MSTRG.6319	Sos2	0.305919	0.873541	0.527129	0.274527	0.149156	0.097604	3.2738	1.71097	0.00719547	0.196737	up	no
74001	0	chr17	-	36141758	36145744	ENSMUST00000174778	6	1698	MSTRG.11931	Gm10499	1.44597	0.039127	0.12589	0.022682	0	0.045153	23.7487	4.56977	0.00720772	0.196921	up	no
157792	0	chr8	+	109708914	109724932	ENSMUST00000212233	6	2149	MSTRG.25407	Zfp821	0.550384	0.8943	0.553009	1.47171	1.91509	1.05671	0.449575	-1.15337	0.00722673	0.197278	down	no
70926	0	chr17	+	25773813	25776464	ENSMUST00000236424	1	2652	MSTRG.11493	Ciao3	1.21797	1.08807	1.35732	0.850385	0.886034	0.882155	1.39899	0.484385	0.00726177	0.197876	up	no
97495	0	chr2	+	154531039	154541365	ENSMUST00000139506	2	6856	MSTRG.15656	Cbfa2t2	0.096103	0.102945	0.667223	0.00635	0.036709	0.060522	8.36322	3.06406	0.00726991	0.198053	up	no
116601	0	chr4	+	149347914	149359335	ENSMUST00000141259	3	2227	MSTRG.18956	Ube4bos1	0.408759	0	0.550245	0	0	0	3196.68	11.6424	0.00728015	0.198198	up	no
51190	0	chr14	-	15154891	15157213	ENSMUST00000225983	2	1184	ENSMUSG00000114323	Gm47758	0.050589	0.016439	0.05451	0	0	0	405.127	8.66223	0.00730212	0.198392	up	no
60653	0	chr15	+	79131686	79136957	ENSMUST00000230779	2	4372	MSTRG.9950	Micall1	0.832927	0.075606	0.284509	0.105623	0.025311	0.027825	7.5148	2.90973	0.00731096	0.198588	up	no
20417	0	chr10	+	41456131	41465574	ENSMUST00000215881	3	1865	MSTRG.2990	Zbtb24	0.029087	0.042737	0.042338	0.091024	0.09615	0.139622	0.349337	-1.51731	0.00733356	0.199112	down	no
104834	0	chr3	-	96414437	96414859	ENSMUST00000238714	1	423	MSTRG.16895	Terc	87.2806	43.6495	90.6598	39.3887	33.8856	26.9322	2.21133	1.14492	0.00737458	0.19991	up	no
111018	0	chr4	+	62634378	62705980	ENSMUST00000144489	10	5873	MSTRG.17986	Rgs3	0.671943	1.21312	1.00911	0.480281	0.57193	0.600843	1.7508	0.808018	0.00740224	0.200321	up	no
37276	0	chr12	-	3752543	3762146	ENSMUST00000173847	3	1662	MSTRG.5783	Dtnbos	0.710942	0.624827	0.666468	0.909747	1.29889	1.28358	0.573343	-0.802531	0.00740303	0.200321	down	no
167651	0	chr9	-	111229888	111271791	ENSMUST00000123869	17	2585	MSTRG.27024	Mlh1	0.146656	0.002453	0.016884	0	0	0	553.31	9.11194	0.00741945	0.20063	up	no
62880	0	chr15	+	100695780	100704896	ENSMUST00000229410	3	1219	MSTRG.10290	Galnt6os	0.552155	0	0.360863	0.001028	0	0	888.15	9.79466	0.00743389	0.200737	up	no
75614	0	chr17	+	56584825	56597769	ENSMUST00000182031	5	3001	MSTRG.12166	Safb	0.015991	0.037475	0.005859	0.382179	0.08788	0.051061	0.113841	-3.1349	0.0074452	0.20092	down	no
12556	0	chr1	+	86302832	86304707	ENSMUST00000189618	1	1876	ENSMUSG00000079445	B3gnt7	0.178316	0.296619	0.454782	0.04661	0.067795	0.150699	3.50699	1.81023	0.00746427	0.201207	up	no
167002	0	chr9	-	108454673	108461076	ENSMUST00000192196	5	927	MSTRG.26944	Klhdc8b	0	0	0.035107	0.198704	0.349719	0.113838	0.0530108	-4.23757	0.00748515	0.201592	down	no
31753	0	chr11	+	75668094	75670275	ENSMUST00000146419	7	801	MSTRG.4848	Myo1c	0.027943	0.002265	0.025662	0.174123	0.075691	0.186389	0.128083	-2.96485	0.00749716	0.20181	down	no
142891	0	chr7	-	45386949	45394815	ENSMUST00000209237	5	697	MSTRG.23107	Snrnp70	1.42317	2.02146	1.89766	2.74253	2.95069	3.45812	0.58377	-0.776528	0.0075036	0.201908	down	no
9802	0	chr1	+	39901170	39903683	ENSMUST00000193661	2	2292	MSTRG.1139	Map4k4	0.044662	0.360853	0.132349	0.196802	2.22394	2.32156	0.113418	-3.14027	0.00751636	0.202071	down	no
107761	0	chr3	+	146449795	146454162	ENSMUST00000197166	1	4368	MSTRG.17394	Ctbs	0.056483	0.103661	0.053232	0.022201	0.010878	0.035373	3.11716	1.64023	0.00752231	0.202165	up	no
165512	0	chr9	+	95903664	95906352	ENSMUST00000188164	2	730	MSTRG.26714	Atr	0.079797	0.133126	0.065614	0.002104	0.003038	0.001257	43.5282	5.44388	0.00758612	0.203085	up	no
164971	0	chr9	+	83834689	83869493	ENSMUST00000188445	21	2711	MSTRG.26631	Ttk	0.378959	0.875211	0.481111	0.258654	0.30055	0.188318	2.32138	1.21498	0.00766971	0.204777	up	no
92599	0	chr2	+	85160778	85193325	ENSMUST00000139377	4	703	MSTRG.14990	Gm13713	0.031632	0.049347	0.052523	0.200815	0.16818	0.146498	0.258979	-1.94909	0.00768514	0.205098	down	no
39747	0	chr12	+	68970570	68989377	ENSMUST00000223472	3	1799	ENSMUSG00000113098	Gm2912	0.104504	0.081444	0.064691	0	0.020565	0	12.1876	3.60735	0.00771308	0.205612	up	no
130697	0	chr6	+	51470677	51475230	ENSMUST00000153699	2	3478	MSTRG.21247	Cbx3	0	1.61383	0.026767	0	0	0.002876	570.442	9.15594	0.00771531	0.205612	up	no
46138	0	chr13	-	43546323	43560191	ENSMUST00000223353	6	3191	MSTRG.7526	Mcur1	0.229621	0.039093	0.19628	0.030822	0.038899	0.038519	4.29595	2.10298	0.00772427	0.205694	up	no
70436	0	chr17	+	24426854	24433586	ENSMUST00000234731	2	540	MSTRG.11438	Eci1	0.600981	0.699151	0.619605	1.06045	1.12016	1.64469	0.501852	-0.994665	0.00773584	0.205808	down	no
52224	0	chr14	+	30654387	30664597	ENSMUST00000228262	5	2002	MSTRG.8559	Rft1	0.906358	1.69034	1.1076	0.526809	0.798306	0.566719	1.95804	0.969414	0.00773632	0.205808	up	no
28968	0	chr11	+	51280109	51281200	ENSMUST00000143468	2	421	MSTRG.4407	Clk4	1.82681	1.62218	1.53006	2.36305	2.99187	2.96959	0.59812	-0.741493	0.00783697	0.207541	down	no
145065	0	chr7	-	80980846	80993119	ENSMUST00000209433	2	6373	MSTRG.23386	Gm44899	1.79583	2.20007	1.59528	2.61483	2.69825	2.76217	0.692385	-0.530353	0.00784379	0.20763	down	no
82345	0	chr19	-	5287269	5291662	ENSMUST00000236695	5	673	MSTRG.13271	Sf3b2	0.135378	0.333467	0.319352	0.613941	0.821776	0.681744	0.372237	-1.42571	0.00792967	0.209438	down	no
75155	0	chr17	-	48393218	48397926	ENSMUST00000163066	3	2477	MSTRG.12079	Nfya	1.69442	1.83297	0.165024	0.259781	0.245062	0.071957	6.40155	2.67842	0.00793119	0.209438	up	no
36283	0	chr11	+	116534160	116535367	ENSMUST00000148185	3	601	MSTRG.5628	Sphk1	0.188714	0.012453	0.310188	0	0	0	1704.52	10.7351	0.00799973	0.210836	up	no
157743	0	chr8	-	108918264	108921874	ENSMUST00000175846	2	535	ENSMUSG00000093697	Gm20686	0.218817	0.146027	0.112399	0.386376	0.486644	0.400294	0.374804	-1.41579	0.00802079	0.211064	down	no
91117	0	chr2	+	59630063	59649455	ENSMUST00000128030	2	2887	MSTRG.14759	Tanc1	0.039771	0.031405	0	0.410841	0.263254	0.094249	0.0926356	-3.43229	0.00802909	0.21119	down	no
108842	0	chr4	-	17656675	17657963	ENSMUST00000132219	2	692	ENSMUSG00000085478	Gm11851	0	0	0	0.087289	0.025701	0.091402	0.00146777	-9.41216	0.00803326	0.211253	down	no
66236	0	chr16	-	35857265	35871544	ENSMUST00000142946	5	4188	MSTRG.10781	Parp14	2.00748	2.6372	2.15349	3.4191	3.26484	4.54627	0.605345	-0.72417	0.0080525	0.211667	down	no
277	0	X	+	7790006	7794991	ENSMUST00000147232	4	924	MSTRG.26	Gripap1	0.056031	0.005386	0.064353	0.493307	0.509276	0.080843	0.116085	-3.10674	0.00811538	0.212948	down	no
104854	0	chr3	+	96560054	96561382	ENSMUST00000128221	2	1210	MSTRG.16904	Txnip	0.650292	0.909296	0.83387	0.424458	0.2755	0.535328	1.93757	0.954251	0.00812045	0.21299	up	no
76297	0	chr17	+	71648762	71662059	ENSMUST00000234424	7	5012	MSTRG.12282	Wdr43	0.231324	0.547854	0.112906	0.032055	0.109646	0.021126	5.47872	2.45384	0.00813019	0.213151	up	no
82498	0	chr19	-	5603016	5609789	ENSMUST00000236964	11	1967	MSTRG.13295	Kat5	1.71921	2.92478	2.843	1.58344	0.987074	1.29953	1.9346	0.952037	0.00819458	0.214372	up	no
165182	0	chr9	-	88521052	88523562	ENSMUST00000239344	3	2109	MSTRG.26657	Snhg5	0.368745	0.80035	0.639705	0.251687	0.336563	0.172765	2.37683	1.24904	0.00827461	0.215763	up	no
166002	0	chr9	+	102869066	102881754	ENSMUST00000175788	4	643	MSTRG.26794	Ryk	0.110794	0.140972	0.133017	0.381341	0.371528	0.246469	0.385038	-1.37693	0.00827956	0.215845	down	no
164123	0	chr9	+	70019048	70023392	ENSMUST00000148889	2	1424	MSTRG.26500	Gtf2a2	0.369072	0.068796	0.20174	0.57273	1.4236	0.871829	0.223003	-2.16487	0.0083003	0.216246	down	no
84329	0	chr19	-	17673452	17837617	ENSMUST00000235505	7	3334	ENSMUSG00000024713	Pcsk5	0.177816	0.205236	0.167262	0.101959	0.094183	0.135288	1.66042	0.731551	0.00835721	0.217071	up	no
15061	0	chr1	-	138172744	138175306	ENSMUST00000186628	2	2482	MSTRG.2040	Ptprc	0.797029	0.0187	0.013262	0.019502	0.008507	0.014386	19.554	4.28939	0.00836826	0.217218	up	no
98597	0	chr2	+	164834073	164836511	ENSMUST00000128596	6	808	MSTRG.15841	Ctsa	1.13422	1.80503	2.98296	5.75161	5.34642	4.46057	0.380639	-1.39351	0.00838397	0.217541	down	no
41323	0	chr12	-	87471791	87472274	ENSMUST00000223119	1	484	MSTRG.6619	Snw1	0.711412	0.78138	1.09725	0.47248	0.308476	0.451654	2.10127	1.07126	0.0083862	0.217543	up	no
133106	0	chr6	-	87843919	87851106	ENSMUST00000141961	4	994	MSTRG.21701	Cnbp	0.468064	0.667179	0.482313	0.269626	0.303825	0.347569	1.75627	0.812511	0.00841004	0.217911	up	no
124250	0	chr5	-	115298422	115300831	ENSMUST00000202980	1	2410	MSTRG.20204	Dynll1	4.37827	3.85416	3.60951	6.01205	5.27149	5.71035	0.696835	-0.521112	0.00848428	0.21919	down	no
132389	0	chr6	-	83051486	83053920	ENSMUST00000144058	6	1191	MSTRG.21593	Htra2	1.33486	0.504533	0.483375	0.179176	0.217577	0.35379	3.09478	1.62984	0.00849156	0.219331	up	no
60830	0	chr15	+	79889532	79893120	ENSMUST00000230175	1	3589	MSTRG.9981	AC113595	0.370834	0.453835	0.378875	0.278208	0.296313	0.303487	1.37077	0.454983	0.00850998	0.219713	up	no
55478	0	chr14	-	61635227	61682373	ENSMUST00000182286	3	725	MSTRG.9075	Dleu2	0.655435	0.493475	0.642607	0.114105	0.256865	0.352639	2.47581	1.3079	0.00852545	0.219924	up	no
55854	0	chr14	-	67755619	67764959	ENSMUST00000226033	6	1846	MSTRG.9139	Dock5	0.02386	0.012653	0.010224	0.064136	0.065949	0.058028	0.248452	-2.00896	0.00858191	0.220718	down	no
28571	0	chr11	+	48800374	48803138	ENSMUST00000136703	3	1237	MSTRG.4359	Rack1	2.06169	1.67467	0.0848	0.101846	0.19318	0.209835	7.56873	2.92005	0.00860457	0.221207	up	no
105616	0	chr3	-	105953827	105956041	ENSMUST00000143022	2	501	MSTRG.17059	Atp5pb	2.84287	5.57738	3.07602	8.83194	7.48138	7.43799	0.484027	-1.04684	0.00863599	0.221778	down	no
152896	0	chr8	+	25721981	25725346	ENSMUST00000209375	3	1970	MSTRG.24557	Plpp5	0.04989	0.024115	0.038898	0.005005	0.003363	0	13.4922	3.75406	0.00864223	0.221844	up	no
19451	0	chr10	+	20266627	20267685	ENSMUST00000216474	2	788	MSTRG.2824	Map7	0.010627	0.006441	0.025465	0.07705	0.152578	0.100986	0.128649	-2.95849	0.00866698	0.222337	down	no
99616	0	chr2	+	180070592	180080607	ENSMUST00000142608	5	2339	MSTRG.16053	Mtg2	0.337383	0.405127	0.446527	0.571633	0.818559	0.743504	0.557266	-0.843561	0.00869661	0.223049	down	no
90199	0	chr2	+	35224533	35226685	ENSMUST00000124489	2	1091	ENSMUSG00000084768	Gm13605	0	0	0	0.099411	0.043021	0.015877	0.00189503	-9.04357	0.0087278	0.223723	down	no
156775	0	chr8	+	94652377	94656533	ENSMUST00000211941	1	4157	MSTRG.25233	Rspry1	0.67421	0.835336	0.664204	1.04954	0.980363	1.0791	0.699178	-0.516267	0.00885829	0.226233	down	no
126296	0	chr5	+	135632716	135635856	ENSMUST00000144633	2	956	MSTRG.20512	Rhbdd2	0.192448	0.065522	0.036664	0.263837	1.17721	0.371928	0.162514	-2.62136	0.00886681	0.226258	down	no
152647	0	chr8	+	22805766	22809537	ENSMUST00000186344	2	1824	MSTRG.24519	1700041G16Rik	0.266211	0.183448	0.09013	0	0.030273	0	17.8307	4.15629	0.00892779	0.227261	up	no
156774	0	chr8	+	94628602	94632182	ENSMUST00000154035	3	747	MSTRG.25233	Rspry1	0.99166	1.07297	0.849773	1.89186	1.55085	1.46394	0.593971	-0.751535	0.008944	0.227554	down	no
86209	0	chr19	-	46950368	46962403	ENSMUST00000237658	2	730	MSTRG.13871	Nt5c2	0.086488	0.188178	0.153378	0.048257	0.024168	0.007462	5.35812	2.42173	0.00896604	0.228018	up	no
103259	0	chr3	+	88297153	88321767	ENSMUST00000167718	12	2316	MSTRG.16671	Cct3	2.81915	5.61705	3.06478	2.3212	1.16261	1.09421	2.51222	1.32896	0.00897294	0.228103	up	no
82415	0	chr19	+	5462549	5464802	ENSMUST00000237258	5	1225	MSTRG.13285	Fibp	0.160056	0.400785	0.174262	0.08315	0.091419	0.080425	2.88282	1.52748	0.00897317	0.228103	up	no
155403	0	chr8	-	75024097	75037433	ENSMUST00000212231	2	3751	MSTRG.24968	Gm45822	1.14906	1.30116	1.05631	1.48733	1.85352	1.80045	0.68203	-0.552093	0.00899981	0.228636	down	no
104482	0	chr3	-	95129719	95130684	ENSMUST00000174508	2	686	MSTRG.16825	Scnm1	1.00419	0.784274	0.662291	0.520871	0.373955	0.260741	2.12082	1.08462	0.00903219	0.229265	up	no
162595	0	chr9	+	51280295	51284210	ENSMUST00000050829	1	3916	MSTRG.26265	2010007H06Rik	0.159422	0.282085	0.090854	1.40019	0.451201	0.389608	0.237555	-2.07366	0.00906896	0.229859	down	no
132571	0	chr6	-	83551557	83552056	ENSMUST00000205829	1	500	MSTRG.21611	Stambp	0.050068	0.041461	0.092689	0.177303	0.216746	0.647292	0.176905	-2.49896	0.00907137	0.229872	down	no
135974	0	chr6	-	128842558	128843171	ENSMUST00000203263	2	519	ENSMUSG00000107946	Gm44066	0	0.037242	0	0.674567	0.072614	0.141843	0.0418909	-4.57722	0.00910106	0.230478	down	no
11929	0	chr1	-	75496337	75503680	ENSMUST00000127507	6	2404	MSTRG.1505	Obsl1	0.402918	0.219627	0.198744	0.143358	0.092954	0.120222	2.30354	1.20385	0.00916083	0.23157	up	no
145642	0	chr7	+	89980755	89982820	ENSMUST00000208028	1	2066	MSTRG.23465	E230029C05Rik	0.189163	0.189367	0.164777	0.093817	0.124392	0.085447	1.78922	0.83933	0.00918935	0.232178	up	no
44394	0	chr13	-	14610125	14613165	ENSMUST00000223530	1	3041	MSTRG.7198	Mrpl32	2.13926	2.05322	2.11298	1.78889	1.4699	1.59022	1.30036	0.378913	0.00924048	0.232932	up	no
71211	0	chr17	-	26536375	26538227	ENSMUST00000237899	3	746	MSTRG.11535	Gm50275	0.253177	0.134076	0.139326	0.041564	0.05866	0.018118	4.44964	2.15369	0.00928315	0.233691	up	no
103903	0	chr3	+	90086371	90087572	ENSMUST00000149115	2	327	MSTRG.16746	Tpm3	0.78068	0.753147	0.608419	1.27537	1.28432	1.78961	0.492549	-1.02166	0.0092971	0.233968	down	no
102249	0	chr3	+	63963635	63965450	ENSMUST00000192898	1	1816	MSTRG.16476	Gm26850	0.000284	0.045045	0.077005	0	0	0	407.78	8.67165	0.0093498	0.234754	up	no
127458	0	chr5	-	144212188	144223615	ENSMUST00000156129	7	1751	MSTRG.20730	Tecpr1	0.176877	0.420971	0.249441	0.092211	0.138265	0.122717	2.39894	1.2624	0.00935333	0.234794	up	no
24330	0	chr10	-	94567828	94612084	ENSMUST00000146744	3	2912	MSTRG.3625	Tmcc3os	0.259054	0.302308	0.190925	0.467429	0.379864	0.505202	0.556222	-0.846268	0.00940655	0.235737	down	no
50343	0	chr13	-	115034064	115101964	ENSMUST00000224493	3	1937	MSTRG.8246	Itga1	0.322888	0.24341	0.282272	0.547232	0.533808	0.438946	0.558275	-0.840952	0.00945489	0.236457	down	no
117555	0	chr5	+	3566836	3571565	ENSMUST00000200354	1	4730	MSTRG.19091	Fam133b	0.216237	0.136477	0.217922	0.493195	0.294837	0.562658	0.422477	-1.24305	0.0094687	0.236753	down	no
132409	0	chr6	+	83056848	83057394	ENSMUST00000203123	1	547	MSTRG.21594	Aup1	4.76504	3.8476	4.44589	3.26363	2.8818	3.14232	1.406	0.491592	0.00947625	0.236843	up	no
43754	0	chr13	+	3478267	3494398	ENSMUST00000221008	4	2568	ENSMUSG00000097709	2810429I04Rik	0.01357	0.03121	0.030381	0.061543	0.071552	0.132445	0.28305	-1.82087	0.00948336	0.236972	down	no
122113	0	chr5	+	88720977	88750215	ENSMUST00000125171	4	1097	MSTRG.19849	Mob1b	0.190631	0.213873	0.096417	0.054753	0.035716	0.063332	3.25694	1.70352	0.00949834	0.237297	up	no
100494	0	chr3	+	19957219	19969337	ENSMUST00000131454	4	1967	MSTRG.16172	Cp	1.26489	1.16541	1.31956	0.845508	0.807387	1.02246	1.40163	0.487101	0.00951092	0.237414	up	no
147800	0	chr7	+	110030066	110034808	ENSMUST00000208408	1	4743	MSTRG.23782	Ipo7	1.06255	0.983299	0.982836	1.27952	1.42743	1.50396	0.719248	-0.475439	0.00957151	0.238531	down	no
122427	0	chr5	+	93206533	93207449	ENSMUST00000201993	1	917	MSTRG.19896	2010109A12Rik	0.65846	0.781785	0.866815	0.395673	0.511532	0.492159	1.64865	0.721284	0.00959248	0.238807	up	no
60007	0	chr15	+	76332288	76333373	ENSMUST00000230818	3	917	MSTRG.9862	Gpaa1	1.79228	1.17242	1.33614	0.97775	0.542257	0.554832	2.07286	1.05162	0.00962493	0.239443	up	no
42545	0	chr12	+	109646130	109661716	ENSMUST00000181253	11	2375	MSTRG.6810	Rian	0	0.287426	0.437619	0	0	0	2416.82	11.2389	0.00965848	0.240081	up	no
118476	0	chr5	+	23806838	23810194	ENSMUST00000132260	3	695	MSTRG.19264	Rint1	0.286339	0.559493	0.310339	0.68906	1.9284	1.01878	0.317958	-1.65309	0.00968115	0.240374	down	no
163260	0	chr9	-	58912299	59036427	ENSMUST00000217545	15	3639	ENSMUSG00000032340	Neo1	0.059322	0.068492	0.015372	0.167951	0.159907	0.13432	0.309807	-1.69056	0.00972296	0.241059	down	no
126593	0	chr5	-	137329768	137333597	ENSMUST00000149847	4	1815	MSTRG.20557	Slc12a9	0.404273	0.589831	0.40336	0.671574	0.933943	1.04179	0.527882	-0.921714	0.00977099	0.241841	down	no
70610	0	chr17	+	24720262	24721332	ENSMUST00000129984	2	990	MSTRG.11462	Rps2	31.692	18.2383	19.9711	6.18775	14.0765	4.65173	2.80549	1.48825	0.00977836	0.241934	up	no
52394	0	chr14	-	31200944	31206826	ENSMUST00000164617	2	3842	MSTRG.8576	Nisch	2.69965	3.17641	2.37199	3.65848	4.03405	3.94569	0.708703	-0.496747	0.00983202	0.242963	down	no
86143	0	chr19	+	46573365	46596898	ENSMUST00000237310	10	5254	MSTRG.13862	Sfxn2	0.879492	0.790034	0.840787	1.21801	1.1471	1.13625	0.716954	-0.480048	0.0098547	0.243274	down	no
70511	0	chr17	+	24528267	24528744	ENSMUST00000176215	1	478	MSTRG.11450	Rab26os	0.902505	1.17877	1.24127	0.539482	0.588702	0.217253	2.46949	1.30421	0.0100167	0.245964	up	no
87916	0	chr2	-	19634034	19636986	ENSMUST00000147324	6	690	ENSMUSG00000086621	Gm13348	0	0	0	0.066742	0.039813	0.043931	0.00199354	-8.97045	0.0100238	0.246038	down	no
128024	0	chr5	+	150495875	150497753	ENSMUST00000201628	1	1879	MSTRG.20806	Fry	0.043378	0.052474	0.069987	0.011206	0.017896	0.000443	5.6131	2.4888	0.0100977	0.247145	up	no
168275	0	chr9	+	121710365	121713388	ENSMUST00000214535	2	1175	MSTRG.27131	Ss18l2	0.566326	0.626852	0.731201	0.417077	0.173761	0.14256	2.62392	1.39172	0.0101176	0.247432	up	no
144053	0	chr7	-	64370153	64374095	ENSMUST00000206329	3	3162	MSTRG.23230	Fan1	0.113466	0.098345	0.106375	0.181018	0.262432	0.17932	0.510921	-0.968829	0.0101228	0.247502	down	no
148533	0	chr7	+	120891855	120904994	ENSMUST00000128813	4	2216	MSTRG.23892	Eef2k	0.060569	0.012835	0.217665	0.006048	0.012514	0.010185	10.1252	3.33988	0.0101494	0.247908	up	no
78419	0	chr18	+	31882142	31886370	ENSMUST00000234137	2	3683	MSTRG.12653	Wdr33	0.990348	1.23908	1.10053	1.64346	1.70548	1.47775	0.689906	-0.535528	0.0101722	0.248161	down	no
16923	0	chr1	-	171320601	171326177	ENSMUST00000192658	1	5577	MSTRG.2383	Gm20045	1.02636	1.30852	1.00722	1.64664	1.76591	1.50861	0.679128	-0.558244	0.010193	0.248518	down	no
155871	0	chr8	+	84066836	84090110	ENSMUST00000210660	9	3561	MSTRG.25074	Rfx1	0	0	0	0	0.021555	1.13473	0.000259451	-11.9123	0.0102015	0.248626	down	no
103470	0	chr3	-	88782943	88832547	ENSMUST00000184014	3	2135	MSTRG.16706	1500004A13Rik	0.43137	0.88241	0.764074	1.43256	1.46478	1.32448	0.49217	-1.02277	0.0102605	0.249524	down	no
140467	0	chr7	-	28041717	28050101	ENSMUST00000135482	11	1928	MSTRG.22803	Psmc4	0.196942	0.457103	0.433736	0.177771	0.10682	0.16304	2.43008	1.28101	0.0102838	0.249873	up	no
165309	0	chr9	+	90054521	90055338	ENSMUST00000186126	1	818	MSTRG.26684	Ctsh	1.26516	1.22805	1.12152	1.87555	1.92179	3.09195	0.524688	-0.930467	0.010298	0.250017	down	no
58610	0	chr15	+	39125438	39128826	ENSMUST00000228436	1	3389	MSTRG.9635	Dcaf13	0.404118	0.262634	0.38085	0.884049	0.659205	0.588616	0.491401	-1.02503	0.0103148	0.250222	down	no
102158	0	chr3	+	60529549	60621422	ENSMUST00000192394	5	6689	MSTRG.16467	Mbnl1	0.975494	0.589581	1.17351	2.251	1.77771	1.94886	0.458143	-1.12613	0.0103316	0.250529	down	no
135778	0	chr6	+	126974420	126975967	ENSMUST00000201520	2	992	MSTRG.22135	D6Wsu163e	0.115898	0.224432	0.235798	0.50263	0.441503	0.391179	0.431456	-1.21272	0.0103486	0.250699	down	no
81525	0	chr18	-	84948040	84951524	ENSMUST00000235591	3	838	MSTRG.13156	Timm21	0.317437	0.237044	0.281828	0.109011	0.002183	0.088916	4.17925	2.06324	0.010349	0.250699	up	no
119587	0	chr5	-	33919125	33936413	ENSMUST00000132942	3	2089	MSTRG.19425	Nelfa	0.029345	0.010126	0.023455	0.09827	0.041737	0.255214	0.159217	-2.65093	0.0103521	0.250724	down	no
11137	0	chr1	-	64679871	64690659	ENSMUST00000150749	2	711	MSTRG.1397	2810408I11Rik	3.71866	3.12055	3.00498	1.72464	2.13929	0.930989	2.05305	1.03777	0.0103627	0.250838	up	no
112137	0	chr4	+	103119390	103143056	ENSMUST00000151588	6	2803	MSTRG.18179	Mier1	0.558299	0.307327	0.340155	0.704972	1.01376	0.861925	0.467239	-1.09777	0.0103787	0.251116	down	no
54619	0	chr14	-	54644727	54649531	ENSMUST00000124271	6	2078	MSTRG.8962	Acin1	0.096398	0.190834	0.057401	0.232792	0.411331	0.388473	0.333754	-1.58314	0.0104005	0.25134	down	no
14473	0	chr1	-	132356316	132367887	ENSMUST00000138717	3	4005	MSTRG.1948	Tmcc2	5.24336	1.83958	11.2404	1.48119	1.98549	1.50155	3.6881	1.88288	0.0104059	0.251408	up	no
64128	0	chr16	-	13665910	13667982	ENSMUST00000229251	2	521	MSTRG.10449	Parn	0.394417	0.184131	0.280624	0.633933	0.683614	0.82291	0.401397	-1.3169	0.0104075	0.251408	down	no
5143	0	X	+	151908845	151911299	ENSMUST00000139909	3	1731	MSTRG.721	Huwe1	2.61386	2.69879	2.43517	2.10612	2.1993	1.89166	1.25023	0.322198	0.0104743	0.252664	up	no
134836	0	chr6	-	118702217	118707147	ENSMUST00000189930	1	4931	MSTRG.21996	Cacna1c	0.033471	0.074291	0.056839	0.085889	0.186867	0.199853	0.348282	-1.52167	0.0105124	0.253333	down	no
76209	0	chr17	+	71182560	71237385	ENSMUST00000142842	8	5424	MSTRG.12273	Lpin2	0.156406	0.165042	0.062644	0.66761	0.413032	0.218415	0.29567	-1.75794	0.0105528	0.254002	down	no
105568	0	chr3	+	105502907	105504846	ENSMUST00000200070	1	1940	MSTRG.17046	Gm43847	0.13718	0.116492	0.059521	0.256534	0.501804	0.212055	0.322749	-1.63152	0.0105597	0.254111	down	no
126450	0	chr5	+	136274996	136432626	ENSMUST00000148082	5	15914	MSTRG.20541	Gm16599	0.701066	1.01687	0.019304	0.019282	0.018464	0.115173	11.3606	3.50596	0.0105616	0.254111	up	no
161681	0	chr9	-	43745004	43746000	ENSMUST00000213726	1	997	ENSMUSG00000111334	Gm30015	0.025994	0.07756	0.034577	0.102715	0.21916	0.204667	0.262336	-1.93051	0.0106146	0.255008	down	no
56886	0	chr14	+	101884119	101888200	ENSMUST00000159797	3	1842	ENSMUSG00000033060	Lmo7	0.005541	0.036348	0.021424	0	0	0	211.043	7.7214	0.0106346	0.255351	up	no
67831	0	chr16	-	85798231	85799668	ENSMUST00000138474	3	767	MSTRG.11055	Adamts1	0.138036	0.69434	0.074547	0.055752	0.026437	0.031451	7.98067	2.99651	0.0107191	0.256761	up	no
53308	0	chr14	+	45563834	45598512	ENSMUST00000226558	3	3856	MSTRG.8710	Gm15601	0.007179	0.017882	0.005366	0	0	0	101.423	6.66425	0.0107461	0.257184	up	no
126453	0	chr5	-	136362295	136567490	ENSMUST00000176501	7	1854	MSTRG.20540	Cux1	0.522685	0.799768	0.612098	1.072	0.98396	1.15384	0.602703	-0.730481	0.0107698	0.257373	down	no
153134	0	chr8	+	31111830	31122728	ENSMUST00000162640	2	4641	MSTRG.24595	Rnf122	0.021623	0.091044	0.170367	0.912609	0.617891	0.188689	0.164632	-2.60268	0.0107859	0.257451	down	no
145633	0	chr7	-	89964594	89972323	ENSMUST00000208196	6	728	MSTRG.23464	Eed	1.88748	0.661148	3.12978	0.282359	0.558978	0.038806	6.45169	2.68968	0.0107977	0.25763	up	no
167035	0	chr9	+	108496347	108498569	ENSMUST00000195763	5	756	MSTRG.26946	Usp19	0.283821	0.369939	0.254718	0.065147	0.146146	0.167894	2.39586	1.26054	0.0108776	0.259126	up	no
87970	0	chr2	-	20850380	20854643	ENSMUST00000143491	3	724	MSTRG.14308	Arhgap21	1.0465	1.02071	0	0	0	0	6890.68	12.7504	0.0108899	0.259368	up	no
167070	0	chr9	+	108514326	108515941	ENSMUST00000137655	5	702	MSTRG.26947	Qars	0.387651	0.363674	0.493487	0.196595	0.23765	0.171953	2.05347	1.03807	0.0109467	0.260361	up	no
47995	0	chr13	-	67005792	67007593	ENSMUST00000224762	2	1535	MSTRG.7804	4933433G19Rik	0.678061	0.330833	0	0	0	0	3362.98	11.7155	0.0110163	0.261603	up	no
163939	0	chr9	-	66526661	66531971	ENSMUST00000154476	3	2194	MSTRG.26486	Usp3	0.034531	0.040367	0.038319	0.008653	0.011623	0.008157	3.98189	1.99345	0.0110656	0.262514	up	no
16898	0	chr1	-	171280109	171281186	ENSMUST00000151442	3	823	MSTRG.2385	Ppox	0.022828	0.076124	0.489535	0.012383	0.0017	0.012549	22.097	4.46578	0.0110831	0.262775	up	no
165519	0	chr9	-	95942931	95955399	ENSMUST00000188854	3	2168	MSTRG.26715	Gm16794	0.378704	0	0.278938	0	0	0	2192.14	11.0981	0.0112297	0.26526	up	no
45696	0	chr13	-	36006725	36189723	ENSMUST00000223888	2	2313	MSTRG.7449	Gm48765	0.153031	0.16987	0.122762	0.244574	0.288376	0.257567	0.563761	-0.826843	0.0112831	0.266147	down	no
113568	0	chr4	+	119539692	119609989	ENSMUST00000161196	5	8196	MSTRG.18393	Foxj3	0.482968	0.186158	0.304071	0.179355	0.100168	0.1044	2.53488	1.34191	0.0114146	0.268572	up	no
146720	0	chr7	+	102223071	102227111	ENSMUST00000124619	3	1033	MSTRG.23694	Pgap2	0.200763	0.431074	0.174828	0.570862	0.619745	0.747021	0.416316	-1.26425	0.0114465	0.269271	down	no
42538	0	chr12	+	109644935	109655934	ENSMUST00000238341	9	1876	MSTRG.6810	Rian	0.030654	0.000653	0.126448	0.003488	0	0	45.2279	5.49914	0.0115258	0.27045	up	no
87919	0	chr2	-	19676711	19686157	ENSMUST00000135767	2	3634	ENSMUSG00000087246	Gm13346	0.009623	0.007848	0.010057	0	0	0	91.76	6.51979	0.0115399	0.270622	up	no
54017	0	chr14	-	51911102	51913475	ENSMUST00000228173	2	598	MSTRG.8794	Ndrg2	0.028779	0	0	0.097625	0.093763	0.152196	0.0837612	-3.57757	0.011576	0.271102	down	no
65249	0	chr16	-	20710091	20711976	ENSMUST00000131833	3	736	MSTRG.10595	Clcn2	0.341672	0.275501	0.315667	0.039697	0.134048	0.148032	2.89903	1.53557	0.0116058	0.271429	up	no
33005	0	chr11	+	87578456	87588717	ENSMUST00000123081	5	4160	MSTRG.5079	Septin4	0.154791	0.183226	0	0	0	0	1126.72	10.1379	0.011613	0.271545	up	no
122215	0	chr5	+	90891243	90893113	ENSMUST00000201245	1	1871	ENSMUSG00000029380	Cxcl1	0.218343	0.7072	0.119978	0.089574	0.083226	0.084443	4.06433	2.02302	0.0116832	0.272867	up	no
133768	0	chr6	-	97395789	97396736	ENSMUST00000126899	2	800	MSTRG.21801	Frmd4b	0.116783	0.076756	0.053189	0.17645	0.26613	0.428297	0.28331	-1.81955	0.0117829	0.274238	down	no
165604	0	chr9	-	96571888	96581282	ENSMUST00000190537	4	1109	MSTRG.26727	Rasa2	0.014948	0.004725	0.052624	0.247489	0.16671	0.083152	0.145364	-2.78226	0.0118085	0.274668	down	no
148575	0	chr7	-	121314810	121393101	ENSMUST00000206060	3	646	MSTRG.23901	Gm36736	0	0.035858	0	0.098089	0.201615	0.155425	0.0787865	-3.66591	0.0118196	0.274668	down	no
21645	0	chr10	+	67096125	67199632	ENSMUST00000174062	3	10656	MSTRG.3198	Jmjd1c	0.241205	0.25721	0.21053	0.151627	0.197982	0.15126	1.41543	0.50124	0.0118663	0.275277	up	no
21979	0	chr10	+	75037058	75048788	ENSMUST00000136944	6	952	MSTRG.3239	Rab36	0.001676	0	0	0.032076	0.078071	0.031368	0.0118433	-6.39979	0.0118984	0.275542	down	no
37571	0	chr12	+	8912924	8917479	ENSMUST00000219499	2	2425	ENSMUSG00000112891	Gm47391	0.131785	0.132878	0.140179	0.196002	0.276377	0.274569	0.541995	-0.883649	0.011909	0.275685	down	no
121618	0	chr5	+	76140271	76152768	ENSMUST00000138699	4	3473	MSTRG.19785	Srd5a3	0.767293	0.13494	0.048458	0.019545	0.026559	0.078363	7.6381	2.93321	0.0119091	0.275685	up	no
52453	0	chr14	-	31493404	31495040	ENSMUST00000227852	2	700	MSTRG.8584	Mettl6	0.157477	0.052062	0.12054	0	0.015577	0	21.1902	4.40532	0.0119694	0.276602	up	no
165853	0	chr9	-	100530616	100531071	ENSMUST00000189857	1	456	MSTRG.26771	Gm28586	0.791936	0.338798	0.534021	1.29367	1.20064	1.37411	0.430346	-1.21643	0.0120025	0.277035	down	no
75216	0	chr17	-	49456022	49564343	ENSMUST00000224954	24	8962	MSTRG.12086	Daam2	0.881279	0.862164	0.722974	1.07775	1.09529	1.15605	0.740867	-0.432713	0.0120042	0.277035	down	no
58193	0	chr15	-	31501886	31504554	ENSMUST00000226207	1	2669	MSTRG.9551	Marchf6	1.62511	1.58284	1.39222	2.19218	2.31566	1.97462	0.709633	-0.494856	0.0120801	0.278307	down	no
126280	0	chr5	-	135434439	135545120	ENSMUST00000200898	13	3253	MSTRG.20510	Hip1	0.282708	0.317003	0.347642	1.17161	0.484895	0.64228	0.41211	-1.2789	0.0121037	0.278779	down	no
124671	0	chr5	-	120680203	120695403	ENSMUST00000145174	8	2961	MSTRG.20270	Dtx1	0.195899	0.281668	0.300134	0.539861	0.403809	0.848059	0.434051	-1.20406	0.0121271	0.279069	down	no
135509	0	chr6	+	124931405	124932776	ENSMUST00000204815	2	860	MSTRG.22107	Mlf2	0.095205	0.132925	0.177081	0.306781	0.309253	0.332941	0.426999	-1.2277	0.0121552	0.279502	down	no
1078	0	X	+	36011427	36016907	ENSMUST00000140175	4	687	MSTRG.138	Dock11	1.45601	0.797221	0.823666	0.586814	0.492464	0.422922	2.04826	1.0344	0.0122458	0.280889	up	no
100966	0	chr3	-	33139970	33143183	ENSMUST00000194627	1	3214	ENSMUSG00000027674	Pex5l	0.044055	0.168201	0.089753	0.025304	0.022978	0.040176	3.41415	1.77153	0.0123351	0.282506	up	no
140584	0	chr7	-	28569299	28598105	ENSMUST00000150454	2	639	MSTRG.22822	Pak4	0.214645	0.202106	0.200865	0.44049	0.392329	0.462655	0.476749	-1.0687	0.0123676	0.282962	down	no
25727	0	chr10	+	127277281	127282094	ENSMUST00000218556	5	1393	MSTRG.3834	Dctn2	0.771102	0.640599	0.637837	0.348243	0.337132	0.530469	1.68569	0.753341	0.0124364	0.284125	up	no
119990	0	chr5	+	37283899	37286662	ENSMUST00000200834	2	595	ENSMUSG00000029121	Crmp1	0	0.033258	0	0.069199	0.13448	0.144287	0.0955783	-3.38717	0.0124428	0.284162	down	no
39628	0	chr12	+	65019958	65022573	ENSMUST00000222473	2	1577	MSTRG.6285	Togaram1	0.276439	0.294618	0.242661	0.140854	0.178234	0.082155	2.02799	1.02005	0.0125128	0.285654	up	no
119988	0	chr5	+	37280438	37282705	ENSMUST00000201453	1	2268	ENSMUSG00000029121	Crmp1	0	0.016843	0.00992	0.038801	0.051563	0.094856	0.144493	-2.79093	0.0125251	0.285842	down	no
64735	0	chr16	-	18244969	18248732	ENSMUST00000123073	3	712	MSTRG.10530	Ranbp1	0.065335	0.050762	0.037198	0.166502	0.183217	0.173807	0.292813	-1.77195	0.0125851	0.286653	down	no
62315	0	chr15	+	97965777	97967096	ENSMUST00000231079	2	694	MSTRG.10194	Tmem106c	0.212893	0.299089	0.258665	0.824334	0.520469	0.456273	0.427881	-1.22472	0.0126347	0.287412	down	no
42000	0	chr12	-	102835633	102878471	ENSMUST00000221376	3	3509	MSTRG.6731	Btbd7	0.02019	0.014217	0.011581	0.002155	0	0.002116	10.7675	3.42861	0.0126352	0.287412	up	no
74694	0	chr17	-	46018606	46024881	ENSMUST00000133605	4	874	MSTRG.12006	Vegfa	0.253695	0.218582	0.474301	0.142775	0.06666	0.116362	2.90542	1.53875	0.0126925	0.288172	up	no
39365	0	chr12	+	55844192	55866077	ENSMUST00000219575	5	688	MSTRG.6252	Brms1l	0.253822	0.327763	0.277928	0.506673	0.525707	0.701122	0.495825	-1.0121	0.0127166	0.288393	down	no
117784	0	chr5	+	8059342	8069379	ENSMUST00000003245	6	2293	MSTRG.19138	Sri	0.233944	0.456134	0.138915	0.157563	3.85398	2.17331	0.134036	-2.89931	0.0128202	0.289815	down	no
25560	0	chr10	-	123161447	123196995	ENSMUST00000219010	6	2909	MSTRG.3811	Usp15	5.80735	0.452474	2.93817	0.226816	0.340931	0.970347	5.98013	2.58018	0.0128578	0.290462	up	no
70981	0	chr17	-	25830636	25832941	ENSMUST00000235484	5	1520	MSTRG.11501	Stub1	0.939048	1.63815	2.8978	0.614563	0.424974	0.923968	2.78838	1.47943	0.0128925	0.290903	up	no
11118	0	chr1	+	64532804	64559030	ENSMUST00000188855	3	751	MSTRG.1393	Creb1	0.865401	0.000724	0.001008	0	0	0.001089	796.265	9.63711	0.0129653	0.29189	up	no
21594	0	chr10	-	63331390	63337096	ENSMUST00000131371	3	867	MSTRG.3191	Sirt1	0.252505	0.278717	0.096994	0.0543	0.018247	0.080708	4.09916	2.03533	0.0129961	0.292474	up	no
51240	0	chr14	+	16271089	16271864	ENSMUST00000224044	1	776	MSTRG.8401	5430414B19Rik	0.177492	0.083517	0.047109	0.009712	0.017929	0.005248	9.36842	3.22781	0.0131171	0.294273	up	no
140976	0	chr7	+	30309771	30312674	ENSMUST00000137870	3	783	MSTRG.22901	Alkbh6	0.129878	0.234063	0.272916	0.075391	0.028077	0.085404	3.3719	1.75356	0.0131456	0.294683	up	no
52143	0	chr14	-	30039939	30082758	ENSMUST00000225717	17	4918	MSTRG.8550	Cacna1d	0.03792	0.025793	0.078254	0.117852	0.120628	0.202	0.322301	-1.63352	0.0131861	0.295357	down	no
157504	0	chr8	+	105886969	105888308	ENSMUST00000139154	6	901	MSTRG.25355	Edc4	0.109314	0.207219	0.189179	0.291858	0.441955	0.531631	0.399632	-1.32326	0.0131995	0.295554	down	no
71665	0	chr17	-	28424723	28426430	ENSMUST00000233201	1	1708	MSTRG.11591	Gm49838	1.24825	1.46559	0.936092	1.52951	3.59906	3.83176	0.407344	-1.29568	0.0132615	0.296509	down	no
102774	0	chr3	-	81921268	81924463	ENSMUST00000069880	1	3196	ENSMUSG00000056023	Gm9989	0.130725	0.175967	0.124201	0.358448	0.199769	0.330844	0.484661	-1.04495	0.0132773	0.296807	down	no
25427	0	chr10	+	121365108	121374342	ENSMUST00000219847	2	3450	MSTRG.3788	Gns	2.03995	2.53323	2.77428	3.98354	4.52848	3.48156	0.612616	-0.706945	0.0133092	0.297277	down	no
164020	0	chr9	-	67228043	67231407	ENSMUST00000216799	1	3365	ENSMUSG00000052698	Tln2	0	0.003121	0	0.074125	0.006833	0.023554	0.0298626	-5.06552	0.013359	0.298156	down	no
11640	0	chr1	-	74582232	74587980	ENSMUST00000130112	2	3883	MSTRG.1478	Zfp142	0.110528	0.100647	0.041923	1.80456	0.197338	0.099697	0.120432	-3.05372	0.0133599	0.298156	down	no
145306	0	chr7	-	83946529	84086502	ENSMUST00000150495	24	4287	MSTRG.23426	Cemip	0.724729	0.367116	0.766411	0.165779	0.373671	0.140362	2.73349	1.45074	0.0134052	0.298889	up	no
60871	0	chr15	-	80077794	80082846	ENSMUST00000188025	8	2044	MSTRG.9984	Rpl3	129.51	90.6298	140.931	80.3255	77.4535	66.613	1.60911	0.686264	0.0134728	0.299976	up	no
168126	0	chr9	+	120127802	120129157	ENSMUST00000216813	2	730	MSTRG.27111	Rpsa	6.78372	5.30404	5.38245	4.30649	2.1073	2.31548	2.00134	1.00096	0.013478	0.300011	up	no
111928	0	chr4	-	98955212	98962359	ENSMUST00000139152	5	833	MSTRG.18142	Dock7	0.092896	0.241618	0.11961	0.014535	0.046671	0.056463	3.85933	1.94835	0.0135042	0.300374	up	no
71668	0	chr17	+	28446500	28456457	ENSMUST00000232983	3	2191	MSTRG.11592	Gm22146	0.74953	0.484637	0.37677	0.702401	1.99126	2.18112	0.330463	-1.59744	0.0135633	0.301333	down	no
117685	0	chr5	-	5008851	5380251	ENSMUST00000134867	10	3149	MSTRG.19113	Cdk14	0.979635	0.896102	0.79406	0.724844	0.663965	0.622363	1.32748	0.408694	0.0135648	0.301333	up	no
127797	0	chr5	-	147644778	147646807	ENSMUST00000200895	1	2030	MSTRG.20777	Flt1	0.241499	0.284222	0.314735	0.152272	0.186653	0.094412	1.9395	0.955683	0.0135851	0.301616	up	no
127917	0	chr5	+	149186253	149191335	ENSMUST00000200759	1	5083	MSTRG.20802	Uspl1	1.97796	2.71297	2.3009	3.30233	3.26561	3.57008	0.689664	-0.536034	0.0136705	0.302832	down	no
34942	0	chr11	-	102849194	102860221	ENSMUST00000131678	5	629	MSTRG.5385	Eftud2	0.52664	0.582248	0.336088	0.215398	0.267841	0.21973	2.05553	1.03951	0.0136805	0.302953	up	no
49492	0	chr13	-	98745534	98750956	ENSMUST00000223634	2	3876	MSTRG.8091	Fcho2	0.285552	0.207561	0.37565	0.04357	0.040348	0.168713	3.43886	1.78193	0.0137033	0.303235	up	no
161078	0	chr9	+	37613827	37634175	ENSMUST00000217567	7	1498	MSTRG.26074	Siae	0.122978	0.095731	0.081559	0.157834	0.259737	0.272147	0.435349	-1.19976	0.0137696	0.303921	down	no
61836	0	chr15	-	89157026	89158525	ENSMUST00000230393	6	899	MSTRG.10124	Plxnb2	0.014571	0.038667	0.030843	0.114553	0.07462	0.203341	0.214211	-2.22289	0.0138845	0.305448	down	no
86728	0	chr19	+	57452939	57487264	ENSMUST00000237166	6	2760	MSTRG.13947	Trub1	0	0	0	0.052497	0	0.688789	0.000404702	-11.2709	0.0139206	0.305907	down	no
47047	0	chr13	-	56074166	56084738	ENSMUST00000137835	3	945	MSTRG.7662	Macroh2a1	0.207102	0.134218	0.29681	0.108153	0.04241	0.036147	3.41776	1.77305	0.0139335	0.306136	up	no
105813	0	chr3	-	107892864	107896213	ENSMUST00000146337	3	2157	MSTRG.17085	4933431E20Rik	0.287795	0.293282	0.28131	0.097471	0.206748	0.152343	1.88887	0.917525	0.0139983	0.307222	up	no
133580	0	chr6	+	91892804	91895346	ENSMUST00000151378	2	830	MSTRG.21760	Ccdc174	0.308268	0.240108	0.413055	0.683599	0.689778	0.602137	0.486674	-1.03897	0.0140181	0.307434	down	no
148063	0	chr7	-	114275112	114276118	ENSMUST00000210966	1	1007	MSTRG.23828	Psma1	1.56426	1.9086	1.40126	1.23373	0.746172	0.660193	1.84619	0.884552	0.0140932	0.308477	up	no
20193	0	chr10	+	36998172	37001889	ENSMUST00000123010	3	817	MSTRG.2956	Hdac2	0.011909	0.012304	0.017715	0.056963	0.248985	0.074222	0.110288	-3.18066	0.0141059	0.308684	down	no
11811	0	chr1	+	75211962	75213228	ENSMUST00000126328	3	660	MSTRG.1497	Stk16	0.497031	0.129326	0.169676	0.053736	0.079709	0.039826	4.59415	2.1998	0.0141084	0.308684	up	no
72886	0	chr17	+	33829393	33838317	ENSMUST00000173946	2	643	MSTRG.11752	Ndufa7	0.974768	0.723527	0.845779	0.54983	0.486743	0.481869	1.67545	0.744549	0.0141258	0.309008	up	no
157784	0	chr8	-	109671328	109693260	ENSMUST00000212562	7	7003	MSTRG.25406	Ist1	2.97916	3.65823	2.87087	4.52243	4.04621	4.76298	0.713212	-0.487597	0.0141953	0.309966	down	no
150798	0	chr7	+	141338956	141363020	ENSMUST00000140025	20	3341	ENSMUSG00000025504	Eps8l2	0	0.016474	0	0.065904	0.086298	0.066347	0.075379	-3.72969	0.0143004	0.311662	down	no
89504	0	chr2	-	30960680	30967933	ENSMUST00000137694	4	1666	MSTRG.14511	Tor1a	3.04979	1.9661	2.53207	1.79554	0.937815	1.13801	1.94969	0.963242	0.0143015	0.311662	up	no
101141	0	chr3	+	36066072	36095202	ENSMUST00000198987	17	6972	MSTRG.16268	Acad9	0.494489	0.633482	0.971271	0.310549	0.097276	0.329618	2.84665	1.50927	0.0143051	0.311684	up	no
134512	0	chr6	-	115620265	115631214	ENSMUST00000124553	8	1220	MSTRG.21945	Raf1	0.144535	1.21699	0	0	0	0	4538.41	12.148	0.0143602	0.312295	up	no
25820	0	chr10	-	127539235	127540142	ENSMUST00000140269	2	782	MSTRG.3852	Lrp1	0.015165	0.061931	0.012231	0.101464	0.124845	0.181667	0.218952	-2.19132	0.0143927	0.312746	down	no
144299	0	chr7	+	68194666	68196610	ENSMUST00000208348	1	1945	MSTRG.23271	Igf1r	0.13047	0.240276	0.279626	0.437653	0.512342	0.437525	0.46873	-1.09317	0.0144454	0.313437	down	no
16556	0	chr1	+	165858216	165862066	ENSMUST00000159070	4	1419	MSTRG.2316	Cd247	0.622675	2.04521	2.65151	0.656294	0.110304	0.456806	4.34803	2.12036	0.0144955	0.314038	up	no
157655	0	chr8	-	107052678	107056127	ENSMUST00000122903	2	2469	MSTRG.25388	Cog8	0.036509	0.057322	0.041966	0.076715	0.136538	0.111225	0.418509	-1.25667	0.0145201	0.314436	down	no
163870	0	chr9	+	66036018	66044665	ENSMUST00000205489	1	8648	MSTRG.26461	Csnk1g1	0.680941	1.02371	0.827898	1.24591	1.6309	1.30746	0.605255	-0.724386	0.0145318	0.314512	down	no
54963	0	chr14	-	55680207	55681820	ENSMUST00000226641	4	1304	MSTRG.8990	Tinf2	1.4547	1.11089	1.12048	0.86612	0.839567	0.623927	1.58226	0.661991	0.0145627	0.314792	up	no
109308	0	chr4	+	34962220	34966965	ENSMUST00000144419	2	547	MSTRG.17679	Gm12364	0.107689	0	0.107327	0.39799	0.498177	0.417421	0.163686	-2.611	0.0146191	0.315615	down	no
157936	0	chr8	+	111043079	111045124	ENSMUST00000124285	3	661	MSTRG.25428	Aars	0.010062	0.240594	0.105361	0	0.014378	0	24.7612	4.63001	0.0146532	0.316182	up	no
149451	0	chr7	+	127592415	127594742	ENSMUST00000206699	3	610	MSTRG.24042	Rnf40	1.05932	0.984799	0.708043	0.548511	0.495926	0.605378	1.66816	0.73826	0.0147553	0.317702	up	no
145322	0	chr7	-	84267926	84275871	ENSMUST00000207459	3	713	MSTRG.23428	Arnt2	0	0	0.00033	0.053214	0.046144	0.077786	0.00186289	-9.06824	0.0147645	0.317843	down	no
97573	0	chr2	+	155133509	155139289	ENSMUST00000126648	2	1171	MSTRG.15683	Itch	1.40698	1.79108	1.15125	2.00154	2.81267	2.66645	0.581409	-0.782375	0.0148284	0.318673	down	no
55400	0	chr14	+	60784638	60864738	ENSMUST00000223709	17	2821	MSTRG.9063	Mipep	0.093424	0.06137	0.051195	0.10329	0.225549	0.229003	0.36926	-1.43729	0.0149234	0.320176	down	no
132893	0	chr6	+	86413827	86423605	ENSMUST00000136387	4	3510	MSTRG.21670	Tia1	0.063561	0.063334	0.105161	0.166165	0.133103	0.260028	0.414907	-1.26914	0.0149423	0.320467	down	no
21436	0	chr10	-	62559599	62563578	ENSMUST00000162263	2	628	MSTRG.3168	Kifbp	0.238187	0.207355	0.204934	0.491232	0.482327	0.405257	0.471764	-1.08386	0.0150004	0.3212	down	no
131356	0	chr6	-	65119037	65123055	ENSMUST00000205250	1	4019	MSTRG.21334	Hpgds	1.41745	1.54666	1.2432	1.97463	2.18541	1.80707	0.705083	-0.504134	0.0150056	0.321219	down	no
108707	0	chr4	-	12060052	12088007	ENSMUST00000146140	14	3278	MSTRG.17570	Tmem67	0.094955	0.108857	0.043021	0.260201	0.358618	0.129134	0.330011	-1.59941	0.0150185	0.32136	down	no
89187	0	chr2	+	29795565	29797945	ENSMUST00000138233	2	2003	MSTRG.14471	Coq4	0.171841	0.11335	0.169794	0.31547	0.375886	0.246775	0.484991	-1.04397	0.0151007	0.322658	down	no
167118	0	chr9	+	108570696	108572117	ENSMUST00000192651	4	1165	MSTRG.26952	Dalrd3	1.72602	2.11802	1.62521	1.19564	0.750511	1.32531	1.67181	0.741412	0.015172	0.323621	up	no
118654	0	chr5	-	24712265	24730727	ENSMUST00000142607	5	4409	MSTRG.19299	Wdr86	0.286563	0.297376	0.261918	0.489265	0.475216	0.366173	0.63567	-0.65365	0.0151726	0.323621	down	no
138556	0	chr7	+	12922331	12926686	ENSMUST00000139349	5	1250	MSTRG.22557	Rps5	18.9328	9.09189	107.757	9.36495	8.4796	8.44325	5.16518	2.36882	0.0153547	0.326061	up	no
21022	0	chr10	+	56431981	56475967	ENSMUST00000218830	6	2006	ENSMUSG00000112833	Gm36595	0	0	0	0.03261	0.019062	0.009093	0.00493705	-7.66213	0.0153895	0.326481	down	no
71295	0	chr17	-	26937976	26939569	ENSMUST00000236326	6	961	MSTRG.11546	Cuta	0.630456	1.16935	1.87988	0.139696	0.621072	0.141732	4.07721	2.02758	0.0154107	0.326779	up	no
62940	0	chr15	-	101222025	101224777	ENSMUST00000229239	3	484	ENSMUSG00000097915	A330009N23Rik	0	0	0	0.101006	0.046695	0.054635	0.00148268	-9.39757	0.0154129	0.326779	down	no
80241	0	chr18	-	61730939	61786702	ENSMUST00000147278	18	3002	MSTRG.12964	Afap1l1	0.362564	0.123229	0.087565	0.042148	0.060661	0.005974	5.27066	2.39798	0.0154409	0.327258	up	no
36143	0	chr11	+	116053295	116056082	ENSMUST00000175702	4	739	MSTRG.5605	Unk	0.01094	0.02138	0.011854	0.101067	0.083547	0.088018	0.162028	-2.62569	0.0154659	0.327659	down	no
64665	0	chr16	-	17839482	17891772	ENSMUST00000135229	9	5821	MSTRG.10521	Dgcr2	3.223	1.49493	1.66128	0.838613	1.27442	0.920771	2.10271	1.07225	0.0154688	0.327659	up	no
108488	0	chr4	-	6424570	6432732	ENSMUST00000143983	4	673	MSTRG.17528	Nsmaf	0.145498	0.102572	0.2399	0.896185	0.633179	0.253349	0.273723	-1.86921	0.0154728	0.327659	down	no
125496	0	chr5	+	124583847	124595688	ENSMUST00000153436	9	817	MSTRG.20409	Gtf2h3	0.883153	0.956539	0.438034	0.199711	0.460124	0.249755	2.50412	1.32431	0.0155451	0.32883	up	no
36607	0	chr11	+	118482389	118487773	ENSMUST00000168785	9	1915	ENSMUSG00000033857	Engase	1.18644	0.854646	0.928011	0.267481	0.694677	0.277349	2.39538	1.26026	0.01557	0.3293	up	no
73847	0	chr17	+	35887679	35889600	ENSMUST00000172730	5	831	MSTRG.11902	Dhx16	0.181103	0.300061	0.289257	0.006734	0.047814	0.122109	4.36111	2.1247	0.0156388	0.329886	up	no
153009	0	chr8	+	26966434	26967474	ENSMUST00000211774	3	750	ENSMUSG00000110345	Gm45572	0.02381	0.061274	0	0.160136	0.165287	0.135948	0.184416	-2.43897	0.0156522	0.329945	down	no
15053	0	chr1	-	138119473	138175306	ENSMUST00000183262	5	1058	MSTRG.2040	Ptprc	1.14557	0.294836	0.726461	2.7292	1.21688	5.16819	0.237745	-2.07251	0.015661	0.330006	down	no
21374	0	chr10	-	62189636	62190380	ENSMUST00000218824	1	745	MSTRG.3160	Tspan15	0.775178	0.51602	0.729644	1.11162	1.18136	1.45042	0.539841	-0.889392	0.0156834	0.330364	down	no
137163	0	chr6	+	147005108	147006325	ENSMUST00000204028	1	1218	MSTRG.22404	Ppfibp1	0.143018	0.110535	0.096156	0.334982	0.177697	0.388115	0.388223	-1.36504	0.0157295	0.33112	down	no
127468	0	chr5	+	144277061	144280513	ENSMUST00000156467	3	1765	MSTRG.20725	Gm15708	0.02647	0.01757	0.023744	0.050057	0.119883	0.078524	0.272812	-1.87402	0.0158132	0.332342	down	no
44217	0	chr13	-	12790826	12793287	ENSMUST00000222621	2	1578	MSTRG.7179	Prl2c3	0.389551	0	0.274803	0	0	0	2214.51	11.1128	0.0158217	0.332462	up	no
101995	0	chr3	+	57800805	57804677	ENSMUST00000197783	1	3873	MSTRG.16433	Rnf13	1.41614	1.53747	1.20581	1.81175	1.95385	1.8676	0.738375	-0.437574	0.0158477	0.332719	down	no
164428	0	chr9	-	73029106	73032183	ENSMUST00000183587	2	732	MSTRG.26558	Pigb	0.542523	0.522026	0.408155	1.20076	0.743848	0.894711	0.518682	-0.947078	0.015874	0.333154	down	no
114464	0	chr4	+	129811222	129812521	ENSMUST00000132411	2	583	MSTRG.18553	Ptp4a2	0.254486	0.203498	0.061942	0.401561	0.526318	0.613894	0.337226	-1.56821	0.0159082	0.333525	down	no
94939	0	chr2	-	119433294	119440143	ENSMUST00000138707	3	869	MSTRG.15241	Ino80	1.16456	1.51649	1.29395	2.30893	2.26621	1.77841	0.625636	-0.676604	0.0159877	0.334826	down	no
33815	0	chr11	-	97257378	97280638	ENSMUST00000163950	3	1497	MSTRG.5218	Npepps	0.572876	0.596834	0.668618	0.825375	1.22501	1.07685	0.587844	-0.766496	0.0160029	0.334985	down	no
14007	0	chr1	-	125396489	125403392	ENSMUST00000188362	2	6685	MSTRG.1859	Actr3	4.54055	9.00185	4.87141	11.6399	11.0359	13.2217	0.512955	-0.963097	0.0160117	0.335111	down	no
57796	0	chr15	+	11064818	11217121	ENSMUST00000228940	3	2289	ENSMUSG00000047497	Adamts12	0.018019	0.031829	0.056702	0.110198	0.09544	0.101281	0.34716	-1.52633	0.0160387	0.335559	down	no
73192	0	chr17	+	34263331	34268156	ENSMUST00000236643	3	1169	MSTRG.11796	H2-Ab1	6.59672	5.72406	4.65944	4.47695	3.11978	3.44395	1.53797	0.621026	0.0161114	0.336584	up	no
60886	0	chr15	+	80133127	80148668	ENSMUST00000230479	2	504	MSTRG.9989	Tab1	0.326427	0.68628	0.366138	0.997131	0.876438	1.18271	0.451152	-1.14831	0.0161153	0.336584	down	no
168129	0	chr9	+	120128806	120130374	ENSMUST00000215568	2	728	MSTRG.27111	Rpsa	12.4078	8.06382	11.9856	7.30111	2.93108	2.74837	2.50045	1.32219	0.0161347	0.336806	up	no
96894	0	chr2	+	146259286	146267160	ENSMUST00000135360	4	958	MSTRG.15564	A930019D19Rik	0.856139	0.689288	0.679211	1.34844	1.02899	1.59333	0.560255	-0.835844	0.0161693	0.337284	down	no
39467	0	chr12	+	59013454	59029492	ENSMUST00000182188	10	3039	MSTRG.6273	Gemin2	0.615426	0.653012	0.744892	0.516869	0.474091	0.387943	1.4601	0.546063	0.0162489	0.338253	up	no
138892	0	chr7	+	16125404	16127516	ENSMUST00000129080	3	1015	MSTRG.22594	Kptn	0.041923	0.059202	0.018879	0.261524	0.065916	0.187318	0.233127	-2.10081	0.0162616	0.338275	down	no
91120	0	chr2	+	59742802	59821381	ENSMUST00000056900	16	4212	MSTRG.14759	Tanc1	0.042982	0.081478	0.112506	0.599438	0.153999	0.183228	0.252989	-1.98285	0.0162771	0.338488	down	no
145727	0	chr7	+	90476672	90479068	ENSMUST00000207095	1	2397	MSTRG.23476	Dlg2	0.044203	0.04003	0.045848	0.015392	0.016183	0.013038	2.91576	1.54387	0.0162833	0.338488	up	no
3700	0	X	-	103977795	103981284	ENSMUST00000135101	2	1762	MSTRG.529	Rlim	0.04126	0.020884	0.023	0.1249	0.351944	0.035765	0.166099	-2.58988	0.0163937	0.340098	down	no
126252	0	chr5	+	135242389	135246129	ENSMUST00000136947	2	2475	MSTRG.20505	Baz1b	1.06493	1.65138	1.27921	0.84679	0.676401	0.339692	2.14481	1.10085	0.016394	0.340098	up	no
161549	0	chr9	+	41587769	41590198	ENSMUST00000232959	2	618	MSTRG.26104	Mir100hg	0	0.712958	0.979745	0	0	0	5642.34	12.4621	0.0164593	0.340926	up	no
103699	0	chr3	-	89339915	89340937	ENSMUST00000155868	3	686	MSTRG.16725	Adam15	0.060075	0	0	0.189681	0.18795	0.451552	0.0724508	-3.78685	0.0165219	0.341811	down	no
150049	0	chr7	-	132850106	132852673	ENSMUST00000154914	3	845	MSTRG.24180	Eef1akmt2	0.038422	0.05352	0.060522	0.454786	0.201565	0.088016	0.204824	-2.28755	0.0165409	0.342145	down	no
2538	0	X	+	74282750	74286293	ENSMUST00000149055	2	3297	MSTRG.352	Taz	1.81323	1.32142	0.883178	0.570743	0.829019	0.331361	2.32094	1.21471	0.016553	0.342277	up	no
11812	0	chr1	+	75212003	75213112	ENSMUST00000145144	2	655	MSTRG.1497	Stk16	0.017804	0.01718	0.014256	0.115034	0.13103	0.088837	0.147029	-2.76583	0.0165563	0.34228	down	no
62702	0	chr15	+	99765991	99782332	ENSMUST00000168951	2	928	MSTRG.10256	Gm17058	0.235462	0.352183	0.184621	0.418571	0.645603	0.589375	0.467035	-1.0984	0.0165779	0.342529	down	no
90409	0	chr2	-	37387962	37396890	ENSMUST00000205124	1	8929	MSTRG.14642	Rc3h2	0.240514	0.317502	0.231379	0.432141	0.432578	0.356372	0.646467	-0.629351	0.0166604	0.343525	down	no
4342	0	X	+	134585689	134588062	ENSMUST00000172023	4	812	MSTRG.621	Rpl36a	9.48529	6.09162	7.23233	3.56116	3.00011	5.6576	1.86672	0.900508	0.016689	0.343967	up	no
167979	0	chr9	-	118890075	118926455	ENSMUST00000134688	2	597	MSTRG.27085	Gm2415	0	0	0.004515	0.247595	0.022923	0.061577	0.0135955	-6.20073	0.0167064	0.344116	down	no
64404	0	chr16	+	17026026	17035337	ENSMUST00000232281	2	9095	MSTRG.10491	Mapk1	0.123138	0.232217	0.124044	0.220377	0.431704	0.846112	0.319985	-1.64392	0.0167168	0.344246	down	no
78963	0	chr18	-	36667272	36671153	ENSMUST00000173202	4	1844	MSTRG.12730	Sra1	1.35363	1.54008	0.750352	0.416428	0.814605	0.451682	2.16559	1.11476	0.016729	0.344439	up	no
32425	0	chr11	+	82797218	82799620	ENSMUST00000154887	4	652	MSTRG.4973	Lig3	0.04302	0.023986	0.0985	0.217389	0.145366	0.302659	0.248726	-2.00737	0.0167562	0.344822	down	no
42836	0	chr12	+	111538216	111539152	ENSMUST00000221648	2	822	MSTRG.6842	Eif5	2.12613	3.33007	3.24972	2.09013	1.52492	1.35836	1.75049	0.807761	0.0167657	0.344958	up	no
22875	0	chr10	+	80226655	80245884	ENSMUST00000125784	13	5376	MSTRG.3367	Pwwp3a	3.0631	2.88654	2.30028	2.09463	2.22112	2.14184	1.27755	0.353384	0.0167899	0.345282	up	no
9578	0	chr1	+	37377672	37380177	ENSMUST00000123124	3	565	MSTRG.1090	Inpp4a	0.244575	0.142028	0.164129	0.010547	0.089615	0.0246	4.41426	2.14217	0.0168308	0.345825	up	no
66261	0	chr16	+	35978750	36005188	ENSMUST00000172991	2	2447	MSTRG.10787	Kpna1	0.052043	2.15822	0.055927	0.015856	0.051626	0.104266	13.1949	3.72191	0.0168522	0.346206	up	no
56781	0	chr14	+	99046454	99047468	ENSMUST00000228082	1	1015	MSTRG.9327	Bora	0.253583	0.016993	0.165659	0.013727	0.028174	0.014612	7.7192	2.94845	0.0168816	0.346685	up	no
46912	0	chr13	-	55359133	55362783	ENSMUST00000225366	2	3503	MSTRG.7634	Lman2	1.84468	2.29144	1.9306	2.61369	3.30901	2.85198	0.691389	-0.53243	0.0169582	0.347592	down	no
3936	0	X	+	108834695	108874974	ENSMUST00000151166	3	1107	MSTRG.572	2810403D21Rik	0.383301	0.682372	0.688687	0.279697	0.29055	0.36152	1.88283	0.912904	0.0170246	0.348499	up	no
39792	0	chr12	-	69311657	69316243	ENSMUST00000221193	4	4226	MSTRG.6314	Nemf	0.081367	0.035663	0.05373	0.078404	0.217364	0.267225	0.303308	-1.72115	0.0170348	0.348648	down	no
104708	0	chr3	+	95855966	95861485	ENSMUST00000180383	3	1094	ENSMUSG00000097189	Gm26594	0.372376	0.349152	0.351003	0.519612	0.801399	0.625292	0.551061	-0.859717	0.0170411	0.348659	down	no
103941	0	chr3	+	90254324	90258964	ENSMUST00000123964	4	954	MSTRG.16761	Crtc2	0.037666	0.045152	0.092937	0.246414	0.083595	0.839482	0.150283	-2.73424	0.0170582	0.348891	down	no
40939	0	chr12	+	84333238	84335867	ENSMUST00000223130	1	2630	MSTRG.6552	Zfp410	0.552	0.499381	0.942391	1.11241	1.53457	1.70393	0.458243	-1.12582	0.0170807	0.349233	down	no
144165	0	chr7	-	66266190	66269889	ENSMUST00000131239	2	571	MSTRG.23249	Lrrk1	0.128534	0.09449	0.168245	0.271607	0.324871	0.433692	0.37981	-1.39665	0.0172214	0.351097	down	no
54545	0	chr14	+	54426923	54427777	ENSMUST00000200217	3	703	MSTRG.8948	Mrpl52	0.572137	0.322862	0.518323	0.145748	0.28793	0.088622	2.70596	1.43614	0.0172311	0.351234	up	no
122220	0	chr5	+	90903873	90905938	ENSMUST00000200919	1	2066	ENSMUSG00000058427	Cxcl2	0.015426	0.070853	0.023711	0.006333	0	0	17.3678	4.11834	0.0172517	0.351536	up	no
119104	0	chr5	+	31070469	31072723	ENSMUST00000201256	4	776	MSTRG.19355	Cad	0.063771	0.065761	0.047346	0.204751	0.259406	0.126729	0.299344	-1.74013	0.0172716	0.351703	down	no
155005	0	chr8	-	71257038	71283360	ENSMUST00000144726	4	11577	MSTRG.24885	Haus8	0	0	0	0.043874	0.048374	0	0.0032521	-8.26441	0.0173613	0.353011	down	no
137483	0	chr7	-	3670691	3677553	ENSMUST00000144751	7	2084	MSTRG.22457	Tmc4	0.098157	0.235759	0.192267	0.368667	0.440877	0.354324	0.452099	-1.14529	0.0174298	0.354006	down	no
66441	0	chr16	+	37563734	37567941	ENSMUST00000140799	2	655	MSTRG.10799	Rabl3	0.94835	0.633984	0.826767	0.443133	0.325831	0.533893	1.84909	0.886816	0.0174679	0.354239	up	no
166820	0	chr9	+	107975575	107984060	ENSMUST00000075082	23	3243	MSTRG.26913	Uba7	7.1706	4.88761	6.18604	4.22656	4.07211	4.35685	1.4416	0.527675	0.0174906	0.354259	up	no
5545	0	X	-	162546220	162552666	ENSMUST00000155043	2	754	MSTRG.768	Reps2	0.029865	0.058497	0.07623	0.083879	0.328233	0.310282	0.227842	-2.13389	0.0174912	0.354259	down	no
142553	0	chr7	-	44863789	44864967	ENSMUST00000208991	4	886	MSTRG.23078	Ptov1	0.084755	0.287476	0.178577	0.070951	0.056067	0.021494	3.70885	1.89097	0.0175192	0.35456	up	no
165508	0	chr9	+	95857655	95861755	ENSMUST00000186061	1	4101	MSTRG.26714	Atr	0.667013	0.588145	0.525914	0.441113	0.474081	0.44374	1.31064	0.39027	0.0175229	0.35456	up	no
168355	0	chr9	+	121938135	121948115	ENSMUST00000063103	4	2743	MSTRG.27141	1700048O20Rik	0.266793	1.31572	1.13445	0.403499	0.099823	0.162114	4.08297	2.02962	0.0176278	0.355949	up	no
24116	0	chr10	-	91157099	91172735	ENSMUST00000214391	4	3731	MSTRG.3582	Tmpo	0.132792	0.157304	0.167974	0.489869	0.276613	0.237599	0.456208	-1.13224	0.0176764	0.356714	down	no
122786	0	chr5	+	100670859	100678105	ENSMUST00000123463	4	876	MSTRG.19942	Gm15777	1.61258	2.00277	1.54319	2.43558	2.42479	3.10743	0.647423	-0.62722	0.0177213	0.357369	down	no
69170	0	chr17	-	8297509	8311080	ENSMUST00000123341	2	1193	MSTRG.11261	4930506C21Rik	0.722762	0.696979	0.485809	0.433404	0.416251	0.343961	1.59645	0.674869	0.0177664	0.357907	up	no
104694	0	chr3	-	95783968	95819268	ENSMUST00000198741	6	1457	MSTRG.16853	Rprd2	0.236132	0.217904	0.223068	0.366479	0.367466	0.610504	0.503629	-0.989566	0.0178498	0.359059	down	no
105622	0	chr3	+	105959508	105966114	ENSMUST00000127464	8	1117	MSTRG.17060	Wdr77	0.668707	0.885868	0.364263	1.40287	1.09414	1.87241	0.439152	-1.18721	0.0179107	0.360031	down	no
166761	0	chr9	-	107769185	107770996	ENSMUST00000181993	1	1812	MSTRG.26905	Rbm5	1.97693	2.50798	0.947425	0.683345	0.797406	0.182555	3.26599	1.70752	0.0179223	0.360134	up	no
20534	0	chr10	+	42761615	42837558	ENSMUST00000155410	20	12372	MSTRG.3019	Sec63	0.010886	0.129187	0.033091	0.365754	0.246026	0.231847	0.205261	-2.28447	0.0179614	0.360568	down	no
18506	0	chr1	-	192134198	192138062	ENSMUST00000194493	2	3616	MSTRG.2665	Rcor3	0.539	0.188095	0.229582	0.074321	0.023549	0	9.77498	3.28909	0.0179919	0.361061	up	no
27208	0	chr11	-	11695133	11696439	ENSMUST00000132007	2	629	MSTRG.4065	Gm12000	13.9768	15.9912	13.8191	18.1467	18.5359	18.4544	0.794154	-0.33251	0.0180205	0.361237	down	no
42274	0	chr12	+	105799685	105811606	ENSMUST00000163805	9	1364	MSTRG.6763	Papola	1.09455	1.17463	1.5409	0.926545	0.796059	0.779608	1.52268	0.606616	0.0182595	0.364609	up	no
155716	0	chr8	+	83259259	83273076	ENSMUST00000142673	7	2870	MSTRG.25043	Tbc1d9	0.073096	0.072041	0.149609	0.046494	0.039621	0.035819	2.41726	1.27337	0.0182725	0.364747	up	no
20416	0	chr10	+	41455211	41456615	ENSMUST00000214159	2	630	MSTRG.2990	Zbtb24	0.063638	0.003575	0.007006	0.164313	0.418711	0.082807	0.111468	-3.1653	0.0183939	0.366321	down	no
156975	0	chr8	+	95711897	95715119	ENSMUST00000161314	2	2409	MSTRG.25264	Ndrg4	0.248899	0.144549	0	0	0	0	1311.49	10.357	0.0184708	0.367307	up	no
151301	0	chr7	-	143815338	143822849	ENSMUST00000142749	5	761	MSTRG.24307	Nadsyn1	0.452247	0.780379	0.514188	1.05888	0.931365	1.24687	0.539622	-0.88998	0.0185022	0.367765	down	no
145876	0	chr7	+	96209663	96438966	ENSMUST00000144263	3	2385	MSTRG.23531	Tenm4	0	0	0	0.301941	0.14274	0	0.000674641	-10.5336	0.0185603	0.368174	down	no
94045	0	chr2	-	103279104	103303167	ENSMUST00000128546	3	873	ENSMUSG00000012350	Ehf	0.032307	0.013245	0.00854	0.211779	0.048794	0.117817	0.142953	-2.80639	0.0186045	0.368808	down	no
49192	0	chr13	-	94137447	94140117	ENSMUST00000134284	2	2309	MSTRG.8034	Gm15907	0.083194	0.127202	0.117979	0.057624	0.049802	0.056093	2.00818	1.00589	0.0186487	0.36938	up	no
59175	0	chr15	-	60128253	60187452	ENSMUST00000226854	2	418	MSTRG.9734	Gm2682	0.127009	0.095266	0.062184	0	0	0.013834	20.5623	4.36193	0.0186791	0.369679	up	no
145894	0	chr7	-	96812433	96817485	ENSMUST00000131080	2	442	MSTRG.23539	Gm15416	0.026654	0.012844	0	0.076959	0.237052	0.145474	0.0859615	-3.54017	0.018742	0.370406	down	no
128007	0	chr5	+	150257542	150260338	ENSMUST00000201854	1	2797	MSTRG.20806	Fry	0.193666	0.288658	0.208413	0.378878	0.422161	0.34577	0.602312	-0.731417	0.0187973	0.371043	down	no
38585	0	chr12	-	32175652	32178454	ENSMUST00000218848	1	2803	MSTRG.6098	Pik3cg	1.04307	1.07475	0.933331	1.64798	1.33302	1.3987	0.696656	-0.521481	0.0189017	0.372493	down	no
133913	0	chr6	+	100852485	100866083	ENSMUST00000204001	4	2656	MSTRG.21825	Ppp4r2	0.02896	0	0.110726	0.089582	0.857058	1.29302	0.0623694	-4.00302	0.0189776	0.373683	down	no
22879	0	chr10	+	80226680	80245884	ENSMUST00000141962	13	4844	MSTRG.3367	Pwwp3a	0.147126	0.161835	0.204521	0.095948	0.107222	0.046843	2.05382	1.03831	0.0189926	0.373917	up	no
130627	0	chr6	-	50188888	50193515	ENSMUST00000204417	1	4628	MSTRG.21239	Gsdme	1.7412	2.17985	1.55408	2.47909	2.58085	2.73369	0.702513	-0.509403	0.0190235	0.374341	down	no
82610	0	chr19	-	5770391	5771419	ENSMUST00000238178	2	673	MSTRG.13305	Scyl1	0.290552	0.438559	0.305117	0.156512	0.178755	0.192174	1.96084	0.971473	0.0190548	0.374646	up	no
67838	0	chr16	-	86770227	86806513	ENSMUST00000231875	6	782	ENSMUSG00000116993	Gm32461	0.377733	0.390987	0.421569	0.85851	0.562705	0.77281	0.542514	-0.882268	0.0191723	0.376287	down	no
14701	0	chr1	-	134347910	134350305	ENSMUST00000189572	2	508	MSTRG.1978	Tmem183a	0.471867	0.737322	0.683295	0.266893	0.426837	0.2305	2.04763	1.03396	0.0192065	0.376512	up	no
99947	0	chr2	-	181569152	181569803	ENSMUST00000136997	2	575	MSTRG.16086	Uckl1	0.028924	0.003878	0.008948	0.046335	0.148118	0.215303	0.10189	-3.29492	0.0192088	0.376512	down	no
81635	0	chr18	+	90510272	90535441	ENSMUST00000237852	13	1968	MSTRG.13177	Tmx3	1.06479	1.34979	1.3759	2.12724	1.7673	1.89407	0.654816	-0.610838	0.019326	0.377949	down	no
130769	0	chr6	-	52228247	52230532	ENSMUST00000174115	1	2286	ENSMUSG00000038227	Hoxa9	0.079173	0.110409	0.087114	0.016139	0.028141	0.058264	2.69831	1.43206	0.0193567	0.378243	up	no
107068	0	chr3	-	133081425	133083128	ENSMUST00000197381	1	1704	MSTRG.17283	Gstcd	0.331016	0.419475	0.281785	0.750115	0.582505	0.511626	0.559728	-0.837202	0.0193845	0.378578	down	no
163821	0	chr9	+	65676579	65688547	ENSMUST00000137696	3	1095	MSTRG.26454	Oaz2	1.12196	0.901933	0.859448	1.37712	1.78972	1.50083	0.617725	-0.694964	0.0194306	0.379133	down	no
161023	0	chr9	-	37312982	37348432	ENSMUST00000216060	8	3255	MSTRG.26063	Ccdc15	0.724363	0.602796	0.558919	0.431303	0.503968	0.384917	1.42864	0.514646	0.0195122	0.380233	up	no
109876	0	chr4	-	43492783	43493063	ENSMUST00000226420	1	281	MSTRG.17813	Rmrp	1.53754	0.160412	1.25724	0.255568	0.149031	0.193352	4.94219	2.30515	0.0195388	0.380505	up	no
104418	0	chr3	+	94955471	94956802	ENSMUST00000142708	4	680	MSTRG.16816	Rfx5	0.359511	0.194088	0.078902	0.037236	0.021022	0.074927	4.74904	2.24764	0.0195502	0.380603	up	no
165864	0	chr9	+	100643613	100712709	ENSMUST00000144005	3	558	MSTRG.26774	Stag1	1.97135	1.96164	1.47769	0.665186	0.920436	0.156672	3.10549	1.63482	0.0195786	0.380914	up	no
148510	0	chr7	+	120728324	120732364	ENSMUST00000208534	1	4041	MSTRG.23888	Mosmo	1.6179	2.19214	1.82006	2.66439	2.98614	2.54499	0.686973	-0.541675	0.0195904	0.380914	down	no
35326	0	chr11	-	106381045	106383077	ENSMUST00000106809	3	705	MSTRG.5457	Icam2	0	0	0	0.02554	0.05169	0.059273	0.00219775	-8.82975	0.0196845	0.382107	down	no
50441	0	chr13	-	119387688	119408997	ENSMUST00000133627	5	2340	MSTRG.8261	Nnt	0.209205	0.150112	0.152855	0.230621	0.40864	0.486552	0.454935	-1.13627	0.0197264	0.382674	down	no
81865	0	chr19	-	4035827	4037985	ENSMUST00000237239	4	903	MSTRG.13215	Gstp1	0.888973	0.431688	0.458449	0.231719	0.352494	0.164467	2.37633	1.24873	0.0197823	0.383573	up	no
118936	0	chr5	+	30180232	30184593	ENSMUST00000141236	3	864	MSTRG.19337	Hadhb	0.044026	0.015898	0.071658	0.124408	0.076406	1.04875	0.105302	-3.24739	0.019868	0.3848	down	no
10554	0	chr1	+	56971480	57042515	ENSMUST00000185204	5	2628	ENSMUSG00000087022	9130024F11Rik	0	0	0	0.015483	0.014635	0.007309	0.0080156	-6.96297	0.019946	0.385877	down	no
141587	0	chr7	-	34350796	34353561	ENSMUST00000205455	2	894	MSTRG.22957	Lsm14a	1.9805	1.66974	1.86898	2.66617	2.75854	2.57568	0.689869	-0.535605	0.0199908	0.386402	down	no
87560	0	chr2	+	11778524	11790329	ENSMUST00000150213	6	3643	MSTRG.14217	Ankrd16	0.225513	0.175137	0.101185	0.317387	0.308632	0.439811	0.47084	-1.08669	0.0200686	0.387689	down	no
119626	0	chr5	-	34179744	34187276	ENSMUST00000201763	1	7533	MSTRG.19427	Mxd4	3.70778	3.95336	3.71547	4.41583	4.76117	5.02942	0.800807	-0.320473	0.0200832	0.387804	down	no
58220	0	chr15	+	32244822	32619249	ENSMUST00000228442	13	2571	MSTRG.9564	Sema5a	0.180862	0.246654	2.2204	0.239636	0.04093	0.102538	6.91174	2.78905	0.020195	0.388634	up	no
153816	0	chr8	-	46763251	46764973	ENSMUST00000211613	2	802	MSTRG.24693	Gm45479	4.32093	5.11953	3.65248	6.07967	6.31638	6.19124	0.704404	-0.505526	0.02021	0.388716	down	no
60135	0	chr15	+	76538964	76544608	ENSMUST00000230994	3	5367	MSTRG.9870	Slc52a2	0.522841	0.507743	0.496803	0.941108	0.62577	0.921347	0.613846	-0.704051	0.0202708	0.389301	down	no
132405	0	chr6	+	83055391	83056140	ENSMUST00000204209	2	543	MSTRG.21594	Aup1	1.39151	0.511125	0.82109	0.500428	0.303384	0.22498	2.6475	1.40463	0.0202773	0.389301	up	no
60193	0	chr15	-	76626239	76629665	ENSMUST00000163990	3	787	MSTRG.9883	Tonsl	0.721168	1.02402	0.847839	0.363251	0.669114	0.419333	1.7862	0.836896	0.0203346	0.389951	up	no
121744	0	chr5	+	76980579	76984094	ENSMUST00000148423	2	1908	MSTRG.19806	Srp72	3.7804	4.26542	3.83326	3.48431	3.42157	3.51968	1.13942	0.188298	0.0204093	0.390873	up	no
123072	0	chr5	-	105220481	105222145	ENSMUST00000196634	2	872	MSTRG.20012	Gbp10	0.327672	0.334073	0.375148	0.515202	0.661747	1.11628	0.452154	-1.14511	0.0204477	0.39131	down	no
139283	0	chr7	-	19278817	19279601	ENSMUST00000206782	1	785	ENSMUSG00000030402	Ppm1n	0.025476	0.071842	0.003804	0.120047	0.464991	0.112373	0.144996	-2.78591	0.0204638	0.391494	down	no
16712	0	chr1	-	170035774	170110762	ENSMUST00000195867	4	641	MSTRG.2342	Ddr2	0.105612	0.009482	0.0811	0	0	0	653.98	9.3531	0.0204965	0.391807	up	no
48714	0	chr13	-	78123379	78183168	ENSMUST00000224734	4	1228	MSTRG.7945	Gm38604	1.21649	1.09078	1.04902	1.89192	1.45488	1.76896	0.656069	-0.608081	0.0205185	0.392103	down	no
64534	0	chr16	+	17522643	17524222	ENSMUST00000231684	3	779	MSTRG.10508	Lztr1	1.44725	1.19097	1.0103	0.784572	0.767308	0.893016	1.4923	0.577539	0.0206159	0.393403	up	no
121893	0	chr5	-	86044766	86065583	ENSMUST00000199392	7	1501	MSTRG.19833	Cenpc1	0.035636	0.030049	0.02043	0.111007	0.036195	0.343633	0.175446	-2.5109	0.0206693	0.394173	down	no
8533	0	chr1	-	10030920	10038168	ENSMUST00000139578	5	2434	MSTRG.934	Cops5	4.60584	5.02398	4.90012	4.30133	4.29137	4.23824	1.13241	0.179402	0.0206827	0.394328	up	no
83292	0	chr19	+	8725475	8727456	ENSMUST00000206786	2	1742	MSTRG.13401	Snhg1	0.064589	0.084615	0.047583	0	0.019179	0	10.2605	3.35904	0.020713	0.394678	up	no
58368	0	chr15	-	35931983	35938246	ENSMUST00000127999	2	3077	MSTRG.9607	Cox6c	4.76392	4.96343	4.89039	4.38888	3.61971	3.59185	1.2601	0.333543	0.0207279	0.39479	up	no
18149	0	chr1	+	185312187	185313803	ENSMUST00000192375	2	388	MSTRG.2588	2010103J01Rik	0.795152	0.722693	0.575811	1.16662	1.72757	1.16459	0.515834	-0.95502	0.0207788	0.395509	down	no
165133	0	chr9	+	88327633	88367844	ENSMUST00000187166	6	2646	MSTRG.26654	Nt5e	0.12569	0.208244	0.26025	0.400229	0.343757	0.559116	0.455977	-1.13297	0.0207872	0.395545	down	no
63154	0	chr15	-	102338252	102350495	ENSMUST00000230812	15	2247	MSTRG.10320	Aaas	1.20078	3.17503	2.49606	1.37539	0.857039	0.914912	2.18339	1.12657	0.020799	0.395643	up	no
104605	0	chr3	+	95434519	95493028	ENSMUST00000149051	17	4373	MSTRG.16842	Arnt	0.031378	0.024333	0.022921	0.056465	0.133799	0.046542	0.332052	-1.59052	0.0208146	0.395816	down	no
82403	0	chr19	+	5447921	5450520	ENSMUST00000235958	2	496	MSTRG.13283	Fosl1	0.049005	0	0	0.119224	0.262176	0.137044	0.0945232	-3.40319	0.0209051	0.396973	down	no
101702	0	chr3	+	51980941	51990075	ENSMUST00000192391	2	2084	MSTRG.16374	Gm20089	0.411214	0.380877	0.113096	0.762406	1.11166	0.676905	0.354841	-1.49476	0.0209461	0.397501	down	no
160328	0	chr9	-	22055411	22071376	ENSMUST00000216916	7	2634	MSTRG.25936	Zfp653	1.02745	0.892832	1.31351	0.707301	0.773778	0.665857	1.50623	0.590945	0.021024	0.398602	up	no
31054	0	chr11	+	70526110	70527323	ENSMUST00000148535	2	1096	MSTRG.4747	Psmb6	2.51654	2.14182	2.57019	1.96491	1.60588	1.48728	1.42911	0.51512	0.0210512	0.399055	up	no
19414	0	chr10	+	19605919	19610229	ENSMUST00000168074	3	1720	MSTRG.2818	Ifngr1	5.70254	9.03363	3.85554	3.72124	3.27469	3.10194	1.84115	0.880608	0.0210747	0.399375	up	no
97853	0	chr2	+	156196754	156227386	ENSMUST00000135796	2	4096	MSTRG.15719	Phf20	0.960034	1.16576	0.820005	1.26435	1.80964	1.64531	0.624203	-0.679914	0.0211714	0.400601	down	no
20215	0	chr10	+	38965515	39007396	ENSMUST00000159506	2	2620	MSTRG.2959	Lama4	0.017451	0.015463	0.000924	0.031092	0.039098	0.067751	0.245308	-2.02734	0.0211825	0.40065	down	no
39351	0	chr12	-	55657165	55694722	ENSMUST00000220017	8	4853	MSTRG.6255	Ralgapa1	0.04737	0.050343	0.049021	0.165142	0.139943	0.062447	0.399241	-1.32467	0.0211945	0.4007	down	no
49186	0	chr13	+	94057832	94123974	ENSMUST00000144838	2	3273	MSTRG.8033	Lhfpl2	0.265837	0.289795	0.233131	0.124834	0.212741	0.130505	1.6851	0.752837	0.0213213	0.402403	up	no
164179	0	chr9	+	70542898	70561973	ENSMUST00000213362	3	3209	MSTRG.26511	Sltm	0	0.021147	0.038489	0.022131	0.489097	0.273553	0.0759906	-3.71803	0.0213263	0.402434	down	no
159931	0	chr9	-	20437062	20460019	ENSMUST00000075263	8	2962	MSTRG.25867	Zfp26	0.322223	0.043536	0	0	0	0	1219.2	10.2517	0.0214386	0.403724	up	no
20607	0	chr10	+	43593426	43606160	ENSMUST00000216878	3	1309	MSTRG.3036	F930017D23Rik	0.002423	0.001222	0.014564	0.052854	0.035825	0.045901	0.135302	-2.88574	0.0214483	0.403724	down	no
86236	0	chr19	+	47128658	47131970	ENSMUST00000236656	1	3313	MSTRG.13876	Pdcd11	0.059352	0.055162	0.007719	0.1245	0.649464	0.068681	0.145059	-2.78529	0.0215318	0.404762	down	no
158036	0	chr8	-	112002349	112004767	ENSMUST00000212693	1	2419	MSTRG.25454	Kars	0.324331	0.342863	0.22623	0.401673	0.57338	0.645272	0.551386	-0.858866	0.0215419	0.40479	down	no
151361	0	chr7	-	144520283	144524740	ENSMUST00000183106	1	4458	MSTRG.24313	Ppfia1	0.945492	0.871448	0.674875	1.16603	1.18812	1.36107	0.670704	-0.576252	0.0215504	0.404819	down	no
794	0	X	+	20696018	20697210	ENSMUST00000125035	4	873	MSTRG.107	Cdk16	0.277209	0.424748	0.353447	0.553279	0.729446	0.619554	0.55481	-0.849933	0.0216215	0.40559	down	no
167228	0	chr9	+	108975336	108977189	ENSMUST00000149142	5	654	MSTRG.26966	Col7a1	0	0	0	0.207553	0.021002	0.015635	0.00122855	-9.66883	0.0216444	0.405829	down	no
62748	0	chr15	+	100203136	100205629	ENSMUST00000135658	2	714	MSTRG.10265	Dip2b	0.716991	0.396947	0.297628	1.62806	0.991938	0.931922	0.397409	-1.3313	0.0218226	0.408028	down	no
10609	0	chr1	-	57956720	57962981	ENSMUST00000163006	3	1285	MSTRG.1282	Kctd18	1.00319	0.425029	0.15827	0.145261	0.186355	0.070444	3.9459	1.98035	0.0218798	0.408401	up	no
47782	0	chr13	+	64436894	64437968	ENSMUST00000223279	2	711	ENSMUSG00000021483	Cdk20	0.010374	0.001528	0.006228	0.000454	0.113599	0.31114	0.0426395	-4.55167	0.0219305	0.40903	down	no
141098	0	chr7	+	30563340	30564059	ENSMUST00000170453	2	410	MSTRG.22916	U2af1l4	0.010568	0.019094	0.017965	0.219704	0.034364	0.229754	0.0984391	-3.34462	0.0219837	0.409578	down	no
29116	0	chr11	+	53372580	53378558	ENSMUST00000136470	2	3448	MSTRG.4442	Aff4	0.693321	0.75181	0.621352	1.12146	0.850397	1.16802	0.658141	-0.603531	0.0220027	0.409806	down	no
163092	0	chr9	-	57751793	57753461	ENSMUST00000213417	4	389	MSTRG.26357	Clk3	1.20204	0.973972	1.10054	0.431755	0.63109	0.807685	1.75167	0.80873	0.0220544	0.410514	up	no
69134	0	chr17	+	8165520	8179611	ENSMUST00000162586	7	4689	MSTRG.11255	Fgfr1op	0.005992	0	0	0.010514	0.012734	0.157949	0.033069	-4.91838	0.0221445	0.411874	down	no
61041	0	chr15	-	81390578	81396104	ENSMUST00000230906	1	5527	MSTRG.10010	St13	1.1549	1.46435	1.37483	1.81706	1.7916	1.85323	0.731262	-0.451539	0.0221829	0.412136	down	no
128949	0	chr6	+	28480429	28482848	ENSMUST00000183161	1	2420	MSTRG.20961	Snd1	1.42172	1.86558	1.40049	2.1518	2.29493	2.17886	0.707527	-0.499143	0.0222004	0.412277	down	no
132361	0	chr6	-	82916222	82939769	ENSMUST00000203911	12	2907	ENSMUSG00000000627	Sema4f	0.043767	0.13088	0.10606	0.040284	0.032959	0.033898	2.61998	1.38955	0.0222317	0.412633	up	no
11135	0	chr1	+	64617784	64626033	ENSMUST00000186895	4	512	MSTRG.1396	Gm28982	0.277577	0.213835	0.261726	0.074614	0.053924	0.142244	2.78134	1.47578	0.0222392	0.412633	up	no
81970	0	chr19	+	4148667	4150219	ENSMUST00000237578	3	844	MSTRG.13224	Coro1b	2.01118	2.22736	2.56377	1.27472	0.968504	1.7969	1.68369	0.751623	0.0222964	0.413368	up	no
55323	0	chr14	+	59440981	59506264	ENSMUST00000224281	5	7117	MSTRG.9046	Cab39l	0.033577	0.061194	0.060466	0.412326	0.271186	0.037784	0.21522	-2.21612	0.0223006	0.413373	down	no
40232	0	chr12	+	75579865	75593150	ENSMUST00000219909	2	11998	MSTRG.6394	Gm47689	0.025899	0	0.037559	0	0	0	211.527	7.7247	0.0225693	0.416623	up	no
110790	0	chr4	-	59314683	59318370	ENSMUST00000136942	2	3386	MSTRG.17964	Susd1	0.945357	1.39736	0.82147	1.63659	1.88134	1.68478	0.608181	-0.717427	0.0226044	0.416913	down	no
60036	0	chr15	-	76348612	76351111	ENSMUST00000133993	2	2283	MSTRG.9865	Sharpin	0	0	0	0.21964	0.152308	0	0.000806564	-10.2759	0.0226058	0.416913	down	no
127133	0	chr5	-	140631137	140631608	ENSMUST00000198765	1	472	MSTRG.20657	Ttyh3	0.267455	0.47499	0.292463	0.835252	0.772174	0.600859	0.468648	-1.09342	0.0226472	0.417421	down	no
71673	0	chr17	-	28497343	28507469	ENSMUST00000147716	2	2310	MSTRG.11590	Fkbp5	0.209749	0.425046	0.158223	0.421376	0.700083	0.897178	0.392848	-1.34796	0.0226733	0.417582	down	no
160169	0	chr9	+	21399635	21403135	ENSMUST00000215438	3	2945	MSTRG.25906	Ilf3	0.003103	0.006612	0.008981	0.007108	0.02583	0.116041	0.125494	-2.99431	0.0226948	0.417771	down	no
46564	0	chr13	-	51566257	51569419	ENSMUST00000221850	1	3163	ENSMUSG00000021448	Shc3	0.015872	0.034646	0.03073	0.009265	0	0.006466	5.16483	2.36872	0.0227082	0.417905	up	no
3643	0	X	+	103493770	103506688	ENSMUST00000182447	3	4163	MSTRG.530	Jpx	0.194086	0.035847	0	0	0	0	766.443	9.58204	0.0227433	0.418169	up	no
118538	0	chr5	+	24402254	24406801	ENSMUST00000127816	5	765	MSTRG.19281	Abcb8	0.041641	0.16813	0.377811	0.062658	0.012116	0.017588	6.36173	2.66942	0.0227548	0.418252	up	no
33144	0	chr11	-	88477964	88718229	ENSMUST00000138790	7	2635	MSTRG.5098	Msi2	0.889523	1.17255	0.843284	1.27826	1.48287	1.59102	0.667567	-0.583015	0.0227668	0.418262	down	no
123655	0	chr5	-	110339970	110343212	ENSMUST00000199165	7	2073	MSTRG.20112	P2rx2	0.262888	0.126488	0	0	0	0	1297.92	10.342	0.0228247	0.418706	up	no
112954	0	chr4	-	116070101	116075071	ENSMUST00000127175	2	813	MSTRG.18306	Uqcrh	3.97444	3.60926	4.04281	3.26865	2.81037	2.97162	1.28461	0.361327	0.0228633	0.418861	up	no
31077	0	chr11	+	70606701	70607811	ENSMUST00000153503	3	673	MSTRG.4752	Mink1	0.53019	0.62783	0.550104	1.03031	0.788971	1.42246	0.526916	-0.924355	0.0229324	0.419342	down	no
140174	0	chr7	-	25778680	25787066	ENSMUST00000147680	3	382	MSTRG.22758	Axl	0.163013	0.148811	0.113049	0.364935	0.680494	0.27077	0.322803	-1.63127	0.0229557	0.419489	down	no
49141	0	chr13	-	93147618	93157823	ENSMUST00000223975	4	3119	MSTRG.8023	Tent2	0.030503	0.020976	0.033799	0.064064	0.202836	0.052451	0.267035	-1.9049	0.0230043	0.420019	down	no
75177	0	chr17	-	48447907	48452113	ENSMUST00000159478	2	3816	MSTRG.12078	Tspo2	3.15425	3.36458	4.54563	0.660695	2.51487	0.799948	2.78315	1.47672	0.0230164	0.420112	up	no
81379	0	chr18	+	82702432	82706174	ENSMUST00000236517	2	1385	ENSMUSG00000117824	Gm50350	0	0	0.003369	0.061967	0.065186	0.003411	0.0258034	-5.27629	0.0230897	0.420732	down	no
82325	0	chr19	+	5118038	5119329	ENSMUST00000236968	1	1292	MSTRG.13264	Gm10817	0.135616	0.153932	0.113779	0.05226	0.076909	0.067973	2.04587	1.03271	0.0230921	0.420732	up	no
104956	0	chr3	+	97168094	97173898	ENSMUST00000146143	3	677	MSTRG.16912	Acp6	0.027975	0	0.110151	0.750405	0.06879	0.785567	0.0860726	-3.5383	0.0231936	0.42194	down	no
104012	0	chr3	-	90489000	90490792	ENSMUST00000107351	3	958	MSTRG.16773	Snapin	2.80835	1.64575	2.45602	1.66925	1.03646	0.988888	1.87033	0.903294	0.0232438	0.42228	up	no
61945	0	chr15	-	89427380	89429908	ENSMUST00000166267	9	1317	MSTRG.10136	Chkb	1.00315	0.538646	0.985446	0.375183	0.546909	0.258071	2.14144	1.09858	0.0232921	0.42271	up	no
10647	0	chr1	-	58414590	58421082	ENSMUST00000186552	5	1408	MSTRG.1287	Clk1	0.119435	1.99939	0.20861	0.134662	0.14919	0.025859	7.51487	2.90975	0.0233279	0.423	up	no
73287	0	chr17	-	34601314	34603690	ENSMUST00000174475	4	1164	MSTRG.11815	Rnf5	4.08362	2.09756	3.65688	1.13789	1.71685	2.12704	1.97481	0.981712	0.0233286	0.423	up	no
46918	0	chr13	+	55379169	55388193	ENSMUST00000135851	10	5353	MSTRG.7635	Rgs14	0.320053	0.460312	0.369521	0.058673	0.181835	0.227613	2.45639	1.29654	0.0233355	0.423053	up	no
55617	0	chr14	+	64116314	64127605	ENSMUST00000225122	4	572	MSTRG.9096	9630015K15Rik	0.053117	0	0.094026	0.200819	0.266921	0.390001	0.171547	-2.54332	0.0234151	0.424224	down	no
122399	0	chr5	+	93093438	93094077	ENSMUST00000201377	1	640	MSTRG.19891	Septin11	0.071068	0.174389	0.150684	0.368216	0.428642	0.248064	0.379111	-1.39931	0.0234177	0.424224	down	no
25099	0	chr10	+	116509052	116522583	ENSMUST00000219210	3	282	MSTRG.3729	5330438D12Rik	2.91587	2.35485	2.45695	3.95823	3.8762	4.00922	0.652474	-0.616008	0.0234518	0.424458	down	no
72299	0	chr17	+	31247303	31257978	ENSMUST00000237537	4	755	MSTRG.11647	Gm50218	0.733347	0.162517	0.162066	0	0	0.072908	14.5105	3.85902	0.023467	0.42467	up	no
76707	0	chr17	-	80030341	80037148	ENSMUST00000183516	4	3460	MSTRG.12346	Hnrnpll	0.14422	0.131175	0.146214	0.199227	0.682726	0.287521	0.360512	-1.47188	0.0235137	0.425258	down	no
147832	0	chr7	-	110425626	110614922	ENSMUST00000167880	14	4320	MSTRG.23789	Sbf2	0.427226	0.340814	0.274501	0.690945	0.478064	0.65359	0.572008	-0.805893	0.0236971	0.427786	down	no
86559	0	chr19	+	55284334	55288900	ENSMUST00000226019	3	435	MSTRG.13924	Acsl5	1.17639	0.988367	0.585843	0.6021	0.309711	0.364682	2.15481	1.10756	0.0237186	0.428062	up	no
151219	0	chr7	-	143322773	143364625	ENSMUST00000208893	4	1571	MSTRG.24289	4933417O13Rik	0	0	0	0.011742	0.015729	0.035583	0.00475783	-7.71548	0.0237256	0.428062	down	no
33727	0	chr11	-	96907816	96908919	ENSMUST00000154289	2	997	MSTRG.5198	Cdk5rap3	1.4944	1.00671	0.876486	0.66745	0.565932	0.779109	1.67831	0.747011	0.0237917	0.428934	up	no
64493	0	chr16	+	17277095	17278661	ENSMUST00000232636	4	1320	MSTRG.10503	Tmem191c	0	0	0	0.133547	0	0.585779	0.000417057	-11.2275	0.0237953	0.428934	down	no
102751	0	chr3	-	80704639	80802650	ENSMUST00000193645	10	4799	ENSMUSG00000033981	Gria2	0.012959	0.036722	0.023409	0.069331	0.108961	0.0424	0.331186	-1.59429	0.0239094	0.429834	down	no
160255	0	chr9	+	21723639	21741002	ENSMUST00000217111	10	2854	MSTRG.25921	Ldlr	0.069839	0.066408	0.041145	0.037252	0.016374	0.017818	2.48295	1.31206	0.0239397	0.4301	up	no
117828	0	chr5	+	8422858	8428688	ENSMUST00000199817	3	1535	MSTRG.19147	Slc25a40	0.014352	0.015221	0	0.059914	0.101126	0.037016	0.149316	-2.74356	0.0239405	0.4301	down	no
71772	0	chr17	+	28828082	28839949	ENSMUST00000127007	4	4053	MSTRG.11601	Brpf3	0.013633	0.032894	0.065227	0.002473	0.015091	0.005692	4.80538	2.26465	0.0240046	0.430459	up	no
126055	0	chr5	-	134255860	134274191	ENSMUST00000174182	7	2312	MSTRG.20476	Gtf2i	0.018353	0.916256	0.036608	0.026336	0.041691	0.025375	10.3982	3.37827	0.0242145	0.432837	up	no
116588	0	chr4	-	149291126	149307693	ENSMUST00000132072	2	616	MSTRG.18950	Kif1b	0.092594	0.083892	0.158541	0.226558	0.345005	0.338594	0.368098	-1.44184	0.0242293	0.432927	down	no
98277	0	chr2	-	161008034	161109075	ENSMUST00000138078	17	3092	MSTRG.15795	Chd6	0	0	0	0.006035	0.039468	0.005664	0.00586315	-7.41411	0.0242362	0.432927	down	no
144795	0	chr7	+	79670921	79675713	ENSMUST00000206677	2	517	MSTRG.23335	Ticrr	0.366175	0.755635	0.383808	0.262836	0.162453	0.055509	3.1315	1.64685	0.0242432	0.432927	up	no
68716	0	chr16	+	96723512	96730778	ENSMUST00000233368	2	584	ENSMUSG00000117000	Gm32509	0.077398	0.1144	0.079545	0	0	0.021993	12.3377	3.625	0.0242911	0.433527	up	no
104453	0	chr3	-	95032928	95033917	ENSMUST00000147960	2	904	MSTRG.16823	Psmd4	0.067259	0.174017	0.139844	0.005741	0.053623	0.040133	3.83047	1.93752	0.0244036	0.434945	up	no
87010	0	chr2	-	3752986	3755177	ENSMUST00000131044	2	944	MSTRG.14011	Gm13185	3.05182	3.92876	3.01012	4.15107	5.74236	5.60453	0.644647	-0.63342	0.0244068	0.434945	down	no
77590	0	chr18	+	6490155	6496667	ENSMUST00000189675	2	6213	MSTRG.12515	Gm28529	0.064807	0.050938	0	0	0	0	385.817	8.59177	0.0244642	0.435149	up	no
41278	0	chr12	+	87268222	87272700	ENSMUST00000223002	4	922	MSTRG.6611	Ahsa1	0.04319	0.068645	0.046428	0.184487	0.258658	0.091165	0.296201	-1.75535	0.024526	0.435781	down	no
155130	0	chr8	+	71579213	71588256	ENSMUST00000212211	11	4162	MSTRG.24906	Slc27a1	0.129631	0.533687	0.238229	0.142602	0.099386	0.094492	2.67935	1.42188	0.0245916	0.436197	up	no
22744	0	chr10	-	79901838	79908923	ENSMUST00000163125	6	2170	MSTRG.3349	Med16	0.230631	0.128485	0.157672	0.322179	0.31837	0.325555	0.53492	-0.902606	0.0245928	0.436197	down	no
14808	0	chr1	+	135152082	135154407	ENSMUST00000123344	3	776	MSTRG.2002	Arl8a	0.949862	1.26116	0.976715	1.80369	1.6625	1.47242	0.645474	-0.631569	0.024605	0.436285	down	no
55664	0	chr14	+	64950313	65035560	ENSMUST00000225790	14	3074	MSTRG.9107	Ints9	0.711442	0.873571	0.772047	0.973963	1.19381	1.22794	0.694129	-0.526724	0.0246388	0.436755	down	no
167643	0	chr9	+	111219170	111228222	ENSMUST00000196906	4	5091	MSTRG.27022	Lrrfip2	0.329938	0.324297	0.239946	0.550703	0.400139	0.873918	0.490027	-1.02907	0.0246681	0.437081	down	no
73949	0	chr17	-	36031763	36032855	ENSMUST00000174471	2	907	MSTRG.11931	H2-T23	0.50267	0	0.280777	0	0	0	2611.49	11.3507	0.0247006	0.437593	up	no
70613	0	chr17	+	24720823	24721952	ENSMUST00000129580	3	722	MSTRG.11462	Rps2	0.152671	0.073553	0.368437	0.116304	0.325415	6.61375	0.0842837	-3.5686	0.0247301	0.437701	down	no
20217	0	chr10	+	38965553	39047246	ENSMUST00000162211	10	3164	MSTRG.2959	Lama4	0.086296	0.052311	0.027295	0.016014	0.014551	0.023356	3.07676	1.62141	0.0247569	0.43801	up	no
145009	0	chr7	-	80673270	80688877	ENSMUST00000152668	2	4446	MSTRG.23373	Crtc3	1.10701	1.14493	1.07913	1.32296	1.79683	1.69589	0.691711	-0.531759	0.0247688	0.438028	down	no
152961	0	chr8	-	26071250	26073599	ENSMUST00000209996	1	2350	MSTRG.24572	Hook3	0.317936	0.309655	0.236171	0.519899	0.388874	0.498925	0.613599	-0.704632	0.02479	0.438275	down	no
73603	0	chr17	+	35146377	35147868	ENSMUST00000172882	2	1255	MSTRG.11859	Bag6	1.04821	0.901172	0.902847	0.654875	0.54743	0.779351	1.43931	0.525382	0.0248157	0.438438	up	no
105177	0	chr3	-	101073936	101078721	ENSMUST00000200065	1	4786	MSTRG.16975	Ptgfrn	0.026952	0.008776	0.00221	0.031599	0.051134	0.087893	0.222346	-2.16912	0.0250882	0.441567	down	no
40779	0	chr12	+	83535900	83536275	ENSMUST00000222725	1	376	MSTRG.6521	Dcaf4	0.343591	0.396908	0.546514	0.712633	1.19895	0.892567	0.458967	-1.12354	0.0251108	0.44167	down	no
69668	0	chr17	+	16951539	16980947	ENSMUST00000190415	3	8754	MSTRG.11330	BC002059	0.036645	0	0.04175	0	0	0	261.317	8.02966	0.0251827	0.442327	up	no
165173	0	chr9	-	88521052	88523562	ENSMUST00000190033	4	2007	MSTRG.26657	Snhg5	0.666273	0.620765	0.784491	0.486884	0.243683	0.143216	2.37076	1.24535	0.0251832	0.442327	up	no
41703	0	chr12	+	99346398	99361827	ENSMUST00000046994	4	654	MSTRG.6668	3300002A11Rik	0.117399	0.248443	0.147747	0.243809	0.603927	0.594983	0.355987	-1.4901	0.0251988	0.442405	down	no
149686	0	chr7	-	128408968	128410993	ENSMUST00000206239	1	2026	MSTRG.24068	Gm15503	0.405273	0.286939	0.451856	0.587707	0.83424	0.683775	0.543314	-0.880142	0.0252179	0.442484	down	no
70471	0	chr17	-	24476218	24478025	ENSMUST00000234892	4	624	MSTRG.11446	Mlst8	0.457471	0.89565	0.841972	0.428276	0.349601	0.352349	1.94217	0.957671	0.0253008	0.443404	up	no
124450	0	chr5	+	117133641	117187448	ENSMUST00000153709	2	2057	MSTRG.20230	Taok3	0.800063	0.884047	0.554172	1.0082	1.50608	1.34042	0.580662	-0.78423	0.025337	0.443712	down	no
126396	0	chr5	+	136110932	136111860	ENSMUST00000130598	2	815	MSTRG.20526	Rasa4	1.09309	0.761335	1.1441	0.67761	0.586364	0.611244	1.59903	0.677194	0.0254057	0.444402	up	no
25278	0	chr10	-	118502035	118556525	ENSMUST00000220034	5	1121	ENSMUSG00000112230	Ifngas1	0.140937	0.127515	0.149497	0.083944	0.023767	0.05647	2.54566	1.34804	0.0254118	0.444402	up	no
166469	0	chr9	+	106477318	106485424	ENSMUST00000125630	14	1619	MSTRG.26871	Rrp9	0.20526	0.164642	0.155716	0.55063	0.244223	0.364472	0.453383	-1.1412	0.0254168	0.444402	down	no
164436	0	chr9	+	73094833	73097629	ENSMUST00000184032	1	2797	MSTRG.26561	Rab27a	0.346694	0.346281	0.381565	0.521328	0.580793	1.06054	0.49686	-1.00909	0.0254418	0.444422	down	no
45158	0	chr13	+	24687800	24694059	ENSMUST00000175986	2	2004	MSTRG.7356	Ripor2	3.25757	4.35033	3.08943	6.07418	4.55892	6.27433	0.6327	-0.660407	0.025475	0.444675	down	no
52014	0	chr14	-	26962597	26971232	ENSMUST00000142261	4	1272	MSTRG.8517	Appl1	0.3202	0.226653	0.301158	0.504457	0.484996	0.466963	0.582259	-0.780268	0.0255002	0.444953	down	no
101133	0	chr3	+	35999913	36008828	ENSMUST00000144118	3	4451	MSTRG.16280	Mccc1os	0.116713	0	0.047909	0	0	0	548.74	9.09998	0.0255348	0.445428	up	no
82222	0	chr19	+	4859897	4860918	ENSMUST00000235354	2	940	MSTRG.13252	Ctsf	0.991589	1.14756	0.727981	0.391645	0.725566	0.312637	2.0052	1.00374	0.0257105	0.447391	up	no
65731	0	chr16	-	30361651	30388846	ENSMUST00000153656	5	1154	MSTRG.10665	Atp13a3	0.598856	0.564511	0.576835	0.999914	0.918211	0.787193	0.643252	-0.636543	0.0257212	0.447448	down	no
83287	0	chr19	+	8724897	8727456	ENSMUST00000205852	6	1523	MSTRG.13401	Snhg1	0.056123	0.22442	0.4638	0.014656	0.098263	0.029924	5.21092	2.38154	0.0257318	0.447569	up	no
73889	0	chr17	+	35916434	35917888	ENSMUST00000154856	2	856	MSTRG.11907	Ppp1r10	2.90638	0	0.010372	0.033378	0.00572	0	74.6011	6.22113	0.0257396	0.447639	up	no
78055	0	chr18	-	15201112	15207791	ENSMUST00000234417	2	1060	ENSMUSG00000117404	Gm50035	0.229656	0.367365	0.202832	0.382615	0.68489	0.616256	0.47504	-1.07388	0.0257496	0.447645	down	no
53376	0	chr14	-	46743215	46746399	ENSMUST00000226531	2	2273	ENSMUSG00000115690	Gm48924	0	0	0.003775	0.013492	0.019936	0.009988	0.0869495	-3.52368	0.0257511	0.447645	down	no
142414	0	chr7	-	44551057	44553951	ENSMUST00000132769	6	1530	MSTRG.23067	Nr1h2	0.895934	1.09005	0.915569	0.635725	0.77461	0.777736	1.32608	0.407167	0.0257639	0.447672	up	no
46114	0	chr13	+	43401047	43402861	ENSMUST00000223188	3	1550	MSTRG.7523	Nol7	1.31319	0.878529	0.536823	0.230619	0.385111	0.568229	2.30459	1.20451	0.0258455	0.448446	up	no
72698	0	chr17	-	32939822	32947452	ENSMUST00000146718	3	1718	MSTRG.11723	Cyp4f13	0.314032	0	0.109183	0	0	0	1410.72	10.4622	0.0258595	0.448494	up	no
1822	0	X	-	57231485	57241805	ENSMUST00000151768	5	3612	MSTRG.250	Arhgef6	0.162908	0.157033	0.030216	0.217905	0.248389	1.42077	0.185556	-2.43007	0.0259173	0.448914	down	no
25432	0	chr10	+	121377638	121382110	ENSMUST00000219531	2	3501	MSTRG.3788	Gns	1.23777	1.66516	1.56995	2.04248	2.61518	2.1569	0.65637	-0.607419	0.0259547	0.449369	down	no
106236	0	chr3	-	116489240	116495965	ENSMUST00000124486	4	629	MSTRG.17154	Rtca	0.544868	0.737664	0.781369	1.04799	1.48153	1.14036	0.56239	-0.830358	0.0260242	0.449991	down	no
149954	0	chr7	+	131432001	131438505	ENSMUST00000136612	3	1259	MSTRG.24150	Acadsb	0.016046	0.014094	1.34671	0.024526	0.025873	0.044137	14.5643	3.86437	0.0260808	0.450711	up	no
116438	0	chr4	+	148144790	148145699	ENSMUST00000105708	2	735	MSTRG.18927	Mad2l2	0.919226	1.02392	0.53444	0.529962	0.300647	0.459181	1.92092	0.941801	0.0260965	0.450851	up	no
61939	0	chr15	-	89426360	89429908	ENSMUST00000170334	9	2111	MSTRG.10136	Chkb	0.270854	0.504821	0.076055	0.70876	0.64955	2.20561	0.238987	-2.065	0.026187	0.451731	down	no
161417	0	chr9	-	40341618	40342103	ENSMUST00000213244	2	383	MSTRG.26084	Gm48129	0.217146	0.426254	0.22524	0.513305	0.675338	0.915599	0.412804	-1.27647	0.0261924	0.451731	down	no
94052	0	chr2	+	103411713	103445288	ENSMUST00000137973	4	3262	ENSMUSG00000027186	Elf5	0.059041	0.019143	0.067224	0.080602	0.288787	0.155889	0.276821	-1.85297	0.0262541	0.452239	down	no
42949	0	chr12	-	111942686	111944146	ENSMUST00000223453	2	788	ENSMUSG00000113769	5033406O09Rik	0.204534	0.364401	0.322619	0.166088	0.126059	0.049474	2.60978	1.38393	0.0263061	0.452849	up	no
119431	0	chr5	+	32863760	32906757	ENSMUST00000139098	18	3872	MSTRG.19407	Depdc5	0.645804	0.731283	0.290942	1.0401	1.20468	1.20187	0.483956	-1.04705	0.0263343	0.453016	down	no
101856	0	chr3	-	54732142	54735007	ENSMUST00000140935	3	1583	MSTRG.16414	Exosc8	1.07944	0.138323	0.290711	0.061657	0.180243	0.116897	4.20425	2.07185	0.0263691	0.453223	up	no
22736	0	chr10	+	79881783	79883174	ENSMUST00000171489	2	740	MSTRG.3345	Prtn3	0.063713	0.026678	0.130689	0.077633	0.576994	0.619928	0.173457	-2.52735	0.0264002	0.453402	down	no
115851	0	chr4	-	141021538	141022546	ENSMUST00000137721	3	680	ENSMUSG00000040860	Crocc	0	0.048846	0.011891	0.11662	0.087489	0.248307	0.13425	-2.897	0.0264021	0.453402	down	no
39527	0	chr12	+	59168988	59172524	ENSMUST00000176223	3	1677	MSTRG.6282	Mia2	0.007637	0.007441	0.026343	0.119889	0.164346	0.01516	0.138349	-2.85362	0.0264318	0.453717	down	no
48114	0	chr13	+	67553035	67554634	ENSMUST00000223845	2	1380	MSTRG.7820	9430065F17Rik	0.072963	0.048156	0.03391	0.004783	0.020671	0	6.09056	2.60657	0.0264408	0.453807	up	no
67785	0	chr16	-	84827874	84833522	ENSMUST00000146103	3	2441	MSTRG.11044	Atp5j	0.031977	0.128914	0.966082	0.07359	0.058847	0.037147	6.64551	2.73238	0.026453	0.453836	up	no
121387	0	chr5	+	72914416	72918485	ENSMUST00000183284	1	4070	MSTRG.19741	Slain2	1.31022	1.30744	0.912674	1.64194	1.79469	1.79525	0.674774	-0.567524	0.0264681	0.453888	down	no
18658	0	chr1	+	195024109	195037904	ENSMUST00000194584	3	4432	MSTRG.2696	A330023F24Rik	0.148575	0.096482	0.189664	0.444705	0.711834	0.175635	0.326324	-1.61562	0.0265752	0.45514	down	no
41870	0	chr12	+	101082451	101085007	ENSMUST00000222895	1	2557	MSTRG.6706	D130020L05Rik	0.424599	0.445479	0.264749	0.269009	0.194257	0.221607	1.65699	0.728564	0.0266799	0.456334	up	no
13952	0	chr1	+	121491217	121499477	ENSMUST00000152959	4	3040	MSTRG.1852	Ccdc93	0.17983	0.239088	0.231644	0.262758	0.632258	0.51423	0.461638	-1.11517	0.0266926	0.456388	down	no
31850	0	chr11	-	76805716	76808877	ENSMUST00000132796	2	538	MSTRG.4865	Cpd	0.252093	0.128275	0.206539	0.440818	0.430298	0.430924	0.45076	-1.14957	0.0267077	0.456502	down	no
78970	0	chr18	-	36674696	36676458	ENSMUST00000235798	5	827	MSTRG.12730	Apbb3	0.469904	0.774119	0.31795	0.971793	1.33377	0.98762	0.474305	-1.07611	0.026727	0.456768	down	no
64525	0	chr16	+	17508973	17524813	ENSMUST00000232379	18	2621	MSTRG.10508	Lztr1	1.09963	0.870783	1.01888	0.637064	0.497273	0.811105	1.53656	0.619706	0.0267377	0.45682	up	no
32170	0	chr11	+	78536445	78541737	ENSMUST00000137120	5	1419	MSTRG.4924	Ift20	2.15264	1.44324	2.71315	1.14594	1.3924	1.18124	1.69617	0.762283	0.0268659	0.458425	up	no
136068	0	chr6	+	129418179	129419481	ENSMUST00000203592	1	1303	MSTRG.22192	Gm43914	1.95516	2.42423	2.37871	2.92033	3.436	3.26528	0.702388	-0.50966	0.026875	0.458467	down	no
352	0	X	+	8049248	8072959	ENSMUST00000126286	4	1449	MSTRG.34	Gm14820	0.154226	0.135437	0.086303	0.242305	0.316002	0.22193	0.481861	-1.05331	0.0268977	0.458513	down	no
135505	0	chr6	-	124914049	124915290	ENSMUST00000181150	4	695	MSTRG.22105	Ptms	1.18798	1.7489	0.938653	0.720789	0.485061	0.886435	1.8523	0.889315	0.0269455	0.458907	up	no
119794	0	chr5	+	35046565	35048406	ENSMUST00000202168	3	695	ENSMUSG00000029102	Hgfac	0	0	0	0.030871	0.018271	0.069243	0.0025341	-8.62431	0.0270125	0.459585	down	no
137460	0	chr7	+	3636095	3638630	ENSMUST00000134047	2	2233	MSTRG.22453	Prpf31	0.030468	0.093209	0.05617	0.001529	0.007875	0.027897	4.82151	2.26948	0.0270171	0.459585	up	no
40519	0	chr12	-	80120546	80123991	ENSMUST00000218078	1	3446	MSTRG.6464	2310015A10Rik	0.100856	0.101563	0.183539	0.156871	0.369836	0.796998	0.291574	-1.77807	0.0271612	0.461002	down	no
47283	0	chr13	+	59585420	59609478	ENSMUST00000225670	8	2081	MSTRG.7680	Naa35	0.943312	0.982383	1.01887	1.22262	1.84902	1.56508	0.635055	-0.655047	0.027163	0.461002	down	no
168417	0	chr9	-	122380575	122398801	ENSMUST00000177015	3	2013	MSTRG.27144	A730085K08Rik	0.005143	0	0	0.019166	0.089573	0.016847	0.040952	-4.60992	0.0271917	0.461305	down	no
25691	0	chr10	-	127172430	127175113	ENSMUST00000238577	4	1771	MSTRG.3828	Slc26a10	0.587923	0.637592	0.487476	0.750928	1.06027	0.886443	0.634997	-0.655179	0.0272359	0.461553	down	no
25165	0	chr10	+	117224589	117224952	ENSMUST00000218027	1	364	MSTRG.3745	Gm48772	0.186018	0.436311	0.21113	0.091653	0.053474	0.083998	3.63757	1.86298	0.0272404	0.461553	up	no
85790	0	chr19	+	44313772	44317329	ENSMUST00000238052	2	1175	ENSMUSG00000117957	Gm50334	0.098365	0.142871	0.132686	0.311987	0.314392	0.189409	0.458357	-1.12546	0.0272528	0.46168	down	no
33361	0	chr11	+	94338290	94342455	ENSMUST00000124087	2	3135	MSTRG.5139	Ankrd40	0.070647	0.041625	0.030473	0.50577	0.047641	0.143463	0.204836	-2.28746	0.0272616	0.461711	down	no
48778	0	chr13	+	81051181	81079857	ENSMUST00000223730	2	1231	MSTRG.7956	9330111N05Rik	0	0	0	0.01522	0.077714	0.01535	0.00277049	-8.49564	0.0273888	0.46321	down	no
129738	0	chr6	-	39063878	39067598	ENSMUST00000186189	4	915	MSTRG.21097	1700025N23Rik	0.417981	0.247726	0.191494	0.376618	0.95214	1.01881	0.365144	-1.45346	0.0274571	0.463717	down	no
71839	0	chr17	-	29007048	29008045	ENSMUST00000233723	1	998	MSTRG.11612	Stk38	0.784972	0.837629	0.735729	0.511411	0.470714	0.65402	1.44139	0.527465	0.0275532	0.464886	up	no
25937	0	chr10	-	128134629	128137567	ENSMUST00000217750	3	651	MSTRG.3874	Rbms2	0.423179	0.369544	0.441792	0.894728	0.576902	0.813035	0.540348	-0.888038	0.0276198	0.465487	down	no
131007	0	chr6	-	56341787	56362313	ENSMUST00000203492	2	3935	ENSMUSG00000004347	Pde1c	0.088694	0.082206	0.031508	0.121162	0.144817	0.340813	0.333571	-1.58394	0.0276515	0.46566	down	no
128045	0	chr5	+	150566822	150570825	ENSMUST00000201226	3	2357	MSTRG.20813	Brca2	0.05073	0.030356	0.045959	0.064891	0.120217	0.140376	0.390326	-1.35725	0.0277594	0.46673	down	no
143207	0	chr7	-	46689269	46708977	ENSMUST00000210791	10	3446	MSTRG.23146	Saal1	1.03462	0.852412	1.10805	1.32252	1.61714	1.79509	0.632575	-0.660691	0.0278867	0.468413	down	no
125845	0	chr5	-	129877549	129879088	ENSMUST00000200922	1	1540	MSTRG.20449	Phkg1	0.034428	0.015886	0.047788	1.3e-05	0.000523	0.000334	112.761	6.81712	0.0279389	0.469038	up	no
74828	0	chr17	-	46501800	46525935	ENSMUST00000182530	25	4330	MSTRG.12025	Cul9	0	0.014328	0.317412	0.002566	0	0	129.283	7.01439	0.0279395	0.469038	up	no
48435	0	chr13	+	73951187	73960895	ENSMUST00000221324	5	1427	MSTRG.7880	Brd9	0.396608	0.603833	0.40044	0.098752	0.273457	0.275642	2.16235	1.1126	0.02796	0.469183	up	no
139940	0	chr7	+	24903075	24909960	ENSMUST00000127761	4	1827	MSTRG.22720	Arhgef1	3.91737	4.93212	4.17809	5.67088	5.61915	6.71073	0.723724	-0.466488	0.0279893	0.469415	down	no
148579	0	chr7	-	121562341	121590102	ENSMUST00000206276	3	2577	MSTRG.23903	4933432K03Rik	0.073596	0.040442	0.02738	0.06502	0.292014	0.15164	0.278013	-1.84678	0.028049	0.470089	down	no
21403	0	chr10	+	62340622	62363367	ENSMUST00000142968	3	343	MSTRG.3162	Hk1os	0	1.00092	0.344632	0.025109	0	0	53.5885	5.74385	0.0280796	0.470399	up	no
56341	0	chr14	-	75702350	75741755	ENSMUST00000226686	18	4352	MSTRG.9233	Cog3	0.861655	0.808859	0.500798	2.42158	1.06564	1.34299	0.449527	-1.15352	0.0281014	0.470399	down	no
16688	0	chr1	-	169525021	169531464	ENSMUST00000194831	2	3934	MSTRG.2339	Nuf2	0.079064	0.053437	0.223408	0.04415	0.04159	0.011562	3.65778	1.87097	0.0281019	0.470399	up	no
157404	0	chr8	+	105566351	105578109	ENSMUST00000192691	2	766	MSTRG.25344	Gm38250	0.321427	0.244884	0.318139	0.493664	0.503345	0.654018	0.535697	-0.900511	0.0281572	0.470922	down	no
123846	0	chr5	+	112335642	112338073	ENSMUST00000126736	2	1627	MSTRG.20138	Tfip11	0.908091	0.750334	0.558319	0.53069	0.414733	0.490203	1.5441	0.626762	0.0282515	0.472108	up	no
75769	0	chr17	+	57260970	57262472	ENSMUST00000224904	3	718	MSTRG.12192	Trip10	0.303008	0.459999	0.395942	0.687086	0.577596	0.902334	0.534813	-0.902893	0.028274	0.472153	down	no
25983	0	chr10	+	128282817	128283979	ENSMUST00000217727	3	478	MSTRG.3878	Stat2	0.449443	0.629059	0.462022	0.257828	0.266235	0.317077	1.83147	0.873003	0.0282882	0.472194	up	no
67996	0	chr16	+	90220754	90227553	ENSMUST00000232505	3	5194	MSTRG.11075	Sod1	6.26337	5.43189	6.52879	4.40623	5.20104	4.07288	1.33215	0.413759	0.0283821	0.4735	up	no
133093	0	chr6	-	87825256	87838798	ENSMUST00000204310	7	685	MSTRG.21699	Isy1	0	0.038034	0	0.117823	0.070989	0.162074	0.108394	-3.20564	0.0284949	0.474658	down	no
113174	0	chr4	-	117164677	117165562	ENSMUST00000132868	2	781	MSTRG.18344	Kif2c	0.524693	0.346605	0.278896	0.713436	0.749784	0.722066	0.526336	-0.925945	0.0285352	0.474904	down	no
53826	0	chr14	+	50807925	50816299	ENSMUST00000226880	5	1756	MSTRG.8777	Parp2	0.297959	0	0.09127	0	0	0	1297.43	10.3414	0.0285356	0.474904	up	no
165193	0	chr9	-	88521402	88523562	ENSMUST00000239193	2	1830	MSTRG.26657	Snhg5	0.065725	0.045573	0.083083	0.944605	0.224231	0.040212	0.160772	-2.63691	0.0285368	0.474904	down	no
73830	0	chr17	-	35860918	35866886	ENSMUST00000145804	2	784	MSTRG.11899	Ppp1r18os	0.028816	0.039043	0.148754	0.263625	0.294494	0.197728	0.286583	-1.80297	0.0285907	0.475268	down	no
140622	0	chr7	+	28775704	28777817	ENSMUST00000207322	1	2114	MSTRG.22838	Sirt2	0.953013	1.07565	0.889027	1.21762	1.35467	1.54195	0.709168	-0.4958	0.0287103	0.476331	down	no
18652	0	chr1	-	194989062	194995345	ENSMUST00000191885	2	322	MSTRG.2697	Gm32250	1.28843	1.18745	1.14245	2.66978	1.70882	1.98444	0.568648	-0.814392	0.028714	0.476331	down	no
120029	0	chr5	+	38134395	38137765	ENSMUST00000141286	2	2411	MSTRG.19477	Stx18	0.532418	0.351166	0.156596	0.149637	0.158122	0.052863	2.88441	1.52827	0.0287499	0.476729	up	no
105281	0	chr3	+	102996728	102999251	ENSMUST00000196827	1	2524	MSTRG.16994	Sike1	1.57765	1.739	1.40861	2.50488	1.91468	2.43152	0.689711	-0.535935	0.0287654	0.476856	down	no
89252	0	chr2	+	29965679	29967149	ENSMUST00000202286	1	1471	MSTRG.14479	Sptan1	1.03526	1.21717	0.916157	1.49881	1.52905	1.42978	0.710824	-0.492435	0.028825	0.477616	down	no
42385	0	chr12	+	108676103	108688516	ENSMUST00000222048	7	1075	MSTRG.6780	Evl	3.4459	2.45856	5.35758	1.58966	2.24579	2.14684	1.88256	0.912698	0.0289291	0.478516	up	no
94827	0	chr2	-	118708699	118709741	ENSMUST00000126907	2	708	MSTRG.15221	Plcb2	0.157775	0.120562	0.056076	0.300759	0.215815	0.446821	0.347119	-1.5265	0.0290346	0.479274	down	no
143192	0	chr7	+	46561301	46578201	ENSMUST00000139791	3	821	MSTRG.23143	Gm15700	0.706913	0.844237	0.546646	1.82747	1.02753	1.17989	0.519914	-0.943656	0.029078	0.479464	down	no
167147	0	chr9	-	108614768	108634694	ENSMUST00000195741	5	6068	MSTRG.26957	Arih2	0.336428	0.270515	0.382865	0.535078	0.470091	0.674349	0.589341	-0.762827	0.0291458	0.479817	down	no
135077	0	chr6	+	121064596	121066119	ENSMUST00000203697	1	1524	MSTRG.22037	Gm4651	0.408207	0.592499	0.37081	0.540579	3.0848	1.06993	0.292104	-1.77545	0.0291497	0.479817	down	no
151305	0	chr7	+	143828897	143831127	ENSMUST00000208535	1	2231	MSTRG.24308	Dhcr7	0.097853	0.120998	0.120203	0.181384	0.200045	0.195292	0.5879	-0.766358	0.0291672	0.479817	down	no
21438	0	chr10	-	62570050	62578457	ENSMUST00000159722	3	1022	MSTRG.3168	Kifbp	0.045354	0.085779	0.070809	0.315204	0.114282	0.167499	0.33827	-1.56375	0.0291773	0.479817	down	no
124165	0	chr5	+	114901834	114903941	ENSMUST00000201445	1	2108	MSTRG.20177	Oasl2	0.242847	0.305797	0.299218	0.390007	0.587809	0.453058	0.592548	-0.754995	0.0291999	0.479817	down	no
139236	0	chr7	+	19087746	19089358	ENSMUST00000148472	2	967	MSTRG.22640	Dmpk	0.419751	0.780758	0.667862	1.11342	1.15785	1.04521	0.56336	-0.827872	0.0292585	0.480141	down	no
118565	0	chr5	+	24429018	24429948	ENSMUST00000155636	2	806	MSTRG.19284	Slc4a2	0.045522	0.114759	0.047232	0.097431	0.272063	0.389323	0.273469	-1.87055	0.029272	0.480297	down	no
18761	0	chr10	+	4391587	4396424	ENSMUST00000178920	1	4838	MSTRG.2706	Gm21781	4.48711	4.70715	3.46736	5.46716	5.86627	6.50713	0.70971	-0.494698	0.029284	0.480363	down	no
163508	0	chr9	-	62428263	62429333	ENSMUST00000151604	2	899	MSTRG.26396	Coro2b	0.042497	0.078122	0.206144	0.029897	0.001542	0.025292	5.75987	2.52604	0.0293007	0.480571	up	no
13212	0	chr1	-	93309838	93313148	ENSMUST00000133886	3	912	MSTRG.1723	Pask	0.171279	0.192746	0.169503	0.060807	0.11672	0.052476	2.31966	1.21391	0.0293753	0.481663	up	no
22070	0	chr10	-	75636708	75644008	ENSMUST00000219733	13	3433	MSTRG.3255	Susd2	0.089368	0.100744	0.019516	0.630132	0.099	0.231674	0.218179	-2.19641	0.0294517	0.482522	down	no
153716	0	chr8	+	45992625	45994529	ENSMUST00000210608	1	1905	MSTRG.24669	Ufsp2	0.689772	0.614063	0.602821	0.882914	0.891586	1.25639	0.629074	-0.668697	0.0295296	0.483339	down	no
11748	0	chr1	+	75168666	75169631	ENSMUST00000160903	3	620	MSTRG.1493	Zfand2b	0.353742	0.070478	0.019231	0.015551	0.028321	0.003994	9.26443	3.2117	0.0296194	0.484217	up	no
163850	0	chr9	+	65908974	66004168	ENSMUST00000146069	8	3087	MSTRG.26461	Csnk1g1	0.786522	0.908517	0.874532	1.08806	1.41612	1.19319	0.694974	-0.524969	0.0296299	0.484279	down	no
36321	0	chr11	+	116671871	116675799	ENSMUST00000134818	5	1081	MSTRG.5641	Snhg16	0.02056	0.156076	0.110756	0	0.028579	0.013521	6.82641	2.77113	0.0296353	0.484279	up	no
70735	0	chr17	-	24947294	24960689	ENSMUST00000233316	3	1758	MSTRG.11476	Jpt2	0.545742	0.563357	0.491143	0.895154	0.666448	0.890048	0.65272	-0.615463	0.0297394	0.485059	down	no
14117	0	chr1	+	127900913	127905934	ENSMUST00000150945	2	3049	MSTRG.1876	Rab3gap1	0.758922	0.858941	0.721197	1.03928	1.03941	1.40444	0.671541	-0.574453	0.0299019	0.486911	down	no
37215	0	chr12	+	3235915	3250377	ENSMUST00000179924	8	1256	MSTRG.5774	Rab10os	0.003436	0.852759	0.784215	0.00061	0	0.086124	18.9131	4.24131	0.0300059	0.48815	up	no
14865	0	chr1	-	135606447	135688105	ENSMUST00000112103	2	1645	MSTRG.2013	Nav1	0.324286	0.137094	0.118673	0.074353	0.034905	0.10103	2.75837	1.46382	0.0300546	0.488786	up	no
157159	0	chr8	+	104340528	104341283	ENSMUST00000211996	2	630	MSTRG.25298	Cmtm3	0.751648	0.993561	0.913462	0.547667	0.644838	0.575381	1.50387	0.58868	0.0301561	0.490064	up	no
158660	0	chr8	+	123102651	123103641	ENSMUST00000152444	3	713	MSTRG.25701	Rpl13	6.05688	3.11639	2.36744	1.59638	1.87587	2.23814	2.021	1.01507	0.0302892	0.491518	up	no
43580	0	chr12	+	116047829	116054721	ENSMUST00000182883	1	6893	MSTRG.7067	Zfp386	0.015425	0.092906	0	0	0	0	361.103	8.49627	0.0303847	0.492915	up	no
166182	0	chr9	-	104164782	104168018	ENSMUST00000188425	1	3237	MSTRG.26822	Dnajc13	1.16002	1.24961	1.03281	0.953873	0.904622	1.01503	1.19798	0.260609	0.0303994	0.493034	up	no
94624	0	chr2	-	113500679	113504034	ENSMUST00000133815	3	734	ENSMUSG00000087106	Gm13964	0.020443	0.022466	0.029486	0.112114	0.039496	0.351122	0.144003	-2.79583	0.0305306	0.494503	down	no
114975	0	chr4	-	133689487	133754013	ENSMUST00000138473	10	3995	MSTRG.18639	Arid1a	2.78993	2.96663	2.63862	3.33549	3.5116	3.9693	0.776153	-0.365587	0.0306173	0.494756	down	no
132930	0	chr6	+	86527319	86564449	ENSMUST00000204047	5	594	MSTRG.21665	1600020E01Rik	0.189841	0.154873	0.045525	0.039113	0	0.006301	8.59292	3.10315	0.0306482	0.494857	up	no
16968	0	chr1	+	171411334	171417459	ENSMUST00000160335	7	882	MSTRG.2397	Usf1	0.649915	0.336473	0.443766	1.33446	1.08894	0.705841	0.457029	-1.12964	0.0306656	0.495005	down	no
122859	0	chr5	+	101837452	101844332	ENSMUST00000174864	3	879	MSTRG.19958	Gm20548	0	0.349889	0.321286	0	0	0	2237.25	11.1275	0.0306853	0.495247	up	no
70935	0	chr17	-	25782802	25785673	ENSMUST00000137587	8	1594	MSTRG.11494	Haghl	0.127519	0.175693	0.186138	0.252313	0.309946	0.319846	0.554753	-0.850084	0.0306939	0.495262	down	no
29506	0	chr11	-	58327215	58330339	ENSMUST00000185661	1	3125	MSTRG.4508	Zfp672	1.49029	0.259463	1.62549	0.517717	0.216012	0.125215	3.92953	1.97436	0.0307177	0.495445	up	no
114295	0	chr4	-	129150826	129189727	ENSMUST00000151971	7	2739	MSTRG.18525	S100pbp	1.5092	1.72012	1.47781	1.919	2.0688	2.3673	0.740686	-0.433066	0.0307477	0.495733	down	no
107183	0	chr3	+	135454626	135460080	ENSMUST00000197814	4	840	MSTRG.17299	Ube2d3	0.018654	0.031252	0.036644	0.096013	0.040196	0.436681	0.151076	-2.72665	0.0307578	0.49579	down	no
167229	0	chr9	+	108982654	108984875	ENSMUST00000198997	6	887	MSTRG.26966	Col7a1	0	0	0.01992	0.152966	0.059212	0.02937	0.0824681	-3.60002	0.0307638	0.49579	down	no
125146	0	chr5	-	123133723	123138966	ENSMUST00000159072	3	1814	MSTRG.20343	AI480526	0.100126	0.162088	0.182418	0.316707	0.394582	0.229009	0.472863	-1.08051	0.0308874	0.496708	down	no
52451	0	chr14	-	31482562	31489168	ENSMUST00000228309	2	1969	MSTRG.8584	Mettl6	0.927102	0.935006	0.796963	1.05471	1.66772	1.64353	0.609047	-0.715375	0.030963	0.497487	down	no
168167	0	chr9	+	120577346	120578072	ENSMUST00000064646	1	727	ENSMUSG00000052658	5830454E08Rik	0.189413	0.362172	0.092531	0.796224	0.363249	0.673086	0.351484	-1.50847	0.0309932	0.497626	down	no
166040	0	chr9	+	103305231	103305999	ENSMUST00000189631	1	769	MSTRG.26805	Topbp1	1.29758	1.17066	1.28045	0.474981	1.00872	0.712475	1.70692	0.771394	0.0310202	0.497803	up	no
18812	0	chr10	+	5069195	5071975	ENSMUST00000238588	1	2781	MSTRG.2723	Gm10097	0.277233	0.293714	0.455866	0.635946	0.518602	0.824978	0.518717	-0.946982	0.0311739	0.499729	down	no
112952	0	chr4	-	116066966	116070078	ENSMUST00000142468	2	423	MSTRG.18306	Uqcrh	5.37462	1.02553	2.57345	0.555821	0.712417	1.49025	3.25309	1.70181	0.0312523	0.500259	up	no
105470	0	chr3	-	104144199	104145855	ENSMUST00000196117	1	1657	MSTRG.17024	Gm42701	1.01088	1.0238	0.945272	0.697496	0.650241	0.890927	1.33113	0.412652	0.031257	0.500259	up	no
116735	0	chr4	-	150566869	150568623	ENSMUST00000128800	3	548	MSTRG.18984	Gm13091	2.77805	3.27967	1.86841	4.28778	4.43385	4.10505	0.617941	-0.69446	0.031261	0.500259	down	no
118393	0	chr5	-	23382308	23434026	ENSMUST00000185943	7	2179	MSTRG.19251	5031425E22Rik	0.167931	0.156584	0.089015	0.081688	0.041379	0.01726	2.9469	1.5592	0.0313289	0.500826	up	no
140064	0	chr7	+	25345981	25365917	ENSMUST00000153077	18	5672	MSTRG.22740	Megf8	0.574945	0.020423	0.022177	0.005841	0.023176	0.041329	8.77868	3.134	0.0315186	0.502577	up	no
118446	0	chr5	-	23699070	23710990	ENSMUST00000198461	3	1068	MSTRG.19248	AI506816	0.296478	0.216662	0.379349	0	0	0.074533	11.9744	3.58188	0.031582	0.503268	up	no
56264	0	chr14	+	74738443	74743547	ENSMUST00000176188	4	628	MSTRG.9220	Esd	0.838721	0.67249	0.671795	1.25101	1.00511	1.39414	0.59804	-0.741686	0.031586	0.503268	down	no
126407	0	chr5	-	136129401	136136074	ENSMUST00000148475	11	2391	MSTRG.20531	Lrwd1	0.72773	0.87726	0.528252	0.955084	1.32919	1.26873	0.600405	-0.735991	0.0315885	0.503268	down	no
61399	0	chr15	+	83103697	83115663	ENSMUST00000167635	5	1020	MSTRG.10056	Serhl	0.621676	0.668685	0.811601	1.06445	1.02322	1.26447	0.627051	-0.673346	0.0316838	0.504443	down	no
23038	0	chr10	-	80644131	80647861	ENSMUST00000151794	5	873	MSTRG.3386	Btbd2	0.035079	0.067736	0.007288	0.08676	0.122732	0.286814	0.221845	-2.17238	0.0317564	0.505301	down	no
141020	0	chr7	+	30425559	30426264	ENSMUST00000153042	3	511	MSTRG.22905	Nfkbid	0.41588	0.851237	0.209551	0.182701	0.052849	0.197985	3.40611	1.76813	0.0317677	0.505414	up	no
65946	0	chr16	-	32476587	32487879	ENSMUST00000232418	7	1717	MSTRG.10719	Slc51a	0.182369	0	0.141695	0	0	0	1080.21	10.0771	0.0317762	0.505482	up	no
41624	0	chr12	-	98676742	98683750	ENSMUST00000223321	6	2957	ENSMUSG00000021009	Ptpn21	0.073711	0	0	0.20958	0.480282	0.936353	0.0453267	-4.46349	0.0318257	0.505802	down	no
14521	0	chr1	+	132729355	132732826	ENSMUST00000189499	3	1877	MSTRG.1955	Gm10538	0.211686	0.32844	0.144856	0.370464	0.577116	0.440791	0.493371	-1.01926	0.03186	0.506022	down	no
162982	0	chr9	-	57155581	57156840	ENSMUST00000214325	4	539	MSTRG.26336	Commd4	0.040249	0.12447	0.041777	0.145697	0.218306	0.330453	0.297349	-1.74977	0.0318647	0.506022	down	no
162404	0	chr9	+	49037676	49039177	ENSMUST00000216657	2	412	MSTRG.26240	Usp28	0.37551	0.212902	0.173554	0.517981	0.596954	0.597217	0.445034	-1.16801	0.0319076	0.506369	down	no
98403	0	chr2	-	163685004	163693617	ENSMUST00000154065	2	4731	MSTRG.15815	Gm16316	1.85905	2.8957	1.4653	2.749	4.95828	4.67069	0.502509	-0.992778	0.032118	0.508302	down	no
37399	0	chr12	+	4664535	4674167	ENSMUST00000218985	6	1272	MSTRG.5808	Itsn2	3.54899	2.98646	2.92782	4.92621	3.98591	4.74728	0.692803	-0.529483	0.0321374	0.508328	down	no
73491	0	chr17	+	34984608	34985891	ENSMUST00000172666	3	1067	MSTRG.11825	Lsm2	0.85389	1.27649	0.809869	0.554767	0.750218	0.530962	1.60149	0.679413	0.0322015	0.508688	up	no
103888	0	chr3	+	90058645	90062795	ENSMUST00000162390	2	1314	MSTRG.16750	4933434E20Rik	0.495877	0.35209	0.906101	0.251669	0.34244	0.171814	2.29014	1.19543	0.0322312	0.50906	up	no
100164	0	chr3	+	8509515	8548773	ENSMUST00000191847	3	3413	ENSMUSG00000027500	Stmn2	0	0	0.000738	0.003877	0.013531	0.012854	0.024387	-5.35774	0.0322529	0.509232	down	no
97928	0	chr2	-	156838472	156839892	ENSMUST00000134838	2	542	MSTRG.15739	Gm14230	0.169028	0.008563	0.045811	0	0	0	744.673	9.54046	0.0323044	0.50968	up	no
43921	0	chr13	-	6619061	6648777	ENSMUST00000137327	7	983	MSTRG.7128	Pfkp	0.524129	0.13006	0.121598	0.085503	0.050231	0.084317	3.52549	1.81782	0.0323163	0.50968	up	no
270	0	X	+	7764652	7775799	ENSMUST00000126694	7	6930	MSTRG.25	Tfe3	1.01345	1.16034	1.42873	0.935805	0.717223	0.87121	1.42718	0.513164	0.0323192	0.50968	up	no
155814	0	chr8	-	83727548	83728440	ENSMUST00000154075	3	698	MSTRG.25061	Adgre5	0.559401	0.574371	1.2467	0.285781	0.20141	0.484679	2.44937	1.29241	0.0323829	0.510346	up	no
97221	0	chr2	+	152226913	152253986	ENSMUST00000141597	2	3664	MSTRG.15620	Csnk2a1	2.4858	2.60811	2.47899	2.93871	3.40444	3.29412	0.785793	-0.347779	0.032387	0.510346	down	no
60034	0	chr15	-	76347849	76351111	ENSMUST00000152151	5	1239	MSTRG.9865	Sharpin	0.174188	0.111483	0.067158	0.226865	0.25667	0.344041	0.42634	-1.22992	0.0324027	0.510485	down	no
37802	0	chr12	-	16229750	16232227	ENSMUST00000220475	3	879	ENSMUSG00000113892	Gm48605	0	0.053666	0	0.145565	0.204478	0.132717	0.111165	-3.16923	0.0324133	0.510485	down	no
142415	0	chr7	-	44551140	44552185	ENSMUST00000137674	3	849	MSTRG.23067	Nr1h2	0.064633	0.80629	0.281244	0.098138	0.076833	0.073908	4.62943	2.21083	0.0324191	0.510485	up	no
50164	0	chr13	-	112424222	112426340	ENSMUST00000224307	2	1841	ENSMUSG00000114869	Gm48876	0.040686	0.066077	0.034916	0.069359	0.142995	0.163442	0.37701	-1.40732	0.0324658	0.51092	down	no
81053	0	chr18	-	76226703	76228858	ENSMUST00000238024	1	2156	ENSMUSG00000118004	BC026513	0.282593	0.270891	0.257031	0.122395	0.081893	0.217103	1.92343	0.943679	0.0324878	0.511132	up	no
150392	0	chr7	-	139978932	139992575	ENSMUST00000128332	22	3682	MSTRG.24199	Adam8	1.51097	0.967721	1.1739	0.641386	0.387295	0.905741	1.88821	0.917021	0.0325641	0.511665	up	no
150213	0	chr7	-	135635931	135652314	ENSMUST00000180693	5	3600	MSTRG.24104	5830432E09Rik	0.597466	0.752275	0.605592	0.792871	1.07583	1.09984	0.658685	-0.60234	0.0326499	0.512122	down	no
138035	0	chr7	+	6343769	6347390	ENSMUST00000208865	2	1140	ENSMUSG00000109398	Gm3854	0.121143	0.256832	0.141726	0	0.068296	8.1e-05	7.60052	2.9261	0.0326598	0.512122	up	no
126149	0	chr5	+	134676490	134680145	ENSMUST00000100641	2	1148	MSTRG.20491	Gm10369	0.292098	0.175312	0.179721	0.620074	0.395018	0.370238	0.467131	-1.0981	0.0326623	0.512122	down	no
140337	0	chr7	-	27342137	27355771	ENSMUST00000132684	16	2534	MSTRG.22779	Shkbp1	0.576563	0.368226	0.206842	0.20331	0.092058	0.026132	3.58206	1.84079	0.0326633	0.512122	up	no
103266	0	chr3	+	88325055	88331313	ENSMUST00000193646	1	6259	MSTRG.16676	Glmp	0.820014	0.795715	0.801322	1.38141	0.965941	1.72407	0.593663	-0.752283	0.0327343	0.512667	down	no
56724	0	chr14	-	93885569	93888361	ENSMUST00000192817	1	2793	MSTRG.9318	Pcdh9	0.76697	0.374298	0.329167	0.133331	0.323366	0.110736	2.59138	1.37372	0.0327505	0.512788	up	no
12442	0	chr1	-	85609853	85610302	ENSMUST00000113396	1	450	MSTRG.1608	Gm10552	8.12336	11.2641	7.84829	6.01311	4.52614	7.34079	1.52325	0.607149	0.0327992	0.513341	up	no
2452	0	X	-	74021000	74022661	ENSMUST00000140130	3	654	MSTRG.346	Irak1	1.66779	2.21697	1.69863	1.37818	1.4251	1.35535	1.3426	0.425031	0.0328029	0.513341	up	no
151187	0	chr7	+	143069353	143071093	ENSMUST00000207776	1	1741	MSTRG.24295	Tssc4	0.83457	0.745446	0.889111	0.50055	0.671696	0.616298	1.38052	0.465215	0.0328304	0.513563	up	no
36827	0	chr11	-	120373026	120380369	ENSMUST00000154826	4	4567	MSTRG.5714	Faap100	0.132394	0.160219	0.222219	0.121663	0.097335	0.089081	1.6711	0.740801	0.0328514	0.513767	up	no
165174	0	chr9	-	88521052	88523562	ENSMUST00000239184	4	1778	MSTRG.26657	Snhg5	0.089386	0.09428	0.141051	0.219519	0.218695	0.186818	0.519521	-0.944747	0.0329167	0.514387	down	no
107547	0	chr3	+	142737612	142740946	ENSMUST00000198957	1	3335	ENSMUSG00000040213	Kyat3	0.104365	0.152374	0.134928	0.163972	0.294306	0.330349	0.496644	-1.00972	0.0329389	0.514467	down	no
18160	0	chr1	-	185361409	185362865	ENSMUST00000195314	1	1457	MSTRG.2593	4930532G15Rik	0.021764	0.082564	0.085579	0.019485	0.013075	0.017563	3.78882	1.92175	0.032974	0.514814	up	no
155129	0	chr8	+	71570655	71582449	ENSMUST00000211886	4	2809	MSTRG.24906	Slc27a1	0.289504	0.482102	0.390634	0.701852	0.533568	1.07328	0.503417	-0.990174	0.0330761	0.515279	down	no
25424	0	chr10	+	121350828	121351644	ENSMUST00000218746	1	817	ENSMUSG00000112014	Gm48435	0.029075	0.015035	0	0.095645	0.070563	0.086245	0.174726	-2.51684	0.033096	0.515279	down	no
17519	0	chr1	-	176740482	176745563	ENSMUST00000193765	1	5082	MSTRG.2476	Cep170	0.188271	0.071608	0.096261	0.305414	0.214165	0.300031	0.434524	-1.20249	0.0330978	0.515279	down	no
54012	0	chr14	-	51908374	51910679	ENSMUST00000226366	5	589	MSTRG.8794	Ndrg2	0.077045	0.019348	0.030599	0.13846	0.118882	0.226369	0.262537	-1.92941	0.0331153	0.515418	down	no
130491	0	chr6	-	48738346	48741444	ENSMUST00000155906	2	2545	MSTRG.21225	Gimap1os	0.364219	0.507804	0.42492	0.906779	0.637667	0.626158	0.597503	-0.742981	0.0331677	0.515757	down	no
82368	0	chr19	+	5367022	5368730	ENSMUST00000236059	2	862	MSTRG.13266	Eif1ad	0.181197	0.212586	0.207001	0.472104	0.346965	0.336402	0.519947	-0.943563	0.0331956	0.515801	down	no
19254	0	chr10	+	14664220	14668318	ENSMUST00000124976	6	815	MSTRG.2803	Gm16234	1.0819	0.967525	1.11347	1.84445	1.37756	1.69981	0.642627	-0.637946	0.0332462	0.516189	down	no
61890	0	chr15	-	89351139	89355659	ENSMUST00000231067	13	3309	MSTRG.10131	Lmf2	1.67787	2.28189	3.07426	1.40893	1.33247	1.65145	1.60124	0.67919	0.0334332	0.517496	up	no
49907	0	chr13	+	106788070	106796796	ENSMUST00000187867	4	1613	MSTRG.8162	Gm28989	0.355201	0.372277	0.302384	0.488174	0.674324	0.504205	0.617904	-0.694546	0.0335425	0.518126	down	no
67159	0	chr16	-	57177251	57182850	ENSMUST00000227531	1	5600	MSTRG.10951	Tbc1d23	0.068147	0.080678	0.074355	0.134222	0.128022	0.10146	0.613631	-0.704557	0.0335481	0.518126	down	no
35559	0	chr11	-	108529097	108533664	ENSMUST00000137907	2	3005	ENSMUSG00000086761	Cep112os1	0	0.004408	0	0.01206	0.011025	0.041048	0.0687322	-3.86287	0.0335516	0.518126	down	no
78696	0	chr18	-	34947533	34948171	ENSMUST00000235244	2	551	MSTRG.12691	Hspa9	1.18401	0.724854	1.07707	1.67392	1.62532	2.04279	0.558951	-0.839206	0.0335646	0.51826	down	no
132346	0	chr6	+	82764282	82767288	ENSMUST00000168990	2	2229	ENSMUSG00000090293	Gm17034	0.151719	0.125886	0.095759	0.206017	0.223078	0.216469	0.578353	-0.789977	0.0335802	0.518434	down	no
62413	0	chr15	-	98544340	98547736	ENSMUST00000169674	3	1332	MSTRG.10202	Ccnt1	1.50519	2.27835	1.87314	2.45515	3.37333	3.20845	0.62595	-0.67588	0.0335928	0.518495	down	no
51680	0	chr14	+	21791872	21796091	ENSMUST00000142023	2	3838	MSTRG.8455	Samd8	0.348694	0.660258	0.358246	0.792124	0.791458	0.829074	0.566678	-0.8194	0.0336413	0.518956	down	no
93630	0	chr2	-	91933442	91935600	ENSMUST00000128902	6	903	MSTRG.15048	Dgkz	1.03797	0.819292	0.92471	0.74737	0.358938	0.397851	1.84952	0.887149	0.0336441	0.518956	up	no
132926	0	chr6	+	86526247	86551114	ENSMUST00000204068	4	433	MSTRG.21665	1600020E01Rik	0	0.79486	0.494347	0	0	0	4297.36	12.0692	0.0336714	0.519111	up	no
35918	0	chr11	+	115409861	115412674	ENSMUST00000155134	3	2489	MSTRG.5571	Mrpl58	0.503599	0.387114	0.405775	0.010306	0.202728	0.111893	3.99009	1.99642	0.0336822	0.519211	up	no
70616	0	chr17	-	24722060	24722989	ENSMUST00000144285	3	636	MSTRG.11464	Ndufb10	3.93642	3.40483	8.11167	2.74874	2.07413	2.84515	2.01524	1.01095	0.0337024	0.519442	up	no
119933	0	chr5	-	36627119	36696180	ENSMUST00000201720	3	3494	MSTRG.19469	D5Ertd579e	1.55377	1.54898	1.54402	2.01447	2.88592	2.11229	0.662622	-0.593742	0.0337801	0.520276	down	no
154526	0	chr8	+	69654479	69662889	ENSMUST00000204062	3	3561	MSTRG.24824	Zfp964	0.274963	0.274845	0.17901	0.40149	0.346562	0.620513	0.532542	-0.909033	0.0337816	0.520276	down	no
18481	0	chr1	-	191997205	191998634	ENSMUST00000194408	1	1430	MSTRG.2662	Traf5	1.85158	2.4907	1.3311	3.80019	2.88987	3.06882	0.581355	-0.782508	0.0338323	0.520658	down	no
81866	0	chr19	-	4036767	4037985	ENSMUST00000237273	4	621	MSTRG.13215	Gstp1	0.390569	0.272742	0.205317	0.157961	0.142086	0.113599	2.09993	1.07034	0.0340394	0.522905	up	no
27364	0	chr11	-	18845851	18872155	ENSMUST00000128654	3	1870	ENSMUSG00000085743	8430419K02Rik	0.028317	0.017636	0	0.089972	0.066513	0.053051	0.219308	-2.18897	0.0340478	0.522905	down	no
164965	0	chr9	-	83571560	83573289	ENSMUST00000213703	2	743	MSTRG.26627	Gm39384	0	0	0.047792	0.134704	0.220911	0.09961	0.104985	-3.25174	0.0341008	0.523253	down	no
147769	0	chr7	-	109893780	109896699	ENSMUST00000130354	2	1493	MSTRG.23777	Dennd5a	0.316277	0.602088	0.332559	0.929672	0.858031	0.624493	0.518583	-0.947353	0.034206	0.524542	down	no
15808	0	chr1	-	156446411	156474331	ENSMUST00000187073	4	643	MSTRG.2171	Soat1	0.225497	0.202104	0.313251	0.398647	0.495771	0.566956	0.506956	-0.980068	0.0342066	0.524542	down	no
70860	0	chr17	-	25431839	25433783	ENSMUST00000159052	2	1662	ENSMUSG00000024112	Cacna1h	0.031846	0.062436	0.022731	0.139357	0.203748	0.058239	0.291553	-1.77817	0.0342975	0.525233	down	no
9503	0	chr1	+	36691628	36692550	ENSMUST00000191790	2	757	MSTRG.1076	Cox5b	1.94617	2.30909	3.06416	1.5663	1.67495	1.70178	1.48076	0.566333	0.0343172	0.525233	up	no
156127	0	chr8	+	85060097	85064812	ENSMUST00000145479	4	1138	MSTRG.25127	Fbxw9	0.05915	0.110458	0.090358	0	0.028252	0	9.20168	3.2019	0.0344653	0.526359	up	no
127733	0	chr5	+	147101164	147111597	ENSMUST00000201007	2	1090	MSTRG.20773	Polr1d	0.120637	0.502137	0.487115	0.138174	0.10486	0.155955	2.78175	1.47599	0.0344681	0.526359	up	no
158295	0	chr8	-	120036194	120045287	ENSMUST00000160605	2	1814	MSTRG.25590	Gm15684	0	0.027271	0	0.028416	0.13797	0.133177	0.0910359	-3.45742	0.034571	0.527079	down	no
97147	0	chr2	+	151509100	151516437	ENSMUST00000139229	2	6105	MSTRG.15608	Nsfl1c	0.008078	0.008447	0.013372	0.066481	0.010048	0.050035	0.23622	-2.08179	0.0345938	0.527257	down	no
61693	0	chr15	+	86185728	86187152	ENSMUST00000133675	3	594	MSTRG.10106	Gm15569	0.412462	0.858494	0.78784	0.161293	0	0.21928	5.40973	2.43556	0.0346462	0.527587	up	no
15436	0	chr1	+	151428642	151450941	ENSMUST00000188843	9	2371	MSTRG.2108	Trmt1l	0.185038	0.046917	0.046851	0.150193	0.991397	0.235006	0.202533	-2.30377	0.0346791	0.527691	down	no
129721	0	chr6	-	38745457	38819313	ENSMUST00000159894	4	1622	MSTRG.21091	Hipk2	0.072012	0.089406	0.072164	0.02845	0.049405	0.028535	2.19553	1.13457	0.0347095	0.527752	up	no
95906	0	chr2	-	128300626	128429884	ENSMUST00000239210	5	1682	MSTRG.15402	Morrbid	0.053402	0.086577	0.100441	0.133371	0.206024	0.183891	0.459443	-1.12204	0.0347467	0.528017	down	no
134687	0	chr6	-	116642925	116673952	ENSMUST00000204313	6	2966	MSTRG.21977	Rassf4	0.150933	0.131083	0.085433	0.048204	0.082653	0.071014	1.82022	0.86411	0.0347954	0.528391	up	no
159204	0	chr9	-	3190271	3199799	ENSMUST00000188577	4	1128	ENSMUSG00000042360	4930433N12Rik	0.337625	0.25439	0.114891	0.121667	0.103902	0.049209	2.57264	1.36325	0.0348296	0.528541	up	no
115339	0	chr4	-	135970650	135973059	ENSMUST00000150978	2	858	MSTRG.18694	Lypla2	0.209019	0.223426	0.256308	0.028956	0.117391	0.132229	2.47241	1.30592	0.0348401	0.528541	up	no
81519	0	chr18	-	84947282	84951524	ENSMUST00000235640	4	2522	MSTRG.13156	Timm21	0.574126	0.840931	1.28102	0.57484	0.433456	0.252977	2.13758	1.09598	0.0348513	0.528564	up	no
21872	0	chr10	-	71257705	71285262	ENSMUST00000144231	4	3202	MSTRG.3225	Ube2d1	1.27963	1.51427	1.09942	2.07276	1.74407	1.75566	0.698668	-0.517322	0.0348648	0.528564	down	no
8355	0	chr1	+	6240970	6249087	ENSMUST00000159802	8	4865	MSTRG.882	Rb1cc1	0.707961	0.639221	0.661925	0.588715	0.439695	0.404239	1.40237	0.487869	0.0348718	0.528564	up	no
109923	0	chr4	+	43566015	43567060	ENSMUST00000138623	2	956	MSTRG.17820	Creb3	0.601131	0.585083	0.538221	0.351439	0.395917	0.452893	1.43673	0.52279	0.0348846	0.528564	up	no
99263	0	chr2	+	174111180	174123070	ENSMUST00000153957	10	2420	MSTRG.15944	Npepl1	5.63196	0.817732	0.660116	0.517809	0.560044	0.709045	3.97886	1.99235	0.0348856	0.528564	up	no
15113	0	chr1	+	139054321	139057166	ENSMUST00000196816	1	2846	MSTRG.2050	Dennd1b	0.078603	0.211625	0.119527	0.372393	0.342769	0.217806	0.439195	-1.18707	0.034895	0.528633	down	no
108479	0	chr4	-	6396411	6399619	ENSMUST00000149015	4	1431	MSTRG.17528	Nsmaf	0.010423	0.0187	0.021999	0.080538	0.236792	0.01914	0.151936	-2.71846	0.0349582	0.52906	down	no
36284	0	chr11	+	116534740	116536675	ENSMUST00000239437	4	1537	MSTRG.5628	Sphk1	0.135755	0.433331	0.110426	0.107127	0.060974	0.055194	3.04311	1.60555	0.0350356	0.529569	up	no
71005	0	chr17	-	25841568	25843160	ENSMUST00000176583	5	651	MSTRG.11501	Rhot2	0.037874	0.010393	0.006827	0.088054	0.05883	0.214234	0.152565	-2.7125	0.0350423	0.529583	down	no
109970	0	chr4	-	43663096	43669145	ENSMUST00000134487	3	3913	MSTRG.17830	Fam221b	3.48398	2.29649	4.29908	2.30915	1.42082	2.00018	1.75904	0.814786	0.0351398	0.530425	up	no
57458	0	chr15	-	4069226	4072032	ENSMUST00000135936	2	246	MSTRG.9437	Gm15632	0.455918	0.588927	0.535142	1.83079	0.8128	1.07977	0.424345	-1.23669	0.0351618	0.530425	down	no
122562	0	chr5	+	96811066	96834906	ENSMUST00000199656	9	831	MSTRG.19911	Anxa3	0.042771	0.039047	0.090326	0.074387	0.093764	1.04157	0.1423	-2.81299	0.0351754	0.530443	down	no
27475	0	chr11	+	21091291	21146914	ENSMUST00000156122	4	5017	MSTRG.4123	Peli1	0.12141	0.134896	0.125511	0.075158	0.105802	0.078197	1.4733	0.559055	0.0352437	0.530983	up	no
54547	0	chr14	+	54427040	54429756	ENSMUST00000199689	3	439	MSTRG.8948	Mrpl52	0.021922	0.12497	0.213766	0.004603	0.016552	0.00984	11.636	3.54052	0.0352621	0.531194	up	no
159249	0	chr9	+	4376569	4378468	ENSMUST00000213011	1	1900	MSTRG.25560	Msantd4	0.286265	0.222019	0.252394	0.176486	0.103811	0.050766	2.29768	1.20018	0.0353712	0.531856	up	no
63651	0	chr16	-	4785483	4790151	ENSMUST00000229452	1	4669	MSTRG.10368	Cdip1	0.258425	0.210668	0.093895	0.320519	0.493252	0.419207	0.456608	-1.13097	0.0353774	0.531856	down	no
3933	0	X	+	108834657	108886896	ENSMUST00000131640	3	759	MSTRG.572	2810403D21Rik	0.088573	0.125825	0.1197	0.63169	0.107319	0.503793	0.268826	-1.89525	0.0353793	0.531856	down	no
135995	0	chr6	+	128934405	128951186	ENSMUST00000146925	2	2569	MSTRG.22175	Clec2g	3.79393	4.72242	3.44222	5.09742	5.4831	5.81632	0.729322	-0.455373	0.035392	0.531856	down	no
133631	0	chr6	-	92793010	92860204	ENSMUST00000125490	14	2600	MSTRG.21774	Adamts9	0.065232	0.101412	0.121542	0.168923	0.176967	0.200069	0.527853	-0.921792	0.0353998	0.531871	down	no
85711	0	chr19	+	43675178	43677176	ENSMUST00000238165	1	1999	ENSMUSG00000117698	BC037704	1.26178	0.679672	1.08557	0.718717	0.541537	0.445833	1.77425	0.827207	0.0354348	0.532167	up	no
103589	0	chr3	+	89172165	89176393	ENSMUST00000153255	6	2516	MSTRG.16712	Clk2	1.56024	2.10783	1.56234	2.93371	2.24123	2.63788	0.669466	-0.578917	0.0354442	0.532206	down	no
3663	0	X	-	103569571	103616954	ENSMUST00000236231	12	4028	MSTRG.533	Ftx	0.01607	0.020943	0.040201	0.05073	0.067133	0.06951	0.412087	-1.27898	0.0354865	0.53255	down	no
33139	0	chr11	+	88356291	88363947	ENSMUST00000143208	3	1559	MSTRG.5100	Gm15893	0.695151	0.892045	0.813164	0.98672	1.55685	1.38799	0.610536	-0.711851	0.0354988	0.532562	down	no
106503	0	chr3	-	122286877	122293720	ENSMUST00000199060	1	6844	MSTRG.17193	Gm17494	0.062794	0.063137	0.077741	0.103989	0.149016	0.101611	0.574345	-0.80001	0.0355135	0.532609	down	no
152630	0	chr8	-	22668011	22669096	ENSMUST00000126496	2	887	MSTRG.24520	Ikbkb	3.18276	3.62021	3.24402	4.20367	4.2157	4.73941	0.76352	-0.389262	0.0355207	0.532625	down	no
140589	0	chr7	+	28629248	28681936	ENSMUST00000208431	2	2262	ENSMUSG00000108905	Gm44618	0.006634	0.008425	0.006417	0.032274	0.054102	0.013633	0.214741	-2.21933	0.0355684	0.533141	down	no
56948	0	chr14	+	103464051	103471946	ENSMUST00000228400	3	339	ENSMUSG00000115762	Gm34907	0	0.144227	0	0.383999	0.237814	0.87784	0.0961736	-3.37822	0.0355987	0.533263	down	no
362	0	X	-	8086271	8088777	ENSMUST00000146029	4	719	MSTRG.37	Was	0.149556	0.110066	0.205607	0.144793	0.515579	1.38297	0.22768	-2.13492	0.0356268	0.533485	down	no
85980	0	chr19	+	45843617	45848296	ENSMUST00000235344	2	1698	MSTRG.13838	Gm50196	0.259709	0.37373	0.365667	0.436947	0.633646	0.683322	0.569643	-0.811869	0.0357519	0.534621	down	no
154473	0	chr8	+	69103128	69108387	ENSMUST00000129797	5	813	MSTRG.24810	Atp6v1b2	0.422524	0.275166	0.230968	0.605886	0.534603	0.586026	0.53788	-0.894644	0.0358268	0.535084	down	no
64385	0	chr16	+	16887839	16896468	ENSMUST00000231432	5	5303	MSTRG.10488	Top3b	0.028248	0.016112	0.021579	0.110603	0.042267	0.039807	0.342226	-1.54698	0.0358332	0.535113	down	no
97499	0	chr2	-	154545045	154546800	ENSMUST00000130824	5	537	MSTRG.15659	Necab3	0.022722	0.002539	0.217557	0	0	0	809.393	9.6607	0.0359424	0.535934	up	no
68717	0	chr16	+	96918732	96922160	ENSMUST00000232934	3	1510	ENSMUSG00000117324	Gm32432	0	0	0	0.155956	0	0.204744	0.000831716	-10.2316	0.0359616	0.536038	down	no
47299	0	chr13	+	59632725	59635922	ENSMUST00000172118	2	1809	MSTRG.7680	Naa35	0.230097	0.359649	0.11373	0.139814	0.078558	0.079427	2.36225	1.24016	0.0359878	0.536225	up	no
18655	0	chr1	+	195017398	195037039	ENSMUST00000181273	8	4327	MSTRG.2696	A330023F24Rik	0.02658	0.081925	0.085054	0.114113	0.172775	0.195058	0.40162	-1.3161	0.0360105	0.536358	down	no
130115	0	chr6	+	42377956	42381215	ENSMUST00000187172	3	2226	MSTRG.21150	2010310C07Rik	0.072617	0.032501	0.062788	0.116252	0.144085	0.111326	0.451769	-1.14634	0.0360203	0.536378	down	no
60130	0	chr15	-	76535730	76538746	ENSMUST00000229813	7	2091	MSTRG.9869	Fbxl6	3.79841	2.95422	3.63155	1.5996	2.55044	2.63197	1.53114	0.614603	0.0360325	0.536426	up	no
126154	0	chr5	-	134725603	134729106	ENSMUST00000202620	2	1654	MSTRG.20493	Eln	0.077018	0.261016	0.072781	0.054838	0.018253	0.045734	3.45731	1.78965	0.0360632	0.536553	up	no
22462	0	chr10	-	78248880	78256111	ENSMUST00000218886	2	639	ENSMUSG00000112433	Gm30122	0.103405	0.18325	0.302564	0.057614	0	0.077007	4.37687	2.1299	0.0360792	0.536685	up	no
151642	0	chr8	+	4203619	4206340	ENSMUST00000176186	4	849	MSTRG.24356	Evi5l	0	0	0.030496	0.07919	0.074323	0.085983	0.127334	-2.97331	0.0360919	0.536685	down	no
14982	0	chr1	-	136576938	136579477	ENSMUST00000193724	2	2414	ENSMUSG00000104509	Gm33994	0.024659	0.137851	0.110485	0.258895	0.304399	0.224559	0.346505	-1.52905	0.0361099	0.536758	down	no
43163	0	chr12	+	113157571	113164717	ENSMUST00000198072	5	2188	MSTRG.6879	Tedc1	0.168271	0.187406	0.032013	0.022892	0.059863	0.028845	3.47392	1.79657	0.0361582	0.536876	up	no
72939	0	chr17	+	33930282	33933008	ENSMUST00000234070	5	1029	MSTRG.11761	Rgl2	0.264843	0.121731	0.074452	0.039193	0.042875	0.064792	3.13922	1.65041	0.0362103	0.537281	up	no
45324	0	chr13	-	29473868	29855674	ENSMUST00000131792	12	2050	MSTRG.7377	Cdkal1	1.14742	1.07252	1.23073	1.45243	2.08306	1.73177	0.655115	-0.61018	0.0362363	0.537439	down	no
45572	0	chr13	-	34610827	34612246	ENSMUST00000221927	2	1228	ENSMUSG00000113185	Gm47127	0.298416	0.334167	0.329587	0.505314	0.719683	0.452123	0.573704	-0.801622	0.0362524	0.537442	down	no
23395	0	chr10	+	81525411	81526988	ENSMUST00000218454	2	374	MSTRG.3434	Gm47697	0.242387	0.250089	0.238404	0	0.104457	0	6.99695	2.80673	0.0364482	0.539004	up	no
139199	0	chr7	-	18997261	19001222	ENSMUST00000206381	3	489	MSTRG.22632	Mypopos	0.319845	0.164257	0.578015	0.097278	0.060526	0.167401	3.26599	1.70752	0.0364962	0.539326	up	no
144847	0	chr7	-	80062710	80075267	ENSMUST00000206111	3	532	MSTRG.23349	Gm21057	0.482641	0.724154	0.299657	0.820229	1.28613	1.03977	0.478827	-1.06242	0.0365309	0.539326	down	no
96239	0	chr2	+	130996177	131005443	ENSMUST00000151364	3	4139	MSTRG.15458	Atrn	0.499259	0.574924	0.502665	0.78048	0.975494	0.656979	0.653493	-0.613756	0.0365317	0.539326	down	no
86785	0	chr19	-	58799698	58801259	ENSMUST00000236453	2	748	ENSMUSG00000025092	Hspa12a	0	0.004851	0.025446	0.041087	0.063969	0.11708	0.136389	-2.8742	0.0365696	0.53949	down	no
8401	0	chr1	+	7160557	7176702	ENSMUST00000183204	4	8029	MSTRG.888	Pcmtd1	0.11634	0.096381	0.060462	0.369895	0.137743	0.167897	0.404395	-1.30616	0.0365751	0.539505	down	no
139251	0	chr7	+	19149859	19151092	ENSMUST00000206766	1	1234	MSTRG.22639	Snrpd2	0.082005	0.215199	0.137955	0.249932	0.370641	0.346559	0.449948	-1.15217	0.0367185	0.540429	down	no
132395	0	chr6	+	83054646	83057843	ENSMUST00000204895	10	1983	MSTRG.21594	Aup1	4.2679	3.05826	3.21269	1.99897	2.31116	2.92774	1.45607	0.542082	0.036751	0.540551	up	no
68104	0	chr16	-	91030449	91035017	ENSMUST00000124653	2	1028	MSTRG.11091	Paxbp1	0.02962	0.029995	0.558365	0.033859	0.025902	0.020192	7.72929	2.95034	0.0367852	0.540551	up	no
71624	0	chr17	+	28328600	28331033	ENSMUST00000150103	5	1027	MSTRG.11587	Rpl10a	16.981	15.1506	18.7012	12.8978	9.53183	13.8108	1.40266	0.48816	0.036791	0.540551	up	no
68397	0	chr16	-	93590872	93593490	ENSMUST00000233419	2	676	MSTRG.11114	Setd4	0.11129	0.254717	0.107209	0.306972	0.351233	0.40245	0.446154	-1.16438	0.0368003	0.540551	down	no
160011	0	chr9	+	20868658	20874307	ENSMUST00000175820	7	3210	MSTRG.25877	Shfl	0.655697	0.489953	0.202883	0.799587	1.21997	1.1315	0.427961	-1.22445	0.0368166	0.540551	down	no
104354	0	chr3	+	94693566	94699712	ENSMUST00000132162	5	1309	MSTRG.16803	Selenbp2	2.31296	1.60834	1.69093	0.721567	1.45632	1.08718	1.71887	0.781459	0.0368404	0.540704	up	no
114589	0	chr4	+	130792704	130818581	ENSMUST00000146093	2	1836	MSTRG.18563	Sdc3	0.813853	0.035529	0.27531	0.127457	0.012383	0.037878	6.32852	2.66187	0.0368944	0.54093	up	no
88039	0	chr2	+	22934123	22940406	ENSMUST00000139472	2	2101	MSTRG.14315	Pdss1	0.265964	0.192918	0.079152	0.37628	0.376956	0.497293	0.430245	-1.21677	0.0369085	0.541009	down	no
147120	0	chr7	-	104411685	104412315	ENSMUST00000142124	2	362	MSTRG.23709	Trim30a	1.03289	1.29906	1.16183	1.6368	1.86992	2	0.634457	-0.656405	0.0369106	0.541009	down	no
46861	0	chr13	+	55122016	55135594	ENSMUST00000160310	3	3882	MSTRG.7630	Zfp346	0.116262	0.559333	0.024675	0.026465	0.022794	0.074772	5.64593	2.49721	0.0369729	0.541414	up	no
41523	0	chr12	+	91684665	91693590	ENSMUST00000151945	4	760	MSTRG.6636	Gm16876	0.236554	0.337153	0.081068	0.320706	0.773001	0.939491	0.322042	-1.63468	0.0370393	0.541727	down	no
68851	0	chr17	-	3270681	3283207	ENSMUST00000232068	4	798	MSTRG.11188	Gm34035	0.349968	0.174967	0.246528	0.125092	0.115038	0.126784	2.10257	1.07216	0.0370687	0.541875	up	no
151612	0	chr8	-	3940237	3946053	ENSMUST00000208902	3	681	ENSMUSG00000040165	Cd209c	0.144408	0.067158	0.034032	0	0.001122	0.015986	14.3557	3.84356	0.0370744	0.541893	up	no
165964	0	chr9	-	102598217	102602750	ENSMUST00000160512	3	538	MSTRG.26791	Cep63	0.110416	0	0.015138	0.356478	0.19974	0.271758	0.15164	-2.72128	0.0370817	0.541913	down	no
91700	0	chr2	-	70981059	71055583	ENSMUST00000124208	4	1597	MSTRG.14854	Mettl8	0.438957	0.548515	0.411748	0.59355	0.773779	0.833181	0.635862	-0.653215	0.0371914	0.542944	down	no
103702	0	chr3	-	89346528	89349996	ENSMUST00000155295	6	1070	MSTRG.16725	Adam15	0.029173	0.0819	0.174255	0.029284	0.01312	0.017481	4.7646	2.25235	0.0372092	0.543014	up	no
120285	0	chr5	-	44184233	44192150	ENSMUST00000198348	5	738	MSTRG.19518	Tapt1	1.33436	1.10857	0.531125	0.488109	0.5949	0.45421	1.93469	0.952106	0.037252	0.543434	up	no
60215	0	chr15	+	76660699	76668196	ENSMUST00000230124	17	3194	MSTRG.9885	Kifc2	0.54254	0.115334	1.19469	0.135747	0.045819	0.248588	4.30674	2.1066	0.0372674	0.543526	up	no
21479	0	chr10	-	62766561	62769233	ENSMUST00000219441	1	2673	MSTRG.3173	Ccar1	0.015292	0.036755	0.221244	0.387001	0.415257	0.531509	0.204902	-2.287	0.037288	0.543745	down	no
104666	0	chr3	-	95739976	95750984	ENSMUST00000199869	12	3646	MSTRG.16853	Tars2	2.18504	2.35682	1.96053	2.93962	2.60272	2.84871	0.77492	-0.36788	0.0373869	0.544609	down	no
41718	0	chr12	+	99563796	99615499	ENSMUST00000222797	4	566	MSTRG.6674	Gm26839	0.241451	0.194151	0.122045	0.438573	0.360481	0.367009	0.478231	-1.06422	0.037426	0.544712	down	no
128117	0	chr5	+	151400144	151414083	ENSMUST00000202216	3	764	MSTRG.20829	1700028E10Rik	0.137971	0.311695	0.327386	0.054864	0.152862	0.079579	2.70462	1.43543	0.0374294	0.544712	up	no
78410	0	chr18	+	31804090	31829231	ENSMUST00000234302	2	2135	MSTRG.12653	Wdr33	0.025999	0.007736	0.010766	0.004838	0.191913	0.098759	0.150591	-2.7313	0.0374473	0.544897	down	no
83574	0	chr19	+	10041665	10059512	ENSMUST00000235562	11	3098	MSTRG.13439	Fads3	0.777821	0.3298	1.79552	0.47896	0.07169	0.175383	3.99864	1.99951	0.037498	0.545371	up	no
132915	0	chr6	-	86470277	86480830	ENSMUST00000129343	3	2487	MSTRG.21671	A430078I02Rik	0.502391	0.215097	0.160929	0.127392	0.064284	0.152526	2.55204	1.35165	0.0375424	0.545952	up	no
123731	0	chr5	-	110787891	110788728	ENSMUST00000199568	2	674	MSTRG.20113	Ulk1	1.5612	1.49302	1.52001	1.13622	1.24831	0.887284	1.39807	0.483441	0.0375574	0.545971	up	no
30205	0	chr11	+	62634704	62638788	ENSMUST00000142492	4	779	MSTRG.4618	Lrrc75aos1	0.19342	0.185655	0.140578	0.2232	0.513907	0.504007	0.418699	-1.25602	0.0376024	0.546421	down	no
107856	0	chr3	-	148953960	148989983	ENSMUST00000198563	2	2170	MSTRG.17402	Adgrl2	0.132429	0.210366	0.167137	0.110409	0.061845	0.10563	1.83505	0.875822	0.0376214	0.54645	up	no
152942	0	chr8	-	25999120	26001158	ENSMUST00000209860	3	806	MSTRG.24570	Fnta	0.624255	0.82042	0.469388	0.348387	0.454621	0.360731	1.64475	0.717871	0.0376863	0.546988	up	no
27189	0	chr11	+	11557421	11580049	ENSMUST00000146304	3	1561	MSTRG.4062	Gm11998	0.338427	0.132855	0.468332	0.620183	0.831879	0.992571	0.384358	-1.37948	0.0377227	0.547251	down	no
65501	0	chr16	-	23113995	23114744	ENSMUST00000147321	4	449	MSTRG.10627	Rfc4	1.00272	0.530166	0.482227	0.136169	0.45793	0.17606	2.61649	1.38763	0.0377324	0.547326	up	no
49979	0	chr13	-	107725804	107735715	ENSMUST00000224719	5	3815	MSTRG.8173	Zswim6	0.020226	0.007505	0.006307	0.120734	0.013697	0.04033	0.194769	-2.36017	0.0378548	0.548278	down	no
126523	0	chr5	-	137035342	137037650	ENSMUST00000154183	2	683	MSTRG.20549	Ap1s1	0.191632	0.225866	0.1491	0.400842	0.27981	0.798979	0.382932	-1.38484	0.0378754	0.548278	down	no
31031	0	chr11	+	70438582	70440252	ENSMUST00000144454	5	512	MSTRG.4743	Arrb2	0.603933	0.500773	0.577653	0.36345	0.286196	0.365542	1.65719	0.728739	0.0380751	0.549896	up	no
23340	0	chr10	-	81368276	81369970	ENSMUST00000150824	3	1299	MSTRG.3425	Fzr1	2.14692	2.62947	2.22044	1.2508	1.99057	1.68283	1.42091	0.50681	0.0380977	0.549896	up	no
155036	0	chr8	+	71367384	71368791	ENSMUST00000142685	3	860	MSTRG.24887	Use1	0.447177	0.584713	0.479761	0.624816	1.13266	0.997301	0.548737	-0.865812	0.0380998	0.549896	down	no
126886	0	chr5	-	138275528	138278454	ENSMUST00000161055	5	1791	MSTRG.20598	Gpc2	0.003694	0	0.404409	0.00472	0	0	86.4625	6.434	0.038115	0.549962	up	no
96139	0	chr2	-	130418225	130424492	ENSMUST00000153663	6	3258	MSTRG.15444	Pced1a	0.143458	0.19659	0.454985	0.077355	0.049572	0.159808	2.77271	1.4713	0.0381713	0.550509	up	no
74041	0	chr17	-	36255667	36258037	ENSMUST00000173486	4	773	MSTRG.11914	Rpp21	0.410484	0.117625	0.867467	0.116065	0.049842	0.181375	4.01857	2.00668	0.0382039	0.550652	up	no
30930	0	chr11	+	70030637	70031734	ENSMUST00000138004	4	637	ENSMUSG00000020886	Dlg4	0.04735	0.065064	0.053268	0.007491	0	0.005045	13.2165	3.72427	0.0382162	0.550697	up	no
134590	0	chr6	-	116053483	116058049	ENSMUST00000205160	1	4567	MSTRG.21960	Tmcc1	0.70125	0.848862	0.833743	0.952276	1.28564	1.40476	0.654425	-0.6117	0.0382568	0.55115	down	no
22059	0	chr10	+	75589340	75617200	ENSMUST00000219247	11	4890	MSTRG.3251	Ggt5	1.85033	1.57952	1.11791	0.44039	0.704688	1.17361	1.96135	0.971848	0.038355	0.551774	up	no
108043	0	chr3	+	152943313	152943944	ENSMUST00000160432	2	319	MSTRG.17427	Gm16231	0.270183	0.316935	0.254726	0.419968	0.62402	0.987674	0.414362	-1.27104	0.0384495	0.552605	down	no
98764	0	chr2	-	165874877	165884239	ENSMUST00000124085	2	960	MSTRG.15858	Zmynd8	0.011363	0.024986	0	0.048884	0.189646	0.059481	0.121972	-3.03538	0.0384936	0.552778	down	no
132663	0	chr6	+	83983602	83990625	ENSMUST00000204378	3	4660	MSTRG.21620	Zfp638	0.008569	0.007619	0.003232	0.142374	0.002314	0.021061	0.117165	-3.09339	0.0385328	0.553071	down	no
82392	0	chr19	-	5422827	5424979	ENSMUST00000126908	6	1082	MSTRG.13281	Drap1	1.15804	1.44621	0.741531	0.787325	0.43439	0.64722	1.79021	0.84013	0.038536	0.553071	up	no
83083	0	chr19	-	6993019	6994884	ENSMUST00000180762	4	590	MSTRG.13366	Nudt22	0.085724	0.158912	0.165838	0.210909	0.544461	0.388358	0.358891	-1.47838	0.0385371	0.553071	down	no
44331	0	chr13	-	14003064	14039749	ENSMUST00000159239	13	1983	MSTRG.7207	Tbce	0.100212	0.105317	0.06149	0.057233	0.025846	0.034901	2.26326	1.1784	0.0385724	0.553282	up	no
95905	0	chr2	-	128300624	128429884	ENSMUST00000135433	4	1492	MSTRG.15402	Morrbid	0.011635	0	0.023615	0.081063	0.030696	0.077637	0.186118	-2.42571	0.0386109	0.553481	down	no
142658	0	chr7	+	45000167	45001386	ENSMUST00000208767	2	1073	MSTRG.23086	Irf3	1.06154	0.069681	0.671984	0.143928	0.165801	0.138386	4.02397	2.00862	0.0388338	0.554623	up	no
34104	0	chr11	-	98804657	98810087	ENSMUST00000141696	2	742	MSTRG.5271	Gm12359	0.085484	0.204153	0.124605	0.28066	0.297462	0.303485	0.469871	-1.08966	0.0388376	0.554623	down	no
9384	0	chr1	+	36132042	36138746	ENSMUST00000193983	4	4340	MSTRG.1061	Gm33280	0.149765	0.025227	1.33323	0	0.051577	0	29.2421	4.86998	0.0388448	0.554623	up	no
129067	0	chr6	-	29578552	29582386	ENSMUST00000167056	3	447	MSTRG.20976	Tnpo3	0.221556	0.18361	0.19667	0.381849	0.785593	0.360078	0.393995	-1.34375	0.0389016	0.554967	down	no
98886	0	chr2	+	167063221	167065862	ENSMUST00000238277	5	572	MSTRG.15887	Zfas1	0.430338	0	0.3783	0	0	0	2695.46	11.3963	0.0389387	0.555298	up	no
41699	0	chr12	-	99292608	99296620	ENSMUST00000176552	2	3517	MSTRG.6666	Gm20682	0.612055	0.905984	0.497902	0.912237	1.24614	1.33369	0.577291	-0.792629	0.0390499	0.555873	down	no
76541	0	chr17	+	75384210	75392512	ENSMUST00000135750	3	3277	MSTRG.12311	Ltbp1	0.068026	0.122149	0.107057	0.054622	0.054998	0.019763	2.2973	1.19994	0.0390656	0.555954	up	no
46044	0	chr13	+	41865916	41910514	ENSMUST00000221085	4	777	ENSMUSG00000113856	Gm10790	0.216695	0.061385	0.088901	0.252539	0.349714	0.517107	0.327849	-1.6089	0.0391996	0.557006	down	no
74813	0	chr17	+	46430965	46431776	ENSMUST00000165750	3	575	MSTRG.12021	Crip3	0	0.012588	0.016654	0.181086	0.042889	0.035056	0.11289	-3.14701	0.039217	0.557069	down	no
100710	0	chr3	+	28721517	28731359	ENSMUST00000169047	4	4681	MSTRG.16210	Slc2a2	0	0	0	0.049107	0.061577	0	0.00271042	-8.52727	0.0392401	0.557308	down	no
64319	0	chr16	-	16312246	16318444	ENSMUST00000230958	4	3911	MSTRG.10480	Dnm1l	0.080077	0.050484	0.016154	0.094245	0.10565	0.351275	0.266188	-1.90948	0.0393171	0.557754	down	no
163312	0	chr9	+	59617377	59625018	ENSMUST00000215381	6	816	MSTRG.26380	Parp6	0.32109	0.422578	0.33557	0.723446	0.710644	0.494454	0.559613	-0.837499	0.0393438	0.558003	down	no
27905	0	chr11	-	30216659	30268175	ENSMUST00000149117	2	3342	MSTRG.4210	Sptbn1	0.700076	0.554627	0.526159	0.891089	0.793047	0.926417	0.682178	-0.55178	0.0393539	0.55808	down	no
157810	0	chr8	+	109858448	109863107	ENSMUST00000173476	2	3464	MSTRG.25411	Ap1g1	0.034153	0.016243	0.069375	0.012527	0.009945	0.013295	3.34865	1.74358	0.0395079	0.559108	up	no
99185	0	chr2	+	173021913	173039266	ENSMUST00000155512	3	6819	MSTRG.15931	Rbm38	2.01924	1.60003	2.71449	1.30915	1.46788	1.42112	1.5087	0.593308	0.0395229	0.559108	up	no
119148	0	chr5	-	31159495	31166132	ENSMUST00000201087	4	581	MSTRG.19356	Gtf3c2	0.786799	1.09638	0.73692	1.17271	1.70636	1.50378	0.597806	-0.74225	0.0395231	0.559108	down	no
85448	0	chr19	-	40557057	40588463	ENSMUST00000134749	16	2533	MSTRG.13735	Aldh18a1	0.303096	0.211434	0.153267	0.413129	0.33286	0.583041	0.502469	-0.992892	0.0396345	0.560015	down	no
129834	0	chr6	+	40248901	40255150	ENSMUST00000180588	1	6250	ENSMUSG00000057716	Tmem178b	0.223579	0.210472	0.100651	0.090744	0.05312	0.1168	2.05131	1.03654	0.0397654	0.561257	up	no
107180	0	chr3	+	135438864	135458647	ENSMUST00000196248	1	19784	MSTRG.17299	Ube2d3	1.37603	5.00314	3.58444	0.867531	1.99293	1.229	2.43641	1.28476	0.0397746	0.561271	up	no
118450	0	chr5	-	23700649	23712678	ENSMUST00000199941	4	2816	MSTRG.19248	AI506816	0.017323	0	0.209422	0	0	0	755.817	9.56189	0.0398127	0.561545	up	no
62325	0	chr15	-	98000826	98004491	ENSMUST00000230148	1	3666	ENSMUSG00000022483	Col2a1	0	0	0	0.000125	0.010206	0.015231	0.0117362	-6.41289	0.0398935	0.562074	down	no
61912	0	chr15	+	89370753	89372826	ENSMUST00000147733	3	1907	MSTRG.10132	Ncaph2	0.428257	0.527093	0.523989	0.408818	0.228021	0.19983	1.76813	0.822224	0.0399049	0.562074	up	no
161878	0	chr9	+	44407698	44408685	ENSMUST00000217231	2	758	MSTRG.26166	Rps25	0.171233	0.146042	0.07193	0.033508	0.029031	0.053319	3.35933	1.74817	0.0400473	0.563272	up	no
78999	0	chr18	+	36744678	36757639	ENSMUST00000235165	18	2353	MSTRG.12735	Ik	0	0.05119	0.070577	0.196604	0.17989	0.468368	0.144126	-2.79459	0.040085	0.563539	down	no
151197	0	chr7	-	143072178	143087214	ENSMUST00000146075	20	3982	MSTRG.24297	Trpm5	0.038596	0	0.079126	0	0	0	392.407	8.61621	0.0401813	0.564261	up	no
71209	0	chr17	-	26506516	26507956	ENSMUST00000146077	2	1072	MSTRG.11533	Dusp1	0.7505	3.50507	1.81843	0.581205	1.12323	0.521035	2.72931	1.44854	0.0401863	0.564261	up	no
127636	0	chr5	-	146203251	146204789	ENSMUST00000199177	1	1539	MSTRG.20760	Gm43625	0.592904	0.734573	0.588452	0.879594	0.927662	0.901086	0.707418	-0.499366	0.0403967	0.566202	down	no
116484	0	chr4	+	148568415	148576842	ENSMUST00000126897	7	1535	MSTRG.18937	Exosc10	0.489938	0.089019	0.144296	0.058721	0.069354	0.093798	3.25976	1.70477	0.0405817	0.567738	up	no
98573	0	chr2	-	164792768	164797895	ENSMUST00000133053	3	2682	MSTRG.15838	Acot8	0.317328	0.192884	0.435991	0.220361	0.079132	0.086385	2.45208	1.294	0.040597	0.567779	up	no
13087	0	chr1	-	92439842	92460717	ENSMUST00000153897	3	513	MSTRG.1704	Ndufa10	1.2496	1.75107	1.23549	2.20941	1.91043	2.88859	0.604437	-0.726336	0.0408441	0.569624	down	no
161788	0	chr9	-	44277503	44279838	ENSMUST00000159997	5	743	MSTRG.26152	Abcg4	0	0	0	0.26582	0	0.207042	0.000634435	-10.6222	0.04097	0.570345	down	no
102969	0	chr3	-	85660061	85673988	ENSMUST00000126445	4	3242	MSTRG.16608	Fam160a1	0.109853	0.073656	0.044375	0.01809	0.048492	0.016737	2.73508	1.45158	0.0409716	0.570345	up	no
115402	0	chr4	+	136339019	136349217	ENSMUST00000182327	1	10199	MSTRG.18702	Hnrnpr	0.008888	0.03148	0.013458	0.039592	0.038159	0.05587	0.402826	-1.31177	0.0410272	0.57046	down	no
81150	0	chr18	+	78030189	78037669	ENSMUST00000235433	2	5012	MSTRG.13100	Epg5	0.010644	0.044987	0.013102	0.095279	0.056699	0.056127	0.33028	-1.59824	0.0410584	0.570762	down	no
119406	0	chr5	-	32738877	32741044	ENSMUST00000202641	2	918	MSTRG.19400	Pisd	0.077172	0.099011	0.038585	0.187368	0.110093	0.321718	0.346859	-1.52758	0.0410861	0.571081	down	no
152912	0	chr8	-	25775322	25785287	ENSMUST00000209948	2	2595	MSTRG.24562	Bag4	0.453325	0.594282	0.39103	0.651921	0.729803	0.778752	0.665889	-0.586647	0.0411763	0.571873	down	no
86987	0	chr2	-	3488976	3490936	ENSMUST00000129505	2	1333	MSTRG.14004	Hspa14	0.101371	0.145451	0.124235	0.04397	0.07509	0.073748	1.92449	0.944476	0.0412623	0.572671	up	no
73664	0	chr17	+	35320405	35325099	ENSMUST00000172994	4	2860	MSTRG.11881	H2-Q1	0.095755	0.01758	0.009467	1.3609	0.037869	0.021019	0.0864931	-3.53127	0.0413051	0.573199	down	no
82940	0	chr19	+	6408405	6416779	ENSMUST00000149205	7	2487	MSTRG.13352	Rasgrp2	0.00313	0.003391	0.00342	0.008266	0.103058	0.003656	0.0864585	-3.53185	0.0413204	0.573346	down	no
45375	0	chr13	-	30784433	30795226	ENSMUST00000222202	2	5348	ENSMUSG00000113515	Gm29675	0.089577	0.10251	0.060122	0.135894	0.239335	0.127077	0.502102	-0.993947	0.0413505	0.573499	down	no
63846	0	chr16	-	8697476	8698586	ENSMUST00000173939	2	654	MSTRG.10403	Usp7	0.006072	0.028699	0.018552	0.120836	0.0583	0.096981	0.193117	-2.37245	0.0414532	0.574202	down	no
129225	0	chr6	+	30673944	30682266	ENSMUST00000149515	3	352	MSTRG.20992	Gm13782	0.051084	0	0	0.073963	0.288642	0.126005	0.10455	-3.25774	0.0414933	0.574534	down	no
156235	0	chr8	-	85731244	85751392	ENSMUST00000210572	4	12526	MSTRG.25145	Itfg1	0.195747	0.39783	0.231211	0.687925	0.482866	0.421252	0.518069	-0.948784	0.0415243	0.574534	down	no
76748	0	chr17	-	80263947	80267842	ENSMUST00000235024	3	518	MSTRG.12353	Dhx57	0.072264	0.383367	0.146733	0.585454	0.469789	0.612919	0.361094	-1.46955	0.0415253	0.574534	down	no
136028	0	chr6	-	129208412	129238435	ENSMUST00000181238	3	2724	MSTRG.22188	2310001H17Rik	0	0	0	0	0.076079	0.104186	0.00166422	-9.23094	0.0416068	0.575137	down	no
161592	0	chr9	+	42142361	42144264	ENSMUST00000217090	2	1575	MSTRG.26115	Gm39321	0.027247	0.148288	0.393243	0.395262	1.05169	1.19632	0.215179	-2.21639	0.0416917	0.575911	down	no
117649	0	chr5	+	3951301	3954396	ENSMUST00000198973	1	3096	MSTRG.19107	Akap9	0.44708	0.783543	0.118222	0.103398	0.016849	0.191154	4.33154	2.11488	0.0417917	0.576895	up	no
44090	0	chr13	+	9733897	9752549	ENSMUST00000221766	2	14766	MSTRG.7165	Gm47802	1.9191	2.44147	1.83221	2.90439	2.55434	3.08865	0.724524	-0.464895	0.0417984	0.576921	down	no
50340	0	chr13	-	114982219	115101964	ENSMUST00000224865	19	3556	MSTRG.8246	Itga1	0.145949	0.128124	0.07566	0.141193	0.36558	0.284063	0.442232	-1.17712	0.0418416	0.577254	down	no
123271	0	chr5	-	107764762	107806361	ENSMUST00000136677	6	7789	MSTRG.20038	Evi5	0	0.133048	0.018077	0.209233	2.03427	0.124521	0.0638191	-3.96987	0.0419175	0.578101	down	no
40728	0	chr12	+	82440547	82440961	ENSMUST00000221327	1	415	MSTRG.6515	Sipa1l1	0.407927	0.546223	0.489887	1.59099	0.805999	0.740056	0.460318	-1.1193	0.041925	0.578139	down	no
34363	0	chr11	-	100582839	100597426	ENSMUST00000239391	10	2526	MSTRG.5302	Dnajc7	3.61219	2.27765	5.45025	1.20791	0.103246	1.55721	3.9535	1.98313	0.0419815	0.578389	up	no
19128	0	chr10	-	12401066	12405801	ENSMUST00000217938	2	3257	MSTRG.2785	Utrn	1.15173	1.10338	0.966184	1.61893	1.28697	1.86063	0.675816	-0.565298	0.0419969	0.578406	down	no
142885	0	chr7	-	45381353	45384274	ENSMUST00000211178	1	2922	MSTRG.23107	Snrnp70	3.49451	5.90941	4.05312	6.32421	7.00866	8.29885	0.622097	-0.684788	0.042016	0.578406	down	no
105537	0	chr3	-	104836430	104839781	ENSMUST00000196955	1	3352	MSTRG.17048	Gm42659	3.53223	5.11408	4.09361	5.87274	6.33611	5.81785	0.706725	-0.500779	0.042038	0.578575	down	no
149039	0	chr7	-	126700355	126701289	ENSMUST00000174579	4	549	MSTRG.23982	Coro1a	0	0	0	0.211193	0	0.78262	0.000301868	-11.6938	0.0420715	0.5789	down	no
73466	0	chr17	-	34950241	34952471	ENSMUST00000173811	4	762	MSTRG.11822	1110038B12Rik	0.50283	0.220725	0.470896	0.241562	0.154786	0.068587	2.56907	1.36125	0.0420928	0.579052	up	no
2495	0	X	-	74228086	74228921	ENSMUST00000133174	2	754	MSTRG.348	Flna	0.258866	0.653251	0.291478	0.729757	0.926046	0.862321	0.477973	-1.065	0.0420976	0.579052	down	no
10914	0	chr1	+	60409808	60434492	ENSMUST00000189649	2	362	MSTRG.1347	Abi2	0.067226	0.023062	0.044729	0.102879	0.231439	0.263223	0.225954	-2.1459	0.0423555	0.581162	down	no
121166	0	chr5	+	67427680	67437990	ENSMUST00000181689	3	1294	ENSMUSG00000097840	Gm26756	0.025972	0.028911	0	0.09423	0.078091	0.057195	0.239125	-2.06416	0.0423617	0.581162	down	no
23272	0	chr10	+	81258215	81263365	ENSMUST00000151660	11	2213	MSTRG.3413	Matk	0	0	0	0.086086	0.134226	0	0.00136171	-9.52037	0.042366	0.581162	down	no
17960	0	chr1	+	182124781	182128683	ENSMUST00000191799	1	3903	MSTRG.2551	Srp9	0.528521	0.070293	0.007181	0.003907	0.030212	0.037966	8.40667	3.07153	0.0423794	0.581212	up	no
31081	0	chr11	-	70611212	70613211	ENSMUST00000125853	2	406	MSTRG.4753	Gm12316	0.174426	0.164659	0.234359	0.376432	0.33266	0.628762	0.42863	-1.2222	0.0424431	0.581738	down	no
144717	0	chr7	-	79134139	79137026	ENSMUST00000205649	3	928	MSTRG.23325	Mfge8	0.159708	0.214426	0.197897	0.347398	0.28127	0.410635	0.550399	-0.861451	0.0425223	0.582095	down	no
17148	0	chr1	-	172284309	172298064	ENSMUST00000137679	13	2190	MSTRG.2435	Atp1a2	0.026948	0.006096	0	0.064409	0.037761	0.11036	0.155479	-2.68521	0.0425281	0.582095	down	no
73950	0	chr17	-	36037128	36042569	ENSMUST00000172633	6	3131	MSTRG.11931	H2-T22	4.53618	0	0	0.023774	0	0.002747	171.041	7.4182	0.0425397	0.582095	up	no
163757	0	chr9	+	65294332	65309230	ENSMUST00000148632	4	1279	MSTRG.26441	Clpx	0.761396	1.11791	0.799581	1.38335	1.66898	1.2115	0.628282	-0.670515	0.0425403	0.582095	down	no
157870	0	chr8	+	110754992	110758970	ENSMUST00000162828	3	2067	MSTRG.25419	Gm15894	0.050777	0.010367	0.001764	0.06513	0.089828	0.153009	0.204269	-2.29146	0.0425405	0.582095	down	no
132449	0	chr6	-	83119045	83121764	ENSMUST00000131939	4	2107	MSTRG.21598	Wbp1	4.07887	1.03349	1.95475	1.23598	0.935441	0.446977	2.69902	1.43244	0.0425842	0.582561	up	no
107443	0	chr3	-	138957137	139006136	ENSMUST00000200262	7	22766	MSTRG.17349	Rap1gds1	0.444919	0.850049	0.051382	2.30477	1.00479	2.54662	0.229903	-2.1209	0.042593	0.582615	down	no
102544	0	chr3	+	69722090	69731976	ENSMUST00000127211	7	945	MSTRG.16548	Nmd3	0.331628	0.456757	0.266313	0.476372	0.730056	0.715223	0.54885	-0.865516	0.0426262	0.582805	down	no
81938	0	chr19	+	4125959	4132307	ENSMUST00000139718	5	1594	MSTRG.13221	Tmem134	1.67497	1.46698	1.14583	1.11374	0.955754	1.09298	1.35583	0.439176	0.042683	0.58325	up	no
106802	0	chr3	-	127807267	127808864	ENSMUST00000198626	1	1598	MSTRG.17244	Ap1ar	1.3398	0.074514	0.80216	0.286009	0.056146	0.11047	4.89692	2.29188	0.0427867	0.583798	up	no
155921	0	chr8	-	84264181	84270380	ENSMUST00000166728	3	460	MSTRG.25089	Ccdc130	0.628395	0.143528	0.158801	0.036523	0.070391	0.123028	4.04765	2.01708	0.0427909	0.583798	up	no
90587	0	chr2	-	39106709	39108763	ENSMUST00000131225	3	920	MSTRG.14680	Scai	0.444606	0.688284	0.411253	0.828887	0.859204	0.842678	0.610148	-0.712769	0.0428001	0.583798	down	no
80074	0	chr18	+	60538430	60544778	ENSMUST00000225005	3	797	MSTRG.12938	Dctn4	1.33539	1.71486	1.42938	2.07889	2.24252	1.99136	0.709613	-0.494897	0.0428005	0.583798	down	no
48354	0	chr13	+	73467423	73501609	ENSMUST00000133791	7	940	MSTRG.7870	Lpcat1	0.109037	0.046192	0.117108	0.013665	0.012479	0.044549	3.85239	1.94575	0.0428055	0.583798	up	no
137438	0	chr7	+	3617380	3620327	ENSMUST00000150497	4	957	MSTRG.22451	Ndufa3	0.301395	0.209385	0.444334	0.2086	0.050807	0.045618	3.13126	1.64675	0.0428658	0.584225	up	no
27006	0	chr11	+	6415876	6419817	ENSMUST00000137829	4	831	MSTRG.4028	Ppia	16.512	8.4796	15.8321	9.42522	7.38903	7.07046	1.7092	0.773321	0.0430308	0.585253	up	no
38883	0	chr12	+	40222758	40225238	ENSMUST00000038121	2	1366	MSTRG.6153	Gm7008	0.259336	0.221823	0.220407	0.100347	0.188453	0.111631	1.75203	0.809025	0.0430637	0.585358	up	no
151678	0	chr8	-	4259731	4275913	ENSMUST00000149827	12	3069	MSTRG.24360	Timm44	2.53877	2.78863	2.91807	2.20883	1.94802	2.48024	1.24233	0.31305	0.0430639	0.585358	up	no
40559	0	chr12	+	80507206	80517954	ENSMUST00000218103	3	508	MSTRG.6473	2310002D06Rik	0	0	0	0.087811	0.022826	0.028156	0.00216149	-8.85376	0.0431324	0.585771	down	no
52479	0	chr14	-	31629767	31641286	ENSMUST00000128629	5	738	MSTRG.8587	Hacl1	0.181196	0.218159	0.127552	0.273179	0.431448	0.354668	0.497413	-1.00748	0.0431767	0.586074	down	no
119980	0	chr5	+	37185897	37193021	ENSMUST00000094840	2	1576	MSTRG.19474	Gm1043	0.000741	0.023158	0.014934	0.072041	0.037482	0.050221	0.243095	-2.04041	0.0432356	0.586605	down	no
31207	0	chr11	+	70970529	70974739	ENSMUST00000151608	5	1074	MSTRG.4776	Rpain	2.4198	2.78488	2.55013	2.26057	2.1459	1.89542	1.23055	0.299306	0.0432402	0.586605	up	no
10830	0	chr1	+	59685006	59691933	ENSMUST00000186044	2	1669	MSTRG.1325	Nop58	0.369986	0.167213	0.109619	0.406174	0.492453	0.781375	0.38501	-1.37703	0.043262	0.586674	down	no
161496	0	chr9	+	41327258	41530116	ENSMUST00000232787	5	2518	MSTRG.26104	Mir100hg	0	0	0	0	0.149559	0.053307	0.00147881	-9.40135	0.0433113	0.587108	down	no
93567	0	chr2	-	91646278	91648235	ENSMUST00000155045	3	667	MSTRG.15039	Zfp408	0.122029	0.368496	0.318181	0.531106	0.802226	0.551602	0.429037	-1.22083	0.0433355	0.587359	down	no
35919	0	chr11	+	115410160	115412674	ENSMUST00000134386	2	2279	MSTRG.5571	Mrpl58	0.279143	0.29661	0.191836	0.011643	0.139817	0.082592	3.27957	1.7135	0.0433739	0.587428	up	no
29935	0	chr11	+	60932054	60942116	ENSMUST00000137739	2	455	MSTRG.4584	Map2k3	1.08669	0.888045	0.597597	0.304623	0.629259	0.402238	1.92522	0.945026	0.0434107	0.58786	up	no
162315	0	chr9	+	47530352	47819080	ENSMUST00000124073	8	1371	MSTRG.26223	Cadm1	0.079735	0.076798	0.197509	0.259103	0.301778	0.269934	0.426138	-1.23061	0.0435029	0.588647	down	no
132385	0	chr6	-	83051284	83055273	ENSMUST00000154829	7	2512	MSTRG.21593	Htra2	6.40266	5.43889	8.33526	4.21218	5.28256	3.2159	1.5874	0.666662	0.043575	0.589223	up	no
17709	0	chr1	+	179803376	179804676	ENSMUST00000097454	1	1301	MSTRG.2515	Gm10518	0.097517	0.144733	0.334843	0.07863	0.087199	0.024262	3.03588	1.60211	0.0435939	0.589385	up	no
9312	0	chr1	+	34463271	34466866	ENSMUST00000186252	2	3495	MSTRG.1040	Ptpn18	0.134021	0.161764	0.106142	0.305179	0.171116	0.251571	0.552199	-0.856739	0.0436551	0.589889	down	no
148606	0	chr7	-	122038821	122067263	ENSMUST00000147397	8	3415	MSTRG.23911	Ears2	0.082931	0.698973	0.487866	0.133036	0.104062	0.164854	3.15901	1.65947	0.0437238	0.590308	up	no
80322	0	chr18	-	63049327	63053043	ENSMUST00000236438	2	1452	ENSMUSG00000041482	Piezo2	7.2e-05	4.1e-05	1.5e-05	0.025614	0.021665	0.045159	0.00138471	-9.4962	0.0437558	0.590607	down	no
124519	0	chr5	-	118077052	118155464	ENSMUST00000201545	8	1975	MSTRG.20243	Fbxw8	0.295133	0.607015	0.466768	0.844389	1.1881	0.669471	0.506639	-0.98097	0.0437969	0.590964	down	no
116586	0	chr4	-	149245356	149251740	ENSMUST00000140749	5	4363	MSTRG.18950	Kif1b	0.513201	0.648592	0.605688	0.809321	0.769666	0.81358	0.738738	-0.436865	0.0438108	0.591019	down	no
163074	0	chr9	-	57630477	57631008	ENSMUST00000215958	2	430	MSTRG.26354	Csk	0.072946	0.024949	0.033665	0.158154	0.108636	0.422566	0.190845	-2.38953	0.0440061	0.592555	down	no
98918	0	chr2	+	167421730	167448816	ENSMUST00000135353	6	3750	MSTRG.15888	Slc9a8	0.381419	0.517166	0.338074	0.244172	0.334397	0.27877	1.44244	0.52851	0.0440398	0.59267	up	no
157516	0	chr8	-	105935736	105937240	ENSMUST00000212686	4	756	MSTRG.25357	Psmb10	0.158003	0.023274	0.566563	0.038155	0.062847	0.027206	5.83302	2.54424	0.0440672	0.59267	up	no
135096	0	chr6	+	121261409	121264331	ENSMUST00000204926	3	1871	MSTRG.22027	Usp18	1.39733	1.54375	1.45703	1.71902	2.53679	2.26072	0.674918	-0.567217	0.044106	0.592931	down	no
17942	0	chr1	-	181905478	181906838	ENSMUST00000191649	2	872	ENSMUSG00000022995	Enah	0.034005	0.216112	0.015493	0	0.001425	0.016017	15.2282	3.92867	0.0441681	0.59338	up	no
39508	0	chr12	+	59131481	59146335	ENSMUST00000175803	5	2004	MSTRG.6282	Mia2	0.067762	0.2405	0.021132	0.33055	0.447233	0.402101	0.279175	-1.84076	0.0441749	0.593406	down	no
139767	0	chr7	+	24097266	24101568	ENSMUST00000206482	2	751	MSTRG.22699	Zfp180	0.009231	0.015747	0.002522	0.036458	0.13282	0.070874	0.114511	-3.12644	0.0441985	0.593524	down	no
162734	0	chr9	+	54595094	54604868	ENSMUST00000214136	8	2502	MSTRG.26299	Idh3a	1.07009	0.597174	0.273838	0.199706	0.38643	0.198471	2.47397	1.30683	0.0442116	0.593634	up	no
124529	0	chr5	-	118236927	118242985	ENSMUST00000144213	3	865	MSTRG.20246	Rnft2	0	0.017414	0	0.062011	0.055119	0.039593	0.111113	-3.1699	0.044302	0.594251	down	no
108129	0	chr3	-	153930124	153937702	ENSMUST00000199342	3	1751	MSTRG.17450	Acadm	2.16067	2.09182	1.9107	2.98752	2.4265	3.29071	0.708029	-0.49812	0.0444427	0.595588	down	no
63252	0	chr15	+	102518246	102521039	ENSMUST00000141266	3	1092	MSTRG.10328	Tarbp2	0.208383	0.015976	0.416294	0.034802	0.049177	0.044248	4.99624	2.32084	0.0444589	0.595654	up	no
24370	0	chr10	+	95318247	95324358	ENSMUST00000218132	2	1056	MSTRG.3629	Gm48882	0.32355	0.549164	0.528192	0.725963	0.772007	0.916492	0.580215	-0.785342	0.0444805	0.595654	down	no
166616	0	chr9	+	107556743	107562267	ENSMUST00000144129	4	2098	MSTRG.26890	Rassf1	2.19123	2.02113	1.99285	1.47244	1.87558	1.68783	1.23221	0.301244	0.0446193	0.596679	up	no
132961	0	chr6	-	86737655	86745057	ENSMUST00000135921	4	784	MSTRG.21673	Anxa4	0.150832	0.027568	0.129492	0.048691	0.000969	0.009836	5.175	2.37156	0.0447304	0.597439	up	no
70674	0	chr17	+	24886759	24892152	ENSMUST00000134932	6	1950	MSTRG.11472	Spsb3	0.229136	0.080823	0.109633	0.05561	0.055604	0.067171	2.35217	1.23399	0.0449167	0.599095	up	no
160307	0	chr9	-	21971181	21989445	ENSMUST00000214089	17	3184	ENSMUSG00000040146	Rgl3	0	0.017221	0.014195	0.334532	0.089837	0.002706	0.0735608	-3.76492	0.0449853	0.599458	down	no
5146	0	X	+	151921282	151922612	ENSMUST00000133051	2	418	MSTRG.721	Huwe1	0.713552	0.726677	0.518995	0.924489	1.1084	1.38002	0.574062	-0.800721	0.0450955	0.59986	down	no
41874	0	chr12	+	101083833	101088927	ENSMUST00000220889	2	1553	MSTRG.6706	D130020L05Rik	0.141061	0	0.119886	0	0	0	869.823	9.76458	0.0451038	0.59986	up	no
148032	0	chr7	-	113538026	113564987	ENSMUST00000138253	6	893	MSTRG.23825	Far1os	2.12802	2.83285	2.07147	2.89677	3.71187	3.83812	0.67316	-0.570978	0.0451148	0.59986	down	no
1456	0	X	+	47930178	47931575	ENSMUST00000146486	2	982	MSTRG.196	Ocrl	1.33753	1.50185	1.08108	1.08964	0.847731	0.928167	1.36814	0.452217	0.0453168	0.601303	up	no
72590	0	chr17	+	32403006	32404808	ENSMUST00000238175	1	1803	MSTRG.11705	A530088E08Rik	0.859298	0.567309	0.507493	1.00496	0.988455	1.37935	0.573446	-0.80227	0.0454273	0.602039	down	no
88275	0	chr2	+	25051352	25052184	ENSMUST00000154359	2	551	MSTRG.14351	Pnpla7	0.479398	0.577962	0.463116	0.255301	0.390667	0.272507	1.65544	0.727211	0.0455401	0.602647	up	no
45150	0	chr13	+	24675472	24678019	ENSMUST00000177174	2	653	MSTRG.7356	Ripor2	3.25865	3.91273	3.03339	5.46291	4.10682	5.26574	0.687863	-0.539808	0.0455646	0.602647	down	no
124217	0	chr5	-	115180231	115184144	ENSMUST00000201900	1	3914	ENSMUSG00000029544	Cabp1	0.06905	0.038228	0.038216	0.136379	0.06334	0.155155	0.409988	-1.28635	0.0455932	0.602647	down	no
146457	0	chr7	-	101293386	101296756	ENSMUST00000146445	5	628	MSTRG.23655	Atg16l2	0.11628	0.106041	0.154167	0.058786	0.029166	0.042349	2.88937	1.53076	0.0456333	0.60278	up	no
168310	0	chr9	+	121752527	121756843	ENSMUST00000182076	2	3165	MSTRG.27136	Nktr	0.021374	0.149931	0.024246	0.014006	0.013657	0.01637	4.44101	2.15089	0.045749	0.603818	up	no
159987	0	chr9	-	20641563	20644767	ENSMUST00000153154	3	833	MSTRG.25875	Fbxl12	0.157705	0.1824	0.166589	0.065724	0.065612	0.112451	2.07843	1.05549	0.045829	0.604253	up	no
96781	0	chr2	+	144388975	144393720	ENSMUST00000143318	2	820	MSTRG.15536	Kat14	0.051348	0.108107	0.058307	0.166925	0.30571	0.120042	0.367421	-1.44449	0.0459204	0.605005	down	no
44335	0	chr13	-	14005189	14010384	ENSMUST00000159427	6	1154	MSTRG.7207	Tbce	0.816485	0.450396	1.07122	0.385776	0.399637	0.481014	1.84622	0.884571	0.0459664	0.605227	up	no
79201	0	chr18	-	37957431	37960471	ENSMUST00000165643	2	2918	MSTRG.12794	Fchsd1	0.064748	0.05798	0.035354	0.059186	0.065443	0.709752	0.18946	-2.40003	0.0460035	0.605227	down	no
167541	0	chr9	-	110669329	110674954	ENSMUST00000197421	3	2054	MSTRG.27010	Gm35715	0.873819	1.18015	0.787365	1.1983	2.41164	1.60906	0.544422	-0.877203	0.0461622	0.606507	down	no
9389	0	chr1	-	36143482	36165811	ENSMUST00000173999	14	3536	MSTRG.1063	Uggt1	3.44033	2.63019	3.52183	1.41874	2.74041	1.61444	1.66142	0.732415	0.0461994	0.606798	up	no
115332	0	chr4	+	135965619	135967703	ENSMUST00000150430	8	930	MSTRG.18693	Gale	0.568609	0.865855	0.748962	0.587942	0.369653	0.3637	1.65249	0.724641	0.046279	0.606811	up	no
40531	0	chr12	-	80183217	80184899	ENSMUST00000217984	2	500	MSTRG.6465	Actn1	0.091837	0.001439	0.110937	0.169799	0.234975	0.309737	0.285808	-1.80688	0.0462957	0.606811	down	no
136543	0	chr6	+	136577579	136582466	ENSMUST00000188805	1	4888	MSTRG.22288	Atf7ip	2.77347	4.02993	3.05963	4.10579	5.77308	5.12342	0.657435	-0.605079	0.0463281	0.60706	down	no
20552	0	chr10	-	42861430	42886704	ENSMUST00000216467	2	23941	MSTRG.3022	Gm34006	1.20126	1.81008	1.26197	1.71799	2.5579	3.05807	0.582674	-0.779238	0.0463403	0.60706	down	no
112111	0	chr4	-	103038065	103075619	ENSMUST00000138960	8	5163	MSTRG.18177	Wdr78	0.063895	0.079369	0	0.197099	0.558901	0.339779	0.130742	-2.93521	0.0463917	0.607535	down	no
114083	0	chr4	-	126442600	126443361	ENSMUST00000156533	2	588	MSTRG.18498	Ago1	0.370841	0.340966	0.561255	1.13038	0.633035	0.805678	0.49553	-1.01296	0.0465327	0.608587	down	no
85722	0	chr19	+	43764873	43769079	ENSMUST00000123564	3	1126	MSTRG.13796	Cutc	0.032609	0.070328	0.049307	0.395117	0.01851	0.29065	0.216171	-2.20976	0.0467031	0.609803	down	no
119215	0	chr5	+	31251927	31253002	ENSMUST00000202007	4	800	MSTRG.19364	Krtcap3	0.340889	0.120915	0.500793	0.077289	0.018755	0.166797	3.66228	1.87274	0.0467071	0.609803	up	no
81050	0	chr18	-	76091557	76098471	ENSMUST00000236092	3	1016	ENSMUSG00000117797	2900057B20Rik	0.033322	0.074766	0.048089	0.212727	0.132475	0.087956	0.360554	-1.47171	0.0467388	0.609958	down	no
132021	0	chr6	+	71931181	71931824	ENSMUST00000206823	2	404	MSTRG.21534	Polr1a	0.326662	0.402102	0.189959	0.009343	0.139623	0.124407	3.36069	1.74876	0.0467746	0.610294	up	no
152944	0	chr8	-	25999373	26013469	ENSMUST00000209664	7	3188	MSTRG.24570	Fnta	3.38235	3.5667	3.47568	3.05749	2.90815	3.30924	1.12397	0.168608	0.0469138	0.610978	up	no
117855	0	chr5	+	8849333	8849821	ENSMUST00000196819	1	489	ENSMUSG00000028970	Abcb1b	0.073305	0.118274	0.107408	0.017699	0.015313	0.035271	4.37864	2.13048	0.0469183	0.610978	up	no
129781	0	chr6	+	39419887	39421294	ENSMUST00000156905	2	866	MSTRG.21102	Gm10244	0	0	0.011243	0	0.632843	0.225233	0.0131026	-6.25401	0.047054	0.612149	down	no
1586	0	X	+	50841441	50884577	ENSMUST00000136741	4	5583	MSTRG.219	Stk26	0.041223	0.017557	0.05992	0.300943	0.030273	0.165981	0.238738	-2.0665	0.0471118	0.612703	down	no
25258	0	chr10	-	118163985	118165162	ENSMUST00000219046	2	541	MSTRG.3758	Gm47958	0	0.025123	0.03001	0.047998	0.165619	0.150677	0.151342	-2.72412	0.0473046	0.614273	down	no
165187	0	chr9	-	88521055	88523562	ENSMUST00000239284	3	2205	MSTRG.26657	Snhg5	0.583177	0.317822	0.497831	0.249376	0.268098	0.339061	1.63313	0.707637	0.04731	0.614273	up	no
115540	0	chr4	-	137882370	137883937	ENSMUST00000155349	3	860	MSTRG.18727	Gm13012	1.25459	1.55252	1.37049	0.872711	0.980317	1.2332	1.35363	0.436829	0.0474498	0.615372	up	no
165662	0	chr9	+	97085326	97089490	ENSMUST00000125071	2	4087	MSTRG.26738	Gm16185	0.281718	0.572357	0.228808	0.23471	0.176046	0.117203	2.05107	1.03638	0.0475206	0.615753	up	no
32271	0	chr11	-	79958597	79962390	ENSMUST00000146127	4	582	MSTRG.4949	Utp6	0.280832	0.481071	0.403603	0.684881	0.79404	0.612265	0.557342	-0.843365	0.0475252	0.615753	down	no
72112	0	chr17	-	29832056	29842421	ENSMUST00000165528	9	1477	ENSMUSG00000043557	Mdga1	0.215786	0.205761	0	0	0.008454	0	49.8636	5.63992	0.0475526	0.615974	up	no
66249	0	chr16	+	35939030	35944678	ENSMUST00000128878	3	1590	MSTRG.10785	Parp9	0.022128	0.068721	0.09119	0.01126	0.018873	0.020874	3.5689	1.83548	0.0477278	0.617355	up	no
17794	0	chr1	+	180598225	180600210	ENSMUST00000193238	3	885	MSTRG.2525	Parp1	0.119291	0.042174	0.123996	0.728556	0.261089	0.127991	0.255415	-1.96908	0.0477308	0.617355	down	no
107067	0	chr3	-	133081229	133091825	ENSMUST00000162926	3	1974	MSTRG.17283	Gstcd	0.141344	0.350679	0.516871	0.146445	0.149121	0.034516	3.0565	1.61188	0.0478291	0.61816	up	no
126268	0	chr5	+	135371059	135372541	ENSMUST00000126454	2	1401	MSTRG.20506	Nsun5	0.028946	0.075058	0.021911	0.133855	0.100695	0.100501	0.375808	-1.41193	0.0478363	0.618184	down	no
68441	0	chr16	+	93832267	93871252	ENSMUST00000232425	14	2664	MSTRG.11137	Morc3	1.55152	0.788521	1.00227	2.08218	2.44042	1.69813	0.537285	-0.896239	0.0478451	0.618184	down	no
152594	0	chr8	-	22376697	22398597	ENSMUST00000210020	6	4483	MSTRG.24508	Slc25a15	0.363429	0.377423	0.345769	0.409037	0.689737	1.1178	0.490225	-1.02848	0.0478627	0.618184	down	no
46558	0	chr13	-	51378136	51418686	ENSMUST00000222417	3	655	MSTRG.7593	Gm32834	0.361264	0.471335	0.236089	0.63786	0.558329	0.792865	0.537285	-0.896242	0.0478693	0.618184	down	no
60025	0	chr15	-	76347041	76348222	ENSMUST00000147001	5	881	MSTRG.9865	Sharpin	0.331616	0.09867	0.211525	0.11381	0.064735	0.024129	3.16672	1.66299	0.0478721	0.618184	up	no
136460	0	chr6	+	135015822	135018533	ENSMUST00000134549	4	791	MSTRG.22270	Ddx47	0.940669	0.999303	1.24314	1.76146	1.376	2.03402	0.615513	-0.700139	0.0478771	0.618184	down	no
98017	0	chr2	+	157316177	157322471	ENSMUST00000141934	4	934	MSTRG.15758	Rpn2	0.574752	0.330031	0.666244	0.934523	0.936174	1.09004	0.53062	-0.91425	0.0479874	0.618761	down	no
121506	0	chr5	+	74032274	74040003	ENSMUST00000152787	2	831	MSTRG.19765	Usp46os2	0.387115	0.221055	0.233368	0.453689	1.04835	0.482436	0.424061	-1.23765	0.0479962	0.618761	down	no
72905	0	chr17	-	33908294	33909317	ENSMUST00000174321	2	430	MSTRG.11757	BC051226	0.228503	0	0.764514	0	0	0	3310.06	11.6926	0.0481989	0.620543	up	no
106609	0	chr3	-	123507557	123508404	ENSMUST00000199645	2	599	MSTRG.17221	Snhg8	0.207878	0.104683	0.179475	0.078241	0.075337	0.041633	2.52053	1.33373	0.0482368	0.620859	up	no
53852	0	chr14	-	50895661	50897479	ENSMUST00000226765	1	1819	ENSMUSG00000090799	Klhl33	0.092932	0.093206	0.071263	0.159776	0.213077	0.127885	0.514043	-0.960038	0.0482389	0.620859	down	no
158981	0	chr8	+	124883446	124887628	ENSMUST00000162455	5	1247	MSTRG.25516	Gnpat	2.73121	3.26656	2.83172	4.02828	3.82408	3.65396	0.767359	-0.382026	0.0482724	0.621025	down	no
50210	0	chr13	+	112700229	112708597	ENSMUST00000224252	2	6483	MSTRG.8211	Slc38a9	0.256255	0.262311	0.256445	0.485241	0.371744	0.325469	0.655426	-0.609495	0.0483226	0.621378	down	no
42507	0	chr12	+	109617911	109639009	ENSMUST00000238553	6	1866	MSTRG.6810	Rian	0.104602	0	0.12139	0	5.3e-05	0.009756	23.0392	4.52602	0.0483504	0.621431	up	no
102144	0	chr3	+	60501220	60598100	ENSMUST00000192637	3	2934	MSTRG.16467	Mbnl1	9.75826	8.5098	8.78336	8.08659	7.07527	7.66983	1.18482	0.244667	0.0483669	0.621479	up	no
108330	0	chr3	+	159839739	159913435	ENSMUST00000197328	8	2949	MSTRG.17489	Wls	0.971051	0.49312	0.593248	0.221559	0.316384	0.516091	1.95195	0.964914	0.0483902	0.621611	up	no
129458	0	chr6	+	34598544	34687173	ENSMUST00000155714	3	1422	MSTRG.21050	Cald1	0.154376	0.115624	0.180945	0.237186	0.254591	0.417579	0.495895	-1.01189	0.0484533	0.622223	down	no
152617	0	chr8	-	22581948	22586121	ENSMUST00000211222	1	4174	MSTRG.24516	Vdac3	1.36122	1.5751	1.30696	1.8378	1.87208	1.71232	0.782574	-0.3537	0.0485949	0.623111	down	no
158202	0	chr8	+	119394898	119411102	ENSMUST00000145121	4	2948	MSTRG.25495	Mlycd	0.542851	0.931913	0.529279	0.946776	1.10094	1.82361	0.517663	-0.949916	0.0487556	0.62414	down	no
145701	0	chr7	+	90387359	90389036	ENSMUST00000207872	1	1678	ENSMUSG00000030616	Sytl2	0.230197	0.144371	0.218532	0.367124	0.296878	0.370264	0.57345	-0.80226	0.048758	0.62414	down	no
148831	0	chr7	+	125707917	125717995	ENSMUST00000205723	1	10079	MSTRG.23954	D430042O09Rik	0.713011	0.914975	0.63152	0.950376	1.1871	1.09631	0.698719	-0.517215	0.0487739	0.624277	down	no
116720	0	chr4	+	150246397	150247564	ENSMUST00000133789	2	485	MSTRG.18973	Eno1	0.078793	0.099963	0.091503	0.16069	0.254708	0.363592	0.346935	-1.52726	0.0488611	0.624597	down	no
138145	0	chr7	+	7171354	7174219	ENSMUST00000209387	1	2866	MSTRG.22535	Zfp418	0.045817	0.072181	0.019202	0.100462	0.095141	0.124962	0.427994	-1.22434	0.0489151	0.624945	down	no
81706	0	chr19	-	3483528	3575756	ENSMUST00000225446	13	5172	MSTRG.13192	Ppp6r3	1.81643	2.26341	1.33316	1.28453	0.851654	1.36394	1.54651	0.629021	0.0491384	0.626552	up	no
80733	0	chr18	-	68098347	68121310	ENSMUST00000236198	4	6388	MSTRG.13040	Gm41764	0.435769	0.672729	0.385465	0.630903	0.908817	1.17769	0.549775	-0.863086	0.0491491	0.626552	down	no
135651	0	chr6	+	125192217	125192878	ENSMUST00000144380	2	580	MSTRG.22120	Mrpl51	0.764464	0.972033	1.55791	0.363955	0.602558	0.74507	1.92477	0.944688	0.0491508	0.626552	up	no
125241	0	chr5	-	123554765	123559019	ENSMUST00000200325	2	652	MSTRG.20364	Vps33a	0.547752	0.714159	0.346588	0.872759	0.980858	0.948773	0.573974	-0.800943	0.0491545	0.626552	down	no
61409	0	chr15	-	83117226	83118346	ENSMUST00000167589	2	792	MSTRG.10058	Rrp7a	0.948025	1.12443	0.799807	0.67686	0.524706	0.782865	1.4474	0.533459	0.0492019	0.626767	up	no
153060	0	chr8	+	27142910	27146304	ENSMUST00000181424	3	624	MSTRG.24586	4933416M07Rik	0.061144	0.090223	0	0.308528	0.266386	0.137598	0.212441	-2.23486	0.0492135	0.626767	down	no
27087	0	chr11	-	6620002	6623199	ENSMUST00000151008	2	2600	MSTRG.4048	Tbrg4	0.481267	1.96857	0.200764	0.407516	0.099331	0.130375	4.15963	2.05645	0.0492233	0.626767	up	no
91855	0	chr2	+	72979424	72988677	ENSMUST00000135297	3	605	MSTRG.14885	Sp3os	0.082566	0.191453	0.052506	1.0571	0.300895	0.125997	0.220032	-2.18422	0.0492264	0.626767	down	no
98577	0	chr2	-	164799558	164804882	ENSMUST00000136767	3	718	MSTRG.15838	Acot8	0.310705	0.240962	0.577468	0.216443	0.111509	0.179126	2.22675	1.15494	0.0492395	0.626774	up	no
74483	0	chr17	-	42816264	42876841	ENSMUST00000233195	11	1797	MSTRG.11970	Cd2ap	0.080519	0.086643	0.044631	0.153531	0.164663	0.10955	0.49514	-1.01409	0.0492602	0.626941	down	no
37746	0	chr12	-	13607789	13627646	ENSMUST00000221862	6	2800	ENSMUSG00000113666	Gm35725	0.062095	0.031184	0.013052	0	0.012276	0.006186	5.75945	2.52593	0.0492685	0.626941	up	no
42589	0	chr12	+	109695586	109702587	ENSMUST00000182785	2	4505	ENSMUSG00000098202	B830012L14Rik	0.016925	0.022472	0.047037	0.087455	0.064313	0.055061	0.417901	-1.25877	0.0492766	0.626941	down	no
51310	0	chr14	-	18323817	18331134	ENSMUST00000161580	2	2799	MSTRG.8409	Ube2e1	1.50314	1.89979	1.58049	2.59252	2.10606	2.20411	0.721953	-0.470024	0.0494086	0.627467	down	no
164418	0	chr9	+	73009888	73012992	ENSMUST00000131924	2	1588	MSTRG.26554	Ccpg1	0.250092	0.306569	0.121978	0.424456	0.372794	0.587091	0.490225	-1.02848	0.0494262	0.627559	down	no
116600	0	chr4	+	149347885	149365277	ENSMUST00000151896	4	1286	MSTRG.18956	Ube4bos1	0.496499	0.554499	0.509642	0.699724	0.897716	0.719973	0.673441	-0.570377	0.0494809	0.627858	down	no
31052	0	chr11	+	70525367	70526425	ENSMUST00000145503	2	670	MSTRG.4747	Psmb6	0.938362	0.853938	1.15958	0.692864	0.641855	0.706541	1.44611	0.532175	0.0494863	0.627858	up	no
119849	0	chr5	+	35722555	35724485	ENSMUST00000135451	4	770	MSTRG.19460	Gm15650	0.196861	0.135541	0.133476	0.664055	0.188173	0.421291	0.365819	-1.4508	0.0497211	0.629511	down	no
133540	0	chr6	+	91515957	91519835	ENSMUST00000126253	3	520	MSTRG.21755	Lsm3	0.225558	0.580406	0.533944	0.117262	0.277377	0.187512	2.30165	1.20267	0.049733	0.629596	up	no
114587	0	chr4	+	130786069	130787855	ENSMUST00000152986	4	1006	ENSMUSG00000086548	Gm12972	0.874863	0.312784	0.611724	0.275055	0.325218	0.314754	1.96647	0.975606	0.049758	0.629847	up	no
105291	0	chr3	+	103029095	103030897	ENSMUST00000196521	1	1803	MSTRG.16995	Csde1	3.31369	3.63366	3.61606	4.59461	4.25998	5.44812	0.73856	-0.437214	0.0497787	0.629976	down	no
61771	0	chr15	-	89071198	89075211	ENSMUST00000161735	4	556	MSTRG.10118	1810021B22Rik	0	0.195209	0.5565	0	0	0	2505.7	11.291	0.0499849	0.631393	up	no
69337	0	chr17	+	12815931	12830336	ENSMUST00000161890	2	1376	MSTRG.11278	Airn	0.265702	0.303431	0.490468	0.619088	0.752198	0.590903	0.54001	-0.888943	0.0500298	0.631628	down	no
116025	0	chr4	-	142307765	142346475	ENSMUST00000125582	4	769	ENSMUSG00000085816	Gm13052	0.035156	0.034274	0	0.104289	0.106452	0.071499	0.245996	-2.02329	0.0500707	0.631878	down	no
109475	0	chr4	+	41188888	41194316	ENSMUST00000123642	2	4111	MSTRG.17712	Ube2r2	0.398044	0.423838	0.211414	0.642656	0.704775	0.498756	0.559692	-0.837295	0.0501382	0.632346	down	no
69377	0	chr17	+	12920117	12922732	ENSMUST00000138709	4	768	MSTRG.11294	Tcp1	1.43665	1.67045	0.932871	1.9221	2.63549	2.15151	0.602163	-0.731773	0.0501469	0.632346	down	no
117249	0	chr4	-	155652253	155653384	ENSMUST00000130944	2	690	MSTRG.19044	Mmp23	0.313328	0.533176	0.468402	0.052003	0.214753	0.269403	2.45246	1.29423	0.0502428	0.632897	up	no
3239	0	X	+	96456428	96487761	ENSMUST00000135212	10	3321	MSTRG.463	Heph	0.063688	0.159566	0.250348	0.087967	0.016945	0.049344	3.07023	1.61835	0.0503293	0.633445	up	no
133176	0	chr6	-	88353142	88355482	ENSMUST00000203631	1	2341	MSTRG.21714	Gm44265	0.924871	1.17305	0.982638	1.22464	1.52446	1.63993	0.701878	-0.510708	0.05045	0.634274	down	no
22881	0	chr10	+	80234194	80245884	ENSMUST00000138801	2	9908	MSTRG.3367	Pwwp3a	0.953182	1.1678	1.2042	0.728331	0.954498	0.891642	1.2916	0.369158	0.0504649	0.634394	up	no
109474	0	chr4	+	41182920	41194316	ENSMUST00000129874	3	4270	MSTRG.17712	Ube2r2	1.61967	0.866151	1.84743	2.70169	2.62278	2.85233	0.529944	-0.916087	0.0505517	0.635157	down	no
39237	0	chr12	-	54768003	54770982	ENSMUST00000218337	2	404	MSTRG.6227	Snx6	0.120032	0.068959	0.096739	0.311959	0.363212	0.180819	0.333801	-1.58294	0.0505967	0.635354	down	no
105868	0	chr3	-	108078468	108079773	ENSMUST00000149479	4	761	MSTRG.17094	Ampd2	0.048582	0.086774	0.074999	0.283264	0.094879	0.227421	0.34737	-1.52545	0.0506151	0.635354	down	no
2543	0	X	+	74282760	74288714	ENSMUST00000134936	7	1088	MSTRG.352	Taz	0.083625	0.013623	0.161244	0.009684	0.025601	0.01268	5.38918	2.43007	0.0506669	0.635649	up	no
16677	0	chr1	-	168424442	168432270	ENSMUST00000176791	2	4458	MSTRG.2331	Pbx1	0.587669	0.902445	0.731517	1.01504	1.57744	1.08024	0.604901	-0.725228	0.0507126	0.635761	down	no
53846	0	chr14	+	50870363	50880603	ENSMUST00000227103	3	866	MSTRG.8779	Gm26782	0.036307	0.062103	0	0.147773	0.088528	0.22881	0.211584	-2.2407	0.0507696	0.636077	down	no
132408	0	chr6	+	83056512	83056847	ENSMUST00000204510	1	336	MSTRG.21594	Aup1	2.62856	2.8413	3.53491	2.16642	1.69364	2.36814	1.44581	0.531874	0.0508055	0.636134	up	no
146737	0	chr7	+	102267812	102271648	ENSMUST00000211141	1	3837	MSTRG.23688	Stim1	3.3369	3.92876	2.8401	4.33979	5.95675	4.56646	0.679927	-0.556548	0.0508247	0.636134	down	no
39978	0	chr12	+	70974671	70996347	ENSMUST00000160683	10	2873	MSTRG.6345	Psma3	8.46438	3.69765	8.40358	4.76569	2.877	2.98675	1.93478	0.952169	0.0508312	0.636134	up	no
146476	0	chr7	-	101347409	101347984	ENSMUST00000209980	2	468	MSTRG.23668	Gm45620	0	0.269578	0.150807	0.165439	1.5188	1.69329	0.124465	-3.00619	0.0508335	0.636134	down	no
146442	0	chr7	+	101259669	101263036	ENSMUST00000208917	1	3368	MSTRG.23652	Fchsd2	5.47271	5.5212	4.72433	9.06408	6.10086	7.99036	0.678819	-0.558902	0.0508695	0.636426	down	no
140684	0	chr7	-	28920951	28943528	ENSMUST00000208229	2	5083	MSTRG.22845	Gm44699	0.673709	0.888477	0.60959	0.847112	1.94276	1.32592	0.527669	-0.922296	0.0508816	0.636511	down	no
152830	0	chr8	-	25552678	25553670	ENSMUST00000140451	2	362	MSTRG.24551	Gm16159	0.069701	0	0	0.103156	0.20343	0.223146	0.131578	-2.92601	0.0509735	0.637038	down	no
9225	0	chr1	+	33734528	33740711	ENSMUST00000150593	4	1966	ENSMUSG00000004768	Rab23	0.184229	0.181296	0.197475	0.178666	0.628714	0.547841	0.41543	-1.26732	0.051019	0.637328	down	no
57745	0	chr15	-	10446766	10449992	ENSMUST00000146323	3	954	MSTRG.9481	Dnajc21	0.593989	0.973053	0.719484	0.555958	0.498228	0.472963	1.49725	0.582316	0.0510425	0.637454	up	no
113290	0	chr4	-	117891078	117892032	ENSMUST00000126554	2	673	MSTRG.18358	Dph2	0.379506	0.377412	0.934064	0.244036	0.279266	0.269306	2.13344	1.09318	0.0510642	0.637454	up	no
145647	0	chr7	+	90029162	90049069	ENSMUST00000208266	6	875	MSTRG.23465	E230029C05Rik	0.039219	0	0.026647	0.153623	1.57991	0	0.0379952	-4.71804	0.0510681	0.637454	down	no
154388	0	chr8	+	67176771	67177787	ENSMUST00000211955	2	311	MSTRG.24783	Gm45827	0.066173	0	0.074592	3.02162	0.576908	0	0.0391174	-4.67605	0.0511252	0.637717	down	no
51231	0	chr14	+	16249327	16283362	ENSMUST00000153109	5	3359	MSTRG.8401	Ngly1	0	0	0	0.017559	0	0.129397	0.00204143	-8.93621	0.0512056	0.638245	down	no
94908	0	chr2	+	119209041	119211180	ENSMUST00000123776	3	665	MSTRG.15236	Zfyve19	0.200785	0.335205	0.471474	0.157664	0.110113	0.194116	2.18116	1.1251	0.05124	0.638285	up	no
51593	0	chr14	-	20754537	20794088	ENSMUST00000225958	12	2140	MSTRG.8444	Camk2g	1.32182	1.19108	0.890277	1.55167	1.63017	1.75422	0.689451	-0.536479	0.0512451	0.638285	down	no
67063	0	chr16	+	55988966	55994108	ENSMUST00000183440	2	4796	MSTRG.10929	Zbtb11	0.927086	1.35415	1.11142	1.44465	1.71443	1.72028	0.695306	-0.52428	0.0512459	0.638285	down	no
25938	0	chr10	-	128137678	128143729	ENSMUST00000218884	4	555	MSTRG.3874	Rbms2	0.024827	0.113787	0.084434	0.311795	0.202395	0.174251	0.32399	-1.62598	0.0513617	0.639133	down	no
90573	0	chr2	-	39047072	39065607	ENSMUST00000136261	9	1616	MSTRG.14680	Golga1	0.079821	0.035437	0.055257	0.017887	0.028412	0.014961	2.78346	1.47688	0.0513975	0.639512	up	no
31783	0	chr11	-	76062041	76092679	ENSMUST00000143163	7	2175	MSTRG.4854	Vps53	0.528012	0.50486	0.361117	0.589418	0.759363	0.959133	0.604004	-0.72737	0.0514519	0.63988	down	no
19477	0	chr10	+	20315954	20322002	ENSMUST00000215262	1	6049	MSTRG.2829	Bclaf1	0.100497	0.056314	0.08954	0.308969	0.1814	0.101291	0.416373	-1.26405	0.0514537	0.63988	down	no
83327	0	chr19	+	8748533	8757023	ENSMUST00000176404	5	2623	MSTRG.13403	Stx5a	0.022927	0.071179	0.019596	0.220637	0.034691	0.188583	0.256137	-1.96501	0.051467	0.639885	down	no
48937	0	chr13	-	85229265	85230475	ENSMUST00000141879	2	506	MSTRG.7985	Rasa1	3.84114	3.38087	3.39556	3.14287	2.22001	2.42455	1.36343	0.447236	0.0515335	0.640243	up	no
107082	0	chr3	+	133339109	133378235	ENSMUST00000125858	7	1667	MSTRG.17289	Ppa2	0.461712	0.536788	0.304199	0.598407	0.719127	0.874737	0.594224	-0.750922	0.0515348	0.640243	down	no
15512	0	chr1	+	152768499	152778264	ENSMUST00000143008	3	4617	MSTRG.2124	Arpc5	0.431702	0.295558	0.234649	0.237472	0.182423	0.190202	1.57665	0.656862	0.051726	0.641546	up	no
36315	0	chr11	+	116671669	116675799	ENSMUST00000239180	5	1085	MSTRG.5641	Snhg16	0.197815	0.148122	0.22867	0.027745	0	0.099137	4.52867	2.17909	0.0517314	0.641546	up	no
99612	0	chr2	-	180038069	180041638	ENSMUST00000132431	3	2530	MSTRG.16051	Psma7	0.074693	0.099781	1.01628	0.055856	0.04652	0.143109	4.85061	2.27816	0.0517586	0.641697	up	no
42793	0	chr12	+	111284762	111287377	ENSMUST00000181561	2	1303	MSTRG.6835	A230087F16Rik	0.021224	0	0	0.057734	0.063732	0.027493	0.142482	-2.81115	0.051802	0.641898	down	no
99037	0	chr2	-	168566477	168590365	ENSMUST00000138546	3	2174	MSTRG.15909	Nfatc2	0.213713	0.245411	0.166927	0.210761	0.701231	0.531109	0.433823	-1.20482	0.0518024	0.641898	down	no
10960	0	chr1	+	61378432	61395904	ENSMUST00000141000	5	892	ENSMUSG00000085447	9530026F06Rik	0.068818	0.071673	0.159818	0	0.029404	0.035454	4.63025	2.21109	0.0518271	0.642072	up	no
11359	0	chr1	-	69660187	69662061	ENSMUST00000190898	1	1875	MSTRG.1428	Gm28112	1.18046	1.50136	0.943608	1.59124	1.85769	2.93003	0.568341	-0.81517	0.0518401	0.642101	down	no
161589	0	chr9	+	42141993	42144264	ENSMUST00000217076	2	1580	MSTRG.26115	Gm39321	0.702605	1.21605	1.10349	0.195	0	0	15.4982	3.95403	0.0519381	0.642588	up	no
141385	0	chr7	+	31149528	31152707	ENSMUST00000181958	3	2135	MSTRG.22947	G630030J09Rik	0.899356	0.736659	0.696247	1.12315	1.06753	1.07403	0.714385	-0.485226	0.0519946	0.642656	down	no
46276	0	chr13	-	46681075	46681952	ENSMUST00000182156	2	597	MSTRG.7547	Nup153	2.86994	2.92051	3.11158	2.49395	2.44638	1.98751	1.28497	0.361729	0.0520525	0.642856	up	no
60048	0	chr15	+	76352770	76354380	ENSMUST00000162865	4	1279	MSTRG.9866	Maf1	1.19604	0.917508	0.760005	0.608922	0.768413	0.601646	1.45204	0.53808	0.0521207	0.643327	up	no
36318	0	chr11	+	116671681	116685072	ENSMUST00000239190	6	881	MSTRG.5641	Snhg16	0.301849	0.529908	0.286698	0.214432	0.17926	0.227463	1.80061	0.848482	0.0521684	0.643587	up	no
126662	0	chr5	+	137583285	137584109	ENSMUST00000196450	2	736	MSTRG.20566	Tfr2	0.174756	0.182929	0.050541	0.057384	0.014599	0.036598	3.75964	1.9106	0.0523125	0.644835	up	no
70947	0	chr17	-	25790500	25793220	ENSMUST00000236842	3	2205	MSTRG.11496	Fam173a	0.953362	0.938447	1.04251	0.854145	0.743757	0.781844	1.23304	0.30222	0.0523879	0.645397	up	no
120997	0	chr5	+	65763979	65777013	ENSMUST00000201503	3	1751	MSTRG.19660	N4bp2	1.40991	2.05108	2.09467	2.80421	2.56285	3.10301	0.655916	-0.608417	0.0523967	0.645401	down	no
97775	0	chr2	-	156073394	156076288	ENSMUST00000184933	3	831	MSTRG.15727	Cpne1	0.128813	0.137995	0.158189	0.060442	0.027407	0.094501	2.33067	1.22074	0.0524492	0.645927	up	no
59228	0	chr15	+	62099029	62120549	ENSMUST00000183028	2	13622	MSTRG.9737	Pvt1	0.790396	1.11945	0.777867	1.13489	1.60152	1.34168	0.659062	-0.601514	0.05247	0.646102	down	no
137160	0	chr6	+	147000315	147017445	ENSMUST00000149203	6	3915	MSTRG.22404	Ppfibp1	0.475529	0.27594	0.424073	0.666366	0.575763	0.802091	0.575057	-0.798224	0.0524789	0.646102	down	no
122381	0	chr5	+	92736205	92737442	ENSMUST00000174621	2	321	MSTRG.19887	Gm20500	0	0.090109	0	0.282446	0.165999	0.127953	0.156331	-2.67732	0.0525646	0.646686	down	no
81459	0	chr18	-	84429987	84434935	ENSMUST00000182849	1	4949	MSTRG.13140	Zfp407	0.439807	0.432994	0.369838	0.551332	0.582908	1.01909	0.577079	-0.79316	0.0525745	0.646743	down	no
160971	0	chr9	-	36780177	36782719	ENSMUST00000183422	2	472	MSTRG.26056	Ei24	0.219919	0.26575	0.115576	0.103095	0.07451	0.051998	2.61863	1.38881	0.0526071	0.646945	up	no
158724	0	chr8	-	123242356	123254348	ENSMUST00000149490	14	3359	MSTRG.25712	Vps9d1	0.496407	0.487943	0.545138	0.386055	0.210073	0.386738	1.55615	0.637982	0.0526373	0.647201	up	no
147914	0	chr7	-	111076523	111077751	ENSMUST00000161736	5	771	MSTRG.23802	Eif4g2	5.6948	6.40873	5.80255	8.74279	7.62675	7.30899	0.756216	-0.40313	0.0526682	0.647315	down	no
30283	0	chr11	+	64079582	64083259	ENSMUST00000146333	3	959	MSTRG.4638	2810001G20Rik	0.475303	0.56529	0.433179	0.406593	0.291447	0.279888	1.50704	0.591713	0.0527289	0.647677	up	no
61879	0	chr15	-	89304888	89306710	ENSMUST00000147020	7	1051	MSTRG.10130	Sbf1	0.050797	0.294683	0.112772	0.026426	0.059759	0.04056	3.61554	1.85421	0.0527312	0.647677	up	no
138961	0	chr7	-	16413908	16416621	ENSMUST00000210059	2	638	MSTRG.22604	Gm45510	1.92945	2.5219	1.98242	3.10963	4.86572	2.85204	0.594212	-0.75095	0.0528115	0.648269	down	no
130736	0	chr6	+	52158432	52162119	ENSMUST00000132559	3	713	ENSMUSG00000087658	Hotairm1	0.39943	0.336935	0.136987	0.117544	0.101324	0.171411	2.23776	1.16206	0.0528246	0.648296	up	no
68955	0	chr17	+	6007580	6032929	ENSMUST00000115784	17	2634	MSTRG.11217	Synj2	0.052553	0.029103	0	0.106134	0.353006	0.073507	0.153302	-2.70555	0.0529715	0.649371	down	no
60535	0	chr15	-	78574411	78581616	ENSMUST00000229702	2	394	MSTRG.9930	Gm36738	1.37011	0.439453	1.77522	0.630241	0.137696	0.428642	2.99586	1.58297	0.0530044	0.649643	up	no
21376	0	chr10	-	62198209	62201777	ENSMUST00000220143	1	3569	MSTRG.3160	Tspan15	0.504283	0.571179	0.555537	0.654295	0.788862	0.975446	0.674356	-0.568418	0.0530437	0.649868	down	no
129370	0	chr6	+	32451170	32454750	ENSMUST00000152538	3	2044	MSTRG.21011	Plxna4os2	0.32089	0.267947	0.167957	0.289502	1.0529	0.557444	0.398344	-1.32791	0.0530505	0.649868	down	no
76650	0	chr17	+	78937316	78942282	ENSMUST00000233787	4	745	MSTRG.12342	Ndufaf7	0.182298	0.117095	0.115781	0.130397	0.379804	0.941176	0.286055	-1.80563	0.0530606	0.649868	down	no
155086	0	chr8	+	71469211	71476098	ENSMUST00000098645	4	1998	MSTRG.24895	Dda1	0.454385	0.074216	0.209631	0.887823	0.370215	1.31015	0.287452	-1.79861	0.053091	0.650009	down	no
122877	0	chr5	+	102481530	102667851	ENSMUST00000126125	3	4296	MSTRG.19963	Arhgap24	0.323987	0.345145	0.218617	0.209346	0.205166	0.22278	1.393	0.478197	0.0531054	0.650009	up	no
140894	0	chr7	-	30056036	30061307	ENSMUST00000182483	2	3516	MSTRG.22884	Zfp82	0.196609	0.093918	0.158118	0.210747	0.299902	0.506109	0.441251	-1.18033	0.0531072	0.650009	down	no
158625	0	chr8	-	122906063	122974792	ENSMUST00000174833	3	2953	MSTRG.25693	Ankrd11	0.739793	0.488957	4.98774	0.527572	0.20773	0.786762	4.08425	2.03007	0.0531081	0.650009	up	no
129788	0	chr6	-	39468204	39470376	ENSMUST00000145541	2	789	MSTRG.21104	Dennd2a	0.019728	0.053373	0.04849	0.126429	0.216496	0.066496	0.296983	-1.75155	0.0531626	0.650192	down	no
16888	0	chr1	-	171276992	171281186	ENSMUST00000152689	11	3042	MSTRG.2385	Ppox	2.996	5.53472	9.31436	1.8147	4.09689	1.37838	2.44789	1.29154	0.0532774	0.651133	up	no
65386	0	chr16	-	22258064	22266005	ENSMUST00000160579	2	1463	MSTRG.10616	Tra2b	0.014307	0.264725	0.018514	0.082822	0.452251	1.70588	0.132777	-2.91293	0.0533071	0.651232	down	no
101668	0	chr3	-	51548683	51551320	ENSMUST00000194828	1	2638	MSTRG.16352	Setd7	0.749566	0.92697	0.794875	0.997703	1.48193	1.20284	0.671129	-0.575337	0.0533506	0.651367	down	no
146327	0	chr7	+	100472994	100486432	ENSMUST00000133850	6	2638	MSTRG.23627	Ucp3	0.073544	0	0.062366	0	0	0	453.033	8.82347	0.0533695	0.651524	up	no
103701	0	chr3	-	89342732	89349996	ENSMUST00000134839	12	3075	MSTRG.16725	Adam15	0.197765	0.33305	0.256952	0.482698	0.443282	0.362233	0.611519	-0.70953	0.0533743	0.651524	down	no
95752	0	chr2	+	127008721	127014169	ENSMUST00000129859	2	2559	MSTRG.15382	Ap4e1	0.553925	0.634747	0.504441	0.762845	0.900238	0.722969	0.709588	-0.494947	0.0534491	0.652108	down	no
64232	0	chr16	-	14312785	14317475	ENSMUST00000126427	1	4691	MSTRG.10456	Fopnl	1.62518	1.5214	1.26996	1.89451	1.90682	1.96485	0.765941	-0.384695	0.0535954	0.652568	down	no
156173	0	chr8	-	85125872	85132289	ENSMUST00000209823	2	1885	MSTRG.25128	Gm42031	0.332307	0.025918	0.072074	0.852782	0.101325	1.67018	0.163968	-2.60851	0.0537376	0.653443	down	no
101229	0	chr3	+	37020179	37024084	ENSMUST00000195933	1	3906	MSTRG.16308	4932438A13Rik	0.647839	0.552127	0.446453	0.332684	0.296551	0.479869	1.48446	0.569937	0.0537919	0.65368	up	no
82661	0	chr19	-	5899324	5902491	ENSMUST00000137465	3	2217	MSTRG.13314	Dpf2	0.187273	0.287112	0.155656	0.030007	0.063995	0.154998	2.53029	1.3393	0.0538211	0.653799	up	no
33920	0	chr11	+	97833183	97839247	ENSMUST00000127575	3	3800	MSTRG.5235	Lasp1	3.09375	0.132109	0.256266	0.268352	0.272608	0.144441	5.08041	2.34495	0.0538578	0.654153	up	no
44648	0	chr13	+	21179958	21181983	ENSMUST00000124052	1	2026	MSTRG.7263	Trim27	1.70866	1.46149	1.16901	1.03532	1.0852	1.19295	1.30955	0.389076	0.0539032	0.654532	up	no
86235	0	chr19	+	47126150	47128522	ENSMUST00000235871	1	2373	MSTRG.13876	Pdcd11	0.789098	0.985126	0.541105	1.03896	1.3192	1.39996	0.616087	-0.698794	0.0539164	0.654535	down	no
135005	0	chr6	+	120666369	120724920	ENSMUST00000148346	2	4392	MSTRG.22018	Cecr2	1.11773	1.40585	1.11543	1.54248	2.13541	1.62494	0.686241	-0.543214	0.0540588	0.655493	down	no
121736	0	chr5	+	76966157	76967509	ENSMUST00000154688	2	1111	MSTRG.19802	Paics	0.499255	1.93788	0.881688	0.581571	0.511137	0.373672	2.26328	1.17841	0.05406	0.655493	up	no
104340	0	chr3	-	94575777	94577034	ENSMUST00000198380	1	1258	MSTRG.16810	Gm43768	1.36157	1.72908	1.04739	1.79272	2.5454	2.21776	0.631195	-0.663842	0.0540656	0.655493	down	no
4447	0	X	+	135742735	135746715	ENSMUST00000128847	2	3638	MSTRG.634	Armcx5	0.51568	0.673132	0.605917	0.874625	0.750915	1.20349	0.634398	-0.65654	0.0540749	0.655493	down	no
52515	0	chr14	-	32082876	32085286	ENSMUST00000144149	2	751	MSTRG.8593	Dph3	1.26616	0.715447	1.68526	0.275512	0.575199	0.829906	2.18186	1.12556	0.0541363	0.655859	up	no
28273	0	chr11	-	40684694	40687336	ENSMUST00000156867	2	2251	MSTRG.4304	Mat2b	1.71085	1.92256	1.74708	2.3331	2.16247	2.85099	0.732383	-0.44933	0.0541612	0.655859	down	no
129299	0	chr6	+	31220435	31337404	ENSMUST00000153057	6	659	MSTRG.21024	2210408F21Rik	0.190248	0	0.348408	0	0	0	1795.52	10.8102	0.0541655	0.655859	up	no
23070	0	chr10	-	80707727	80709058	ENSMUST00000219816	2	858	MSTRG.3390	Ap3d1	1.27945	1.0768	1.33044	0.854886	1.01845	0.887093	1.33555	0.417431	0.0542274	0.655993	up	no
161005	0	chr9	-	37142984	37145815	ENSMUST00000215175	1	2832	ENSMUSG00000035934	Pknox2	0.070457	0.084286	0.137865	0.138314	0.226723	0.245164	0.479527	-1.06032	0.0543063	0.65651	down	no
23035	0	chr10	+	80639639	80640749	ENSMUST00000220431	2	964	MSTRG.3385	Csnk1g2	0.101219	0.004425	0.051814	0.008518	0.002697	0.003384	10.7855	3.43103	0.054309	0.65651	up	no
69195	0	chr17	+	8525450	8923426	ENSMUST00000115722	5	3673	ENSMUSG00000023868	Pde10a	0.132403	0.141419	0.056663	0.154163	0.264297	0.294067	0.463821	-1.10836	0.0543771	0.656515	down	no
168392	0	chr9	+	122160072	122166743	ENSMUST00000131169	3	1107	MSTRG.27145	Snrk	0.00702	0.092048	0.048706	0.000686	0.001027	0.000413	69.508	6.11911	0.0543991	0.656648	up	no
75240	0	chr17	+	50114019	50118340	ENSMUST00000233275	2	3346	MSTRG.12092	Gm49901	0.057921	0.04832	0.035287	0.077642	0.075314	0.112487	0.533177	-0.907315	0.0544082	0.656692	down	no
154206	0	chr8	+	60993200	61044543	ENSMUST00000125717	15	2068	MSTRG.24756	Nek1	0.900655	0.265583	0.534115	1.16722	1.0072	2.16482	0.391855	-1.35161	0.0544386	0.65677	down	no
103869	0	chr3	-	90036461	90038979	ENSMUST00000199016	1	2519	MSTRG.16748	Ubap2l	3.96724	4.23278	3.44429	5.10207	4.93594	4.70912	0.789599	-0.340809	0.0544473	0.65677	down	no
13939	0	chr1	-	121311845	121319733	ENSMUST00000162019	2	618	MSTRG.1849	Insig2	0.826516	0.787011	0.584005	0.967812	1.39863	1.18306	0.61911	-0.691731	0.0544559	0.656808	down	no
68777	0	chr16	-	97869612	97922633	ENSMUST00000232572	12	2412	MSTRG.11172	C2cd2	0.224914	0.08977	0.19195	0.305785	0.315658	0.443169	0.475886	-1.07131	0.0544957	0.657156	down	no
17876	0	chr1	+	181155720	181168994	ENSMUST00000111057	3	3207	MSTRG.2546	Cnih4	0.157081	0.229082	0.104848	0.244473	0.308468	0.329066	0.556697	-0.845035	0.0545542	0.657663	down	no
20820	0	chr10	+	51480676	51486759	ENSMUST00000218649	7	2923	MSTRG.3080	Lilr4b	0.012864	0	0	0.168899	0.517817	0	0.0187326	-5.7383	0.0546212	0.657809	down	no
19514	0	chr10	-	21138893	21160984	ENSMUST00000186446	14	2460	MSTRG.2830	Myb	2.66293	2.70663	1.86329	1.90931	1.84627	1.35552	1.41513	0.50093	0.0546263	0.657809	up	no
70857	0	chr17	-	25388240	25389472	ENSMUST00000162820	2	643	ENSMUSG00000024112	Cacna1h	0.003041	0.031181	0.030678	0.069551	0.049629	0.274671	0.164783	-2.60136	0.0546818	0.657885	down	no
74842	0	chr17	-	46550689	46553146	ENSMUST00000233797	2	1948	MSTRG.12023	Srf	0.263394	0.668817	0.385426	0.178413	0.196515	0.312452	1.9169	0.938773	0.0546998	0.657925	up	no
79444	0	chr18	+	42298243	42299336	ENSMUST00000237086	2	476	MSTRG.12829	Rbm27	0.591427	0.60111	0.384716	0.842787	0.864549	0.975527	0.587899	-0.766359	0.0548189	0.658715	down	no
132928	0	chr6	+	86526271	86564449	ENSMUST00000180896	4	2099	MSTRG.21665	1600020E01Rik	4.91308	3.73773	4.43415	3.47501	3.08316	3.64874	1.28197	0.358363	0.0548694	0.658827	up	no
54137	0	chr14	-	52199766	52204789	ENSMUST00000147309	3	3512	MSTRG.8806	Chd8	1.06672	1.31717	1.17127	1.94331	1.66497	1.44891	0.702992	-0.508421	0.0549208	0.659115	down	no
45982	0	chr13	-	41025441	41079642	ENSMUST00000225789	12	6815	ENSMUSG00000021363	Mak	0.016233	0.008894	0	0.014148	0.083638	0.053587	0.165994	-2.5908	0.0550095	0.659595	down	no
77058	0	chr17	-	86285164	86287178	ENSMUST00000191222	3	660	MSTRG.12421	2010106C02Rik	0.521226	0.992019	0.812537	1.00679	1.54235	2.00156	0.511082	-0.968374	0.0550511	0.659932	down	no
148500	0	chr7	-	120673735	120677570	ENSMUST00000180977	2	1812	MSTRG.23887	9030407P20Rik	0	0	0	0	0.050452	0.186943	0.00126372	-9.62811	0.0552909	0.661842	down	no
66037	0	chr16	+	32914123	32989559	ENSMUST00000156928	13	2678	MSTRG.10733	Lrch3	2.17979	2.31727	1.86094	3.33413	3.21523	2.49439	0.703026	-0.50835	0.0553596	0.662336	down	no
151299	0	chr7	-	143813286	143822849	ENSMUST00000143210	6	669	MSTRG.24307	Nadsyn1	0.300086	0.251234	0.556035	0.208129	0.134436	0.1906	2.07695	1.05446	0.0554983	0.663467	up	no
36319	0	chr11	+	116671688	116675799	ENSMUST00000239281	6	857	MSTRG.5641	Snhg16	0.098014	0.067157	0.066977	0	0.003516	0.04078	5.24083	2.3898	0.055512	0.663467	up	no
132562	0	chr6	-	83543211	83572729	ENSMUST00000205648	8	8685	MSTRG.21611	Stambp	0.813755	0.738575	0.773929	0.932097	1.02814	1.01296	0.782411	-0.354001	0.0555165	0.663467	down	no
19037	0	chr10	+	10083943	10092295	ENSMUST00000219020	2	1474	MSTRG.2762	Gm48278	0.024861	0.033048	0.014024	0.052989	0.126058	0.050807	0.312951	-1.67599	0.0555185	0.663467	down	no
145037	0	chr7	-	80890724	80901269	ENSMUST00000139990	7	2586	MSTRG.23380	Wdr73	1.73457	1.0379	0.672076	0.837791	0.316494	0.38995	2.23058	1.15742	0.0556054	0.66389	up	no
129110	0	chr6	+	29917013	29957768	ENSMUST00000130969	20	3781	ENSMUSG00000039629	Strip2	0.085347	0.181659	0.246993	0.178077	0.677935	0.619828	0.348276	-1.5217	0.0556339	0.664034	down	no
144297	0	chr7	+	68148590	68187974	ENSMUST00000207621	7	2055	MSTRG.23271	Igf1r	0.028648	0.012816	0.073164	0.108059	0.076203	0.20686	0.293075	-1.77066	0.0556637	0.664193	down	no
166524	0	chr9	-	106890031	106891979	ENSMUST00000160978	3	566	MSTRG.26877	Manf	1.86694	1.09247	1.33746	1.13599	0.6432	0.578225	1.8227	0.866079	0.0556727	0.664234	up	no
153266	0	chr8	+	33813203	33833094	ENSMUST00000181120	2	1400	MSTRG.24613	Gm26632	0.150355	0.580628	0.073473	0.610302	1.49021	0.699197	0.287336	-1.79919	0.0557091	0.664406	down	no
60087	0	chr15	+	76457452	76459458	ENSMUST00000229271	1	2007	MSTRG.9876	Scx	0.614375	0.97371	0.668231	1.29337	1.01667	1.16787	0.648756	-0.624252	0.0557269	0.664541	down	no
118944	0	chr5	+	30232640	30251076	ENSMUST00000151468	2	3790	MSTRG.19340	Selenoi	1.22803	1.32846	1.15868	0.982742	1.16734	0.971847	1.19003	0.250993	0.0557793	0.664583	up	no
129791	0	chr6	+	39527513	39541337	ENSMUST00000128919	4	370	MSTRG.21105	8030453O22Rik	0.012206	0.109939	0.038417	0.111326	0.232122	0.405364	0.214422	-2.22147	0.0558271	0.664958	down	no
81674	0	chr19	+	3286811	3291201	ENSMUST00000154785	4	610	MSTRG.13189	Mrpl21	0.155265	0.025932	0.102896	0.18919	0.457831	0.292308	0.302442	-1.72527	0.0559873	0.666273	down	no
166751	0	chr9	-	107754099	107758443	ENSMUST00000194682	3	1685	MSTRG.26905	Rbm5	0.261265	0.206851	0.097557	0.276303	0.395122	0.646816	0.429112	-1.22057	0.0560152	0.666473	down	no
154470	0	chr8	+	69088789	69096586	ENSMUST00000125211	2	507	MSTRG.24810	Atp6v1b2	0.95916	0.845819	0.755484	1.16589	1.36787	1.39244	0.652148	-0.616729	0.0560207	0.666473	down	no
76693	0	chr17	-	79848392	79856135	ENSMUST00000223273	4	3973	MSTRG.12344	Atl2	0.676132	0.112617	0.114038	0.055409	0.09054	0.127906	3.29659	1.72097	0.0561129	0.667177	up	no
90016	0	chr2	-	33785311	33798801	ENSMUST00000195203	1	13491	MSTRG.14588	Mvb12b	0.640539	0.759231	0.423146	0.701384	2.39099	1.16722	0.427955	-1.22447	0.0561353	0.667177	down	no
76975	0	chr17	+	84958376	85008067	ENSMUST00000234710	5	3668	MSTRG.12404	Ppm1b	3.97385	5.32271	4.01632	5.25221	7.18891	6.92311	0.687499	-0.540571	0.0562599	0.668197	down	no
63843	0	chr16	-	8696177	8698850	ENSMUST00000162929	5	1592	MSTRG.10403	Usp7	0.312899	0.27966	0.356693	0.205324	0.185068	0.247683	1.48768	0.573065	0.0563462	0.669023	up	no
126352	0	chr5	-	135930680	135934616	ENSMUST00000129581	2	2257	MSTRG.20520	Ywhag	2.31419	3.2601	2.11932	3.41549	3.83085	3.86218	0.692586	-0.529934	0.0564082	0.669496	down	no
94089	0	chr2	-	103773001	103776020	ENSMUST00000137390	4	582	MSTRG.15116	Caprin1	3.09463	1.37462	1.34773	1.20765	0.972469	0.489741	2.17876	1.12351	0.056427	0.669614	up	no
14005	0	chr1	-	125393484	125403392	ENSMUST00000186008	4	6758	MSTRG.1859	Actr3	15.5343	9.14465	12.4049	10.1851	5.82054	6.1865	1.67103	0.740741	0.0564463	0.669684	up	no
31078	0	chr11	+	70607812	70608839	ENSMUST00000152857	2	708	MSTRG.4752	Mink1	0.047479	0.053478	0.034829	0.057225	0.240735	0.147067	0.305119	-1.71256	0.0565871	0.670309	down	no
127402	0	chr5	-	143906088	143909847	ENSMUST00000128440	2	815	MSTRG.20719	Aimp2	0.428204	0.464673	0.433762	0.624799	0.725055	0.679098	0.653854	-0.612959	0.056588	0.670309	down	no
113541	0	chr4	-	119390498	119393277	ENSMUST00000135997	1	2780	ENSMUSG00000028637	Ccdc30	0.022483	0.026692	0.030441	0.074027	0.032724	0.105026	0.375943	-1.41142	0.0566787	0.670816	down	no
87250	0	chr2	+	6884270	6886924	ENSMUST00000142774	2	639	MSTRG.14063	Gm13389	0.193101	0.088208	0.054563	0.222147	0.365314	0.302094	0.377573	-1.40517	0.0566995	0.670838	down	no
71941	0	chr17	-	29332076	29334367	ENSMUST00000235097	1	2292	MSTRG.11620	Mtch1	0.599463	0.589528	0.24846	0.932159	0.792677	1.0253	0.522683	-0.935991	0.0567663	0.671233	down	no
127773	0	chr5	+	147451744	147455117	ENSMUST00000201799	1	3374	MSTRG.20781	Pan3	0.445803	0.661248	0.66534	2.418	1.71047	0.515955	0.381617	-1.3898	0.0567835	0.671284	down	no
123373	0	chr5	-	108433246	108434448	ENSMUST00000123184	3	614	MSTRG.20060	Atp5k	0.472364	0.631397	0.980128	0.160747	0.507684	0.260406	2.24355	1.16578	0.0568371	0.671608	up	no
163790	0	chr9	+	65468789	65474284	ENSMUST00000216992	2	795	MSTRG.26446	Spg21	1.56492	0.940742	1.32626	0.936072	0.748251	0.844135	1.51552	0.599813	0.0568975	0.671683	up	no
145602	0	chr7	-	89632097	89633124	ENSMUST00000172178	1	1028	ENSMUSG00000092071	A230065N10Rik	0	0	0	0.072269	0.001611	0.014687	0.00338727	-8.20566	0.056914	0.671683	down	no
39458	0	chr12	+	58953089	58968011	ENSMUST00000180738	2	3093	MSTRG.6270	Gm17529	0.53622	0.659515	0.487577	0.785178	0.704394	0.880982	0.710092	-0.493922	0.0569775	0.671683	down	no
14989	0	chr1	+	136676473	136682727	ENSMUST00000181491	4	678	ENSMUSG00000097113	Gm19705	0.208025	0.208926	0.113478	0.550223	0.411443	0.239416	0.441626	-1.1791	0.0570751	0.672263	down	no
66336	0	chr16	-	36580099	36581009	ENSMUST00000232190	2	669	ENSMUSG00000116961	Gm49662	0.02103	0.018666	0	0.057017	0.066883	0.123427	0.1605	-2.63935	0.0571526	0.672637	down	no
76772	0	chr17	+	80553464	80563942	ENSMUST00000234757	3	426	MSTRG.12359	Gm33373	0	0	0.063886	0.055894	0.225864	0.259367	0.118061	-3.08239	0.0571882	0.672691	down	no
132485	0	chr6	-	83169354	83172755	ENSMUST00000204811	1	3402	MSTRG.21601	Gm15624	0.296842	0.395528	0.346684	0.426322	0.71185	0.542278	0.618319	-0.693577	0.0571916	0.672691	down	no
155919	0	chr8	-	84260396	84262145	ENSMUST00000166285	2	696	MSTRG.25089	Ccdc130	0.517676	0.220481	0.246038	0.156415	0.191153	0.082898	2.28635	1.19304	0.0572018	0.672691	up	no
16393	0	chr1	-	164148591	164152217	ENSMUST00000133341	3	1226	MSTRG.2276	Gm16548	0.115587	0.071678	0.164269	0.03834	0.045083	0.069289	2.30194	1.20285	0.0572381	0.672691	up	no
52011	0	chr14	-	26951126	26958511	ENSMUST00000141599	3	598	MSTRG.8517	Appl1	0.812548	1.00535	0.91072	0.522524	0.65573	0.749598	1.41537	0.501176	0.057268	0.672807	up	no
83375	0	chr19	-	8818297	8820016	ENSMUST00000148090	2	1384	MSTRG.13408	Ttc9c	0.230684	0.680734	0.46466	0.266609	0.202578	0.23658	1.94976	0.963298	0.0573769	0.673535	up	no
95912	0	chr2	-	128311684	128315999	ENSMUST00000239182	1	4316	MSTRG.15402	Morrbid	0.416946	0.542815	0.461639	0.612954	0.721095	0.625836	0.725247	-0.463456	0.0575074	0.674501	down	no
18363	0	chr1	-	191012980	191015498	ENSMUST00000193399	2	593	MSTRG.2632	Flvcr1	0.348789	0.364084	0.602291	0.890944	0.68149	0.841637	0.544791	-0.876225	0.0575641	0.674681	down	no
127460	0	chr5	-	144220388	144223615	ENSMUST00000196360	1	3228	MSTRG.20730	Tecpr1	0.107593	0.051319	0.10009	0.303006	0.05002	0.709546	0.24375	-2.03653	0.057571	0.674681	down	no
98134	0	chr2	+	158409876	158428052	ENSMUST00000150789	3	2332	MSTRG.15774	Ralgapb	0.063199	0.144175	0.123664	0.273116	0.187824	0.197023	0.503126	-0.99101	0.0576455	0.675138	down	no
146389	0	chr7	+	100706684	100721134	ENSMUST00000208387	2	7230	MSTRG.23642	Fam168a	1.61304	1.80135	1.27655	1.97198	2.25626	2.14271	0.736301	-0.441632	0.0577837	0.675762	down	no
160565	0	chr9	+	27003060	27006447	ENSMUST00000217143	4	963	MSTRG.25985	Thyn1	0.528971	0.624423	0.543194	0.654419	1.37302	1.01516	0.55761	-0.842672	0.0578342	0.676096	down	no
154825	0	chr8	+	70532121	70535328	ENSMUST00000134299	4	1301	MSTRG.24863	Fkbp8	0.35556	0.223298	0.766412	0.232261	0.147611	0.027971	3.2985	1.72181	0.0579629	0.676853	up	no
2716	0	X	-	75115836	75117892	ENSMUST00000135285	2	464	MSTRG.372	Mpp1	2.97012	2.93298	3.2669	1.9119	2.71404	2.28299	1.32727	0.40846	0.0579875	0.676853	up	no
105589	0	chr3	+	105815540	105817357	ENSMUST00000200182	4	684	MSTRG.17056	Gm5547	1.15741	1.12371	0.677797	0.771605	0.427824	0.553	1.68847	0.755713	0.0580205	0.676952	up	no
99818	0	chr2	+	181187296	181190483	ENSMUST00000127971	4	2895	MSTRG.16066	Ppdpf	2.36375	1.17448	3.01908	1.39782	0.884713	1.21604	1.87429	0.90634	0.0580212	0.676952	up	no
151920	0	chr8	-	11529612	11550498	ENSMUST00000209236	8	928	MSTRG.24400	Cars2	0.225224	0.173575	0.157246	0.130408	0.018316	0.047623	2.83195	1.5018	0.0580783	0.677372	up	no
142768	0	chr7	-	45133882	45134945	ENSMUST00000210612	2	718	MSTRG.23098	Flt3l	1.09231	0.95227	1.31532	1.94144	1.41514	2.24019	0.600328	-0.736177	0.0581057	0.677626	down	no
168201	0	chr9	+	120955125	120955913	ENSMUST00000126633	3	566	MSTRG.27117	Ctnnb1	0.410733	0.247047	0.227356	0.185494	0.12036	0.137266	1.99751	0.998202	0.0581363	0.677816	up	no
49878	0	chr13	+	104834046	104839274	ENSMUST00000147061	2	2185	MSTRG.8157	Srek1ip1	0.146133	0.203448	0.259696	0.276355	0.427593	0.399749	0.552033	-0.857174	0.0581389	0.677816	down	no
13091	0	chr1	-	92463103	92471051	ENSMUST00000185466	5	715	MSTRG.1704	Ndufa10	0.099353	0.29356	0.186223	0.899272	0.278996	0.401804	0.366525	-1.44802	0.0581501	0.677836	down	no
11155	0	chr1	-	64860298	64928802	ENSMUST00000140857	5	2996	MSTRG.1402	Plekhm3	0.044704	0.066175	0.055357	0.022111	0.02274	0.041814	1.91814	0.939711	0.0581663	0.677873	up	no
98232	0	chr2	-	160743927	160751909	ENSMUST00000154038	4	979	MSTRG.15788	Gm27206	1.55987	1.57266	1.07259	1.6533	2.61316	2.77923	0.596836	-0.744593	0.0582186	0.678352	down	no
147815	0	chr7	+	110221731	110243383	ENSMUST00000209261	1	21653	MSTRG.23787	Swap70	3.07553	1.83337	1.56799	2.99864	4.00244	5.07599	0.536297	-0.898897	0.0582654	0.678527	down	no
102025	0	chr3	+	58526042	58545823	ENSMUST00000137469	9	1035	MSTRG.16441	Eif2a	0.554252	0.091266	0.773032	0.103348	0.22822	0.12063	3.13701	1.64939	0.0582668	0.678527	up	no
75031	0	chr17	-	47686740	47688516	ENSMUST00000143156	2	1167	MSTRG.12071	Tomm6	1.13367	2.44868	1.99811	1.06079	1.22941	1.18276	1.60683	0.684222	0.0582721	0.678527	up	no
161867	0	chr9	-	44403698	44407126	ENSMUST00000213747	4	955	MSTRG.26165	Trappc4	1.64059	2.12975	3.96376	1.41243	1.06237	1.68274	1.86026	0.895501	0.0582787	0.678527	up	no
73095	0	chr17	-	34115204	34116436	ENSMUST00000236781	4	654	MSTRG.11781	Brd2	0.140291	0.243228	0.219815	0.091876	0.049324	0.115496	2.35038	1.2329	0.058353	0.67913	up	no
65509	0	chr16	+	23175280	23206583	ENSMUST00000232204	3	3286	MSTRG.10629	B630019A10Rik	0.005075	0.014199	0.01274	0.015495	0.045583	0.039246	0.319106	-1.64789	0.0584109	0.679349	down	no
21252	0	chr10	-	60928226	60938132	ENSMUST00000036304	3	853	ENSMUSG00000037247	Pldi	0	0	0	0.010859	0.051949	0.024343	0.0034423	-8.18241	0.0584205	0.679349	down	no
139848	0	chr7	+	24462485	24466488	ENSMUST00000206693	2	1441	MSTRG.22710	Plaur	0.046918	0.45147	0.069845	0.006694	0.062119	0.046455	4.92967	2.30149	0.0584227	0.679349	up	no
154524	0	chr8	-	69612420	69618868	ENSMUST00000150118	3	5218	MSTRG.24823	Zfp868	1.09173	1.50951	0.959184	1.5435	1.76718	1.94935	0.676884	-0.56302	0.0584591	0.679349	down	no
105250	0	chr3	-	102720231	102735417	ENSMUST00000146624	4	590	MSTRG.16986	Tspan2os	0.063057	0.065749	0.061943	0.033262	0	0	5.73474	2.51973	0.0584749	0.679349	up	no
55635	0	chr14	+	64652542	64672553	ENSMUST00000224507	2	3045	MSTRG.9101	Kif13b	1.42128	1.65202	1.15634	1.79439	1.94528	2.04339	0.731386	-0.451294	0.0584759	0.679349	down	no
69740	0	chr17	-	17847176	17855205	ENSMUST00000232410	2	3541	ENSMUSG00000003665	Has1	0.038244	0.030989	0.045456	0.011437	0	0.019157	3.74874	1.90641	0.0584996	0.679349	up	no
40988	0	chr12	-	84601464	84604052	ENSMUST00000222942	1	2589	MSTRG.6549	Abcd4	0.152698	0.164454	0.270491	0.433348	0.302417	0.350746	0.540853	-0.886691	0.0585025	0.679349	down	no
76299	0	chr17	+	71649895	71653522	ENSMUST00000234581	4	402	MSTRG.12282	Wdr43	0.818331	0.398761	0.853755	1.29263	1.41094	1.32472	0.514075	-0.959948	0.0585128	0.679349	down	no
119279	0	chr5	+	31526995	31529405	ENSMUST00000201294	2	2053	MSTRG.19374	Slc4a1ap	0.156501	0.417169	0.336157	0.444814	0.661504	0.822047	0.471813	-1.08371	0.0585899	0.679916	down	no
154370	0	chr8	-	66484735	66486530	ENSMUST00000213036	1	1796	MSTRG.24793	Tma16	0.343645	0.376221	0.307266	0.505682	0.436737	0.69883	0.625823	-0.676173	0.0586168	0.680149	down	no
154109	0	chr8	+	57488054	57509995	ENSMUST00000180690	3	3736	MSTRG.24733	2500002B13Rik	0.148743	0.05375	0.00605	0.001273	0.027358	0.007198	5.82051	2.54115	0.0587223	0.680873	up	no
77499	0	chr18	-	5491503	5593505	ENSMUST00000161921	7	2575	MSTRG.12499	Gm10125	0.224464	0.158658	0.050418	0.625238	0.414859	0.205363	0.348096	-1.52244	0.0587232	0.680873	down	no
122235	0	chr5	-	91357389	91402822	ENSMUST00000201252	5	4027	ENSMUSG00000082361	Btc	0.014623	0.017958	0	0.078797	0.090294	0.018056	0.174093	-2.52207	0.0589508	0.682527	down	no
10382	0	chr1	+	53319709	53326343	ENSMUST00000150115	5	1235	MSTRG.1236	Osgepl1	0.021441	0.008897	0.022682	0.019993	0.15852	0.070454	0.21296	-2.23135	0.0589771	0.682568	down	no
148603	0	chr7	-	122010423	122021222	ENSMUST00000131081	3	655	MSTRG.23910	Gga2	0.454813	0.492663	0.338554	0.886342	0.777719	0.560769	0.578035	-0.790771	0.0590304	0.682726	down	no
60049	0	chr15	+	76352894	76354380	ENSMUST00000161391	4	1111	MSTRG.9866	Maf1	4.31943	2.06411	2.43068	2.09244	1.63826	1.24212	1.77248	0.825772	0.0590623	0.682881	up	no
36731	0	chr11	+	119915822	119921326	ENSMUST00000139814	5	3212	MSTRG.5698	Chmp6	0.502383	1.05826	0.146602	0.144852	0.304249	0.077604	3.24137	1.6966	0.0590665	0.682881	up	no
123945	0	chr5	+	113549985	113556509	ENSMUST00000180565	1	6525	ENSMUSG00000063430	Wscd2	0.101889	0.05019	0.022942	0.016864	0.019947	0.032182	2.53679	1.34301	0.0591541	0.683304	up	no
146393	0	chr7	+	100706711	100813100	ENSMUST00000207078	3	452	MSTRG.23642	Fam168a	0.113943	0.19664	0.061709	0.215377	0.305763	0.458518	0.380022	-1.39584	0.0592525	0.683952	down	no
82877	0	chr19	+	6350909	6351625	ENSMUST00000140098	3	563	MSTRG.13345	Map4k2	0.51842	0.957259	1.05677	1.53645	1.29464	1.87844	0.537729	-0.89505	0.0592825	0.683952	down	no
35537	0	chr11	+	108181850	108194126	ENSMUST00000153899	5	765	MSTRG.5509	Gm11655	0.825706	0.887313	0.904376	0.991496	1.81673	1.60571	0.592984	-0.753935	0.0592967	0.683952	down	no
140076	0	chr7	+	25384805	25385736	ENSMUST00000066316	3	601	MSTRG.22741	4732471J01Rik	0	0	0	0.174768	0.455052	0	0.000476327	-11.0358	0.05931	0.68399	down	no
5180	0	X	+	152233254	152246751	ENSMUST00000154938	7	1872	MSTRG.717	Kdm5c	0.53323	0.491509	0.602752	0.911136	1.20277	0.667424	0.585149	-0.773124	0.0594307	0.684595	down	no
90197	0	chr2	-	35195980	35203152	ENSMUST00000201896	1	7173	MSTRG.14614	Rab14	0.027928	0.102487	0.218119	0.253082	0.158127	1.1885	0.217873	-2.19844	0.0594494	0.684599	down	no
71558	0	chr17	+	28165809	28167707	ENSMUST00000142170	4	868	MSTRG.11577	Scube3	0	0.004989	0	0.006454	0.05006	0.052891	0.0456012	-4.45478	0.0594594	0.684599	down	no
70185	0	chr17	-	23676613	23677468	ENSMUST00000233754	1	856	MSTRG.11412	Tnfrsf12a	0.060671	0.227147	0.190174	0.038506	0.081596	0.046068	2.87652	1.52433	0.0595317	0.684809	up	no
73613	0	chr17	-	35170991	35171939	ENSMUST00000173281	3	543	MSTRG.11862	Aif1	0.20637	0.202501	0.065319	0.476532	0.320418	0.341853	0.416393	-1.26398	0.0596043	0.685121	down	no
145054	0	chr7	-	80915377	80925597	ENSMUST00000130981	3	3083	MSTRG.23381	Sec11a	0.124992	0.07472	0.060135	0.169913	0.636024	0.090537	0.289854	-1.7866	0.0596945	0.685452	down	no
168216	0	chr9	-	121102544	121277197	ENSMUST00000164336	34	4629	MSTRG.27118	Ulk4	0.053696	0	0.020451	0	0	0	247.157	7.94928	0.0597142	0.685452	up	no
44686	0	chr13	+	21440471	21445934	ENSMUST00000122926	3	2447	MSTRG.7269	4930470G03Rik	0.019606	0.0959	0.04817	0.110773	0.149636	0.155697	0.393352	-1.34611	0.0597156	0.685452	down	no
82846	0	chr19	+	6335046	6340891	ENSMUST00000156154	9	3002	MSTRG.13344	Men1	0.666717	3.00918	1.96907	0.850572	0.667256	0.995964	2.2456	1.1671	0.0598212	0.685891	up	no
162672	0	chr9	-	53521847	53536740	ENSMUST00000132403	7	1310	MSTRG.26286	Atm	0.345007	0.21448	0.129719	0.469799	0.350675	0.671907	0.461816	-1.11461	0.0598677	0.685891	down	no
33807	0	chr11	-	97224391	97226868	ENSMUST00000109294	2	543	MSTRG.5218	Npepps	0.707444	0.858995	1.04574	0.626787	0.440215	0.625801	1.54311	0.625841	0.0598742	0.685891	up	no
2469	0	X	-	74081035	74085690	ENSMUST00000198358	1	4656	MSTRG.343	Mecp2	3.22763	3.26507	2.77782	4.05215	3.77392	3.75574	0.800438	-0.321138	0.0599343	0.686327	down	no
168343	0	chr9	+	121869496	121879936	ENSMUST00000213591	4	9507	MSTRG.27135	Gm47113	0.018392	0.028193	0.014804	0.068174	0.0203	0.064432	0.401482	-1.31659	0.0600665	0.686874	down	no
123994	0	chr5	-	113877063	113908758	ENSMUST00000171630	2	5243	MSTRG.20154	Coro1c	0.574469	0.76612	0.632573	0.764336	1.09089	1.08199	0.67178	-0.573939	0.0604371	0.689268	down	no
74711	0	chr17	-	46134504	46136871	ENSMUST00000152354	2	746	MSTRG.12008	Rsph9	0.121657	0.027796	0.082859	0.12646	0.438511	0.207764	0.300636	-1.73391	0.0604449	0.689291	down	no
100532	0	chr3	+	20108476	20119824	ENSMUST00000155635	4	3907	MSTRG.16183	Hltf	0.544942	0.65943	0.3104	0.579135	1.471	1.15132	0.473151	-1.07963	0.0605934	0.690462	down	no
134967	0	chr6	+	120364132	120369608	ENSMUST00000152293	3	1402	MSTRG.22013	Kdm5a	1.16388	0.976698	1.17318	1.48802	1.47002	1.73365	0.706303	-0.501641	0.0607637	0.691402	down	no
103051	0	chr3	-	86998389	86999464	ENSMUST00000142793	2	790	MSTRG.16627	Cd1d1	0.132764	0.317984	1.01491	0.194862	0.048641	0.163571	3.60046	1.84818	0.0607686	0.691402	up	no
28219	0	chr11	+	35350069	35350785	ENSMUST00000124503	2	454	MSTRG.4293	Gm12122	0.009834	0.082765	0.045673	0.104606	0.199467	0.249152	0.249938	-2.00036	0.0608814	0.691977	down	no
17091	0	chr1	-	172089910	172092679	ENSMUST00000191834	2	942	MSTRG.2425	Gm37756	0.583532	0.387194	0.324655	0.658946	0.729533	0.837373	0.581971	-0.780981	0.0609804	0.692711	down	no
36816	0	chr11	-	120347720	120348542	ENSMUST00000144868	2	496	MSTRG.5711	Actg1	2.20379	2.11841	2.07237	1.70695	1.00401	1.6571	1.46394	0.549853	0.0610047	0.692835	up	no
49950	0	chr13	+	107031963	107033673	ENSMUST00000095459	1	1711	MSTRG.8171	3830408C21Rik	0.045387	0.02649	0.000698	0.044549	0.13033	0.113312	0.25183	-1.98948	0.061005	0.692835	down	no
68333	0	chr16	+	92457477	92462490	ENSMUST00000231968	3	664	MSTRG.11105	Gm46555	0.448423	0.460248	0.282226	0.893938	0.641165	0.601771	0.557308	-0.843453	0.0610705	0.693218	down	no
162261	0	chr9	+	46283008	46294099	ENSMUST00000138498	9	3413	MSTRG.26221	Bud13	0.713446	0.997246	0.714708	1.27277	1.50554	0.991465	0.64338	-0.636256	0.0611194	0.693639	down	no
152833	0	chr8	+	25563405	25575718	ENSMUST00000126118	11	4265	MSTRG.24550	Fgfr1	0.206193	0.386157	0.61006	0.19725	0.237357	0.199548	1.89608	0.923022	0.06114	0.693738	up	no
3449	0	X	+	101442591	101444361	ENSMUST00000147498	3	717	MSTRG.498	Nono	4.41977	4.91236	4.30755	5.40005	5.73708	6.32153	0.781256	-0.356134	0.0611913	0.693937	down	no
116885	0	chr4	-	152127794	152131857	ENSMUST00000137937	5	1190	ENSMUSG00000028943	Espn	0.109114	0.162965	0	0	0	0	906.93	9.82485	0.0612384	0.69407	up	no
154565	0	chr8	+	69791250	69808678	ENSMUST00000238453	22	5144	MSTRG.24826	Atp13a1	0.117545	0.168212	0.107	0.168028	0.213677	0.415466	0.492689	-1.02125	0.0612789	0.694333	down	no
65073	0	chr16	-	20282744	20302387	ENSMUST00000123070	7	2096	MSTRG.10577	Parl	0	0.032081	0.030896	0.124841	0.084822	0.062611	0.2313	-2.11216	0.0612963	0.694464	down	no
67793	0	chr16	-	84834276	84835625	ENSMUST00000148787	2	913	MSTRG.11044	Atp5j	0.285252	0.12078	0.080208	0.056744	0.050139	0.069269	2.76034	1.46485	0.0613316	0.694757	up	no
70956	0	chr17	-	25794825	25796081	ENSMUST00000237849	2	1175	MSTRG.11496	Metrn	0.10639	0.117963	0.379856	0.094992	0.075722	0.044366	2.80923	1.49017	0.061351	0.694823	up	no
70618	0	chr17	-	24722060	24724478	ENSMUST00000129451	3	892	MSTRG.11464	Ndufb10	0.714389	0.622312	2.23145	0.66312	0.426724	0.373448	2.43844	1.28596	0.061368	0.694879	up	no
70614	0	chr17	+	24721449	24721952	ENSMUST00000132803	2	416	MSTRG.11462	Rps2	2.89603	2.29199	2.99168	2.27814	1.85513	1.48502	1.45591	0.541918	0.0614364	0.695253	up	no
30889	0	chr11	+	69995994	69998501	ENSMUST00000141231	3	848	MSTRG.4730	Phf23	0.417478	0.464987	0.649553	0.376003	0.232648	0.319712	1.65024	0.722672	0.0614542	0.695253	up	no
92220	0	chr2	+	78237547	78302230	ENSMUST00000067618	6	1780	ENSMUSG00000054510	Gm14461	0.022503	0	0.045942	0.079828	0.123327	0.113217	0.216343	-2.2086	0.0614723	0.695253	down	no
151508	0	chr8	+	3536921	3537748	ENSMUST00000208370	3	514	MSTRG.24334	Pnpla6	0.522613	0.408673	0.557055	0.727141	0.870537	0.858398	0.605983	-0.72265	0.0614973	0.695253	down	no
17770	0	chr1	+	180333866	180357648	ENSMUST00000195043	1	23783	MSTRG.2523	Itpkb	2.49949	3.70538	2.20505	3.34664	5.30274	5.49118	0.594736	-0.749678	0.0615408	0.695534	down	no
51543	0	chr14	+	20691680	20692911	ENSMUST00000224722	4	651	MSTRG.8438	Sec24c	0.23216	0.121349	0.154382	0.09806	0.038354	0.069782	2.46315	1.3005	0.0615705	0.695653	up	no
132661	0	chr6	+	83979610	83983601	ENSMUST00000203056	2	2218	MSTRG.21620	Zfp638	0.039982	0.142835	0.118524	0.164444	0.377778	0.229375	0.390542	-1.35645	0.0616606	0.695996	down	no
61014	0	chr15	-	81045133	81190757	ENSMUST00000147921	3	735	MSTRG.10007	Mrtfa	0.516675	0.786369	0.62519	1.00184	1.04387	0.926321	0.648794	-0.624167	0.0617537	0.696587	down	no
20280	0	chr10	+	39650555	39655307	ENSMUST00000155945	2	1351	MSTRG.2968	Traf3ip2	0.099254	0.022821	0.15329	0.004146	0.025376	0.040004	3.9606	1.98572	0.0617556	0.696587	up	no
145925	0	chr7	-	97312473	97315025	ENSMUST00000181351	4	646	MSTRG.23555	Usp35	0.090587	0.107768	0.077489	0.130898	0.330611	0.240872	0.392727	-1.3484	0.0617613	0.696587	down	no
123437	0	chr5	+	108669295	108681793	ENSMUST00000151445	9	1677	MSTRG.20079	Idua	0.042194	0.460116	0.217906	1.62489	0.498794	0.593219	0.265087	-1.91546	0.0618248	0.696676	down	no
107957	0	chr3	+	152224728	152235467	ENSMUST00000198539	3	5147	MSTRG.17410	Fubp1	0.209454	0.324654	0.079333	0.080607	5.1354	0.068416	0.116085	-3.10675	0.0618583	0.696779	down	no
82321	0	chr19	-	5109427	5111538	ENSMUST00000137403	4	934	MSTRG.13263	Klc2	0.170519	0.033604	0.139765	0.299161	0.246341	0.348266	0.384762	-1.37796	0.0618765	0.696779	down	no
102505	0	chr3	-	69043562	69044755	ENSMUST00000142560	2	424	MSTRG.16536	Trim59	0.315717	0.524373	0.337064	0.584936	1.28259	0.644403	0.468626	-1.09349	0.0620311	0.697966	down	no
35140	0	chr11	+	104580325	104587215	ENSMUST00000123074	6	683	MSTRG.5419	Myl4	0.907967	0	0.296517	0	0.031699	0.034504	18.1938	4.18537	0.0620399	0.697966	up	no
116973	0	chr4	+	153957255	153960066	ENSMUST00000139967	2	386	MSTRG.19013	A430005L14Rik	1.18564	0.486421	1.06545	0.337381	0.481823	0.578194	1.959	0.970119	0.0622278	0.699036	up	no
77736	0	chr18	+	9986289	9988155	ENSMUST00000235035	4	1039	MSTRG.12543	Thoc1	0.786328	0.930167	0.711737	1.24606	1.56009	1.00295	0.637481	-0.649546	0.0622349	0.69905	down	no
25992	0	chr10	+	128303376	128307428	ENSMUST00000219801	2	3430	MSTRG.3879	Pan2	1.22355	1.52106	1.43282	1.57219	2.45065	2.36858	0.6536	-0.613519	0.0624519	0.700247	down	no
136544	0	chr6	+	136595586	136612073	ENSMUST00000185332	5	6980	MSTRG.22288	Atf7ip	0.092978	0.049407	0.100124	0.057755	0.032208	0.041193	1.84901	0.886754	0.0625033	0.700693	up	no
82018	0	chr19	-	4192109	4192782	ENSMUST00000235517	2	241	MSTRG.13231	Gm50251	0.347378	0.4351	0.572719	0.06071	0	0.267187	4.133	2.04719	0.0625703	0.700918	up	no
103307	0	chr3	-	88383827	88384464	ENSMUST00000128732	3	351	MSTRG.16675	Bglap	0	0	0	0.038784	0.193889	0.008053	0.00124623	-9.64821	0.0626701	0.701453	down	no
54165	0	chr14	+	52279565	52292357	ENSMUST00000152493	5	2997	MSTRG.8818	Tox4	1.27271	0.420126	1.11546	0.330472	0.49351	0.566483	2.01968	1.01413	0.0628092	0.702421	up	no
12723	0	chr1	+	87620356	87642981	ENSMUST00000163222	2	7966	MSTRG.1637	Inpp5d	0.233402	0.120668	0.141692	0.195204	0.560291	0.356599	0.445791	-1.16556	0.0629151	0.702903	down	no
119708	0	chr5	+	34596340	34599113	ENSMUST00000201368	1	2774	MSTRG.19440	Add1	0.343649	0.487672	0.475126	0.618881	0.883459	0.602672	0.620636	-0.68818	0.062922	0.702903	down	no
148300	0	chr7	+	118725965	118737024	ENSMUST00000149056	9	2554	MSTRG.23861	Ccp110	0.032044	0.022989	0.041543	0.075644	0.087573	0.049876	0.453211	-1.14175	0.0629221	0.702903	down	no
25984	0	chr10	+	128283570	128293751	ENSMUST00000218862	8	3827	MSTRG.3878	Stat2	0.077536	0.225808	0.139178	1.12769	0.145743	0.294995	0.282143	-1.8255	0.0629449	0.702927	down	no
22794	0	chr10	+	80021743	80031472	ENSMUST00000150022	15	2990	MSTRG.3357	Arhgap45	1.2681	1.16598	1.01346	0.814047	0.881271	1.05924	1.25157	0.323745	0.0629952	0.703197	up	no
152315	0	chr8	-	17214756	17535516	ENSMUST00000133933	2	2695	MSTRG.24457	Csmd1	0.723086	0.709966	0.702099	0.866616	0.917593	1.07016	0.748029	-0.418833	0.0630553	0.703374	down	no
143194	0	chr7	-	46632660	46635947	ENSMUST00000125825	3	778	MSTRG.23141	Sergef	0.247169	0.379025	0.432987	0.427438	0.785475	1.00628	0.477282	-1.06708	0.0630691	0.703374	down	no
151167	0	chr7	+	143005690	143011033	ENSMUST00000207449	1	5344	MSTRG.24293	Tspan32	3.87957	5.20366	5.1239	6.08317	7.21144	6.58729	0.714576	-0.48484	0.0630798	0.703374	down	no
51242	0	chr14	+	16280977	16283473	ENSMUST00000143947	2	1020	MSTRG.8401	Ngly1	0.046489	0.021297	0.01	0.392368	0.028979	0.078604	0.155587	-2.6842	0.0630869	0.703374	down	no
66172	0	chr16	+	34745210	34877864	ENSMUST00000155268	6	3105	MSTRG.10754	Mylk	0.007371	0.012512	0.002907	0	0	0	75.9667	6.24729	0.0631163	0.703636	up	no
104577	0	chr3	+	95317350	95320641	ENSMUST00000156850	2	674	MSTRG.16835	Cers2	0.1256	0.251866	0.167104	0.323847	0.35263	0.358631	0.5261	-0.926592	0.063166	0.703883	down	no
49513	0	chr13	-	98847058	98870323	ENSMUST00000224099	16	2265	MSTRG.8094	Tnpo1	1.4196	0.816675	1.98992	0.98867	0.697622	0.619306	1.83301	0.874218	0.0632063	0.704053	up	no
10514	0	chr1	+	55226298	55235622	ENSMUST00000209801	3	1344	MSTRG.1263	Gm10561	0	0	0	0	0.226793	0.058043	0.00105324	-9.89095	0.0633085	0.704568	down	no
17171	0	chr1	+	172482220	172491045	ENSMUST00000128638	4	2029	ENSMUSG00000037995	Igsf9	0.102955	0.118221	0.05742	0.036073	0.048244	0.054594	2.00557	1.00401	0.0633772	0.705045	up	no
134592	0	chr6	+	116107650	116130541	ENSMUST00000174032	4	3669	MSTRG.21961	Gm20404	0.060989	0.083853	0.063185	0.080033	0.70787	0.075367	0.240976	-2.05304	0.0634459	0.705417	down	no
132743	0	chr6	+	85439144	85442110	ENSMUST00000204428	1	2967	MSTRG.21637	Smyd5	1.03565	0.700842	0.800539	1.14466	1.36471	1.30022	0.665958	-0.586496	0.0635506	0.705995	down	no
121628	0	chr5	+	76152769	76155636	ENSMUST00000124217	2	2004	MSTRG.19785	Srd5a3	0.111025	0.006841	0.012546	0.002903	0.008077	0.006075	7.64656	2.93481	0.0635596	0.70603	up	no
54523	0	chr14	+	54360841	54364857	ENSMUST00000198107	3	1800	MSTRG.8946	Oxa1l	0.162318	2.04475	1.79521	0.347005	0.041949	0.501801	4.49312	2.16772	0.0635816	0.706034	up	no
61896	0	chr15	-	89354083	89355659	ENSMUST00000229308	4	735	MSTRG.10131	Lmf2	0.001986	0.037396	0.040092	0	0	0	264.913	8.04938	0.0635952	0.706034	up	no
8639	0	chr1	+	12836028	12840497	ENSMUST00000189447	4	747	MSTRG.946	Sulf1	0.021408	0.29047	0.024142	0.010979	0.019174	0.00803	8.80025	3.13754	0.063611	0.706034	up	no
122929	0	chr5	+	103692374	103817253	ENSMUST00000126335	7	2438	MSTRG.19968	Aff1	0.241461	0.022111	0.243618	0.043615	0.016405	0.073944	3.78602	1.92068	0.0636623	0.706129	up	no
68416	0	chr16	+	93711931	93740674	ENSMUST00000226335	4	1189	MSTRG.11134	Dop1b	0.112673	0.053244	0.096276	0.159778	0.131029	0.424045	0.366779	-1.44702	0.0638213	0.707372	down	no
151053	0	chr7	+	142442980	142443859	ENSMUST00000131034	2	790	ENSMUSG00000031097	Tnni2	0.154516	0.058923	0.204968	0.072792	0.048077	0.036474	2.6592	1.41099	0.0638746	0.707708	up	no
165882	0	chr9	+	100848161	100855904	ENSMUST00000122824	2	686	MSTRG.26774	Stag1	1.38283	1.48483	1.53386	1.78701	2.36132	2.15979	0.697753	-0.519211	0.0638805	0.707708	down	no
154313	0	chr8	-	64751158	64754971	ENSMUST00000209919	1	3814	MSTRG.24775	Klhl2	0.497015	0.582202	0.55661	0.655099	0.746018	0.797923	0.743882	-0.426854	0.0639335	0.707885	down	no
158561	0	chr8	+	122571792	122573554	ENSMUST00000212821	2	1675	MSTRG.25672	Cdt1	1.16044	1.45032	1.42705	0.889227	1.16476	0.634307	1.502	0.586885	0.063961	0.708008	up	no
55206	0	chr14	-	57642516	57649355	ENSMUST00000172647	2	1645	MSTRG.9026	Xpo4	1.65111	1.28291	1.05168	0.847039	1.01075	1.03749	1.37662	0.461126	0.0639815	0.70804	up	no
73817	0	chr17	+	35830086	35832791	ENSMUST00000173381	4	667	MSTRG.11896	Flot1	0.0221	0.025634	0.08976	0.25482	0.571106	0.025771	0.161435	-2.63097	0.0640187	0.708265	down	no
101934	0	chr3	+	55890306	55936699	ENSMUST00000199747	2	1743	MSTRG.16422	Gm43376	0.084759	0.043629	0.054129	0.133457	0.089958	0.152639	0.485348	-1.04291	0.0640379	0.708404	down	no
120985	0	chr5	-	65642081	65645101	ENSMUST00000201109	1	3021	MSTRG.19673	Pds5a	0.761651	0.787816	0.6443	1.03499	1.54526	0.916814	0.627317	-0.672734	0.0640611	0.70853	down	no
44550	0	chr13	-	19357676	19367955	ENSMUST00000196268	3	740	MSTRG.7241	Stard3nl	0.368287	0.493874	0.273564	0.24443	0.220372	0.219817	1.65892	0.73024	0.0642382	0.709252	up	no
20615	0	chr10	-	43681001	43687302	ENSMUST00000217559	4	463	MSTRG.3039	Gm47927	0.397481	0.213693	0.399429	0.395315	1.88285	0.726974	0.336291	-1.57222	0.0642816	0.709282	down	no
167510	0	chr9	+	110594290	110609997	ENSMUST00000198697	4	6624	MSTRG.27003	Setd2	0.158284	0.262319	0.023191	0.058526	0.041895	0.041343	3.13051	1.6464	0.0643499	0.7099	up	no
98112	0	chr2	-	158355785	158361580	ENSMUST00000149667	4	3963	MSTRG.15773	Snhg17	2.71793	1.95866	2.53272	1.35874	1.13806	2.1411	1.55443	0.636389	0.0643746	0.710042	up	no
160091	0	chr9	-	21127440	21131243	ENSMUST00000214615	2	1344	MSTRG.25893	Tyk2	1.70466	1.9051	1.1754	2.35059	2.11545	3.04366	0.637196	-0.65019	0.0644341	0.710045	down	no
125925	0	chr5	+	130255619	130285386	ENSMUST00000173375	9	4698	MSTRG.20467	Tyw1	0.918068	1.19089	0.67274	1.23957	1.62107	1.45212	0.644992	-0.632647	0.0644652	0.710045	down	no
46773	0	chr13	-	54683485	54684488	ENSMUST00000128038	2	806	MSTRG.7624	Rnf44	0.27784	0.227646	0.260123	0.14838	0.184235	0.07534	1.8767	0.908198	0.0645063	0.710065	up	no
55964	0	chr14	-	70018231	70057367	ENSMUST00000224990	3	816	ENSMUSG00000114446	Gm33524	0.498175	0.220303	0.289212	0.143015	0.216712	0.155989	1.95396	0.966403	0.0645798	0.710191	up	no
76110	0	chr17	+	69262325	69281235	ENSMUST00000223816	4	471	MSTRG.12263	Epb41l3	0.290961	0.143122	0.124508	0.271236	0.584345	0.467114	0.422313	-1.24362	0.0645919	0.710191	down	no
79576	0	chr18	+	44855235	44855753	ENSMUST00000202176	2	434	MSTRG.12844	Ythdc2	0.952946	1.12222	1.35539	0.940577	0.542269	0.664874	1.5973	0.675636	0.06462	0.710191	up	no
26486	0	chr11	+	3227767	3233935	ENSMUST00000143770	2	4186	MSTRG.3951	Eif4enif1	1.98304	2.1334	3.12775	3.66823	4.17829	3.64807	0.630227	-0.666058	0.0646201	0.710191	down	no
71356	0	chr17	-	27193010	27196212	ENSMUST00000236492	4	498	MSTRG.11555	Lemd2	0.048108	0.172487	0.16549	0.04998	0.022493	0.003125	5.10708	2.3525	0.0646387	0.710288	up	no
58337	0	chr15	-	35368453	35373147	ENSMUST00000228236	3	1426	MSTRG.9590	Gm48960	0.742496	0.683945	0.641341	0.406611	0.567293	0.569861	1.33944	0.421631	0.0647127	0.710523	up	no
120984	0	chr5	-	65637742	65642080	ENSMUST00000201046	2	3685	MSTRG.19673	Pds5a	0.080749	0.172711	0.083577	0.203787	0.576823	0.140457	0.36592	-1.4504	0.0647426	0.710523	down	no
41791	0	chr12	+	100465092	100467845	ENSMUST00000221566	4	380	MSTRG.6693	Gm48383	0	0	0.152622	0.206504	0.418639	0.754658	0.110612	-3.17643	0.0647836	0.710559	down	no
141038	0	chr7	+	30484915	30487223	ENSMUST00000131004	2	2220	MSTRG.22906	Nphs1	2.45447	1.566	3.10353	1.76836	1.2686	1.34786	1.6247	0.700173	0.064852	0.710559	up	no
130970	0	chr6	-	55296262	55307886	ENSMUST00000204173	2	429	ENSMUSG00000107766	Gm44073	0.063885	0	0.008761	0.111922	0.144803	0.134283	0.185792	-2.42824	0.0648697	0.710559	down	no
51763	0	chr14	-	23524862	23543286	ENSMUST00000223847	5	2133	ENSMUSG00000063142	Kcnma1	0.036348	0.032106	0.033902	0.017033	0	0	6.00928	2.58719	0.0649142	0.710843	up	no
57821	0	chr15	+	11966778	11970086	ENSMUST00000227822	5	1048	ENSMUSG00000099349	1700047G03Rik	0	0	0	0.01523	0.015675	0.024041	0.00545991	-7.51691	0.0651128	0.711988	down	no
20200	0	chr10	-	37263394	37263748	ENSMUST00000217044	1	355	ENSMUSG00000110799	4930543K20Rik	0	0	0	0.037591	0.05794	0.065427	0.00186384	-9.06751	0.0651128	0.711988	down	no
110312	0	chr4	-	46541316	46542802	ENSMUST00000129121	2	1236	MSTRG.17893	Coro2a	0.307006	0.313168	0.382594	0.076672	0.272488	0.060342	2.44875	1.29205	0.0651531	0.712106	up	no
118305	0	chr5	-	21757281	21785251	ENSMUST00000132962	16	3839	MSTRG.19218	Dnajc2	1.34615	1.23477	1.42533	1.83499	1.67961	1.76791	0.7584	-0.398969	0.0652695	0.712347	down	no
96102	0	chr2	+	130276665	130277314	ENSMUST00000161025	2	477	MSTRG.15442	Nop56	0.342821	0.368431	0.39331	0.141395	0.288686	0.152266	1.89674	0.923523	0.0653024	0.712542	up	no
17536	0	chr1	+	176814660	176845497	ENSMUST00000150429	8	1398	MSTRG.2482	Sdccag8	2.43487	0.293443	0.235368	0.383103	0.137053	0.225876	3.97259	1.99008	0.0653136	0.712542	up	no
95935	0	chr2	-	128372107	128429093	ENSMUST00000125354	2	621	MSTRG.15402	Morrbid	0.481464	0.48071	0.464085	0.55427	0.903798	1.02733	0.573855	-0.801243	0.0653529	0.712542	down	no
151924	0	chr8	-	11547607	11550783	ENSMUST00000211734	1	3177	MSTRG.24400	Cars2	0.381069	0.489478	0.324625	0.476347	0.838327	0.660823	0.604998	-0.724997	0.0654326	0.713029	down	no
83550	0	chr19	+	9982704	9985098	ENSMUST00000237316	3	2068	MSTRG.13436	Fth1	38.3097	43.6025	61.4934	36.291	17.7556	31.4119	1.67807	0.746805	0.065536	0.713639	up	no
135527	0	chr6	-	124964554	124968420	ENSMUST00000149346	2	3394	MSTRG.22109	Cops7a	0.09928	0.103835	0.100525	0.115446	0.199433	0.238041	0.549157	-0.864709	0.0656381	0.713976	down	no
135877	0	chr6	-	128348754	128350154	ENSMUST00000205083	1	1401	MSTRG.22151	Gm44190	0.249883	0.301296	0.213776	0.465795	0.339745	0.408845	0.629911	-0.666779	0.0657174	0.714258	down	no
104557	0	chr3	+	95283215	95291807	ENSMUST00000135264	4	1553	MSTRG.16833	Mindy1	0.493983	0.573461	0.54467	0.776925	0.698398	0.764368	0.719793	-0.474346	0.0657969	0.714294	down	no
103405	0	chr3	+	88621460	88634660	ENSMUST00000176401	7	1270	MSTRG.16690	Arhgef2	0.618018	0.459969	0.333912	0.118621	0.311596	0.296363	1.94321	0.958443	0.0658556	0.714471	up	no
143238	0	chr7	-	46784746	46786509	ENSMUST00000211528	2	1658	MSTRG.23148	Gm45309	1.9312	2.21487	2.16165	2.67009	2.55575	2.95799	0.770754	-0.375658	0.0659199	0.714719	down	no
28034	0	chr11	+	32226530	32229246	ENSMUST00000144903	2	1683	MSTRG.4261	Mpg	0.016995	0.026832	0.043098	0.005301	0.007963	0.011238	3.54767	1.82687	0.0659856	0.714995	up	no
29939	0	chr11	+	60950662	60955195	ENSMUST00000137609	2	3974	MSTRG.4584	Map2k3	0.606263	0.362009	0.346297	0.154878	0.364181	0.147795	1.9713	0.979147	0.0661351	0.715506	up	no
135427	0	chr6	-	124760053	124763612	ENSMUST00000147307	2	2614	ENSMUSG00000004267	Eno2	0.470342	0.389158	0.210737	0.252247	0.202767	0.155369	1.75339	0.810144	0.0662073	0.716158	up	no
101480	0	chr3	-	41629402	41673783	ENSMUST00000140373	8	3373	MSTRG.16326	Sclt1	0.017866	0.052566	0.019983	0.028155	0.252177	0.072148	0.256511	-1.96291	0.0662887	0.71646	down	no
38640	0	chr12	-	33193994	33228854	ENSMUST00000155877	5	1836	MSTRG.6109	Atxn7l1os1	0.555541	0.518584	0.251049	0.621743	1.35929	0.77275	0.48122	-1.05523	0.0663257	0.716538	down	no
117690	0	chr5	-	5170394	5175152	ENSMUST00000196372	1	4759	MSTRG.19121	Gm10484	0.265613	0.235734	0.275207	0.474055	0.42139	0.309433	0.644508	-0.633729	0.0663915	0.716928	down	no
105194	0	chr3	+	101411539	101412610	ENSMUST00000198414	1	1072	MSTRG.16980	Gm42938	0.032623	0.095195	0.033487	0.113988	0.214023	0.114454	0.36456	-1.45577	0.0664125	0.717027	down	no
84776	0	chr19	-	28580533	28583294	ENSMUST00000162380	2	2217	MSTRG.13606	4933413C19Rik	0.565745	0.462495	0.277258	0.609004	1.08102	0.739339	0.537383	-0.895977	0.0665359	0.717238	down	no
157188	0	chr8	-	104511034	104517536	ENSMUST00000161411	3	1216	MSTRG.25311	Nae1	0.019933	0	0.940264	0	0	0.018934	50.7128	5.66428	0.0665547	0.717238	up	no
91908	0	chr2	+	73459705	73486260	ENSMUST00000145170	2	9048	MSTRG.14899	Gm13708	3.30332	4.25082	2.76818	4.23344	5.13182	5.75369	0.68274	-0.550592	0.0665593	0.717238	down	no
145982	0	chr7	-	97650010	97696543	ENSMUST00000155074	3	998	MSTRG.23567	Rsf1os2	0.5403	0.368606	0.305157	0.729653	0.580874	0.745181	0.590581	-0.759792	0.0665642	0.717238	down	no
127899	0	chr5	+	149128584	149129957	ENSMUST00000200879	2	1164	MSTRG.20797	Gm42787	0.04214	0.190124	0.098011	0.304253	0.322662	0.179536	0.409541	-1.28792	0.0666786	0.717777	down	no
134254	0	chr6	-	113334128	113336621	ENSMUST00000153067	2	2398	MSTRG.21910	Camk1	0.779223	0.757871	0.832786	0.901607	1.26344	1.38563	0.667445	-0.58328	0.0667789	0.718378	down	no
21632	0	chr10	+	66824169	66827403	ENSMUST00000217783	3	426	ENSMUSG00000112514	Gm47897	0.352823	0.413106	0.298135	0.105032	0.078096	0.290171	2.24819	1.16876	0.0668733	0.718844	up	no
116985	0	chr4	+	153989206	153991741	ENSMUST00000155414	2	2053	MSTRG.19015	Cep104	1.03514	1.46175	0.993818	0.943336	0.877371	0.844154	1.3099	0.389461	0.0669192	0.719209	up	no
93942	0	chr2	-	101609347	101629009	ENSMUST00000177007	2	1458	ENSMUSG00000027165	B230118H07Rik	0.248671	0.222579	0.297216	0.589456	0.410028	0.348727	0.569989	-0.810993	0.0669463	0.719245	down	no
158368	0	chr8	+	120736359	120743705	ENSMUST00000162775	2	3940	MSTRG.25614	Irf8	0.214199	1.28208	0.067957	9.18046	1.66228	0.193341	0.141738	-2.8187	0.0669891	0.719511	down	no
80727	0	chr18	+	67880378	67881342	ENSMUST00000225589	2	559	MSTRG.13035	Cep192	1.23507	1.46609	1.14735	0.813615	1.06453	0.979168	1.3469	0.429644	0.0670041	0.719609	up	no
36405	0	chr11	+	117076783	117078955	ENSMUST00000149822	2	600	MSTRG.5642	Snhg20	4.611	3.9209	6.59282	4.16845	1.89125	2.46558	1.7741	0.82709	0.0670593	0.719852	up	no
70492	0	chr17	-	24510485	24512567	ENSMUST00000176900	7	861	MSTRG.11449	Traf7	0.437044	0.372573	0.128674	0.390271	1.22204	0.828438	0.384428	-1.37922	0.0670823	0.719852	down	no
107405	0	chr3	-	138466329	138475528	ENSMUST00000195910	5	936	MSTRG.17341	Metap1	0.013458	0.030597	0.001955	0.005067	0.247872	0.087209	0.135265	-2.88614	0.0670966	0.719852	down	no
10880	0	chr1	+	60101246	60104480	ENSMUST00000191232	1	3235	MSTRG.1333	Carf	0.334341	0.444329	0.440804	0.574192	0.527312	0.767575	0.652446	-0.616069	0.0671356	0.720086	down	no
33029	0	chr11	+	87662722	87729934	ENSMUST00000134684	6	3116	ENSMUSG00000034177	Rnf43	0.692366	0.568866	0.781389	0.952305	0.944718	1.08851	0.684173	-0.547566	0.0671382	0.720086	down	no
24447	0	chr10	+	96310131	96362367	ENSMUST00000218518	3	517	ENSMUSG00000112290	Gm33782	0.617901	0.338563	0.415865	0.320115	0.242982	0.20077	1.79655	0.845233	0.0671779	0.720191	up	no
25636	0	chr10	-	127022908	127030840	ENSMUST00000145476	5	737	MSTRG.3822	Tsfm	0.029038	0.052749	0.0262	0.236192	0.152726	0.033647	0.255551	-1.96832	0.0672388	0.720495	down	no
71003	0	chr17	-	25841386	25842179	ENSMUST00000176602	3	629	MSTRG.11501	Rhot2	0.271541	0.328484	0.179355	0.625925	0.335505	0.570852	0.50864	-0.975283	0.0672394	0.720495	down	no
155193	0	chr8	-	71752026	71781322	ENSMUST00000212427	4	2310	MSTRG.24913	Gm35572	0.113839	0.102601	0.085136	0.099935	0.328561	0.257193	0.439815	-1.18503	0.0673299	0.720823	down	no
57574	0	chr15	+	6708381	6780634	ENSMUST00000228266	25	3879	MSTRG.9459	Rictor	1.66161	1.48904	1.44672	1.41035	1.2097	1.09984	1.23589	0.305545	0.067368	0.720823	up	no
135432	0	chr6	-	124761158	124763286	ENSMUST00000139763	3	898	ENSMUSG00000004267	Eno2	0.146007	0.030749	0.014969	0.001909	0	0.011259	14.5599	3.86393	0.0674672	0.721458	up	no
25395	0	chr10	+	120857629	120863326	ENSMUST00000127564	3	2971	MSTRG.3780	Gm15910	0.52343	0.585876	0.411824	0.82602	0.763133	0.631252	0.685069	-0.545679	0.0674833	0.721458	down	no
97673	0	chr2	-	155708535	155710986	ENSMUST00000131350	2	685	MSTRG.15706	Edem2	0.190441	0.272574	0.216666	0.266403	0.528361	0.643298	0.472637	-1.0812	0.0674879	0.721458	down	no
58402	0	chr15	-	36265119	36283147	ENSMUST00000227735	2	1149	MSTRG.9613	Rnf19a	2.09444	1.08138	1.20226	0.743154	0.864758	1.08612	1.6251	0.70053	0.0675757	0.722142	up	no
106472	0	chr3	+	122002989	122005798	ENSMUST00000199550	3	609	MSTRG.17190	Arhgap29	0.637385	0.340674	0.331213	0.212358	0.289832	0.142834	2.0298	1.02134	0.0676951	0.722724	up	no
65489	0	chr16	+	23109976	23112457	ENSMUST00000148085	5	1703	MSTRG.10626	Eif4a2	9.24587	9.32453	12.5808	8.72246	6.91358	5.06069	1.50513	0.589885	0.0677153	0.722729	up	no
154207	0	chr8	+	60993239	61107351	ENSMUST00000155664	29	3562	MSTRG.24756	Nek1	0.461658	0.353165	0.292699	0.805493	0.408616	0.847523	0.537206	-0.896451	0.0677655	0.722785	down	no
64043	0	chr16	-	11252567	11254330	ENSMUST00000229660	1	1764	MSTRG.10429	Gspt1	0.007533	1.7573	0.001404	0.041592	0.091833	0.016124	11.8104	3.56199	0.0677739	0.722785	up	no
154994	0	chr8	-	71042645	71043040	ENSMUST00000170101	2	192	ENSMUSG00000101854	1700026F02Rik	0.20378	0.105597	0.091123	0	0.046015	0	8.70368	3.12163	0.0677798	0.722785	up	no
71199	0	chr17	-	26449388	26464157	ENSMUST00000236943	2	2338	ENSMUSG00000118232	Gm50269	0.242295	0.137476	0.108811	0.305531	0.240075	0.416795	0.50767	-0.978037	0.0678225	0.72292	down	no
78968	0	chr18	-	36671323	36675524	ENSMUST00000235552	3	789	MSTRG.12730	Apbb3	0.267728	0.111743	0.07728	0.482758	0.298188	0.329155	0.41145	-1.28121	0.0678419	0.722935	down	no
105673	0	chr3	+	106493175	106495299	ENSMUST00000195305	1	2125	MSTRG.17065	Dennd2d	0.148734	0.009584	0.011338	0.252395	0.254953	0.22473	0.231746	-2.10938	0.0679588	0.723634	down	no
38901	0	chr12	+	40446088	40640902	ENSMUST00000222798	7	1276	MSTRG.6157	Dock4	0.209077	0.19243	0.272476	0.045857	0.080256	0.179659	2.2042	1.14026	0.0679728	0.723634	up	no
15976	0	chr1	+	159320994	159327076	ENSMUST00000192597	1	6083	MSTRG.2205	Cop1	0.265115	0.190562	0.040563	0.076709	0.043715	0.068262	2.62998	1.39505	0.0680741	0.724196	up	no
124655	0	chr5	+	120621327	120621825	ENSMUST00000201698	1	499	MSTRG.20266	Ddx54	0.693987	0.710477	0.651195	0.875552	1.59942	1.06779	0.580243	-0.78527	0.0681344	0.724321	down	no
81338	0	chr18	-	82336250	82361600	ENSMUST00000235445	4	3579	MSTRG.13118	B020010K11Rik	2.7326	2.38764	2.38504	1.52148	2.35477	1.53729	1.38639	0.471335	0.0681774	0.724523	up	no
136944	0	chr6	+	144679702	144693834	ENSMUST00000154167	3	1015	MSTRG.22359	Sox5os3	0.32607	0.28317	0.293669	0.38903	0.477486	0.742217	0.561255	-0.833272	0.0682194	0.724586	down	no
30384	0	chr11	+	67279991	67292100	ENSMUST00000139052	12	4999	MSTRG.4659	Myh8	0	0.039594	0.01951	0	0	0	197.013	7.62215	0.0682504	0.724852	up	no
14135	0	chr1	+	128103301	128184399	ENSMUST00000191016	12	3706	MSTRG.1891	R3hdm1	0.061361	0.144296	0.150032	0.186209	0.357736	0.215656	0.468258	-1.09463	0.0682622	0.724896	down	no
118373	0	chr5	+	22553915	22558170	ENSMUST00000199660	1	4256	MSTRG.19233	6030443J06Rik	0.6728	0.406235	0.048877	0.055376	0.04103	0.193116	3.89577	1.96191	0.0682842	0.724978	up	no
70554	0	chr17	-	24606372	24609133	ENSMUST00000227543	4	1547	MSTRG.11456	Tsc2	0.709386	0.769136	0.703248	0.867024	1.30211	1.04365	0.67909	-0.558326	0.0684151	0.725781	down	no
102961	0	chr3	-	85556046	85573945	ENSMUST00000148478	2	1519	MSTRG.16623	Gm15535	0.117889	0.122973	0.105965	0.047715	0.09088	0.04976	1.84135	0.880762	0.0684316	0.725781	up	no
147896	0	chr7	+	111046310	111047979	ENSMUST00000157025	2	1594	MSTRG.23800	Ctr9	0.142178	0.255666	0.176713	0.558672	0.374187	0.236152	0.49149	-1.02477	0.0684446	0.725781	down	no
67884	0	chr16	-	87485439	87486235	ENSMUST00000177485	2	708	MSTRG.11069	Cct8	0.774485	0.654056	0.496926	0.861277	1.20356	1.00525	0.627171	-0.67307	0.0684471	0.725781	down	no
149669	0	chr7	-	128272107	128298170	ENSMUST00000154003	11	3363	MSTRG.24070	BC017158	1.85056	1.8077	2.18859	1.69257	0.749062	1.13066	1.63672	0.710811	0.0684996	0.726085	up	no
103473	0	chr3	-	88800682	88832547	ENSMUST00000183374	3	951	MSTRG.16706	1500004A13Rik	0.644274	0.427676	0.594288	0.840269	1.03857	0.811898	0.619249	-0.691409	0.0685261	0.726085	down	no
165679	0	chr9	-	97092813	97111157	ENSMUST00000148337	4	855	MSTRG.26736	Slc25a36	0.008438	0.007711	0.01706	0.00671	0.099167	0.121465	0.146075	-2.77522	0.0685503	0.726144	down	no
17924	0	chr1	+	181813458	181815774	ENSMUST00000195808	2	1999	MSTRG.2553	Dnah14	0.00725	0	0.354945	0.00805	0	0	44.9932	5.49163	0.0685529	0.726144	up	no
97854	0	chr2	+	156196756	156254514	ENSMUST00000132129	3	2896	MSTRG.15719	Phf20	0.787213	0.978705	0.587235	1.19121	1.32647	1.03745	0.661904	-0.595306	0.0685826	0.726222	down	no
55811	0	chr14	-	67018608	67027027	ENSMUST00000223630	5	4213	MSTRG.9132	Ppp2r2a	0.51175	1.0497	0.437223	1.04566	1.34418	1.30175	0.541412	-0.885202	0.0686084	0.726348	down	no
140153	0	chr7	-	25714134	25721164	ENSMUST00000154143	4	3319	MSTRG.22757	Ccdc97	0.050333	0.010879	0.046023	0.075362	0.094404	0.093685	0.40704	-1.29676	0.0686608	0.726648	down	no
27149	0	chr11	-	8995356	9011191	ENSMUST00000152890	7	2855	MSTRG.4055	Hus1	0.482217	0.495998	0.546513	0.33556	0.362652	0.467381	1.30811	0.387488	0.0688422	0.727639	up	no
138891	0	chr7	+	16122872	16124032	ENSMUST00000127584	3	590	MSTRG.22594	Kptn	0.646671	0.690516	0.67745	0.527602	0.430398	0.203857	1.73398	0.794087	0.0688434	0.727639	up	no
131487	0	chr6	+	67036655	67080654	ENSMUST00000149889	7	2988	MSTRG.21343	E230016M11Rik	0.411642	0.536772	0.476055	0.562453	0.734069	0.773281	0.688215	-0.539069	0.0688497	0.727639	down	no
9284	0	chr1	+	34270570	34272292	ENSMUST00000185736	2	1394	MSTRG.1044	Dst	0.047299	0.115537	0.074565	0.161646	0.106504	0.324922	0.40029	-1.32088	0.0690837	0.729074	down	no
21505	0	chr10	+	62942442	62946498	ENSMUST00000152350	2	2462	MSTRG.3176	Slc25a16	0.117447	0.225973	0.034066	0.334506	0.329255	0.308904	0.388095	-1.36552	0.0691042	0.729227	down	no
22446	0	chr10	+	78073339	78080944	ENSMUST00000219633	4	3894	MSTRG.3301	Icosl	3.31997	3.4916	1.12162	0.666283	0.368413	1.88047	2.72135	1.44432	0.0691969	0.729559	up	no
96864	0	chr2	+	145903297	145912366	ENSMUST00000136330	3	785	MSTRG.15557	Naa20	1.2033	0.974086	0.654098	1.67229	1.44752	1.46353	0.617777	-0.694843	0.0692142	0.729559	down	no
152007	0	chr8	-	12614279	12638986	ENSMUST00000168657	8	3022	MSTRG.24405	Tubgcp3	1.14604	1.19228	6.5357	1.36019	0.599159	1.0206	2.97791	1.5743	0.0692765	0.729559	up	no
152639	0	chr8	+	22757727	22776195	ENSMUST00000210960	6	4042	ENSMUSG00000031538	Plat	0.018025	0.064144	0.020078	0.01614	0.000786	0.010404	3.7412	1.9035	0.0692813	0.729559	up	no
156144	0	chr8	+	85073580	85074496	ENSMUST00000132766	3	398	MSTRG.25132	Dhps	0.161993	0.18342	0.233253	0.385988	0.281504	0.7953	0.39559	-1.33792	0.0693077	0.729648	down	no
20302	0	chr10	+	39867109	39876183	ENSMUST00000127726	2	2494	MSTRG.2972	Rev3l	0.028805	0.029761	0.026971	0.015849	0.004429	0.002003	3.83901	1.94073	0.0693508	0.729867	up	no
63561	0	chr16	-	4086610	4089743	ENSMUST00000191387	1	3134	MSTRG.10363	Crebbp	0.900495	1.12764	0.992765	1.14618	1.56527	1.63479	0.69506	-0.524791	0.0694096	0.730147	down	no
75520	0	chr17	+	56162477	56166483	ENSMUST00000233649	1	4007	MSTRG.12150	Tnfaip8l1	0.185139	0.169029	0.167721	0.210943	0.291123	0.263178	0.68199	-0.552177	0.0694191	0.730148	down	no
13202	0	chr1	+	93295695	93301065	ENSMUST00000165883	2	4906	MSTRG.1719	Sned1	0.032603	0.006155	0.047992	0.007966	0.009461	0.008679	3.32299	1.73248	0.0694219	0.730148	up	no
76095	0	chr17	+	69156778	69272848	ENSMUST00000225316	13	3966	MSTRG.12263	Epb41l3	0.780603	1.30377	1.16274	0.804333	0.530651	0.816625	1.50916	0.593742	0.0694688	0.730259	up	no
67604	0	chr16	-	76328495	76373091	ENSMUST00000128871	3	2668	MSTRG.11025	Nrip1	0.130525	0.232515	0.149668	0.954034	0.134292	0.439601	0.335558	-1.57537	0.0694991	0.730295	down	no
164059	0	chr9	+	69397923	69433928	ENSMUST00000142743	14	7333	MSTRG.26494	Ice2	0.277824	0.30245	0.496245	0.718905	0.442746	1.00893	0.49596	-1.0117	0.0695451	0.730552	down	no
44301	0	chr13	+	13953219	13954338	ENSMUST00000222573	1	1120	MSTRG.7203	Gm47884	0.437253	0.476935	0.567568	0.394592	0.341787	0.269009	1.47382	0.559556	0.0695897	0.730642	up	no
85954	0	chr19	-	45748543	45749591	ENSMUST00000144165	3	752	MSTRG.13834	Npm3	0.910064	0.242519	1.19096	0.313376	0.366885	0.298878	2.39348	1.25911	0.0696148	0.730642	up	no
90570	0	chr2	-	39022712	39065607	ENSMUST00000126520	18	2733	MSTRG.14680	Golga1	0.431104	0.09798	0.057202	0.000972	0.075104	0.049284	4.67682	2.22553	0.0696423	0.73068	up	no
167053	0	chr9	+	108508071	108515941	ENSMUST00000207126	22	3071	MSTRG.26947	Qars	2.55516	7.95004	12.1394	2.98868	4.44673	2.19215	2.35206	1.23393	0.0696691	0.730834	up	no
86052	0	chr19	+	46283001	46283940	ENSMUST00000175878	3	635	MSTRG.13847	Gbf1	0.404429	0.400058	0.297748	0.800142	0.510214	0.59465	0.578599	-0.789364	0.0697312	0.730977	down	no
160895	0	chr9	-	35564458	35570398	ENSMUST00000132547	2	4570	MSTRG.26038	Hyls1	0.14807	0.187616	0.22009	0.472919	0.294764	0.241405	0.550771	-0.860477	0.0697388	0.730992	down	no
5656	0	X	+	164425510	164436993	ENSMUST00000155849	4	8259	MSTRG.784	Piga	0.028525	0.692717	0.046949	0.072857	0.030811	0.050623	4.97885	2.31581	0.0697603	0.731001	up	no
57260	0	chr14	-	121376541	121379334	ENSMUST00000226158	1	2794	MSTRG.9394	Stk24	0.114739	0.024193	0.142471	0.489871	0.078678	0.504083	0.262348	-1.93045	0.0698371	0.731147	down	no
37293	0	chr12	-	3859293	3862244	ENSMUST00000144896	4	1385	MSTRG.5787	Dnmt3aos	0.415958	0.452379	0.282108	0.434332	0.819749	0.798361	0.560525	-0.835149	0.0698785	0.731149	down	no
152112	0	chr8	+	13200820	13207714	ENSMUST00000187595	3	863	MSTRG.24425	2810030D12Rik	0.578334	0.50328	0.272124	0.100301	0.19796	0.33783	2.12821	1.08964	0.0699472	0.731633	up	no
18454	0	chr1	-	191820370	191821993	ENSMUST00000192600	1	1624	MSTRG.2654	Gm38037	0.341805	0.444037	0.707835	0.311702	0.334093	0.185822	1.79611	0.844877	0.0699971	0.73178	up	no
46879	0	chr13	+	55211541	55220968	ENSMUST00000224338	2	7814	MSTRG.7636	Nsd1	2.57539	5.09221	4.37739	6.12596	7.18447	6.55241	0.606408	-0.721639	0.0701011	0.732076	down	no
130205	0	chr6	+	43276938	43279920	ENSMUST00000183227	2	598	ENSMUSG00000033542	Arhgef5	0.062527	0	0.000892	0.317605	0.093083	0.085231	0.127882	-2.96712	0.0701044	0.732076	down	no
118372	0	chr5	+	22550444	22807850	ENSMUST00000181209	5	2380	MSTRG.19233	6030443J06Rik	0	0	0	0.002573	0.024172	0.004136	0.00971471	-6.68561	0.0701943	0.732294	down	no
151243	0	chr7	-	143521427	143531393	ENSMUST00000207244	5	2269	MSTRG.24302	Nap1l4	2.13972	2.59967	2.27008	2.74153	4.55891	3.39674	0.655263	-0.609853	0.0702203	0.732387	down	no
160080	0	chr9	-	21067829	21074157	ENSMUST00000216484	3	1268	MSTRG.25891	Fdx2	0.862665	0.431894	0.508902	0.471579	0.172431	0.259082	1.99698	0.997823	0.0703915	0.733099	up	no
60018	0	chr15	+	76343845	76344708	ENSMUST00000229946	2	806	MSTRG.9859	Cyc1	0.46269	0.022024	0.002788	0.032513	0.007545	0	12.1699	3.60525	0.0704229	0.733099	up	no
126871	0	chr5	+	138264054	138266661	ENSMUST00000141454	2	953	MSTRG.20597	6330418K02Rik	0	0.011619	0	0	0.257758	0.233873	0.0236336	-5.40302	0.0704401	0.733099	down	no
22145	0	chr10	-	75926760	75927690	ENSMUST00000133897	2	792	MSTRG.3268	Mmp11	0.017791	0.008747	0.000895	0.041826	0.025816	0.164706	0.118069	-3.0823	0.0704482	0.733099	down	no
121747	0	chr5	+	76995257	76997582	ENSMUST00000146167	3	857	MSTRG.19806	Srp72	0.132486	0.249446	0.10203	0.107757	0.017404	0.031088	3.09738	1.63105	0.0704496	0.733099	up	no
59851	0	chr15	-	75928229	75929832	ENSMUST00000229668	3	587	MSTRG.9848	Tsta3	0.9452	0.556617	0.566812	0.547688	0.318397	0.261483	1.83459	0.87546	0.0705321	0.73342	up	no
104883	0	chr3	+	96637053	96643807	ENSMUST00000147821	2	513	MSTRG.16911	Pex11b	0.231039	0.236884	0.141777	0.48012	0.283011	0.415763	0.51718	-0.951263	0.0706005	0.733588	down	no
151570	0	chr8	+	3641612	3644052	ENSMUST00000162832	3	1774	MSTRG.24342	Stxbp2	0.176426	0.103759	0.094985	0.256307	0.18678	0.23949	0.549638	-0.863447	0.0706047	0.733588	down	no
17513	0	chr1	-	176734101	176751520	ENSMUST00000194489	7	4060	MSTRG.2476	Cep170	0.05828	0.085855	0.027165	0.012386	0.030898	0.030295	2.32811	1.21916	0.0706075	0.733588	up	no
132917	0	chr6	-	86483376	86488204	ENSMUST00000188135	2	527	ENSMUSG00000101655	2310040G24Rik	0	0	0	0.239267	0.33433	0	0.000523015	-10.9009	0.0706429	0.733892	down	no
148694	0	chr7	+	122975640	122982541	ENSMUST00000137860	2	4362	MSTRG.23937	Rbbp6	0.190442	0.451618	0.063525	0.133057	0.040439	0.056292	3.07059	1.61852	0.0706829	0.734054	up	no
60872	0	chr15	-	80077795	80083406	ENSMUST00000187578	9	1930	MSTRG.9984	Rpl3	33.3582	33.2188	38.0249	32.2645	21.8064	24.4768	1.3317	0.413267	0.070748	0.734117	up	no
161882	0	chr9	-	44410161	44411359	ENSMUST00000215402	3	1006	MSTRG.26167	Ccdc84	0.223796	0.323931	0.029912	1.52091	0.510016	0.261302	0.251999	-1.98851	0.0707539	0.734117	down	no
128295	0	chr6	-	5270173	5298632	ENSMUST00000123838	5	2993	MSTRG.20855	Pon2	0.820829	0.993198	1.04001	1.25538	1.66435	1.24954	0.684542	-0.546789	0.0708051	0.734117	down	no
60912	0	chr15	-	80261066	80264315	ENSMUST00000229962	3	496	MSTRG.9990	Rps19bp1	0.047521	0.103104	0.008446	0	0.011533	0	13.7927	3.78583	0.0708338	0.734117	up	no
65364	0	chr16	-	22061366	22063697	ENSMUST00000124318	2	724	ENSMUSG00000033581	Igf2bp2	0.064233	0.032714	0.013226	0	0	0.000905	121.738	6.92764	0.0708389	0.734117	up	no
137090	0	chr6	-	146550094	146554081	ENSMUST00000139546	3	919	MSTRG.22398	Ints13	0.385325	0.175299	0.04262	0.084797	0	0.030865	5.21558	2.38283	0.0708413	0.734117	up	no
54746	0	chr14	-	55098850	55099388	ENSMUST00000139536	2	461	MSTRG.8971	Ap1g2	0.154665	0.205528	0.175332	0.335958	0.406823	0.338848	0.49511	-1.01418	0.0708832	0.734361	down	no
99897	0	chr2	+	181378394	181380077	ENSMUST00000151457	3	937	MSTRG.16078	Zgpat	0.257338	0.450806	0.392884	0.584555	0.653316	0.565071	0.610684	-0.711502	0.0709136	0.734487	down	no
60095	0	chr15	+	76477449	76480581	ENSMUST00000228388	1	3133	MSTRG.9877	Hsf1	1.14871	1.21922	1.0004	1.40037	1.35851	1.52696	0.785922	-0.347541	0.0709923	0.734746	down	no
155118	0	chr8	+	71546732	71548085	ENSMUST00000212336	3	684	MSTRG.24903	Mvb12a	0.697269	0.899545	0.675006	0.63202	0.461057	0.462792	1.46016	0.546128	0.0712939	0.7364	up	no
157475	0	chr8	-	105844673	105852162	ENSMUST00000212357	6	3451	MSTRG.25341	Cenpt	0.909401	1.35936	0.969519	1.48543	1.58506	1.48751	0.71046	-0.493174	0.0713385	0.736586	down	no
51244	0	chr14	-	16336846	16366268	ENSMUST00000225819	2	241	MSTRG.8402	Gm48163	1.24732	1.26695	1.58905	1.01298	0.950283	0.724725	1.52654	0.610265	0.0713398	0.736586	up	no
146385	0	chr7	+	100675088	100681010	ENSMUST00000208164	2	3775	MSTRG.23641	Gm35082	0	0	0.177462	0	0	0	591.54	9.20833	0.0713447	0.736586	up	no
101906	0	chr3	-	55377457	55403122	ENSMUST00000196362	5	3306	MSTRG.16408	Gm42609	0.183046	0.349495	0.273579	0.18189	0.167156	0.188466	1.49972	0.584698	0.0714217	0.736962	up	no
99965	0	chr2	+	181578480	181585170	ENSMUST00000152365	3	493	MSTRG.16087	Uckl1os	0.596903	0.54205	0.442174	0.775729	0.799835	0.975325	0.619834	-0.690047	0.0715106	0.737492	down	no
145062	0	chr7	-	80920895	80947816	ENSMUST00000136556	4	3001	MSTRG.23381	Sec11a	1.12224	1.85323	1.9606	2.94234	2.17228	3.16395	0.596248	-0.746017	0.0715114	0.737492	down	no
34965	0	chr11	-	103026988	103028333	ENSMUST00000152965	2	619	MSTRG.5387	Dcakd	0.265646	0.072326	0.363297	0.088957	0.106332	0.016907	3.30482	1.72457	0.0715227	0.737499	up	no
103990	0	chr3	-	90394367	90400775	ENSMUST00000198776	5	556	MSTRG.16769	Ints3	0.64463	0.458215	0.449083	0.266737	0.35126	0.367159	1.57531	0.655638	0.0715349	0.737561	up	no
97706	0	chr2	-	155850903	155930310	ENSMUST00000123790	9	1483	MSTRG.15713	Uqcc1	0.094073	0.202851	0.124006	0.20136	0.322755	0.269677	0.530277	-0.915181	0.0715421	0.737572	down	no
165599	0	chr9	-	96542305	96545179	ENSMUST00000188853	2	1072	MSTRG.26727	Rasa2	0.395816	0.437263	0.492492	0.323051	0.329358	0.285741	1.41296	0.498723	0.0715608	0.737588	up	no
134987	0	chr6	+	120463247	120487597	ENSMUST00000204239	11	8672	MSTRG.22010	Il17ra	0.30844	0.550126	0.630758	0.795141	0.642573	2.35426	0.392757	-1.34829	0.0715755	0.737601	down	no
144123	0	chr7	+	66038418	66043601	ENSMUST00000177272	2	754	MSTRG.23241	Pcsk6	0.041952	0.149647	0.001099	0.000118	0.000386	3e-05	360.858	8.49529	0.0715886	0.73761	up	no
81753	0	chr19	+	3791720	3799549	ENSMUST00000135586	2	4406	MSTRG.13202	Kmt5b	1.04232	1.69856	0.951244	1.74682	1.89239	2.12065	0.641011	-0.64158	0.0716244	0.737698	down	no
145699	0	chr7	+	90386999	90410439	ENSMUST00000208580	10	2568	ENSMUSG00000030616	Sytl2	0	0	0	0	0.288747	0	0.00103897	-9.91063	0.0716323	0.737698	down	no
115189	0	chr4	+	134923592	134929510	ENSMUST00000148900	4	4890	MSTRG.18677	Rsrp1	7.27042	0.019433	0.068936	53.6964	55.8033	0.323948	0.0670055	-3.89958	0.0716334	0.737698	down	no
153269	0	chr8	-	33884774	33889608	ENSMUST00000182843	2	4165	MSTRG.24612	Gm26978	0.879696	1.23474	0.77771	1.15887	1.93533	1.57387	0.61956	-0.690683	0.0716999	0.738003	down	no
30543	0	chr11	+	69048528	69049075	ENSMUST00000156373	2	462	MSTRG.4682	Aurkb	0.042405	0.088966	0.19364	0.040623	0.00938	0.036804	3.74406	1.90461	0.0717378	0.7382	up	no
38893	0	chr12	-	40360503	40363133	ENSMUST00000221847	1	2631	MSTRG.6155	Zfp277	0.425675	0.516714	0.480018	0.704869	0.560474	0.801707	0.688134	-0.539239	0.0717567	0.738331	down	no
160262	0	chr9	-	21756102	21757829	ENSMUST00000213665	3	811	MSTRG.25922	Spc24	1.29428	0.381219	1.35077	0.194516	0.685802	0.30092	2.56195	1.35724	0.0717817	0.738525	up	no
86925	0	chr19	-	61223957	61226683	ENSMUST00000235172	5	2277	MSTRG.13995	Csf2ra	1.2246	1.40831	1.36868	0.933542	1.21293	1.12231	1.22418	0.291818	0.071858	0.739121	up	no
148189	0	chr7	-	116337276	116340629	ENSMUST00000206805	1	3354	MSTRG.23843	Pik3c2a	0.028241	0.0256	0.015139	0.020728	0.015973	0.362533	0.172781	-2.53298	0.0719574	0.739425	down	no
16624	0	chr1	-	166998295	167000841	ENSMUST00000181309	2	1627	ENSMUSG00000097823	Gm16701	0.084048	0.140314	0.130314	0.019781	0.086894	0.050409	2.25787	1.17497	0.0719612	0.739425	up	no
99959	0	chr2	-	181572325	181574539	ENSMUST00000142491	5	657	MSTRG.16086	Uckl1	0.234332	0.71926	0.847965	0.341298	0.0612	0.232955	2.83508	1.50339	0.0719828	0.739522	up	no
42297	0	chr12	+	106084370	106088657	ENSMUST00000222979	1	4288	MSTRG.6765	Gm46378	0.002154	0.000383	0.00732	0.010068	0.001399	0.084947	0.102236	-3.29002	0.0719939	0.739564	down	no
71431	0	chr17	-	27563769	27565244	ENSMUST00000231365	2	1325	MSTRG.11560	AI413582	0.677626	0.859171	0.625148	1.03392	0.917375	1.12094	0.703705	-0.506956	0.0720229	0.739681	down	no
141070	0	chr7	-	30555444	30556857	ENSMUST00000146548	3	1248	MSTRG.22912	Lin37	0.036531	0.074007	0.578388	0.01731	0.060387	0.064101	4.8585	2.28051	0.0720574	0.739907	up	no
80119	0	chr18	+	60774665	60775651	ENSMUST00000236441	1	987	MSTRG.12942	Rps14	3.94937	3.72484	3.087	2.48784	3.2435	1.98176	1.39519	0.480459	0.0721306	0.740314	up	no
10725	0	chr1	+	58713886	58718639	ENSMUST00000189858	1	4754	MSTRG.1299	Cflar	1.8198	1.73906	0.413786	1.4838	5.30605	4.6799	0.346358	-1.52966	0.0721337	0.740314	down	no
152133	0	chr8	+	13288209	13290010	ENSMUST00000211402	1	1802	MSTRG.24429	Tmco3	0.159469	0.14814	0.107726	0.232245	0.19536	0.24207	0.620204	-0.689186	0.0722159	0.740779	down	no
112556	0	chr4	+	108625755	108626804	ENSMUST00000150199	3	801	MSTRG.18235	Cc2d1b	0.259059	0.106033	0.150936	0.392366	0.607289	0.235708	0.417714	-1.25941	0.0722251	0.740804	down	no
91298	0	chr2	+	62357071	62470913	ENSMUST00000136879	5	1826	MSTRG.14782	Gm13561	1.26483	1.31292	1.11802	1.101	0.712666	0.958266	1.33328	0.414985	0.0723467	0.741305	up	no
45102	0	chr13	-	24336269	24337364	ENSMUST00000148981	2	749	MSTRG.7354	Gm11342	0	0	0.057271	0.113561	0.116122	0.246617	0.120241	-3.05599	0.0723522	0.741305	down	no
37271	0	chr12	+	3686756	3719539	ENSMUST00000173074	2	1235	MSTRG.5781	Dtnb	0.032863	0.029828	0.075999	0.133532	0.103205	0.09841	0.413818	-1.27293	0.0723728	0.741378	down	no
15072	0	chr1	-	138513745	138619749	ENSMUST00000191549	7	2693	MSTRG.2045	Nek7	0.148937	0.20532	0.131495	0.118487	0.102611	0.110272	1.46589	0.551777	0.0723999	0.741399	up	no
103257	0	chr3	+	88297123	88321767	ENSMUST00000167000	12	3595	MSTRG.16671	Cct3	5.5514	7.09255	9.11157	5.32005	5.03096	5.50084	1.37243	0.45673	0.0724189	0.741409	up	no
79893	0	chr18	+	54990265	54991553	ENSMUST00000237582	2	420	MSTRG.12900	Gm4221	0.991321	0.72874	1.29475	0.716253	0.619762	0.510897	1.63235	0.706951	0.0725511	0.742069	up	no
145631	0	chr7	-	89955974	89964862	ENSMUST00000208245	3	680	MSTRG.23464	Eed	1.16532	0.602871	0.909352	0.595482	0.497016	0.584089	1.59702	0.675385	0.0726083	0.742486	up	no
40814	0	chr12	+	83642699	83668508	ENSMUST00000182255	10	4697	MSTRG.6524	Rbm25	0.140376	0	0.0523	0.008198	1.18441	1.38862	0.074645	-3.74381	0.0726164	0.742486	down	no
51237	0	chr14	+	16260562	16271088	ENSMUST00000226089	2	853	MSTRG.8401	Ngly1	0.209049	0.019264	0.011456	0.007584	0.013228	0.008482	8.18492	3.03297	0.0726447	0.742648	up	no
133590	0	chr6	-	92012394	92016117	ENSMUST00000144105	2	2264	MSTRG.21765	4930466I24Rik	0.244792	0.335282	0.092619	0.372553	0.687425	0.441721	0.447955	-1.15858	0.0727527	0.743122	down	no
106590	0	chr3	+	123334826	123336772	ENSMUST00000196167	1	1947	MSTRG.17215	Sec24d	0.258101	0.33317	0.256518	0.372979	0.390962	0.556858	0.641876	-0.639634	0.0727672	0.743176	down	no
141598	0	chr7	+	34438137	34520885	ENSMUST00000140298	3	1823	ENSMUSG00000085124	Gm12766	0	0	0	0.077651	0.082918	0	0.00186836	-9.06402	0.0727704	0.743176	down	no
100217	0	chr3	-	9752074	9833679	ENSMUST00000163022	3	941	MSTRG.16119	Pag1	0.74684	1.10615	1.1723	1.23133	1.85806	1.95914	0.599242	-0.738789	0.0728601	0.74384	down	no
117637	0	chr5	+	3928054	3954791	ENSMUST00000132058	4	3672	MSTRG.19107	Akap9	0	0	0	0	0	0.199424	0.00150433	-9.37666	0.0728992	0.743923	down	no
108401	0	chr4	-	3834470	3835291	ENSMUST00000130128	2	570	MSTRG.17509	Rps20	5.4738	5.81522	5.63673	4.96389	2.66264	4.03422	1.45151	0.537559	0.0729241	0.743932	up	no
12667	0	chr1	-	87264481	87265174	ENSMUST00000138844	2	332	MSTRG.1632	Efhd1os	0.031771	0	0	0.085853	0.096069	0.156407	0.0939056	-3.41264	0.0729466	0.743946	down	no
59224	0	chr15	+	62038061	62250975	ENSMUST00000181657	7	2800	MSTRG.9737	Pvt1	0.039795	0.029564	0	0	8.6e-05	0	806.5	9.65553	0.0730337	0.744376	up	no
163484	0	chr9	-	62060011	62070840	ENSMUST00000186514	3	2097	MSTRG.26391	Glce	0.075117	0.081534	0.079595	0.197811	0.153836	0.096283	0.527417	-0.922983	0.0731264	0.744782	down	no
149058	0	chr7	+	126763277	126764365	ENSMUST00000135649	3	485	MSTRG.23983	Mapk3	0.107601	0.030443	0.104239	0.293824	0.153269	0.236234	0.354564	-1.49588	0.0731729	0.744782	down	no
75530	0	chr17	-	56197002	56218905	ENSMUST00000233586	11	3720	MSTRG.12153	Dpp9	0.579941	0.623021	0.440089	0.893727	0.799812	0.679882	0.692271	-0.530591	0.0732439	0.744821	down	no
124320	0	chr5	+	115544796	115549756	ENSMUST00000125054	4	3484	MSTRG.20212	Pxn	0.625598	0.882528	0.518267	0.859752	1.40859	1.05377	0.609973	-0.713184	0.073253	0.744821	down	no
125869	0	chr5	-	129989581	129990642	ENSMUST00000126676	2	733	MSTRG.20455	Gusb	1.0635	1.2503	1.52238	1.45086	2.66869	2.53634	0.576358	-0.794962	0.0733271	0.744946	down	no
119395	0	chr5	-	32736309	32742475	ENSMUST00000201980	6	3097	MSTRG.19400	Pisd	1.41735	1.70733	1.54702	2.09907	1.90567	1.95365	0.784055	-0.350974	0.0733447	0.744976	down	no
116603	0	chr4	-	149365401	149426749	ENSMUST00000084123	10	2148	MSTRG.18953	Ube4b	0.054586	0.214924	0.057416	0.418929	0.050187	0.967845	0.227512	-2.13598	0.0733538	0.744976	down	no
112084	0	chr4	+	102741297	102870826	ENSMUST00000097948	8	744	ENSMUSG00000028524	Sgip1	0	0	0.009745	0	0.180379	0.116153	0.0328632	-4.92738	0.0733548	0.744976	down	no
5016	0	X	+	150594610	150643878	ENSMUST00000150783	14	2702	MSTRG.697	Pfkfb1	0.661176	1.01451	1.15054	0.495443	0.796615	0.409497	1.66097	0.732027	0.0733621	0.744987	up	no
160993	0	chr9	-	36922343	37083279	ENSMUST00000176562	6	2029	ENSMUSG00000035934	Pknox2	0	0	0	0	0.084803	0.062099	0.00204218	-8.93568	0.073386	0.745058	down	no
73905	0	chr17	-	35957301	35958241	ENSMUST00000173125	2	851	MSTRG.11909	Abcf1	0.678715	0.583998	0.541787	0.375127	0.457654	0.479424	1.37517	0.459606	0.0733943	0.745058	up	no
150344	0	chr7	+	139265799	139269903	ENSMUST00000209721	1	4105	MSTRG.24115	Pwwp2b	0.230933	0.21817	0.2499	0.331485	0.296135	0.53012	0.603765	-0.727941	0.073495	0.74552	down	no
9508	0	chr1	-	36701213	36701651	ENSMUST00000159675	2	327	MSTRG.1082	Actr1b	0.390248	0.420536	0.455841	0.661787	0.942633	0.692053	0.551552	-0.85843	0.0735403	0.745736	down	no
165819	0	chr9	+	99650216	99653685	ENSMUST00000190893	1	3470	ENSMUSG00000037784	Dzip1l	0.146146	0.081534	0.086167	0.189071	0.225608	0.150347	0.555456	-0.848256	0.0736529	0.746117	down	no
33642	0	chr11	-	96291024	96306910	ENSMUST00000150698	3	596	ENSMUSG00000085645	Hoxb5os	0.1804	0.10931	0.045229	0.028976	0.035438	0	5.19979	2.37845	0.0737378	0.746405	up	no
41437	0	chr12	-	88365314	88377323	ENSMUST00000221603	3	2283	MSTRG.6622	3200001D21Rik	0.319014	0.187978	0.228798	0.340998	0.456097	0.425398	0.601877	-0.73246	0.0737548	0.746405	down	no
82678	0	chr19	-	5942350	5943868	ENSMUST00000236089	3	481	MSTRG.13316	Pola2	0.986753	0.840481	0.381071	1.22344	2.01293	1.25197	0.492009	-1.02324	0.0738363	0.746844	down	no
8344	0	chr1	-	6209866	6215293	ENSMUST00000191825	1	5428	MSTRG.883	4732440D04Rik	0.078122	0.040406	0.092784	0.140023	0.145253	0.114565	0.52849	-0.920052	0.0739335	0.747513	down	no
123740	0	chr5	-	110829081	110834895	ENSMUST00000122921	3	420	MSTRG.20120	Hscb	0.14583	0.092764	0.110412	0.200586	0.250562	0.368805	0.425641	-1.23229	0.0740168	0.747711	down	no
124827	0	chr5	-	121621029	121634897	ENSMUST00000137789	11	2071	MSTRG.20302	Acad10	0.056469	0.168455	0	0.571568	0.182308	0.650005	0.160216	-2.64191	0.0740192	0.747711	down	no
150441	0	chr7	-	140108766	140116476	ENSMUST00000151505	2	3951	MSTRG.24203	Echs1	0.165223	0	0	0	0	0	550.743	9.10524	0.0740568	0.747711	up	no
99968	0	chr2	+	181579489	181582150	ENSMUST00000126672	2	2050	MSTRG.16087	Uckl1os	1.86315	2.0043	2.00584	2.55758	2.30765	2.59434	0.78735	-0.344922	0.0741812	0.748007	down	no
40673	0	chr12	-	81501796	81504962	ENSMUST00000019829	2	790	MSTRG.6495	Synj2bp	0.777457	0.406289	0.673324	1.24332	0.843782	1.32896	0.543629	-0.879306	0.0742039	0.748112	down	no
97232	0	chr2	-	152316334	152323171	ENSMUST00000130165	5	2016	MSTRG.15623	Rbck1	0.877424	1.1164	1.18657	0.64445	0.302144	0.848212	1.772	0.825375	0.074226	0.748213	up	no
43602	0	chr12	-	116255038	116262986	ENSMUST00000221029	3	1404	ENSMUSG00000042050	Wdr60	0.056932	0.100186	0	0	0.000314	0.000963	123.037	6.94295	0.0742447	0.748249	up	no
73555	0	chr17	+	35099931	35100695	ENSMUST00000173579	2	525	MSTRG.11838	Abhd16a	2.64294	2.08512	4.02902	1.18309	1.80405	2.186	1.6928	0.759411	0.0742711	0.748249	up	no
62252	0	chr15	-	97680379	97682199	ENSMUST00000229008	2	724	MSTRG.10187	Rpap3	0.361726	0.152412	0.178373	0.332902	0.730862	0.528023	0.435053	-1.20074	0.074283	0.748249	down	no
134599	0	chr6	-	116171617	116174313	ENSMUST00000204574	1	2697	MSTRG.21960	Tmcc1	20.8786	13.4424	16.8461	12.1144	13.7662	8.36802	1.49399	0.579171	0.0742919	0.748249	up	no
80073	0	chr18	+	60526218	60551062	ENSMUST00000223794	9	1724	MSTRG.12938	Dctn4	1.21972	1.06414	0.867536	0.891912	0.793641	0.724803	1.30744	0.386746	0.0743406	0.748359	up	no
107672	0	chr3	+	145118588	145124210	ENSMUST00000199435	1	5623	MSTRG.17386	Odf2l	0.063872	1.45646	0.018625	0.110253	0.065965	0.071802	6.20496	2.63342	0.0744537	0.748766	up	no
40942	0	chr12	+	84339991	84344624	ENSMUST00000220832	2	1869	MSTRG.6552	Zfp410	0.017987	0.009559	0.021435	0.035395	0.028855	0.118829	0.26754	-1.90217	0.074479	0.748881	down	no
15356	0	chr1	-	150388011	150393080	ENSMUST00000140112	3	1159	MSTRG.2095	Odr4	0.096577	0.121707	0.269769	0.093137	0.053421	0.059498	2.36855	1.244	0.0745637	0.749429	up	no
23273	0	chr10	+	81261170	81263365	ENSMUST00000148735	6	1558	MSTRG.3413	Matk	0.539744	0.676641	0.65762	0.133681	0.287436	0.518772	1.99386	0.995563	0.0745646	0.749429	up	no
12346	0	chr1	+	85099512	85101577	ENSMUST00000238757	1	2066	MSTRG.1596	Gm10553	0.021142	0.119081	0.020842	0.222225	0.026649	0.555476	0.200242	-2.32018	0.0745752	0.749473	down	no
137233	0	chr6	+	148358795	148362113	ENSMUST00000204618	2	664	MSTRG.22426	Gm44020	0.039099	0.041888	0.033518	0.140217	0.075067	0.122454	0.339035	-1.56049	0.0745914	0.749573	down	no
64407	0	chr16	+	17035338	17043685	ENSMUST00000232630	2	5586	MSTRG.10491	Mapk1	0.990539	4.28196	1.83219	1.41616	0.747246	1.00356	2.24337	1.16567	0.0746602	0.750014	up	no
126372	0	chr5	+	136019558	136032872	ENSMUST00000142041	6	5428	MSTRG.20525	Dtx2	0.587467	1.09302	0.774421	1.24948	1.14826	1.52636	0.625597	-0.676694	0.074666	0.750014	down	no
147721	0	chr7	+	109519270	109519993	ENSMUST00000174303	2	455	MSTRG.23768	Rpl27a	0.382939	0.191073	0.952425	0.130522	0.294854	0.086891	2.97977	1.5752	0.0746862	0.750075	up	no
167470	0	chr9	+	110361184	110363684	ENSMUST00000196465	1	2501	MSTRG.26991	Scap	0.530502	0.45398	0.420581	0.609747	0.625883	0.91646	0.652883	-0.615104	0.074804	0.750707	down	no
146702	0	chr7	-	102178282	102195050	ENSMUST00000209242	8	3244	MSTRG.23693	Nup98	0.163234	0.490336	0.102061	0.083579	0.101116	0.132849	2.37961	1.25073	0.074906	0.750914	up	no
64598	0	chr16	+	17646470	17649415	ENSMUST00000182822	4	1040	MSTRG.10512	Ccdc74a	0	0.652322	0	0	0	0	2174.41	11.0864	0.0750853	0.751233	up	no
133932	0	chr6	+	101198569	101210269	ENSMUST00000181770	2	1737	MSTRG.21831	Gm26911	0	0.111897	0.049243	0	0	0	537.133	9.06914	0.0750897	0.751233	up	no
119293	0	chr5	-	31560812	31569072	ENSMUST00000200956	2	6548	MSTRG.19375	Gm43660	0.773351	0.853401	0.871419	0.988396	1.06404	1.18851	0.770816	-0.375541	0.0751255	0.751367	down	no
58525	0	chr15	-	37968338	37970615	ENSMUST00000228804	2	522	MSTRG.9628	Ubr5	0.669378	0.534918	0.196994	0.974157	1.05239	0.869601	0.483846	-1.04738	0.0752048	0.751866	down	no
22387	0	chr10	-	77909361	77933031	ENSMUST00000153842	16	4508	MSTRG.3297	Trpm2	0.640906	1.15675	0.708865	1.06129	1.57495	1.50825	0.604784	-0.725508	0.0752079	0.751866	down	no
65854	0	chr16	+	31948601	31959375	ENSMUST00000140965	4	2989	MSTRG.10689	Ncbp2	6.3482	2.13008	2.47279	0.098846	0.095456	2.04493	4.89053	2.28999	0.0752614	0.752056	up	no
106169	0	chr3	+	115888194	115892711	ENSMUST00000197561	1	4518	MSTRG.17141	Dph5	0.307466	0.626355	0.347477	0.24877	0.184285	0.328966	1.68145	0.749703	0.0753228	0.752164	up	no
12353	0	chr1	+	85106644	85114035	ENSMUST00000162453	5	1399	MSTRG.1596	A530040E14Rik	0	0	0	0	0	0.500049	0.000599941	-10.7029	0.0753491	0.752164	down	no
21512	0	chr10	+	62965976	62974185	ENSMUST00000137378	6	2091	MSTRG.3179	Dna2	0.234877	0.092858	0.205468	0.065278	0.099101	0.007216	3.10733	1.63568	0.075401	0.752268	up	no
192	0	X	-	7667960	7671390	ENSMUST00000136155	4	1230	MSTRG.22	Plp2	0.220036	0.343827	0.424845	0.101812	0.012448	0.209483	3.05399	1.6107	0.0754629	0.752804	up	no
82939	0	chr19	+	6404827	6414041	ENSMUST00000152022	2	8815	MSTRG.13352	Rasgrp2	3.24677	4.61863	2.70654	4.60679	6.09419	5.30722	0.660408	-0.59857	0.0755104	0.752841	down	no
124954	0	chr5	-	122252324	122264460	ENSMUST00000177148	4	2835	MSTRG.20313	Tctn1	0.398961	0.904461	0.544069	1.04849	0.971809	1.15489	0.581852	-0.781275	0.0755341	0.752881	down	no
67814	0	chr16	+	84972214	84979451	ENSMUST00000227835	4	1651	MSTRG.11049	Gm10791	0.348375	0.510773	0.523571	0.304688	0.374003	0.243691	1.49907	0.584072	0.0755518	0.752881	up	no
128048	0	chr5	-	150570833	150571403	ENSMUST00000201213	1	571	MSTRG.20818	Gm43690	0.013442	0.026259	0.024077	0.040704	0.081199	0.178799	0.212097	-2.2372	0.0756046	0.75314	down	no
154	0	X	+	7573600	7581027	ENSMUST00000144719	3	3467	MSTRG.18	Flicr	0.306442	0.332174	0.359832	0.446434	0.436305	0.468709	0.738799	-0.436747	0.0756258	0.75314	down	no
60635	0	chr15	-	79059621	79062893	ENSMUST00000128631	2	2012	MSTRG.9948	Ankrd54	0.026571	0.18158	0.509149	0.069302	0.084217	0.030799	3.89164	1.96038	0.0756317	0.75314	up	no
27579	0	chr11	+	22990639	22999876	ENSMUST00000174244	8	1736	MSTRG.4145	Cct4	15.4146	14.9796	12.5176	10.0007	13.1243	12.1462	1.21662	0.282879	0.0756584	0.75314	up	no
31130	0	chr11	-	70664003	70669462	ENSMUST00000137691	6	1074	MSTRG.4763	Spag7	0.016671	0.034387	0.013834	0.051772	0.042594	0.126654	0.293602	-1.76806	0.0757269	0.75314	down	no
102003	0	chr3	-	57953655	57958225	ENSMUST00000196091	2	2742	ENSMUSG00000105003	Gm40055	0.061825	0.024647	0.013328	0.013455	0	0	7.41732	2.8909	0.0757436	0.75314	up	no
18775	0	chr10	-	4428536	4432388	ENSMUST00000148566	2	759	MSTRG.2708	Rmnd1	1.13237	0.640674	0.553068	0.349037	0.613054	0.309669	1.82905	0.871094	0.0757455	0.75314	up	no
21639	0	chr10	+	67005075	67041326	ENSMUST00000219739	7	1025	MSTRG.3196	Gm31763	0.620206	0	0	0	0	0	2067.35	11.0136	0.075787	0.75314	up	no
158025	0	chr8	+	111940758	111941771	ENSMUST00000130808	2	707	MSTRG.25452	Gabarapl2	2.16105	2.05206	1.90934	1.02874	1.89839	1.29945	1.44856	0.534619	0.0757927	0.75314	up	no
119018	0	chr5	+	30869635	30879180	ENSMUST00000202050	15	5458	MSTRG.19344	Tmem214	1.01053	1.13008	1.64428	1.58136	2.23129	2.71737	0.579614	-0.786835	0.0758094	0.75314	down	no
135613	0	chr6	+	125145266	125161934	ENSMUST00000141230	8	3214	MSTRG.22117	Iffo1	0.159583	0.896483	0.203949	0.12672	0.127153	0.214099	2.6925	1.42895	0.0758545	0.75314	up	no
45446	0	chr13	-	32847304	32851185	ENSMUST00000221967	4	562	MSTRG.7402	Serpinb1a	5.02778	1.42	0.711773	0.976188	0.867633	0.812548	2.69524	1.43041	0.0758728	0.75314	up	no
84709	0	chr19	-	26768801	26823907	ENSMUST00000177048	4	668	MSTRG.13598	4931403E22Rik	0.852765	1.07312	0.888566	1.06528	1.60205	1.97144	0.606725	-0.720886	0.0759527	0.753172	down	no
145016	0	chr7	+	80751822	80758612	ENSMUST00000206896	3	635	MSTRG.23377	Gm44649	0.927471	1.08409	0.700189	1.16591	1.43948	1.47841	0.664024	-0.590692	0.0759534	0.753172	down	no
33015	0	chr11	+	87581074	87591564	ENSMUST00000134923	10	3161	MSTRG.5079	Septin4	0.110447	0.096118	0.134099	0.536357	0.333653	0.081772	0.357922	-1.48228	0.0759605	0.753172	down	no
52279	0	chr14	+	31001461	31010797	ENSMUST00000228718	8	1681	MSTRG.8568	Glt8d1	0.814241	1.12689	0.810584	1.16858	1.33417	1.33287	0.71741	-0.47913	0.0759749	0.753172	down	no
69358	0	chr17	+	12897537	12899705	ENSMUST00000233153	2	368	MSTRG.11292	Gm49926	0	0	0.097741	0.21047	0.170766	0.255822	0.153426	-2.70439	0.0759889	0.753249	down	no
114034	0	chr4	-	126178774	126202760	ENSMUST00000151728	3	2386	MSTRG.18489	Thrap3	0.351453	0.044222	0.135693	1.86437	0.212521	0.326845	0.221059	-2.1775	0.0762414	0.754787	down	no
13936	0	chr1	-	121306880	121317570	ENSMUST00000159192	3	5621	MSTRG.1849	Insig2	1.24158	1.65595	0.999738	1.71628	1.95364	1.96137	0.692073	-0.531003	0.0763448	0.755371	down	no
130329	0	chr6	+	47835661	47843647	ENSMUST00000146202	2	3656	MSTRG.21191	Zfp398	0.641776	0.664978	0.611979	0.772558	0.791714	0.868993	0.788543	-0.342739	0.0763473	0.755371	down	no
99980	0	chr2	-	181586721	181587646	ENSMUST00000150552	2	700	MSTRG.16086	Zfp512b	1.24365	0.619464	0.619941	1.60203	1.59263	1.32179	0.54978	-0.863073	0.0764931	0.755952	down	no
107314	0	chr3	+	137864980	137866922	ENSMUST00000138010	3	1257	MSTRG.17328	H2az1	6.07068	5.75838	5.29988	2.53909	4.61332	4.63809	1.45277	0.538811	0.0765063	0.755952	up	no
154464	0	chr8	-	69070255	69075508	ENSMUST00000147674	3	2697	MSTRG.24808	Slc18a1	0.027364	0	0.074016	0	0	0	337.933	8.40059	0.0765405	0.756188	up	no
88298	0	chr2	+	25060136	25061138	ENSMUST00000152506	4	612	MSTRG.14351	Nsmf	0.107268	0.03799	0.122047	0.377344	0.193984	0.173237	0.359008	-1.47791	0.0766766	0.756365	down	no
55106	0	chr14	-	56610788	56620513	ENSMUST00000162231	3	807	MSTRG.9010	Gm16573	0.783053	0	0	0	0	0	2610.18	11.3499	0.0766837	0.756365	up	no
13134	0	chr1	+	92856562	92857605	ENSMUST00000190677	3	810	MSTRG.1709	Gpc1	0.02391	0.428459	0.114179	0.004077	0.081738	0.021508	5.27891	2.40024	0.0767301	0.756365	up	no
47759	0	chr13	+	64291077	64298039	ENSMUST00000222936	2	1481	MSTRG.7784	Gm47003	0.471938	0.569558	0.33595	0.753303	0.708967	0.641831	0.654648	-0.611208	0.0768274	0.757013	down	no
98135	0	chr2	+	158409879	158440769	ENSMUST00000143394	9	4965	MSTRG.15774	Ralgapb	0.017535	0.037172	0.172254	0.212688	0.387038	0.208924	0.280667	-1.83307	0.077043	0.75839	down	no
37216	0	chr12	+	3236611	3250377	ENSMUST00000049684	7	1156	MSTRG.5774	Rab10os	0.132786	0.450653	0	1.37969	0.807998	1.40076	0.162588	-2.62071	0.0770616	0.75839	down	no
82143	0	chr19	-	4623854	4625641	ENSMUST00000225285	5	824	MSTRG.13244	Rce1	0.19766	0.035231	0.234485	0.067775	0	0.017604	5.47413	2.45263	0.0772003	0.759135	up	no
15394	0	chr1	+	150625266	150668475	ENSMUST00000177239	2	5697	MSTRG.2100	Gm20631	0.218041	0.221002	0.211792	0.342229	0.260192	0.299379	0.721707	-0.470516	0.0772293	0.759297	down	no
9447	0	chr1	-	36423186	36443490	ENSMUST00000134594	6	5680	MSTRG.1070	Lman2l	0.079587	0.137465	0.146738	0.077037	0.053948	0.091773	1.63312	0.707629	0.0772542	0.759389	up	no
14230	0	chr1	-	130446661	130462744	ENSMUST00000140725	8	3146	MSTRG.1904	Cd55	2.67353	2.12678	1.72786	15.7282	3.9066	1.67076	0.306407	-1.70648	0.0772754	0.759389	down	no
103594	0	chr3	+	89177496	89180038	ENSMUST00000136165	4	1094	MSTRG.16712	Scamp3	0.010469	0.008233	0.003245	0.018643	0.006457	0.194201	0.100077	-3.32082	0.0772758	0.759389	down	no
29426	0	chr11	-	57655415	57657826	ENSMUST00000143009	2	1548	MSTRG.4487	4933426K07Rik	1.41837	1.92818	0.914215	1.60689	5.65561	2.58082	0.432858	-1.20803	0.0772766	0.759389	down	no
157858	0	chr8	+	110645580	110714096	ENSMUST00000213015	7	3483	MSTRG.25416	Vac14	0.338835	0.525379	0.381224	0.541256	0.616724	0.656747	0.686295	-0.543099	0.0774036	0.760203	down	no
161909	0	chr9	-	44477928	44479759	ENSMUST00000216321	1	1832	MSTRG.26171	Gm47204	0.065699	0	0.099356	0.361996	0.108967	0.472391	0.174966	-2.51485	0.077484	0.760642	down	no
11794	0	chr1	-	75201206	75201861	ENSMUST00000153584	2	545	MSTRG.1496	Glb1l	0.268371	0.576505	0.695526	0.544454	3.65719	0.85413	0.304682	-1.71462	0.0774861	0.760642	down	no
57009	0	chr14	+	105292289	105309298	ENSMUST00000149781	4	8188	MSTRG.9359	Ndfip2	0.825039	0.842523	0.700848	1.01684	0.94883	1.31963	0.720911	-0.472107	0.0776107	0.761179	down	no
153824	0	chr8	+	46815005	46818971	ENSMUST00000209820	1	3967	MSTRG.24692	Irf2	2.09318	2.93778	1.95968	3.15349	3.09286	3.49069	0.717944	-0.478057	0.0776126	0.761179	down	no
98596	0	chr2	+	164834030	164837077	ENSMUST00000133077	7	965	MSTRG.15841	Ctsa	1.04848	1.59376	3.07224	4.12427	3.56185	4.10715	0.484555	-1.04527	0.0776975	0.761414	down	no
104796	0	chr3	-	96209627	96220168	ENSMUST00000148335	2	388	MSTRG.16877	Gm15444	1.74909	0.993141	2.93349	0.537231	1.09081	1.14192	2.04902	1.03493	0.0777693	0.761648	up	no
157725	0	chr8	-	107587599	107588464	ENSMUST00000213080	1	866	MSTRG.25399	Psmd7	0.06097	0.18261	0.241243	0.4893	0.47057	0.248525	0.401212	-1.31756	0.0778241	0.761663	down	no
88313	0	chr2	-	25141797	25145396	ENSMUST00000131147	3	2646	MSTRG.14342	Gm13387	0.490585	0.486333	0.28383	0.631907	0.70218	0.61609	0.646479	-0.629325	0.0779973	0.762492	down	no
75622	0	chr17	+	56594514	56597769	ENSMUST00000182159	1	3256	MSTRG.12166	Safb	0.969361	0.255532	0.222471	0.215322	0.243837	0.105915	2.56137	1.35692	0.0780094	0.762547	up	no
97639	0	chr2	-	155564211	155574383	ENSMUST00000140860	5	3258	MSTRG.15698	Gss	0.282792	0.489755	0.523165	0.803208	0.610322	0.748035	0.599432	-0.738331	0.0780429	0.762602	down	no
2070	0	X	+	69856695	69866777	ENSMUST00000151662	4	3072	MSTRG.294	Aff2	0.006083	0	0	0.01201	0.01069	0.040747	0.0958753	-3.3827	0.0780681	0.762686	down	no
122096	0	chr5	+	88583577	88585912	ENSMUST00000197664	1	2336	MSTRG.19846	Rufy3	0.930191	1.16009	0.966764	1.24835	1.36739	1.93389	0.671932	-0.573612	0.0781196	0.762944	down	no
104589	0	chr3	-	95355583	95357205	ENSMUST00000152260	2	761	MSTRG.16836	Setdb1	2.10694	2.24971	1.66945	1.65396	1.63955	1.21564	1.33642	0.418371	0.078188	0.763277	up	no
162027	0	chr9	-	44913294	44918866	ENSMUST00000213999	2	4389	MSTRG.26185	Atp5l	0.281611	0.549013	0.121441	0.132912	0.12792	0.179537	2.16197	1.11235	0.0782955	0.763733	up	no
145984	0	chr7	+	97657280	97662551	ENSMUST00000206866	1	5272	MSTRG.23565	Rsf1	1.6018	1.56958	1.31245	1.81287	1.83624	2.08815	0.781528	-0.35563	0.0784881	0.764607	down	no
46702	0	chr13	-	54309905	54327880	ENSMUST00000220818	2	2746	MSTRG.7612	Gm48622	0	0.027002	0	0.026169	0.189222	0.06224	0.0972586	-3.36203	0.07852	0.764618	down	no
66082	0	chr16	+	33224598	33236978	ENSMUST00000231617	5	1676	MSTRG.10725	Osbpl11	0.320354	0.252055	0.219461	0.469714	0.368371	0.388971	0.645341	-0.631866	0.0785253	0.764618	down	no
97145	0	chr2	+	151502980	151516437	ENSMUST00000146695	6	6237	MSTRG.15608	Nsfl1c	0.004429	0	0.011277	0.081846	0.029945	0.004378	0.1352	-2.88684	0.0785795	0.764831	down	no
3125	0	X	-	94535476	94537973	ENSMUST00000139375	5	1412	MSTRG.439	Maged1	0.056845	0.072541	0.120711	0.040525	0	0.031588	3.46813	1.79416	0.0786264	0.76504	up	no
46006	0	chr13	-	41337816	41487362	ENSMUST00000225053	3	1575	MSTRG.7509	Nedd9	4.27072	6.77941	4.97212	8.34854	6.95038	7.95362	0.689054	-0.537312	0.0786825	0.765131	down	no
154418	0	chr8	-	67903648	67951879	ENSMUST00000145595	5	1049	MSTRG.24794	Psd3	0.624052	0.582224	0.689786	0.380404	0.408636	0.563401	1.40196	0.48744	0.0786842	0.765131	up	no
[truncated: 32,377 more rows]
