# Supplementary material for: Mechanisms of Immune-Related Long Non-Coding RNAs in Spleens of Mice Vaccinated with 23-Valent Pneumococcal Polysaccharide Vaccine (PPV23)
Source: Vaccines (Basel). 2023 Feb 23;11(3):529. doi: 10.3390/vaccines11030529 (PMC10058596; doi:10.3390/vaccines11030529)
Supplement: Supplementary file 1 [file vaccines-11-00529-s001.zip › Supplementary Files/Supplementary Tables/Table S6.xlsx]

## Sheet: Sheet1
Supplymentary Table-S6 GO terms analysis of differentially mRNAs expression.
GO_ID	GO_Term	GO_function	GO_class	S gene number	TS gene number	B gene number	TB gene number	pvalue
GO:0001503	ossification	biological_process	4	11	55	102	17333	1.63203e-14
GO:0031214	biomineral tissue development	biological_process	6	6	55	27	17333	2.16712e-10
GO:0006936	muscle contraction	biological_process	6	7	55	51	17333	2.26676e-10
GO:0005576	extracellular region	cellular_component	3	21	55	1422	17333	7.51821e-10
GO:0031012	extracellular matrix	cellular_component	4	10	55	240	17333	3.6394e-09
GO:0030199	collagen fibril organization	biological_process	7	6	55	47	17333	7.48863e-09
GO:0062023	collagen-containing extracellular matrix	cellular_component	5	10	55	276	17333	1.3856e-08
GO:0001649	osteoblast differentiation	biological_process	6	6	55	76	17333	1.42108e-07
GO:0030016	myofibril	cellular_component	7	5	55	43	17333	2.3454e-07
GO:0002063	chondrocyte development	biological_process	6	4	55	18	17333	2.68587e-07
GO:0005615	extracellular space	cellular_component	4	16	55	1184	17333	4.75885e-07
GO:0030198	extracellular matrix organization	biological_process	6	7	55	152	17333	4.9524e-07
GO:0006937	regulation of muscle contraction	biological_process	8	4	55	21	17333	5.21626e-07
GO:0060351	cartilage development involved in endochondral bone morphogenesis	biological_process	7	3	55	7	17333	1.04868e-06
GO:0005509	calcium ion binding	molecular_function	7	11	55	624	17333	3.41024e-06
GO:0051216	cartilage development	biological_process	6	5	55	79	17333	5.03594e-06
GO:0030282	bone mineralization	biological_process	7	4	55	38	17333	6.181e-06
GO:0006603	phosphocreatine metabolic process	biological_process	7	2	55	2	17333	9.88631e-06
GO:0001501	skeletal system development	biological_process	6	5	55	96	17333	1.31112e-05
GO:0005201	extracellular matrix structural constituent	molecular_function	4	5	55	101	17333	1.67875e-05
GO:0030017	sarcomere	cellular_component	5	4	55	49	17333	1.72885e-05
GO:0003779	actin binding	molecular_function	6	8	55	370	17333	2.02676e-05
GO:0016459	myosin complex	cellular_component	4	4	55	51	17333	2.02955e-05
GO:0001502	cartilage condensation	biological_process	4	3	55	18	17333	2.38512e-05
GO:0031448	positive regulation of fast-twitch skeletal muscle fiber contraction	biological_process	13	2	55	3	17333	2.95985e-05
GO:0008147	structural constituent of bone	molecular_function	4	2	55	3	17333	2.95985e-05
GO:0051015	actin filament binding	molecular_function	7	6	55	193	17333	3.24777e-05
GO:0060348	bone development	biological_process	6	4	55	62	17333	4.41485e-05
GO:0060349	bone morphogenesis	biological_process	6	3	55	24	17333	5.83675e-05
GO:0030500	regulation of bone mineralization	biological_process	7	3	55	24	17333	5.83675e-05
GO:0004111	creatine kinase activity	molecular_function	7	2	55	4	17333	5.90762e-05
GO:0035989	tendon development	biological_process	7	2	55	4	17333	5.90762e-05
GO:0032571	response to vitamin K	biological_process	9	2	55	4	17333	5.90762e-05
GO:0046314	phosphocreatine biosynthetic process	biological_process	8	2	55	4	17333	5.90762e-05
GO:0030018	Z disc	cellular_component	5	5	55	132	17333	6.08539e-05
GO:0005859	muscle myosin complex	cellular_component	6	2	55	5	17333	9.82597e-05
GO:0046848	hydroxyapatite binding	molecular_function	4	2	55	5	17333	9.82597e-05
GO:0006942	regulation of striated muscle contraction	biological_process	9	2	55	5	17333	9.82597e-05
GO:0001968	fibronectin binding	molecular_function	5	3	55	29	17333	0.000104195
GO:0001958	endochondral ossification	biological_process	6	3	55	29	17333	0.000104195
GO:0048545	response to steroid hormone	biological_process	6	3	55	32	17333	0.000140487
GO:0033017	sarcoplasmic reticulum membrane	cellular_component	6	3	55	32	17333	0.000140487
GO:0006029	proteoglycan metabolic process	biological_process	8	2	55	6	17333	0.000147089
GO:0048743	positive regulation of skeletal muscle fiber development	biological_process	9	2	55	6	17333	0.000147089
GO:1900076	regulation of cellular response to insulin stimulus	biological_process	6	2	55	6	17333	0.000147089
GO:0010811	positive regulation of cell-substrate adhesion	biological_process	7	3	55	38	17333	0.000235743
GO:0003417	growth plate cartilage development	biological_process	8	2	55	8	17333	0.000273449
GO:0005861	troponin complex	cellular_component	4	2	55	8	17333	0.000273449
GO:0060272	embryonic skeletal joint morphogenesis	biological_process	8	2	55	8	17333	0.000273449
GO:0030021	extracellular matrix structural constituent conferring compression resistance	molecular_function	5	2	55	9	17333	0.000350862
GO:0048705	skeletal system morphogenesis	biological_process	6	3	55	46	17333	0.000416656
GO:0014894	response to denervation involved in regulation of muscle adaptation	biological_process	7	2	55	10	17333	0.000437685
GO:0032982	myosin filament	cellular_component	5	2	55	11	17333	0.000533859
GO:0048407	platelet-derived growth factor binding	molecular_function	6	2	55	12	17333	0.000639327
GO:0043394	proteoglycan binding	molecular_function	5	2	55	12	17333	0.000639327
GO:0071305	cellular response to vitamin D	biological_process	8	2	55	12	17333	0.000639327
GO:0016772	transferase activity, transferring phosphorus-containing groups	molecular_function	5	2	55	12	17333	0.000639327
GO:0007601	visual perception	biological_process	8	4	55	124	17333	0.000641938
GO:0005178	integrin binding	molecular_function	6	4	55	126	17333	0.000681702
GO:0033280	response to vitamin D	biological_process	7	2	55	13	17333	0.000754032
GO:0005865	striated muscle thin filament	cellular_component	6	2	55	13	17333	0.000754032
GO:0007155	cell adhesion	biological_process	4	7	55	496	17333	0.000931334
GO:0016529	sarcoplasmic reticulum	cellular_component	7	3	55	61	17333	0.00095519
GO:0005614	interstitial matrix	cellular_component	6	2	55	15	17333	0.00101092
GO:0031982	vesicle	cellular_component	5	4	55	144	17333	0.00112176
GO:0005518	collagen binding	molecular_function	5	3	55	65	17333	0.00114895
GO:0009612	response to mechanical stimulus	biological_process	5	3	55	65	17333	0.00114895
GO:0051258	protein polymerization	biological_process	8	2	55	16	17333	0.00115299
GO:0010812	negative regulation of cell-substrate adhesion	biological_process	7	2	55	16	17333	0.00115299
GO:0048306	calcium-dependent protein binding	molecular_function	5	3	55	70	17333	0.00142385
GO:0010880	regulation of release of sequestered calcium ion into cytosol by sarcoplasmic reticulum	biological_process	8	2	55	18	17333	0.00146409
GO:0005581	collagen trimer	cellular_component	4	3	55	74	17333	0.00167114
GO:0007417	central nervous system development	biological_process	6	3	55	74	17333	0.00167114
GO:0005540	hyaluronic acid binding	molecular_function	6	2	55	20	17333	0.00181077
GO:0031672	A band	cellular_component	5	2	55	20	17333	0.00181077
GO:0051393	alpha-actinin binding	molecular_function	7	2	55	20	17333	0.00181077
GO:0031430	M band	cellular_component	5	2	55	23	17333	0.00239652
GO:0048027	mRNA 5'-UTR binding	molecular_function	8	2	55	25	17333	0.0028302
GO:0031674	I band	cellular_component	5	2	55	26	17333	0.00305984
GO:0014804	terminal cisterna lumen	cellular_component	9	1	55	1	17333	0.00317314
GO:0034120	positive regulation of erythrocyte aggregation	biological_process	9	1	55	1	17333	0.00317314
GO:0005592	collagen type XI trimer	cellular_component	6	1	55	1	17333	0.00317314
GO:0014870	response to muscle inactivity	biological_process	5	1	55	1	17333	0.00317314
GO:0035674	tricarboxylic acid transmembrane transport	biological_process	11	1	55	1	17333	0.00317314
GO:0090257	regulation of muscle system process	biological_process	7	1	55	1	17333	0.00317314
GO:0060720	spongiotrophoblast cell proliferation	biological_process	5	1	55	1	17333	0.00317314
GO:1903612	positive regulation of calcium-dependent ATPase activity	biological_process	9	1	55	1	17333	0.00317314
GO:0022013	pallium cell proliferation in forebrain	biological_process	6	1	55	1	17333	0.00317314
GO:0005585	collagen type II trimer	cellular_component	6	1	55	1	17333	0.00317314
GO:0070173	regulation of enamel mineralization	biological_process	10	1	55	1	17333	0.00317314
GO:0006842	tricarboxylic acid transport	biological_process	10	1	55	1	17333	0.00317314
GO:0019637	organophosphate metabolic process	biological_process	6	1	55	1	17333	0.00317314
GO:0106134	positive regulation of cardiac muscle cell contraction	biological_process	11	1	55	1	17333	0.00317314
GO:0050571	1,5-anhydro-D-fructose reductase activity	molecular_function	7	1	55	1	17333	0.00317314
GO:0010610	regulation of mRNA stability involved in response to stress	biological_process	11	1	55	1	17333	0.00317314
GO:0060739	mesenchymal-epithelial cell signaling involved in prostate gland development	biological_process	4	1	55	1	17333	0.00317314
GO:1902082	positive regulation of calcium ion import into sarcoplasmic reticulum	biological_process	9	1	55	1	17333	0.00317314
GO:1904244	positive regulation of pancreatic trypsinogen secretion	biological_process	11	1	55	1	17333	0.00317314
GO:1900047	negative regulation of hemostasis	biological_process	6	1	55	1	17333	0.00317314
GO:0015142	tricarboxylic acid transmembrane transporter activity	molecular_function	7	1	55	1	17333	0.00317314
GO:1904025	positive regulation of glucose catabolic process to lactate via pyruvate	biological_process	8	1	55	1	17333	0.00317314
GO:2000866	positive regulation of estradiol secretion	biological_process	9	1	55	1	17333	0.00317314
GO:0050840	extracellular matrix binding	molecular_function	4	2	55	28	17333	0.0035444
GO:0003009	skeletal muscle contraction	biological_process	8	2	55	28	17333	0.0035444
GO:0005604	basement membrane	cellular_component	6	3	55	104	17333	0.00439051
GO:0005794	Golgi apparatus	cellular_component	6	10	55	1229	17333	0.00482925
GO:0051281	positive regulation of release of sequestered calcium ion into cytosol	biological_process	15	2	55	34	17333	0.00519671
GO:0030020	extracellular matrix structural constituent conferring tensile strength	molecular_function	5	2	55	34	17333	0.00519671
GO:0071773	cellular response to BMP stimulus	biological_process	8	2	55	37	17333	0.00613197
GO:0014728	regulation of the force of skeletal muscle contraction	biological_process	12	1	55	2	17333	0.00633639
GO:1901264	carbohydrate derivative transport	biological_process	7	1	55	2	17333	0.00633639
GO:0051282	regulation of sequestering of calcium ion	biological_process	6	1	55	2	17333	0.00633639
GO:0071306	cellular response to vitamin E	biological_process	8	1	55	2	17333	0.00633639
GO:0014809	regulation of skeletal muscle contraction by regulation of release of sequestered calcium ion	biological_process	9	1	55	2	17333	0.00633639
GO:0031444	slow-twitch skeletal muscle fiber contraction	biological_process	11	1	55	2	17333	0.00633639
GO:0090218	positive regulation of lipid kinase activity	biological_process	12	1	55	2	17333	0.00633639
GO:0030395	lactose binding	molecular_function	7	1	55	2	17333	0.00633639
GO:0090076	relaxation of skeletal muscle	biological_process	7	1	55	2	17333	0.00633639
GO:1901078	negative regulation of relaxation of muscle	biological_process	7	1	55	2	17333	0.00633639
GO:0098966	perisynaptic extracellular matrix	cellular_component	5	1	55	2	17333	0.00633639
GO:0060447	bud outgrowth involved in lung branching	biological_process	8	1	55	2	17333	0.00633639
GO:0031673	H zone	cellular_component	5	1	55	2	17333	0.00633639
GO:0051659	maintenance of mitochondrion location	biological_process	7	1	55	2	17333	0.00633639
GO:2000172	regulation of branching morphogenesis of a nerve	biological_process	8	1	55	2	17333	0.00633639
GO:0005583	fibrillar collagen trimer	cellular_component	5	1	55	2	17333	0.00633639
GO:0047066	phospholipid-hydroperoxide glutathione peroxidase activity	molecular_function	6	1	55	2	17333	0.00633639
GO:0005584	collagen type I trimer	cellular_component	6	1	55	2	17333	0.00633639
GO:0010260	animal organ senescence	biological_process	5	1	55	2	17333	0.00633639
GO:1902618	cellular response to fluoride	biological_process	7	1	55	2	17333	0.00633639
GO:0110076	negative regulation of ferroptosis	biological_process	9	1	55	2	17333	0.00633639
GO:0015931	nucleobase-containing compound transport	biological_process	7	1	55	2	17333	0.00633639
GO:1901341	positive regulation of store-operated calcium channel activity	biological_process	9	1	55	2	17333	0.00633639
GO:0017153	sodium:dicarboxylate symporter activity	molecular_function	8	1	55	2	17333	0.00633639
GO:1900159	positive regulation of bone mineralization involved in bone maturation	biological_process	9	1	55	2	17333	0.00633639
GO:0003774	motor activity	molecular_function	9	3	55	121	17333	0.00668535
GO:0002062	chondrocyte differentiation	biological_process	6	2	55	40	17333	0.00713809
GO:0007605	sensory perception of sound	biological_process	8	3	55	129	17333	0.00797061
GO:0043588	skin development	biological_process	6	2	55	43	17333	0.0082137
GO:0007507	heart development	biological_process	6	4	55	251	17333	0.00821548
GO:0042383	sarcolemma	cellular_component	5	3	55	131	17333	0.0083131
GO:0015746	citrate transport	biological_process	11	1	55	3	17333	0.00948979
GO:0072534	perineuronal net	cellular_component	6	1	55	3	17333	0.00948979
GO:0015137	citrate transmembrane transporter activity	molecular_function	8	1	55	3	17333	0.00948979
GO:0014829	vascular smooth muscle contraction	biological_process	8	1	55	3	17333	0.00948979
GO:0005338	nucleotide-sugar transmembrane transporter activity	molecular_function	6	1	55	3	17333	0.00948979
GO:0005594	collagen type IX trimer	cellular_component	6	1	55	3	17333	0.00948979
GO:0014701	junctional sarcoplasmic reticulum membrane	cellular_component	7	1	55	3	17333	0.00948979
GO:1990418	response to insulin-like growth factor stimulus	biological_process	6	1	55	3	17333	0.00948979
GO:1904383	response to sodium phosphate	biological_process	6	1	55	3	17333	0.00948979
GO:0005853	eukaryotic translation elongation factor 1 complex	cellular_component	4	1	55	3	17333	0.00948979
GO:0005343	organic acid:sodium symporter activity	molecular_function	6	1	55	3	17333	0.00948979
GO:0015744	succinate transport	biological_process	12	1	55	3	17333	0.00948979
GO:0005863	striated muscle myosin thick filament	cellular_component	7	1	55	3	17333	0.00948979
GO:0030172	troponin C binding	molecular_function	6	1	55	3	17333	0.00948979
GO:0006403	RNA localization	biological_process	5	1	55	3	17333	0.00948979
GO:0034505	tooth mineralization	biological_process	7	1	55	3	17333	0.00948979
GO:1990935	splicing factor binding	molecular_function	5	1	55	3	17333	0.00948979
GO:1990036	calcium ion import into sarcoplasmic reticulum	biological_process	7	1	55	3	17333	0.00948979
GO:0038028	insulin receptor signaling pathway via phosphatidylinositol 3-kinase	biological_process	9	1	55	3	17333	0.00948979
GO:0014802	terminal cisterna	cellular_component	7	1	55	3	17333	0.00948979
GO:0006710	androgen catabolic process	biological_process	8	1	55	3	17333	0.00948979
GO:0032470	positive regulation of endoplasmic reticulum calcium ion concentration	biological_process	13	1	55	3	17333	0.00948979
GO:0009408	response to heat	biological_process	5	2	55	51	17333	0.0114114
GO:0014704	intercalated disc	cellular_component	6	2	55	52	17333	0.0118439
GO:0042472	inner ear morphogenesis	biological_process	6	2	55	52	17333	0.0118439
GO:0071300	cellular response to retinoic acid	biological_process	7	2	55	53	17333	0.0122836
GO:0060415	muscle tissue morphogenesis	biological_process	6	1	55	4	17333	0.0126334
GO:0098868	bone growth	biological_process	5	1	55	4	17333	0.0126334
GO:1904399	heparan sulfate binding	molecular_function	6	1	55	4	17333	0.0126334
GO:0031013	troponin I binding	molecular_function	6	1	55	4	17333	0.0126334
GO:0031056	regulation of histone modification	biological_process	9	1	55	4	17333	0.0126334
GO:0002317	plasma cell differentiation	biological_process	10	1	55	4	17333	0.0126334
GO:0071799	cellular response to prostaglandin D stimulus	biological_process	8	1	55	4	17333	0.0126334
GO:0045988	negative regulation of striated muscle contraction	biological_process	10	1	55	4	17333	0.0126334
GO:0043503	skeletal muscle fiber adaptation	biological_process	5	1	55	4	17333	0.0126334
GO:1902617	response to fluoride	biological_process	6	1	55	4	17333	0.0126334
GO:0009991	response to extracellular stimulus	biological_process	5	1	55	4	17333	0.0126334
GO:0045601	regulation of endothelial cell differentiation	biological_process	8	1	55	4	17333	0.0126334
GO:0002074	extraocular skeletal muscle development	biological_process	9	1	55	4	17333	0.0126334
GO:0003007	heart morphogenesis	biological_process	6	2	55	55	17333	0.013184
GO:0014823	response to activity	biological_process	4	2	55	58	17333	0.014587
GO:0005200	structural constituent of cytoskeleton	molecular_function	4	2	55	59	17333	0.0150684
GO:2000467	positive regulation of glycogen (starch) synthase activity	biological_process	8	1	55	5	17333	0.0157671
GO:0005499	vitamin D binding	molecular_function	6	1	55	5	17333	0.0157671
GO:0070934	CRD-mediated mRNA stabilization	biological_process	12	1	55	5	17333	0.0157671
GO:0090131	mesenchyme migration	biological_process	5	1	55	5	17333	0.0157671
GO:0090031	positive regulation of steroid hormone biosynthetic process	biological_process	11	1	55	5	17333	0.0157671
GO:0044242	cellular lipid catabolic process	biological_process	7	1	55	5	17333	0.0157671
GO:0070252	actin-mediated cell contraction	biological_process	6	1	55	5	17333	0.0157671
GO:0090158	endoplasmic reticulum membrane organization	biological_process	6	1	55	5	17333	0.0157671
GO:0032914	positive regulation of transforming growth factor beta1 production	biological_process	9	1	55	5	17333	0.0157671
GO:0005534	galactose binding	molecular_function	6	1	55	5	17333	0.0157671
GO:1903825	organic acid transmembrane transport	biological_process	8	1	55	5	17333	0.0157671
GO:0097065	anterior head development	biological_process	6	1	55	5	17333	0.0157671
GO:1901896	positive regulation of ATPase-coupled calcium transmembrane transporter activity	biological_process	9	1	55	5	17333	0.0157671
GO:0042542	response to hydrogen peroxide	biological_process	7	2	55	61	17333	0.0160516
GO:0009725	response to hormone	biological_process	5	2	55	61	17333	0.0160516
GO:0005516	calmodulin binding	molecular_function	5	3	55	175	17333	0.0180827
GO:0043434	response to peptide hormone	biological_process	6	2	55	66	17333	0.0186261
GO:0043353	enucleate erythrocyte differentiation	biological_process	8	1	55	6	17333	0.0188911
GO:0051147	regulation of muscle cell differentiation	biological_process	7	1	55	6	17333	0.0188911
GO:0071417	cellular response to organonitrogen compound	biological_process	7	1	55	6	17333	0.0188911
GO:0031960	response to corticosteroid	biological_process	7	1	55	6	17333	0.0188911
GO:0014012	peripheral nervous system axon regeneration	biological_process	8	1	55	6	17333	0.0188911
GO:0005826	actomyosin contractile ring	cellular_component	5	1	55	6	17333	0.0188911
GO:0001957	intramembranous ossification	biological_process	6	1	55	6	17333	0.0188911
GO:0048633	positive regulation of skeletal muscle tissue growth	biological_process	8	1	55	6	17333	0.0188911
GO:0033018	sarcoplasmic reticulum lumen	cellular_component	8	1	55	6	17333	0.0188911
GO:0030240	skeletal muscle thin filament assembly	biological_process	7	1	55	6	17333	0.0188911
GO:0070937	CRD-mediated mRNA stability complex	cellular_component	4	1	55	6	17333	0.0188911
GO:0070296	sarcoplasmic reticulum calcium ion transport	biological_process	11	1	55	6	17333	0.0188911
GO:0030899	calcium-dependent ATPase activity	molecular_function	11	1	55	6	17333	0.0188911
GO:0050649	testosterone 6-beta-hydroxylase activity	molecular_function	7	1	55	6	17333	0.0188911
GO:0090324	negative regulation of oxidative phosphorylation	biological_process	11	1	55	6	17333	0.0188911
GO:0050881	musculoskeletal movement	biological_process	5	1	55	6	17333	0.0188911
GO:0046872	metal ion binding	molecular_function	6	17	55	3267	17333	0.0215258
GO:0097084	vascular smooth muscle cell development	biological_process	7	1	55	7	17333	0.0220054
GO:0042289	MHC class II protein binding	molecular_function	7	1	55	7	17333	0.0220054
GO:1902732	positive regulation of chondrocyte proliferation	biological_process	8	1	55	7	17333	0.0220054
GO:0045545	syndecan binding	molecular_function	6	1	55	7	17333	0.0220054
GO:0035900	response to isolation stress	biological_process	5	1	55	7	17333	0.0220054
GO:0008430	selenium binding	molecular_function	4	1	55	7	17333	0.0220054
GO:0060669	embryonic placenta morphogenesis	biological_process	5	1	55	7	17333	0.0220054
GO:0051280	negative regulation of release of sequestered calcium ion into cytosol	biological_process	8	1	55	7	17333	0.0220054
GO:0031017	exocrine pancreas development	biological_process	7	1	55	7	17333	0.0220054
GO:0015671	oxygen transport	biological_process	7	1	55	7	17333	0.0220054
GO:0003209	cardiac atrium morphogenesis	biological_process	6	1	55	7	17333	0.0220054
GO:0014732	skeletal muscle atrophy	biological_process	9	1	55	7	17333	0.0220054
GO:0015141	succinate transmembrane transporter activity	molecular_function	9	1	55	7	17333	0.0220054
GO:0071422	succinate transmembrane transport	biological_process	8	1	55	7	17333	0.0220054
GO:0043462	regulation of ATPase activity	biological_process	7	1	55	7	17333	0.0220054
GO:0005344	oxygen carrier activity	molecular_function	4	1	55	7	17333	0.0220054
GO:0044691	tooth eruption	biological_process	5	1	55	7	17333	0.0220054
GO:0071599	otic vesicle development	biological_process	7	1	55	7	17333	0.0220054
GO:0010468	regulation of gene expression	biological_process	7	4	55	340	17333	0.0226517
GO:0030246	carbohydrate binding	molecular_function	4	3	55	192	17333	0.023037
GO:0001725	stress fiber	cellular_component	7	2	55	76	17333	0.0242554
GO:0030314	junctional membrane complex	cellular_component	4	1	55	8	17333	0.02511
GO:0044267	cellular protein metabolic process	biological_process	7	1	55	8	17333	0.02511
GO:1903715	regulation of aerobic respiration	biological_process	9	1	55	8	17333	0.02511
GO:0086036	regulation of cardiac muscle cell membrane potential	biological_process	6	1	55	8	17333	0.02511
GO:0051252	regulation of RNA metabolic process	biological_process	8	1	55	8	17333	0.02511
GO:0014808	release of sequestered calcium ion into cytosol by sarcoplasmic reticulum	biological_process	12	1	55	8	17333	0.02511
GO:0060316	positive regulation of ryanodine-sensitive calcium-release channel activity	biological_process	11	1	55	8	17333	0.02511
GO:0060346	bone trabecula formation	biological_process	6	1	55	8	17333	0.02511
GO:0032471	negative regulation of endoplasmic reticulum calcium ion concentration	biological_process	13	1	55	8	17333	0.02511
GO:0071774	response to fibroblast growth factor	biological_process	5	1	55	8	17333	0.02511
GO:0014883	transition between fast and slow fiber	biological_process	8	1	55	8	17333	0.02511
GO:0003416	endochondral bone growth	biological_process	6	1	55	8	17333	0.02511
GO:0030175	filopodium	cellular_component	7	2	55	80	17333	0.0266787
GO:0005791	rough endoplasmic reticulum	cellular_component	7	2	55	81	17333	0.0272992
GO:0045953	negative regulation of natural killer cell mediated cytotoxicity	biological_process	8	1	55	9	17333	0.0282049
GO:0101020	estrogen 16-alpha-hydroxylase activity	molecular_function	7	1	55	9	17333	0.0282049
GO:0032451	demethylase activity	molecular_function	4	1	55	9	17333	0.0282049
GO:0060174	limb bud formation	biological_process	5	1	55	9	17333	0.0282049
GO:0030903	notochord development	biological_process	7	1	55	9	17333	0.0282049
GO:0071374	cellular response to parathyroid hormone stimulus	biological_process	7	1	55	9	17333	0.0282049
GO:0032964	collagen biosynthetic process	biological_process	5	1	55	9	17333	0.0282049
GO:0010226	response to lithium ion	biological_process	7	1	55	9	17333	0.0282049
GO:0032330	regulation of chondrocyte differentiation	biological_process	7	1	55	9	17333	0.0282049
GO:0060740	prostate gland epithelium morphogenesis	biological_process	7	1	55	10	17333	0.0312901
GO:0019372	lipoxygenase pathway	biological_process	10	1	55	10	17333	0.0312901
GO:0005388	calcium transmembrane transporter activity, phosphorylative mechanism	molecular_function	10	1	55	10	17333	0.0312901
GO:0046598	positive regulation of viral entry into host cell	biological_process	10	1	55	10	17333	0.0312901
GO:0035988	chondrocyte proliferation	biological_process	4	1	55	10	17333	0.0312901
GO:0046581	intercellular canaliculus	cellular_component	5	1	55	10	17333	0.0312901
GO:0003170	heart valve development	biological_process	5	1	55	10	17333	0.0312901
GO:0005524	ATP binding	molecular_function	5	9	55	1416	17333	0.0330026
GO:0032437	cuticular plate	cellular_component	6	1	55	11	17333	0.0343657
GO:0044342	type B pancreatic cell proliferation	biological_process	5	1	55	11	17333	0.0343657
GO:0042118	endothelial cell activation	biological_process	5	1	55	11	17333	0.0343657
GO:0043589	skin morphogenesis	biological_process	6	1	55	11	17333	0.0343657
GO:0008401	retinoic acid 4-hydroxylase activity	molecular_function	6	1	55	11	17333	0.0343657
GO:0051561	positive regulation of mitochondrial calcium ion concentration	biological_process	13	1	55	11	17333	0.0343657
GO:0006874	cellular calcium ion homeostasis	biological_process	11	2	55	95	17333	0.0365806
GO:1901612	cardiolipin binding	molecular_function	7	1	55	12	17333	0.0374318
GO:0038063	collagen-activated tyrosine kinase receptor signaling pathway	biological_process	8	1	55	12	17333	0.0374318
GO:0031432	titin binding	molecular_function	6	1	55	12	17333	0.0374318
GO:0000166	nucleotide binding	molecular_function	5	10	55	1695	17333	0.0387719
GO:0042060	wound healing	biological_process	6	2	55	100	17333	0.0401509
GO:0070989	oxidative demethylation	biological_process	5	1	55	13	17333	0.0404882
GO:0070848	response to growth factor	biological_process	6	1	55	13	17333	0.0404882
GO:2001256	regulation of store-operated calcium entry	biological_process	10	1	55	13	17333	0.0404882
GO:0071498	cellular response to fluid shear stress	biological_process	6	1	55	13	17333	0.0404882
GO:0001778	plasma membrane repair	biological_process	7	1	55	13	17333	0.0404882
GO:0005869	dynactin complex	cellular_component	5	1	55	13	17333	0.0404882
GO:0070593	dendrite self-avoidance	biological_process	6	1	55	13	17333	0.0404882
GO:0045820	negative regulation of glycolytic process	biological_process	11	1	55	13	17333	0.0404882
GO:0010033	response to organic substance	biological_process	5	2	55	102	17333	0.0416148
GO:0005159	insulin-like growth factor receptor binding	molecular_function	6	1	55	14	17333	0.0435352
GO:0036122	BMP binding	molecular_function	6	1	55	14	17333	0.0435352
GO:0005523	tropomyosin binding	molecular_function	6	1	55	14	17333	0.0435352
GO:0032355	response to estradiol	biological_process	6	2	55	107	17333	0.0453611
GO:0045725	positive regulation of glycogen biosynthetic process	biological_process	11	1	55	15	17333	0.0465726
GO:0060416	response to growth hormone	biological_process	7	1	55	15	17333	0.0465726
GO:0055008	cardiac muscle tissue morphogenesis	biological_process	7	1	55	15	17333	0.0465726
GO:0070885	negative regulation of calcineurin-NFAT signaling cascade	biological_process	12	1	55	15	17333	0.0465726
GO:0030166	proteoglycan biosynthetic process	biological_process	9	1	55	15	17333	0.0465726
GO:0043171	peptide catabolic process	biological_process	8	1	55	15	17333	0.0465726
GO:0019825	oxygen binding	molecular_function	5	1	55	15	17333	0.0465726
GO:0022617	extracellular matrix disassembly	biological_process	6	1	55	15	17333	0.0465726
GO:0004222	metalloendopeptidase activity	molecular_function	8	2	55	109	17333	0.0468935
GO:0004032	alditol:NADP+ 1-oxidoreductase activity	molecular_function	9	1	55	16	17333	0.0496006
GO:0004602	glutathione peroxidase activity	molecular_function	5	1	55	16	17333	0.0496006
GO:0045445	myoblast differentiation	biological_process	6	1	55	16	17333	0.0496006
GO:0008106	alcohol dehydrogenase (NADP+) activity	molecular_function	8	1	55	16	17333	0.0496006
GO:0071394	cellular response to testosterone stimulus	biological_process	7	1	55	16	17333	0.0496006
GO:0002020	protease binding	molecular_function	6	2	55	114	17333	0.0508066
GO:0050910	detection of mechanical stimulus involved in sensory perception of sound	biological_process	6	1	55	17	17333	0.0526192
GO:1905564	positive regulation of vascular endothelial cell proliferation	biological_process	10	1	55	17	17333	0.0526192
GO:0051279	regulation of release of sequestered calcium ion into cytosol	biological_process	7	1	55	17	17333	0.0526192
GO:0010314	phosphatidylinositol-5-phosphate binding	molecular_function	8	1	55	17	17333	0.0526192
GO:0055093	response to hyperoxia	biological_process	5	1	55	17	17333	0.0526192
GO:0010259	multicellular organism aging	biological_process	5	1	55	17	17333	0.0526192
GO:0060047	heart contraction	biological_process	7	1	55	17	17333	0.0526192
GO:0048557	embryonic digestive tract morphogenesis	biological_process	7	1	55	18	17333	0.0556283
GO:0045182	translation regulator activity	molecular_function	3	1	55	18	17333	0.0556283
GO:0003746	translation elongation factor activity	molecular_function	8	1	55	18	17333	0.0556283
GO:0051146	striated muscle cell differentiation	biological_process	7	1	55	18	17333	0.0556283
GO:0048747	muscle fiber development	biological_process	8	1	55	18	17333	0.0556283
GO:0008553	proton-exporting ATPase activity, phosphorylative mechanism	molecular_function	10	1	55	18	17333	0.0556283
GO:0043292	contractile fiber	cellular_component	6	1	55	19	17333	0.058628
GO:0005686	U2 snRNP	cellular_component	8	1	55	19	17333	0.058628
GO:0071011	precatalytic spliceosome	cellular_component	7	1	55	19	17333	0.058628
GO:0008307	structural constituent of muscle	molecular_function	4	1	55	20	17333	0.0616184
GO:0043395	heparan sulfate proteoglycan binding	molecular_function	6	1	55	20	17333	0.0616184
GO:0007010	cytoskeleton organization	biological_process	6	2	55	129	17333	0.0632109
GO:0048598	embryonic morphogenesis	biological_process	5	1	55	21	17333	0.0645994
GO:0070509	calcium ion import	biological_process	11	1	55	21	17333	0.0645994
GO:0098632	cell-cell adhesion mediator activity	molecular_function	5	1	55	21	17333	0.0645994
GO:0034704	calcium channel complex	cellular_component	8	1	55	21	17333	0.0645994
GO:0045780	positive regulation of bone resorption	biological_process	9	1	55	21	17333	0.0645994
GO:0001894	tissue homeostasis	biological_process	7	1	55	21	17333	0.0645994
GO:0008637	apoptotic mitochondrial changes	biological_process	7	1	55	22	17333	0.0675712
GO:0010035	response to inorganic substance	biological_process	5	1	55	22	17333	0.0675712
GO:0048844	artery morphogenesis	biological_process	7	1	55	23	17333	0.0705337
GO:0005539	glycosaminoglycan binding	molecular_function	5	1	55	23	17333	0.0705337
GO:0048741	skeletal muscle fiber development	biological_process	9	1	55	23	17333	0.0705337
GO:0035108	limb morphogenesis	biological_process	6	1	55	23	17333	0.0705337
GO:0006414	translational elongation	biological_process	8	1	55	23	17333	0.0705337
GO:0030506	ankyrin binding	molecular_function	6	1	55	23	17333	0.0705337
GO:0046628	positive regulation of insulin receptor signaling pathway	biological_process	9	1	55	23	17333	0.0705337
GO:0008201	heparin binding	molecular_function	6	2	55	138	17333	0.0710964
GO:0014070	response to organic cyclic compound	biological_process	6	2	55	139	17333	0.0719917
GO:0002053	positive regulation of mesenchymal cell proliferation	biological_process	8	1	55	24	17333	0.0734869
GO:0045216	cell-cell junction organization	biological_process	6	1	55	24	17333	0.0734869
GO:0097150	neuronal stem cell population maintenance	biological_process	5	1	55	24	17333	0.0734869
GO:0050750	low-density lipoprotein particle receptor binding	molecular_function	7	1	55	24	17333	0.0734869
GO:0043236	laminin binding	molecular_function	5	1	55	25	17333	0.076431
GO:0031295	T cell costimulation	biological_process	5	1	55	25	17333	0.076431
GO:0070330	aromatase activity	molecular_function	7	1	55	25	17333	0.076431
GO:0031016	pancreas development	biological_process	6	1	55	25	17333	0.076431
GO:0001892	embryonic placenta development	biological_process	5	1	55	25	17333	0.076431
GO:0031369	translation initiation factor binding	molecular_function	5	1	55	25	17333	0.076431
GO:0055010	ventricular cardiac muscle tissue morphogenesis	biological_process	8	1	55	25	17333	0.076431
GO:0020037	heme binding	molecular_function	6	2	55	144	17333	0.0765231
GO:0009617	response to bacterium	biological_process	7	2	55	146	17333	0.0783608
GO:0042104	positive regulation of activated T cell proliferation	biological_process	12	1	55	26	17333	0.0793658
GO:0005689	U12-type spliceosomal complex	cellular_component	7	1	55	26	17333	0.0793658
GO:0042476	odontogenesis	biological_process	6	1	55	26	17333	0.0793658
GO:0045840	positive regulation of mitotic nuclear division	biological_process	9	1	55	26	17333	0.0793658
GO:0042493	response to drug	biological_process	5	3	55	320	17333	0.0811344
GO:0005158	insulin receptor binding	molecular_function	6	1	55	27	17333	0.0822915
GO:0017147	Wnt-protein binding	molecular_function	5	1	55	27	17333	0.0822915
GO:0050905	neuromuscular process	biological_process	6	1	55	27	17333	0.0822915
GO:0030574	collagen catabolic process	biological_process	5	1	55	27	17333	0.0822915
GO:0035115	embryonic forelimb morphogenesis	biological_process	8	1	55	28	17333	0.0852081
GO:0070527	platelet aggregation	biological_process	7	1	55	28	17333	0.0852081
GO:0015935	small ribosomal subunit	cellular_component	7	1	55	28	17333	0.0852081
GO:0035987	endodermal cell differentiation	biological_process	6	1	55	28	17333	0.0852081
GO:0043325	phosphatidylinositol-3,4-bisphosphate binding	molecular_function	9	1	55	28	17333	0.0852081
GO:0043539	protein serine/threonine kinase activator activity	molecular_function	8	1	55	28	17333	0.0852081
GO:1990904	ribonucleoprotein complex	cellular_component	4	2	55	156	17333	0.0877536
GO:0004601	peroxidase activity	molecular_function	4	1	55	29	17333	0.0881155
GO:0070273	phosphatidylinositol-4-phosphate binding	molecular_function	8	1	55	30	17333	0.0910139
GO:0044344	cellular response to fibroblast growth factor stimulus	biological_process	8	1	55	30	17333	0.0910139
GO:0008237	metallopeptidase activity	molecular_function	7	2	55	162	17333	0.0935445
GO:0090102	cochlea development	biological_process	5	1	55	31	17333	0.0939032
GO:0042157	lipoprotein metabolic process	biological_process	7	1	55	31	17333	0.0939032
GO:2001240	negative regulation of extrinsic apoptotic signaling pathway in absence of ligand	biological_process	10	1	55	31	17333	0.0939032
GO:0021510	spinal cord development	biological_process	6	1	55	32	17333	0.0967836
GO:0007029	endoplasmic reticulum organization	biological_process	6	1	55	32	17333	0.0967836
GO:0060325	face morphogenesis	biological_process	5	1	55	34	17333	0.102517
GO:0051602	response to electrical stimulus	biological_process	5	1	55	34	17333	0.102517
GO:0035094	response to nicotine	biological_process	6	1	55	35	17333	0.105371
GO:0050873	brown fat cell differentiation	biological_process	7	1	55	35	17333	0.105371
GO:0045214	sarcomere organization	biological_process	9	1	55	35	17333	0.105371
GO:0009306	protein secretion	biological_process	10	1	55	35	17333	0.105371
GO:0048018	receptor ligand activity	molecular_function	6	1	55	35	17333	0.105371
GO:0043204	perikaryon	cellular_component	5	2	55	175	17333	0.106457
GO:0003281	ventricular septum development	biological_process	6	1	55	36	17333	0.108215
GO:0007528	neuromuscular junction development	biological_process	6	1	55	36	17333	0.108215
GO:0034504	protein localization to nucleus	biological_process	8	1	55	36	17333	0.108215
GO:0048678	response to axon injury	biological_process	6	1	55	36	17333	0.108215
GO:0045880	positive regulation of smoothened signaling pathway	biological_process	9	1	55	36	17333	0.108215
GO:0070059	intrinsic apoptotic signaling pathway in response to endoplasmic reticulum stress	biological_process	7	1	55	37	17333	0.111051
GO:0019369	arachidonic acid metabolic process	biological_process	11	1	55	37	17333	0.111051
GO:0040018	positive regulation of multicellular organism growth	biological_process	8	1	55	37	17333	0.111051
GO:0030027	lamellipodium	cellular_component	6	2	55	182	17333	0.1136
GO:0050772	positive regulation of axonogenesis	biological_process	10	1	55	38	17333	0.113878
GO:0001666	response to hypoxia	biological_process	5	2	55	187	17333	0.118777
GO:0051781	positive regulation of cell division	biological_process	7	1	55	40	17333	0.119505
GO:0008395	steroid hydroxylase activity	molecular_function	6	1	55	40	17333	0.119505
GO:0048856	anatomical structure development	biological_process	4	1	55	40	17333	0.119505
GO:0032991	protein-containing complex	cellular_component	3	5	55	828	17333	0.121262
GO:0016712	oxidoreductase activity, acting on paired donors, with incorporation or reduction of molecular oxygen, reduced flavin or flavoprotein as one donor, and incorporation of one atom of oxygen	molecular_function	6	1	55	41	17333	0.122305
GO:0048706	embryonic skeletal system development	biological_process	7	1	55	41	17333	0.122305
GO:0005547	phosphatidylinositol-3,4,5-trisphosphate binding	molecular_function	8	1	55	41	17333	0.122305
GO:0007157	heterophilic cell-cell adhesion via plasma membrane cell adhesion molecules	biological_process	7	1	55	42	17333	0.125097
GO:0032266	phosphatidylinositol-3-phosphate binding	molecular_function	8	1	55	42	17333	0.125097
GO:0060173	limb development	biological_process	6	1	55	42	17333	0.125097
GO:0043536	positive regulation of blood vessel endothelial cell migration	biological_process	11	1	55	42	17333	0.125097
GO:0032420	stereocilium	cellular_component	6	1	55	43	17333	0.12788
GO:0010718	positive regulation of epithelial to mesenchymal transition	biological_process	8	1	55	43	17333	0.12788
GO:0006749	glutathione metabolic process	biological_process	8	1	55	43	17333	0.12788
GO:0030178	negative regulation of Wnt signaling pathway	biological_process	9	1	55	44	17333	0.130654
GO:0120163	negative regulation of cold-induced thermogenesis	biological_process	7	1	55	45	17333	0.13342
GO:0022627	cytosolic small ribosomal subunit	cellular_component	8	1	55	45	17333	0.13342
GO:0003729	mRNA binding	molecular_function	7	2	55	201	17333	0.133578
GO:0098656	anion transmembrane transport	biological_process	8	1	55	46	17333	0.136177
GO:0007162	negative regulation of cell adhesion	biological_process	6	1	55	46	17333	0.136177
GO:0060048	cardiac muscle contraction	biological_process	8	1	55	46	17333	0.136177
GO:0032024	positive regulation of insulin secretion	biological_process	11	1	55	46	17333	0.136177
GO:0031122	cytoplasmic microtubule organization	biological_process	8	1	55	47	17333	0.138925
GO:0045600	positive regulation of fat cell differentiation	biological_process	8	1	55	48	17333	0.141665
GO:0051591	response to cAMP	biological_process	8	1	55	48	17333	0.141665
GO:0035914	skeletal muscle cell differentiation	biological_process	6	1	55	48	17333	0.141665
GO:0030544	Hsp70 protein binding	molecular_function	6	1	55	48	17333	0.141665
GO:0030326	embryonic limb morphogenesis	biological_process	7	1	55	49	17333	0.144396
GO:0071902	positive regulation of protein serine/threonine kinase activity	biological_process	12	1	55	50	17333	0.147118
GO:0071005	U2-type precatalytic spliceosome	cellular_component	8	1	55	50	17333	0.147118
GO:0048704	embryonic skeletal system morphogenesis	biological_process	7	1	55	51	17333	0.149833
GO:0071364	cellular response to epidermal growth factor stimulus	biological_process	6	1	55	51	17333	0.149833
GO:0005783	endoplasmic reticulum	cellular_component	6	7	55	1404	17333	0.154478
GO:0006986	response to unfolded protein	biological_process	6	1	55	53	17333	0.155235
GO:0006342	chromatin silencing	biological_process	5	1	55	53	17333	0.155235
GO:0048839	inner ear development	biological_process	5	1	55	54	17333	0.157924
GO:0042475	odontogenesis of dentin-containing tooth	biological_process	7	1	55	54	17333	0.157924
GO:0043231	intracellular membrane-bounded organelle	cellular_component	5	5	55	911	17333	0.161484
GO:0030424	axon	cellular_component	6	3	55	440	17333	0.163435
GO:0007519	skeletal muscle tissue development	biological_process	8	1	55	58	17333	0.168596
GO:0071230	cellular response to amino acid stimulus	biological_process	7	1	55	59	17333	0.171243
GO:0048146	positive regulation of fibroblast proliferation	biological_process	8	1	55	59	17333	0.171243
GO:0045785	positive regulation of cell adhesion	biological_process	6	1	55	59	17333	0.171243
GO:0016485	protein processing	biological_process	8	1	55	59	17333	0.171243
GO:0006006	glucose metabolic process	biological_process	8	1	55	60	17333	0.173881
GO:0045296	cadherin binding	molecular_function	6	1	55	63	17333	0.181748
GO:0071560	cellular response to transforming growth factor beta stimulus	biological_process	8	1	55	63	17333	0.181748
GO:0030315	T-tubule	cellular_component	5	1	55	64	17333	0.184354
GO:0001568	blood vessel development	biological_process	5	1	55	65	17333	0.186952
GO:0009611	response to wounding	biological_process	5	1	55	65	17333	0.186952
GO:0030593	neutrophil chemotaxis	biological_process	7	1	55	66	17333	0.189541
GO:0071333	cellular response to glucose stimulus	biological_process	10	1	55	66	17333	0.189541
GO:0048471	perinuclear region of cytoplasm	cellular_component	6	4	55	715	17333	0.190921
GO:0030509	BMP signaling pathway	biological_process	10	1	55	68	17333	0.194696
GO:0060021	roof of mouth development	biological_process	5	1	55	68	17333	0.194696
GO:0098869	cellular oxidant detoxification	biological_process	5	1	55	69	17333	0.197262
GO:0071363	cellular response to growth factor stimulus	biological_process	7	1	55	69	17333	0.197262
GO:0005903	brush border	cellular_component	5	1	55	70	17333	0.199819
GO:0007596	blood coagulation	biological_process	7	1	55	71	17333	0.202369
GO:0045202	synapse	cellular_component	3	4	55	733	17333	0.202651
GO:0003730	mRNA 3'-UTR binding	molecular_function	8	1	55	72	17333	0.20491
GO:0030674	protein-macromolecule adaptor activity	molecular_function	5	1	55	72	17333	0.20491
GO:0043066	negative regulation of apoptotic process	biological_process	9	3	55	493	17333	0.205639
GO:0036464	cytoplasmic ribonucleoprotein granule	cellular_component	7	1	55	73	17333	0.207443
GO:0071260	cellular response to mechanical stimulus	biological_process	6	1	55	74	17333	0.209969
GO:0005546	phosphatidylinositol-4,5-bisphosphate binding	molecular_function	9	1	55	75	17333	0.212487
GO:0010494	cytoplasmic stress granule	cellular_component	8	1	55	75	17333	0.212487
GO:0005793	endoplasmic reticulum-Golgi intermediate compartment	cellular_component	6	1	55	76	17333	0.214996
GO:0043085	positive regulation of catalytic activity	biological_process	6	1	55	77	17333	0.217498
GO:0007584	response to nutrient	biological_process	7	1	55	77	17333	0.217498
GO:0005179	hormone activity	molecular_function	7	1	55	77	17333	0.217498
GO:0034976	response to endoplasmic reticulum stress	biological_process	6	1	55	77	17333	0.217498
GO:0071407	cellular response to organic cyclic compound	biological_process	7	1	55	77	17333	0.217498
GO:0003725	double-stranded RNA binding	molecular_function	7	1	55	78	17333	0.219992
GO:0006412	translation	biological_process	8	2	55	279	17333	0.221718
GO:0045727	positive regulation of translation	biological_process	10	1	55	79	17333	0.222479
GO:0031667	response to nutrient levels	biological_process	6	1	55	79	17333	0.222479
GO:0008289	lipid binding	molecular_function	4	2	55	280	17333	0.222887
GO:0010977	negative regulation of neuron projection development	biological_process	11	1	55	80	17333	0.224957
GO:0017148	negative regulation of translation	biological_process	10	1	55	81	17333	0.227428
GO:0050727	regulation of inflammatory response	biological_process	8	1	55	82	17333	0.229891
GO:0030425	dendrite	cellular_component	6	3	55	527	17333	0.233953
GO:0043025	neuronal cell body	cellular_component	5	3	55	536	17333	0.241572
GO:0005884	actin filament	cellular_component	7	1	55	88	17333	0.244508
GO:0016604	nuclear body	cellular_component	7	2	55	303	17333	0.249898
GO:0016705	oxidoreductase activity, acting on paired donors, with incorporation or reduction of molecular oxygen	molecular_function	5	1	55	91	17333	0.251713
GO:1902600	proton transmembrane transport	biological_process	9	1	55	91	17333	0.251713
GO:0051028	mRNA transport	biological_process	10	1	55	93	17333	0.25648
GO:0035264	multicellular organism growth	biological_process	4	1	55	94	17333	0.258852
GO:0000786	nucleosome	cellular_component	5	1	55	97	17333	0.265923
GO:0007613	memory	biological_process	5	1	55	99	17333	0.270601
GO:0090263	positive regulation of canonical Wnt signaling pathway	biological_process	10	1	55	99	17333	0.270601
GO:0004497	monooxygenase activity	molecular_function	5	1	55	99	17333	0.270601
GO:0015293	symporter activity	molecular_function	7	1	55	99	17333	0.270601
GO:0006325	chromatin organization	biological_process	5	2	55	321	17333	0.271128
GO:0004175	endopeptidase activity	molecular_function	7	1	55	103	17333	0.279868
GO:0050731	positive regulation of peptidyl-tyrosine phosphorylation	biological_process	11	1	55	104	17333	0.282167
GO:0032869	cellular response to insulin stimulus	biological_process	8	1	55	105	17333	0.284459
GO:0031090	organelle membrane	cellular_component	4	1	55	105	17333	0.284459
GO:0008202	steroid metabolic process	biological_process	6	1	55	105	17333	0.284459
GO:0030324	lung development	biological_process	6	1	55	105	17333	0.284459
GO:0005102	signaling receptor binding	molecular_function	5	2	55	335	17333	0.287644
GO:0045177	apical part of cell	cellular_component	4	1	55	107	17333	0.28902
GO:0051897	positive regulation of protein kinase B signaling	biological_process	10	1	55	107	17333	0.28902
GO:0006814	sodium ion transport	biological_process	9	1	55	109	17333	0.293553
GO:0044297	cell body	cellular_component	4	1	55	110	17333	0.295809
GO:0019900	kinase binding	molecular_function	6	1	55	111	17333	0.298058
GO:0016491	oxidoreductase activity	molecular_function	4	3	55	605	17333	0.301145
GO:0030141	secretory granule	cellular_component	8	1	55	113	17333	0.302534
GO:0070588	calcium ion transmembrane transport	biological_process	11	1	55	113	17333	0.302534
GO:1990830	cellular response to leukemia inhibitory factor	biological_process	8	1	55	113	17333	0.302534
GO:0016301	kinase activity	molecular_function	6	3	55	608	17333	0.303766
GO:0005515	protein binding	molecular_function	4	22	55	6218	17333	0.305852
GO:0030336	negative regulation of cell migration	biological_process	8	1	55	115	17333	0.306983
GO:0043410	positive regulation of MAPK cascade	biological_process	11	1	55	115	17333	0.306983
GO:0016310	phosphorylation	biological_process	7	3	55	616	17333	0.310762
GO:0009887	animal organ morphogenesis	biological_process	5	1	55	118	17333	0.313603
GO:0071356	cellular response to tumor necrosis factor	biological_process	8	1	55	119	17333	0.315796
GO:0007275	multicellular organism development	biological_process	4	4	55	895	17333	0.315873
GO:0007156	homophilic cell adhesion via plasma membrane adhesion molecules	biological_process	7	1	55	123	17333	0.324499
GO:0045471	response to ethanol	biological_process	6	1	55	124	17333	0.326658
GO:0006869	lipid transport	biological_process	7	1	55	126	17333	0.330955
GO:0006979	response to oxidative stress	biological_process	5	1	55	127	17333	0.333094
GO:0006816	calcium ion transport	biological_process	10	1	55	128	17333	0.335226
GO:0000398	mRNA splicing, via spliceosome	biological_process	13	1	55	129	17333	0.337351
GO:0007399	nervous system development	biological_process	6	2	55	379	17333	0.339225
GO:0042593	glucose homeostasis	biological_process	8	1	55	130	17333	0.339469
GO:0005743	mitochondrial inner membrane	cellular_component	6	2	55	390	17333	0.351977
GO:0008083	growth factor activity	molecular_function	7	1	55	136	17333	0.352041
GO:0004674	protein serine/threonine kinase activity	molecular_function	8	2	55	391	17333	0.353133
GO:0006417	regulation of translation	biological_process	9	1	55	137	17333	0.354113
GO:0044325	ion channel binding	molecular_function	5	1	55	138	17333	0.356179
GO:0045766	positive regulation of angiogenesis	biological_process	8	1	55	139	17333	0.358238
GO:0042995	cell projection	cellular_component	4	4	55	975	17333	0.374345
GO:0031175	neuron projection development	biological_process	7	1	55	152	17333	0.384428
GO:0005506	iron ion binding	molecular_function	8	1	55	155	17333	0.390321
GO:0055114	oxidation-reduction process	biological_process	4	3	55	713	17333	0.395523
GO:0005681	spliceosomal complex	cellular_component	6	1	55	160	17333	0.40002
GO:0003735	structural constituent of ribosome	molecular_function	4	1	55	166	17333	0.41146
GO:0007411	axon guidance	biological_process	6	1	55	167	17333	0.413345
GO:0030426	growth cone	cellular_component	5	1	55	170	17333	0.418966
GO:0042802	identical protein binding	molecular_function	5	6	55	1641	17333	0.42207
GO:0010628	positive regulation of gene expression	biological_process	8	2	55	452	17333	0.422118
GO:0046777	protein autophosphorylation	biological_process	10	1	55	172	17333	0.422684
GO:0043209	myelin sheath	cellular_component	4	1	55	175	17333	0.428218
GO:0030036	actin cytoskeleton organization	biological_process	7	1	55	179	17333	0.435515
GO:0005925	focal adhesion	cellular_component	7	1	55	179	17333	0.435515
GO:0005085	guanyl-nucleotide exchange factor activity	molecular_function	7	1	55	182	17333	0.440927
GO:0005635	nuclear envelope	cellular_component	6	1	55	182	17333	0.440927
GO:0007568	aging	biological_process	4	1	55	183	17333	0.44272
GO:0003824	catalytic activity	molecular_function	3	2	55	475	17333	0.447204
GO:0008233	peptidase activity	molecular_function	5	2	55	476	17333	0.448282
GO:0005975	carbohydrate metabolic process	biological_process	5	1	55	188	17333	0.4516
GO:0043197	dendritic spine	cellular_component	7	1	55	188	17333	0.4516
GO:0042127	regulation of cell population proliferation	biological_process	6	1	55	190	17333	0.455113
GO:0005840	ribosome	cellular_component	6	1	55	193	17333	0.460341
GO:0008284	positive regulation of cell population proliferation	biological_process	7	2	55	492	17333	0.465368
GO:0005125	cytokine activity	molecular_function	7	1	55	196	17333	0.46552
GO:0016055	Wnt signaling pathway	biological_process	7	1	55	198	17333	0.468945
GO:0022857	transmembrane transporter activity	molecular_function	4	1	55	200	17333	0.472349
GO:0005737	cytoplasm	cellular_component	5	20	55	6086	17333	0.473204
GO:0005911	cell-cell junction	cellular_component	4	1	55	203	17333	0.477414
GO:0016887	ATPase activity	molecular_function	9	1	55	204	17333	0.479092
GO:0004672	protein kinase activity	molecular_function	7	2	55	508	17333	0.482151
GO:0001934	positive regulation of protein phosphorylation	biological_process	10	1	55	209	17333	0.487403
GO:0005759	mitochondrial matrix	cellular_component	7	1	55	214	17333	0.495583
GO:0015629	actin cytoskeleton	cellular_component	7	1	55	218	17333	0.502035
GO:0016323	basolateral plasma membrane	cellular_component	5	1	55	220	17333	0.50523
GO:0006915	apoptotic process	biological_process	6	2	55	544	17333	0.518746
GO:0030335	positive regulation of cell migration	biological_process	8	1	55	239	17333	0.5346
GO:0001701	in utero embryonic development	biological_process	8	1	55	240	17333	0.536097
GO:0006508	proteolysis	biological_process	7	2	55	566	17333	0.540279
GO:0001525	angiogenesis	biological_process	5	1	55	244	17333	0.54204
GO:0006811	ion transport	biological_process	6	2	55	570	17333	0.544124
GO:0005856	cytoskeleton	cellular_component	6	4	55	1216	17333	0.545002
GO:0000790	nuclear chromatin	cellular_component	7	1	55	247	17333	0.546448
GO:0045893	positive regulation of transcription, DNA-templated	biological_process	9	2	55	582	17333	0.55553
GO:0006468	protein phosphorylation	biological_process	9	2	55	585	17333	0.558351
GO:0008380	RNA splicing	biological_process	10	1	55	260	17333	0.565072
GO:0006357	regulation of transcription by RNA polymerase II	biological_process	9	2	55	598	17333	0.570432
GO:0009986	cell surface	cellular_component	4	2	55	608	17333	0.579566
GO:0003924	GTPase activity	molecular_function	9	1	55	276	17333	0.586965
GO:0000977	RNA polymerase II regulatory region sequence-specific DNA binding	molecular_function	9	1	55	319	17333	0.640583
GO:0046982	protein heterodimerization activity	molecular_function	6	1	55	322	17333	0.644057
GO:0005829	cytosol	cellular_component	6	10	55	3393	17333	0.656075
GO:0043065	positive regulation of apoptotic process	biological_process	9	1	55	342	17333	0.666393
GO:0006397	mRNA processing	biological_process	10	1	55	343	17333	0.667473
GO:0045944	positive regulation of transcription by RNA polymerase II	biological_process	10	3	55	1074	17333	0.670871
GO:0005525	GTP binding	molecular_function	8	1	55	353	17333	0.678084
GO:0008285	negative regulation of cell population proliferation	biological_process	7	1	55	357	17333	0.682235
GO:0005764	lysosome	cellular_component	8	1	55	370	17333	0.695367
GO:0000981	DNA-binding transcription factor activity, RNA polymerase II-specific	molecular_function	5	1	55	370	17333	0.695367
GO:0007283	spermatogenesis	biological_process	7	1	55	396	17333	0.720051
GO:0001228	DNA-binding transcription activator activity, RNA polymerase II-specific	molecular_function	6	1	55	408	17333	0.73077
GO:0005789	endoplasmic reticulum membrane	cellular_component	5	2	55	807	17333	0.732752
GO:0030154	cell differentiation	biological_process	5	2	55	812	17333	0.735924
GO:0019899	enzyme binding	molecular_function	5	1	55	418	17333	0.739395
GO:0030054	cell junction	cellular_component	3	2	55	823	17333	0.742793
GO:0003723	RNA binding	molecular_function	6	2	55	834	17333	0.749512
GO:0005694	chromosome	cellular_component	6	1	55	457	17333	0.770513
GO:0005739	mitochondrion	cellular_component	6	4	55	1656	17333	0.783561
GO:0043005	neuron projection	cellular_component	5	1	55	477	17333	0.785025
GO:0019901	protein kinase binding	molecular_function	7	1	55	496	17333	0.797975
GO:0055085	transmembrane transport	biological_process	6	1	55	515	17333	0.810158
GO:0043565	sequence-specific DNA binding	molecular_function	7	1	55	568	17333	0.840457
GO:0044877	protein-containing complex binding	molecular_function	4	1	55	582	17333	0.847633
GO:0015031	protein transport	biological_process	9	1	55	606	17333	0.859205
GO:0042803	protein homodimerization activity	molecular_function	6	1	55	641	17333	0.874549
GO:0008270	zinc ion binding	molecular_function	8	1	55	692	17333	0.894011
GO:0003677	DNA binding	molecular_function	6	3	55	1614	17333	0.897169
GO:0003676	nucleic acid binding	molecular_function	5	2	55	1211	17333	0.904811
GO:0016740	transferase activity	molecular_function	4	3	55	1674	17333	0.91092
GO:0005654	nucleoplasm	cellular_component	6	6	55	2873	17333	0.911937
GO:0005730	nucleolus	cellular_component	6	1	55	788	17333	0.922938
GO:0000122	negative regulation of transcription by RNA polymerase II	biological_process	10	1	55	797	17333	0.925214
GO:0016787	hydrolase activity	molecular_function	4	2	55	1537	17333	0.961757
GO:0007165	signal transduction	biological_process	4	2	55	1707	17333	0.976751
GO:0005634	nucleus	cellular_component	6	11	55	5395	17333	0.977089
GO:0006355	regulation of transcription, DNA-templated	biological_process	8	1	55	1238	17333	0.983131
GO:0005886	plasma membrane	cellular_component	4	6	55	4250	17333	0.996705
GO:0005575	cellular_component	cellular_component	2	1	55	1828	17333	0.997845
GO:0008150	biological_process	biological_process	2	1	55	2217	17333	0.999468
GO:0016020	membrane	cellular_component	3	11	55	7090	17333	0.999718
GO:0016021	integral component of membrane	cellular_component	5	6	55	5149	17333	0.999776
GO:0003674	molecular_function	molecular_function	2	1	55	2753	17333	0.999927
