# Supplementary material for: Mechanisms of Immune-Related Long Non-Coding RNAs in Spleens of Mice Vaccinated with 23-Valent Pneumococcal Polysaccharide Vaccine (PPV23)
Source: Vaccines (Basel). 2023 Feb 23;11(3):529. doi: 10.3390/vaccines11030529 (PMC10058596; doi:10.3390/vaccines11030529)
Supplement: Supplementary file 1 [file vaccines-11-00529-s001.zip › Supplementary Files/Supplementary Tables/Table S7.xlsx]

## Sheet: Sheet1
Supplymentary Table-S7 KEGG pathways analysis of differentially mRNAs expression.
pathway_id	pathway_name	S gene number	TS gene number	B gene number	TB gene number	pvalue
ko04512	ECM-receptor interaction	7	29	83	7036	3.11343e-08
ko04510	Focal adhesion	8	29	195	7036	7.85248e-07
ko04151	PI3K-Akt signaling pathway	8	29	330	7036	3.88359e-05
ko05165	Human papillomavirus infection	7	29	320	7036	0.000247304
ko04974	Protein digestion and absorption	4	29	79	7036	0.000282498
ko00330	Arginine and proline metabolism	2	29	48	7036	0.0164566
ko04530	Tight junction	3	29	153	7036	0.0243622
ko04020	Calcium signaling pathway	3	29	184	7036	0.0390579
ko05205	Proteoglycans in cancer	3	29	196	7036	0.0457336
ko04928	Parathyroid hormone synthesis, secretion and action	2	29	105	7036	0.069001
ko04611	Platelet activation	2	29	121	7036	0.0881556
ko04926	Relaxin signaling pathway	2	29	124	7036	0.0919104
ko04371	Apelin signaling pathway	2	29	135	7036	0.106072
ko05206	MicroRNAs in cancer	2	29	141	7036	0.114036
ko04022	cGMP-PKG signaling pathway	2	29	166	7036	0.148753
ko00591	Linoleic acid metabolism	1	29	40	7036	0.152672
ko04216	Ferroptosis	1	29	41	7036	0.156185
ko05144	Malaria	1	29	50	7036	0.18717
ko05134	Legionellosis	1	29	52	7036	0.193904
ko00480	Glutathione metabolism	1	29	57	7036	0.210507
ko00140	Steroid hormone biosynthesis	1	29	61	7036	0.22355
ko00830	Retinol metabolism	1	29	65	7036	0.236386
ko05204	Chemical carcinogenesis	1	29	70	7036	0.252142
ko05412	Arrhythmogenic right ventricular cardiomyopathy (ARVC)	1	29	71	7036	0.255256
ko04971	Gastric acid secretion	1	29	73	7036	0.261445
ko04657	IL-17 signaling pathway	1	29	83	7036	0.291654
ko04620	Toll-like receptor signaling pathway	1	29	86	7036	0.300481
ko04972	Pancreatic secretion	1	29	92	7036	0.317819
ko05146	Amoebiasis	1	29	97	7036	0.331949
ko04933	AGE-RAGE signaling pathway in diabetic complications	1	29	101	7036	0.34305
ko05322	Systemic lupus erythematosus	1	29	119	7036	0.390836
ko03040	Spliceosome	1	29	126	7036	0.408498
ko04270	Vascular smooth muscle contraction	1	29	128	7036	0.413453
ko03010	Ribosome	1	29	129	7036	0.415915
ko04145	Phagosome	1	29	145	7036	0.453981
ko04217	Necroptosis	1	29	148	7036	0.460847
ko04921	Oxytocin signaling pathway	1	29	148	7036	0.460847
ko04310	Wnt signaling pathway	1	29	158	7036	0.483136
ko03013	RNA transport	1	29	161	7036	0.489647
ko05010	Alzheimer disease	1	29	162	7036	0.4918
ko05225	Hepatocellular carcinoma	1	29	166	7036	0.500323
ko05034	Alcoholism	1	29	175	7036	0.519
ko04810	Regulation of actin cytoskeleton	1	29	207	7036	0.5801
ko04014	Ras signaling pathway	1	29	222	7036	0.606093
ko04010	MAPK signaling pathway	1	29	286	7036	0.70057
ko05200	Pathways in cancer	1	29	504	7036	0.884668
