# Supplementary material for: Mechanisms of Immune-Related Long Non-Coding RNAs in Spleens of Mice Vaccinated with 23-Valent Pneumococcal Polysaccharide Vaccine (PPV23)
Source: Vaccines (Basel). 2023 Feb 23;11(3):529. doi: 10.3390/vaccines11030529 (PMC10058596; doi:10.3390/vaccines11030529)
Supplement: Supplementary file 1 [file vaccines-11-00529-s001.zip › Supplementary Files/Supplementary Tables/Table S8.xlsx]

## Sheet: Sheet1
Supplymentary Table-S8 lncRNAs-mRNAs significantly correlated pairs.
mRNA			lncRNA
transcript_name	gene_id	gene_name	transcript_name	gene_id	gene_name	Pearson Correlation Coefficient
ENSMUST00000130007	MSTRG.348	Flna	ENSMUST00000125775	MSTRG.349	Rpl10	0.510803
ENSMUST00000077609	MSTRG.24055	Fus	ENSMUST00000128851	MSTRG.24055	Fus	1
ENSMUST00000034453	MSTRG.25790	Acta1	ENSMUST00000212188	MSTRG.25793	Gm45890	0.29323
ENSMUST00000100640	MSTRG.9727	Sqle	ENSMUST00000162142	MSTRG.9727	Sqle	-0.2
ENSMUST00000197134	MSTRG.17299	Ube2d3	ENSMUST00000181619	MSTRG.17298	4930539J05Rik	-0.2
ENSMUST00000219404	MSTRG.3916	Mmp19	ENSMUST00000219983	MSTRG.3909	Cdk2	-0.2
ENSMUST00000163083	MSTRG.13151	Cyb5a	ENSMUST00000160306	MSTRG.13152	Gm16146	-0.153046
ENSMUST00000212404	MSTRG.25715	Spire2	ENSMUST00000156896	MSTRG.25713	Zfp276	-0.34308
ENSMUST00000113911	MSTRG.436	Klhl15	ENSMUST00000142691	MSTRG.436	Klhl15	-0.2
ENSMUST00000113915	MSTRG.436	Klhl15	ENSMUST00000142691	MSTRG.436	Klhl15	1
ENSMUST00000216508	MSTRG.26153	Hinfp	ENSMUST00000217413	MSTRG.26153	Gm48604	-0.418906
ENSMUST00000169651	MSTRG.26150	Nlrx1	ENSMUST00000217413	MSTRG.26153	Gm48604	-0.418906
ENSMUST00000058444	MSTRG.22659	Ppp1r37	ENSMUST00000208464	MSTRG.22663	Clasrp	0.784226
ENSMUST00000105936	MSTRG.24276	Igf2	ENSMUST00000136359	MSTRG.24269	H19	0.5246
ENSMUST00000121128	MSTRG.24276	Igf2	ENSMUST00000136359	MSTRG.24269	H19	0.940153
ENSMUST00000108146	MSTRG.4998	Pex12	ENSMUST00000145461	MSTRG.4994	AI662270	0.168505
ENSMUST00000112387	MSTRG.26896	Hyal1	ENSMUST00000195667	MSTRG.26894	Hyal2	-0.156358
ENSMUST00000139581	MSTRG.26896	Naa80	ENSMUST00000195667	MSTRG.26894	Hyal2	-0.156358
ENSMUST00000159786	MSTRG.19685	Apbb2	ENSMUST00000162955	MSTRG.19685	Apbb2	0.181956
ENSMUST00000112655	MSTRG.20034	Rpap2	ENSMUST00000180428	MSTRG.20036	Gm26692	-0.426465
ENSMUST00000120544	MSTRG.6852	Klc1	ENSMUST00000147203	MSTRG.6852	Klc1	0.628141
ENSMUST00000123594	MSTRG.13374	Otub1	ENSMUST00000127241	MSTRG.13374	Otub1	-0.684272
ENSMUST00000223737	MSTRG.9127	Trim35	MSTRG.9127.4	MSTRG.9127	Trim35	-0.21
ENSMUST00000107150	MSTRG.5367	Hdac5	ENSMUST00000145484	MSTRG.5369	Atxn7l3	0.624482
ENSMUST00000006754	MSTRG.5370	Ubtf	ENSMUST00000145484	MSTRG.5369	Atxn7l3	0.163151
ENSMUST00000138037	MSTRG.8983	Irf9	ENSMUST00000226659	MSTRG.8984	Mdp1	0.542136
ENSMUST00000122358	MSTRG.8986	Tm9sf1	ENSMUST00000226659	MSTRG.8984	Mdp1	0.933949
ENSMUST00000095342	MSTRG.11795	H2-Ob	ENSMUST00000127543	MSTRG.11792	Tap2	0.979708
ENSMUST00000108861	MSTRG.16068	Arfgap1	ENSMUST00000189441	MSTRG.16068	9230112E08Rik	-0.810285
ENSMUST00000196640	MSTRG.20335	Anapc5	ENSMUST00000200058	MSTRG.20335	Anapc5	-0.560179
ENSMUST00000197719	MSTRG.20335	Anapc5	ENSMUST00000200058	MSTRG.20335	Anapc5	-0.51305
ENSMUST00000108545	MSTRG.4763	Camta2	ENSMUST00000125387	MSTRG.4755	4930544D05Rik	-0.375127
ENSMUST00000018437	MSTRG.4758	Pfn1	ENSMUST00000125387	MSTRG.4755	4930544D05Rik	-0.667282
ENSMUST00000108549	MSTRG.4758	Pfn1	ENSMUST00000125387	MSTRG.4755	4930544D05Rik	-0.689426
ENSMUST00000152407	MSTRG.11462	Rps2	ENSMUST00000122809	MSTRG.11462	Rps2	0.848353
ENSMUST00000148989	MSTRG.12877	Tnfaip8	MSTRG.12876.1	MSTRG.12876	Tnfaip8	-0.890987
ENSMUST00000203615	MSTRG.21873	Itpr1	MSTRG.21874.1	MSTRG.21874	Itpr1	0.725707
ENSMUST00000048966	MSTRG.10053	Tcf20	MSTRG.10054.2	MSTRG.10054	Gm20324	-0.380089
ENSMUST00000220974	MSTRG.6544	Elmsan1	MSTRG.6547.1	MSTRG.6547	Gm31513	-0.594315
ENSMUST00000128614	MSTRG.5355	Tmem106a	MSTRG.5353.1	MSTRG.5353	Rdm1	-0.309087
ENSMUST00000113355	MSTRG.21801	Frmd4b	MSTRG.21797.3	MSTRG.21797	Arl6ip5	1
ENSMUST00000099047	MSTRG.25549	Gm10719	MSTRG.25549.24	MSTRG.25549	Gm10718	0.957496
ENSMUST00000042392	MSTRG.13525	Nmrk1	MSTRG.13524.2	MSTRG.13524	Ostf1	-0.2
ENSMUST00000099047	MSTRG.25549	Gm10719	MSTRG.25551.8	MSTRG.25551	Gm10718	0.0932803
ENSMUST00000111723	MSTRG.22377	Etfrf1	MSTRG.22374.2	MSTRG.22374	Gm43910	1
ENSMUST00000165208	MSTRG.23064	Mybpc2	MSTRG.23069.2	MSTRG.23069	Gm15396	0.257344
ENSMUST00000178812	MSTRG.27117	Ctnnb1	MSTRG.27119.1	MSTRG.27119	Ulk4	-0.2
ENSMUST00000032820	MSTRG.7268	Zscan26	MSTRG.7266.2	MSTRG.7266	AK157302	0.259576
ENSMUST00000052588	MSTRG.10988	Zfp654	MSTRG.10988.5	MSTRG.10988	Zfp654	-0.627129
ENSMUST00000099047	MSTRG.25549	Gm10719	MSTRG.25551.6	MSTRG.25551	Gm10718	0.40408
ENSMUST00000099047	MSTRG.25549	Gm10719	MSTRG.25551.7	MSTRG.25551	Gm10718	0.40408
ENSMUST00000172809	MSTRG.5741	Gps1	MSTRG.5739.1	MSTRG.5739	Hmga1b	0.639406
ENSMUST00000099047	MSTRG.25549	Gm10719	MSTRG.25551.9	MSTRG.25551	Gm10718	0.825226
ENSMUST00000169003	MSTRG.26454	Rbpms2	MSTRG.26454.3	MSTRG.26454	Rbpms2	-0.230257
ENSMUST00000049166	MSTRG.20845	Bet1	MSTRG.20845.1	MSTRG.20845	Bet1	-0.928324
