# Supplementary material for: Mechanisms of Immune-Related Long Non-Coding RNAs in Spleens of Mice Vaccinated with 23-Valent Pneumococcal Polysaccharide Vaccine (PPV23)
Source: Vaccines (Basel). 2023 Feb 23;11(3):529. doi: 10.3390/vaccines11030529 (PMC10058596; doi:10.3390/vaccines11030529)
Supplement: Supplementary file 1 [file vaccines-11-00529-s001.zip › Supplementary Files/Supplementary Tables/Table S9.xlsx]

## Sheet: Sheet1
Supplymentary Table-S9 GO terms analysis of differentially lncRNAs expression.
GO_ID	GO_Term	GO_function	GO_class	S gene number	TS gene number	B gene number	TB gene number	pvalue
GO:0035021	negative regulation of Rac protein signal transduction	biological_process	12	3	695	8	13939	0.00572371
GO:0048341	paraxial mesoderm formation	biological_process	7	4	695	16	13939	0.00689591
GO:0097472	cyclin-dependent protein kinase activity	molecular_function	8	3	695	9	13939	0.00826993
GO:0090272	negative regulation of fibroblast growth factor production	biological_process	8	3	695	9	13939	0.00826993
GO:0060484	lung-associated mesenchyme development	biological_process	7	4	695	18	13939	0.0107119
GO:0050810	regulation of steroid biosynthetic process	biological_process	9	4	695	19	13939	0.0130435
GO:0060169	negative regulation of adenosine receptor signaling pathway	biological_process	10	2	695	4	13939	0.0139266
GO:0046111	xanthine biosynthetic process	biological_process	11	2	695	4	13939	0.0139266
GO:0060407	negative regulation of penile erection	biological_process	7	2	695	4	13939	0.0139266
GO:0006157	deoxyadenosine catabolic process	biological_process	12	2	695	4	13939	0.0139266
GO:0043063	intercellular bridge organization	biological_process	6	2	695	4	13939	0.0139266
GO:0000323	lytic vacuole	cellular_component	7	2	695	4	13939	0.0139266
GO:0035801	adrenal cortex development	biological_process	5	2	695	4	13939	0.0139266
GO:0032261	purine nucleotide salvage	biological_process	11	2	695	4	13939	0.0139266
GO:0032915	positive regulation of transforming growth factor beta2 production	biological_process	9	2	695	4	13939	0.0139266
GO:0004090	carbonyl reductase (NADPH) activity	molecular_function	7	3	695	11	13939	0.0150767
GO:0035567	non-canonical Wnt signaling pathway	biological_process	8	4	695	20	13939	0.0156748
GO:2000562	negative regulation of CD4-positive, alpha-beta T cell proliferation	biological_process	13	3	695	12	13939	0.0193692
GO:0030579	ubiquitin-dependent SMAD protein catabolic process	biological_process	11	3	695	12	13939	0.0193692
GO:0070458	cellular detoxification of nitrogen compound	biological_process	5	3	695	12	13939	0.0193692
GO:0098719	sodium ion import across plasma membrane	biological_process	11	5	695	32	13939	0.0199966
GO:0038100	nodal binding	molecular_function	5	2	695	5	13939	0.0224481
GO:0004164	diphthine synthase activity	molecular_function	8	2	695	5	13939	0.0224481
GO:0016419	S-malonyltransferase activity	molecular_function	8	2	695	5	13939	0.0224481
GO:0000017	alpha-glucoside transport	biological_process	10	2	695	5	13939	0.0224481
GO:0004312	fatty acid synthase activity	molecular_function	7	2	695	5	13939	0.0224481
GO:0060775	planar cell polarity pathway involved in gastrula mediolateral intercalation	biological_process	10	2	695	5	13939	0.0224481
GO:0004314	[acyl-carrier-protein] S-malonyltransferase activity	molecular_function	8	2	695	5	13939	0.0224481
GO:0043103	hypoxanthine salvage	biological_process	12	2	695	5	13939	0.0224481
GO:0015151	alpha-glucoside transmembrane transporter activity	molecular_function	7	2	695	5	13939	0.0224481
GO:1900124	negative regulation of nodal receptor complex assembly	biological_process	8	2	695	5	13939	0.0224481
GO:0090082	positive regulation of heart induction by negative regulation of canonical Wnt signaling pathway	biological_process	11	2	695	5	13939	0.0224481
GO:0001773	myeloid dendritic cell activation	biological_process	7	3	695	13	13939	0.0242642
GO:0071900	regulation of protein serine/threonine kinase activity	biological_process	11	3	695	13	13939	0.0242642
GO:0030122	AP-2 adaptor complex	cellular_component	8	4	695	23	13939	0.025468
GO:0030901	midbrain development	biological_process	5	6	695	46	13939	0.0257789
GO:0048566	embryonic digestive tract development	biological_process	7	4	695	24	13939	0.0293908
GO:0018916	nitrobenzene metabolic process	biological_process	5	3	695	14	13939	0.0297618
GO:0030686	90S preribosome	cellular_component	6	3	695	14	13939	0.0297618
GO:0071493	cellular response to UV-B	biological_process	9	3	695	14	13939	0.0297618
GO:0050038	L-xylulose reductase (NADP+) activity	molecular_function	7	2	695	6	13939	0.0325703
GO:0042323	negative regulation of circadian sleep/wake cycle, non-REM sleep	biological_process	8	2	695	6	13939	0.0325703
GO:0070256	negative regulation of mucus secretion	biological_process	9	2	695	6	13939	0.0325703
GO:0031282	regulation of guanylate cyclase activity	biological_process	7	2	695	6	13939	0.0325703
GO:0006154	adenosine catabolic process	biological_process	7	2	695	6	13939	0.0325703
GO:0030249	guanylate cyclase regulator activity	molecular_function	6	2	695	6	13939	0.0325703
GO:1990760	osmolarity-sensing cation channel activity	molecular_function	7	2	695	6	13939	0.0325703
GO:0033906	hyaluronoglucuronidase activity	molecular_function	7	2	695	6	13939	0.0325703
GO:0070418	DNA-dependent protein kinase complex	cellular_component	6	2	695	6	13939	0.0325703
GO:0061101	neuroendocrine cell differentiation	biological_process	9	2	695	6	13939	0.0325703
GO:0051385	response to mineralocorticoid	biological_process	8	2	695	6	13939	0.0325703
GO:0008048	calcium sensitive guanylate cyclase activator activity	molecular_function	7	2	695	6	13939	0.0325703
GO:0016479	negative regulation of transcription by RNA polymerase I	biological_process	10	2	695	6	13939	0.0325703
GO:0046101	hypoxanthine biosynthetic process	biological_process	11	2	695	6	13939	0.0325703
GO:0090310	negative regulation of methylation-dependent chromatin silencing	biological_process	8	2	695	6	13939	0.0325703
GO:1905956	positive regulation of endothelial tube morphogenesis	biological_process	7	2	695	6	13939	0.0325703
GO:0030151	molybdenum ion binding	molecular_function	8	3	695	15	13939	0.0358569
GO:0033089	positive regulation of T cell differentiation in thymus	biological_process	11	3	695	15	13939	0.0358569
GO:0097428	protein maturation by iron-sulfur cluster transfer	biological_process	8	4	695	26	13939	0.0382525
GO:0044548	S100 protein binding	molecular_function	5	4	695	26	13939	0.0382525
GO:0050798	activated T cell proliferation	biological_process	9	3	695	16	13939	0.0425402
GO:0001845	phagolysosome assembly	biological_process	9	2	695	7	13939	0.0441127
GO:0032119	sequestering of zinc ion	biological_process	6	2	695	7	13939	0.0441127
GO:0048563	post-embryonic animal organ morphogenesis	biological_process	6	2	695	7	13939	0.0441127
GO:0009597	detection of virus	biological_process	8	2	695	7	13939	0.0441127
GO:0008940	nitrate reductase activity	molecular_function	6	2	695	7	13939	0.0441127
GO:0060197	cloacal septation	biological_process	6	2	695	7	13939	0.0441127
GO:0044334	canonical Wnt signaling pathway involved in positive regulation of epithelial to mesenchymal transition	biological_process	9	2	695	7	13939	0.0441127
GO:1902340	negative regulation of chromosome condensation	biological_process	10	2	695	7	13939	0.0441127
GO:0003402	planar cell polarity pathway involved in axis elongation	biological_process	10	2	695	7	13939	0.0441127
GO:0097629	extrinsic component of omegasome membrane	cellular_component	6	2	695	7	13939	0.0441127
GO:0001821	histamine secretion	biological_process	7	2	695	7	13939	0.0441127
GO:0001883	purine nucleoside binding	molecular_function	6	2	695	7	13939	0.0441127
GO:0097125	cyclin B1-CDK1 complex	cellular_component	6	2	695	7	13939	0.0441127
GO:0031509	telomeric heterochromatin assembly	biological_process	8	2	695	7	13939	0.0441127
GO:0003138	primary heart field specification	biological_process	8	2	695	7	13939	0.0441127
GO:0060675	ureteric bud morphogenesis	biological_process	11	2	695	7	13939	0.0441127
GO:0036359	renal potassium excretion	biological_process	6	2	695	7	13939	0.0441127
GO:0044571	[2Fe-2S] cluster assembly	biological_process	7	2	695	7	13939	0.0441127
GO:0070381	endosome to plasma membrane transport vesicle	cellular_component	9	2	695	7	13939	0.0441127
GO:0090230	regulation of centromere complex assembly	biological_process	9	2	695	7	13939	0.0441127
GO:0002636	positive regulation of germinal center formation	biological_process	10	2	695	7	13939	0.0441127
GO:1900108	negative regulation of nodal signaling pathway	biological_process	11	2	695	7	13939	0.0441127
GO:1905448	positive regulation of mitochondrial ATP synthesis coupled electron transport	biological_process	9	2	695	7	13939	0.0441127
GO:0031011	Ino80 complex	cellular_component	6	4	695	28	13939	0.0484801
GO:0060441	epithelial tube branching involved in lung morphogenesis	biological_process	7	4	695	28	13939	0.0484801
GO:0055015	ventricular cardiac muscle cell development	biological_process	9	3	695	17	13939	0.0497987
GO:0046638	positive regulation of alpha-beta T cell differentiation	biological_process	11	3	695	17	13939	0.0497987
GO:0043995	histone acetyltransferase activity (H4-K5 specific	molecular_function	13	3	695	17	13939	0.0497987
GO:0008064	regulation of actin polymerization or depolymerization	biological_process	7	3	695	17	13939	0.0497987
GO:0043996	histone acetyltransferase activity (H4-K8 specific	molecular_function	13	3	695	17	13939	0.0497987
GO:0003283	atrial septum development	biological_process	6	3	695	17	13939	0.0497987
GO:0035811	negative regulation of urine volume	biological_process	7	3	695	17	13939	0.0497987
GO:0030345	structural constituent of tooth enamel	molecular_function	6	1	695	1	13939	0.0498601
GO:0004939	beta-adrenergic receptor activity	molecular_function	9	1	695	1	13939	0.0498601
GO:0002192	IRES-dependent translational initiation of linear mRNA	biological_process	9	1	695	1	13939	0.0498601
GO:0099080	supramolecular complex	cellular_component	3	1	695	1	13939	0.0498601
GO:0015052	beta3-adrenergic receptor activity	molecular_function	10	1	695	1	13939	0.0498601
GO:0031841	neuropeptide Y receptor binding	molecular_function	8	1	695	1	13939	0.0498601
GO:0043087	regulation of GTPase activity	biological_process	7	12	695	142	13939	0.0514479
GO:0003785	actin monomer binding	molecular_function	7	5	695	41	13939	0.0517543
GO:1900029	positive regulation of ruffle assembly	biological_process	10	4	695	29	13939	0.0541048
GO:0043410	positive regulation of MAPK cascade	biological_process	11	13	695	159	13939	0.0545478
GO:0004693	cyclin-dependent protein serine/threonine kinase activity	molecular_function	9	6	695	55	13939	0.0550288
GO:0051602	response to electrical stimulus	biological_process	5	6	695	55	13939	0.0550288
GO:0005997	xylulose metabolic process	biological_process	8	2	695	8	13939	0.056909
GO:0099604	ligand-gated calcium channel activity	molecular_function	9	2	695	8	13939	0.056909
GO:0120197	mucociliary clearance	biological_process	6	2	695	8	13939	0.056909
GO:0046103	inosine biosynthetic process	biological_process	12	2	695	8	13939	0.056909
GO:0051684	maintenance of Golgi location	biological_process	7	2	695	8	13939	0.056909
GO:0031499	TRAMP complex	cellular_component	4	2	695	8	13939	0.056909
GO:0010909	positive regulation of heparan sulfate proteoglycan biosynthetic process	biological_process	10	2	695	8	13939	0.056909
GO:0042126	nitrate metabolic process	biological_process	7	2	695	8	13939	0.056909
GO:2000120	positive regulation of sodium-dependent phosphate transport	biological_process	10	2	695	8	13939	0.056909
GO:0035173	histone kinase activity	molecular_function	8	2	695	8	13939	0.056909
GO:0016655	oxidoreductase activity, acting on NAD(P)H, quinone or similar compound as acceptor	molecular_function	6	2	695	8	13939	0.056909
GO:0070061	fructose binding	molecular_function	6	2	695	8	13939	0.056909
GO:0061762	CAMKK-AMPK signaling cascade	biological_process	8	2	695	8	13939	0.056909
GO:0035305	negative regulation of dephosphorylation	biological_process	10	2	695	8	13939	0.056909
GO:2000348	regulation of CD40 signaling pathway	biological_process	8	2	695	8	13939	0.056909
GO:0046972	histone acetyltransferase activity (H4-K16 specific	molecular_function	13	3	695	18	13939	0.057616
GO:0070411	I-SMAD binding	molecular_function	6	3	695	18	13939	0.057616
GO:0043546	molybdopterin cofactor binding	molecular_function	6	3	695	18	13939	0.057616
GO:0010917	negative regulation of mitochondrial membrane potential	biological_process	7	3	695	19	13939	0.0659734
GO:0010803	regulation of tumor necrosis factor-mediated signaling pathway	biological_process	9	3	695	19	13939	0.0659734
GO:0050850	positive regulation of calcium-mediated signaling	biological_process	10	4	695	31	13939	0.0663624
GO:0016236	macroautophagy	biological_process	7	6	695	58	13939	0.0679524
GO:0042130	negative regulation of T cell proliferation	biological_process	11	6	695	58	13939	0.0679524
GO:0048570	notochord morphogenesis	biological_process	7	2	695	9	13939	0.0708059
GO:0046061	dATP catabolic process	biological_process	12	2	695	9	13939	0.0708059
GO:0002520	immune system development	biological_process	4	2	695	9	13939	0.0708059
GO:0051306	mitotic sister chromatid separation	biological_process	6	2	695	9	13939	0.0708059
GO:0097494	regulation of vesicle size	biological_process	6	2	695	9	13939	0.0708059
GO:0002446	neutrophil mediated immunity	biological_process	7	2	695	9	13939	0.0708059
GO:0002314	germinal center B cell differentiation	biological_process	10	2	695	9	13939	0.0708059
GO:0002686	negative regulation of leukocyte migration	biological_process	7	2	695	9	13939	0.0708059
GO:0070369	beta-catenin-TCF7L2 complex	cellular_component	5	2	695	9	13939	0.0708059
GO:0060304	regulation of phosphatidylinositol dephosphorylation	biological_process	10	2	695	9	13939	0.0708059
GO:0033632	regulation of cell-cell adhesion mediated by integrin	biological_process	7	2	695	9	13939	0.0708059
GO:1902936	phosphatidylinositol bisphosphate binding	molecular_function	8	2	695	9	13939	0.0708059
GO:0048743	positive regulation of skeletal muscle fiber development	biological_process	9	2	695	9	13939	0.0708059
GO:0042287	MHC protein binding	molecular_function	6	2	695	9	13939	0.0708059
GO:0072201	negative regulation of mesenchymal cell proliferation	biological_process	8	2	695	9	13939	0.0708059
GO:0043503	skeletal muscle fiber adaptation	biological_process	5	2	695	9	13939	0.0708059
GO:0001665	alpha-N-acetylgalactosaminide alpha-2,6-sialyltransferase activity	molecular_function	7	2	695	9	13939	0.0708059
GO:0061615	glycolytic process through fructose-6-phosphate	biological_process	11	2	695	9	13939	0.0708059
GO:0072734	cellular response to staurosporine	biological_process	8	2	695	9	13939	0.0708059
GO:0036120	cellular response to platelet-derived growth factor stimulus	biological_process	6	5	695	45	13939	0.071926
GO:0038083	peptidyl-tyrosine autophosphorylation	biological_process	11	6	695	59	13939	0.0726197
GO:0097352	autophagosome maturation	biological_process	7	4	695	32	13939	0.0729861
GO:0043583	ear development	biological_process	7	3	695	20	13939	0.0748496
GO:1902260	negative regulation of delayed rectifier potassium channel activity	biological_process	10	3	695	20	13939	0.0748496
GO:0016331	morphogenesis of embryonic epithelium	biological_process	7	3	695	20	13939	0.0748496
GO:0046834	lipid phosphorylation	biological_process	8	3	695	20	13939	0.0748496
GO:1900244	positive regulation of synaptic vesicle endocytosis	biological_process	9	3	695	20	13939	0.0748496
GO:0097484	dendrite extension	biological_process	7	3	695	20	13939	0.0748496
GO:0019941	modification-dependent protein catabolic process	biological_process	9	3	695	20	13939	0.0748496
GO:0007140	male meiotic nuclear division	biological_process	5	5	695	47	13939	0.0834113
GO:0050715	positive regulation of cytokine secretion	biological_process	8	5	695	47	13939	0.0834113
GO:0016226	iron-sulfur cluster assembly	biological_process	6	5	695	47	13939	0.0834113
GO:0002504	antigen processing and presentation of peptide or polysaccharide antigen via MHC class II	biological_process	5	3	695	21	13939	0.0842218
GO:0048066	developmental pigmentation	biological_process	4	3	695	21	13939	0.0842218
GO:0030289	protein phosphatase 4 complex	cellular_component	5	2	695	10	13939	0.0856621
GO:0070383	DNA cytosine deamination	biological_process	10	2	695	10	13939	0.0856621
GO:0015186	L-glutamine transmembrane transporter activity	molecular_function	7	2	695	10	13939	0.0856621
GO:0120199	cone photoreceptor outer segment	cellular_component	6	2	695	10	13939	0.0856621
GO:0006868	glutamine transport	biological_process	8	2	695	10	13939	0.0856621
GO:0002943	tRNA dihydrouridine synthesis	biological_process	13	2	695	10	13939	0.0856621
GO:0072177	mesonephric duct development	biological_process	7	2	695	10	13939	0.0856621
GO:0002046	opsin binding	molecular_function	5	2	695	10	13939	0.0856621
GO:1904417	positive regulation of xenophagy	biological_process	8	2	695	10	13939	0.0856621
GO:0043654	recognition of apoptotic cell	biological_process	6	2	695	10	13939	0.0856621
GO:0045187	regulation of circadian sleep/wake cycle, sleep	biological_process	7	2	695	10	13939	0.0856621
GO:0045838	positive regulation of membrane potential	biological_process	6	2	695	10	13939	0.0856621
GO:0051286	cell tip	cellular_component	4	2	695	10	13939	0.0856621
GO:0035744	T-helper 1 cell cytokine production	biological_process	8	2	695	10	13939	0.0856621
GO:0097680	double-strand break repair via classical nonhomologous end joining	biological_process	11	2	695	10	13939	0.0856621
GO:0090656	t-circle formation	biological_process	9	2	695	10	13939	0.0856621
GO:0090131	mesenchyme migration	biological_process	5	2	695	10	13939	0.0856621
GO:0017150	tRNA dihydrouridine synthase activity	molecular_function	6	2	695	10	13939	0.0856621
GO:0051170	import into nucleus	biological_process	9	2	695	10	13939	0.0856621
GO:0002906	negative regulation of mature B cell apoptotic process	biological_process	7	2	695	10	13939	0.0856621
GO:0032469	endoplasmic reticulum calcium ion homeostasis	biological_process	12	4	695	34	13939	0.0871925
GO:0003951	NAD+ kinase activity	molecular_function	7	3	695	22	13939	0.0940654
GO:0032233	positive regulation of actin filament bundle assembly	biological_process	7	3	695	22	13939	0.0940654
GO:0033197	response to vitamin E	biological_process	7	3	695	22	13939	0.0940654
GO:0045582	positive regulation of T cell differentiation	biological_process	10	4	695	35	13939	0.0947601
GO:0045780	positive regulation of bone resorption	biological_process	9	4	695	35	13939	0.0947601
GO:0050870	positive regulation of T cell activation	biological_process	9	4	695	35	13939	0.0947601
GO:0051896	regulation of protein kinase B signaling	biological_process	9	4	695	35	13939	0.0947601
GO:0008305	integrin complex	cellular_component	5	5	695	49	13939	0.0958036
GO:2001286	regulation of caveolin-mediated endocytosis	biological_process	8	1	695	2	13939	0.0972376
GO:0008503	benzodiazepine receptor activity	molecular_function	6	1	695	2	13939	0.0972376
GO:1905593	positive regulation of optical nerve axon regeneration	biological_process	9	1	695	2	13939	0.0972376
GO:0042008	interleukin-18 receptor activity	molecular_function	7	1	695	2	13939	0.0972376
GO:0071630	nuclear protein quality control by the ubiquitin-proteasome system	biological_process	10	1	695	2	13939	0.0972376
GO:0099512	supramolecular fiber	cellular_component	5	1	695	2	13939	0.0972376
GO:0086098	angiotensin-activated signaling pathway involved in heart process	biological_process	7	1	695	2	13939	0.0972376
GO:1990548	mitochondrial FAD transmembrane transport	biological_process	10	1	695	2	13939	0.0972376
GO:0004506	squalene monooxygenase activity	molecular_function	7	1	695	2	13939	0.0972376
GO:0043933	protein-containing complex subunit organization	biological_process	5	1	695	2	13939	0.0972376
GO:0010585	glutamine secretion	biological_process	9	1	695	2	13939	0.0972376
GO:0036393	thiocyanate peroxidase activity	molecular_function	5	1	695	2	13939	0.0972376
GO:2000515	negative regulation of CD4-positive, alpha-beta T cell activation	biological_process	11	1	695	2	13939	0.0972376
GO:2001031	positive regulation of cellular glucuronidation	biological_process	10	1	695	2	13939	0.0972376
GO:0019323	pentose catabolic process	biological_process	8	1	695	2	13939	0.0972376
GO:1903803	L-glutamine import across plasma membrane	biological_process	8	1	695	2	13939	0.0972376
GO:0007635	chemosensory behavior	biological_process	4	1	695	2	13939	0.0972376
GO:1904947	folate import into mitochondrion	biological_process	9	1	695	2	13939	0.0972376
GO:0004750	ribulose-phosphate 3-epimerase activity	molecular_function	7	1	695	2	13939	0.0972376
GO:0043538	regulation of actin phosphorylation	biological_process	10	1	695	2	13939	0.0972376
GO:0005497	androgen binding	molecular_function	5	1	695	2	13939	0.0972376
GO:1903893	positive regulation of ATF6-mediated unfolded protein response	biological_process	10	1	695	2	13939	0.0972376
GO:1903579	negative regulation of ATP metabolic process	biological_process	7	1	695	2	13939	0.0972376
GO:0003271	smoothened signaling pathway involved in regulation of secondary heart field cardioblast proliferation	biological_process	7	1	695	2	13939	0.0972376
GO:0045092	interleukin-18 receptor complex	cellular_component	6	1	695	2	13939	0.0972376
GO:0018969	thiocyanate metabolic process	biological_process	6	1	695	2	13939	0.0972376
GO:0060668	regulation of branching involved in salivary gland morphogenesis by extracellular matrix-epithelial cell signaling	biological_process	6	1	695	2	13939	0.0972376
GO:0002395	immune response in nasopharyngeal-associated lymphoid tissue	biological_process	9	1	695	2	13939	0.0972376
GO:0072677	eosinophil migration	biological_process	7	1	695	2	13939	0.0972376
GO:1902533	positive regulation of intracellular signal transduction	biological_process	9	2	695	11	13939	0.101348
GO:2001206	positive regulation of osteoclast development	biological_process	9	2	695	11	13939	0.101348
GO:1902396	protein localization to bicellular tight junction	biological_process	7	2	695	11	13939	0.101348
GO:1901797	negative regulation of signal transduction by p53 class mediator	biological_process	10	2	695	11	13939	0.101348
GO:0004415	hyalurononglucosaminidase activity	molecular_function	8	2	695	11	13939	0.101348
GO:0003383	apical constriction	biological_process	7	2	695	11	13939	0.101348
GO:0004735	pyrroline-5-carboxylate reductase activity	molecular_function	7	2	695	11	13939	0.101348
GO:0030382	sperm mitochondrion organization	biological_process	7	2	695	11	13939	0.101348
GO:0055119	relaxation of cardiac muscle	biological_process	7	2	695	11	13939	0.101348
GO:0006561	proline biosynthetic process	biological_process	12	2	695	11	13939	0.101348
GO:0008821	crossover junction endodeoxyribonuclease activity	molecular_function	10	2	695	11	13939	0.101348
GO:0031284	positive regulation of guanylate cyclase activity	biological_process	8	2	695	11	13939	0.101348
GO:0048002	antigen processing and presentation of peptide antigen	biological_process	5	2	695	11	13939	0.101348
GO:0071156	regulation of cell cycle arrest	biological_process	8	2	695	11	13939	0.101348
GO:0042473	outer ear morphogenesis	biological_process	6	2	695	11	13939	0.101348
GO:0098708	glucose import across plasma membrane	biological_process	13	2	695	11	13939	0.101348
GO:0005412	glucose:sodium symporter activity	molecular_function	10	2	695	11	13939	0.101348
GO:2001242	regulation of intrinsic apoptotic signaling pathway	biological_process	9	2	695	11	13939	0.101348
GO:1900086	positive regulation of peptidyl-tyrosine autophosphorylation	biological_process	12	2	695	11	13939	0.101348
GO:0030240	skeletal muscle thin filament assembly	biological_process	7	2	695	11	13939	0.101348
GO:0060205	cytoplasmic vesicle lumen	cellular_component	6	2	695	11	13939	0.101348
GO:0035005	1-phosphatidylinositol-4-phosphate 3-kinase activity	molecular_function	8	2	695	11	13939	0.101348
GO:1900028	negative regulation of ruffle assembly	biological_process	10	2	695	11	13939	0.101348
GO:0048041	focal adhesion assembly	biological_process	9	5	695	50	13939	0.102331
GO:0060045	positive regulation of cardiac muscle cell proliferation	biological_process	8	4	695	36	13939	0.102626
GO:1990403	embryonic brain development	biological_process	7	3	695	23	13939	0.104355
GO:0042613	MHC class II protein complex	cellular_component	7	3	695	23	13939	0.104355
GO:0042178	xenobiotic catabolic process	biological_process	6	3	695	23	13939	0.104355
GO:0061053	somite development	biological_process	7	3	695	23	13939	0.104355
GO:0031386	protein tag	molecular_function	3	3	695	23	13939	0.104355
GO:0044212	transcription regulatory region DNA binding	molecular_function	7	3	695	23	13939	0.104355
GO:2000146	negative regulation of cell motility	biological_process	7	3	695	23	13939	0.104355
GO:0045580	regulation of T cell differentiation	biological_process	9	3	695	23	13939	0.104355
GO:0048384	retinoic acid receptor signaling pathway	biological_process	6	3	695	23	13939	0.104355
GO:0044344	cellular response to fibroblast growth factor stimulus	biological_process	8	5	695	51	13939	0.109073
GO:0030863	cortical cytoskeleton	cellular_component	7	5	695	51	13939	0.109073
GO:0032611	interleukin-1 beta production	biological_process	6	3	695	24	13939	0.115064
GO:0042605	peptide antigen binding	molecular_function	5	3	695	24	13939	0.115064
GO:2000774	positive regulation of cellular senescence	biological_process	7	3	695	24	13939	0.115064
GO:0019882	antigen processing and presentation	biological_process	4	5	695	52	13939	0.116026
GO:1903829	positive regulation of cellular protein localization	biological_process	6	2	695	12	13939	0.117743
GO:0042270	protection from natural killer cell mediated cytotoxicity	biological_process	9	2	695	12	13939	0.117743
GO:0031508	pericentric heterochromatin assembly	biological_process	8	2	695	12	13939	0.117743
GO:0048070	regulation of developmental pigmentation	biological_process	5	2	695	12	13939	0.117743
GO:0010960	magnesium ion homeostasis	biological_process	10	2	695	12	13939	0.117743
GO:0006699	bile acid biosynthetic process	biological_process	8	2	695	12	13939	0.117743
GO:0001696	gastric acid secretion	biological_process	6	2	695	12	13939	0.117743
GO:0030238	male sex determination	biological_process	6	2	695	12	13939	0.117743
GO:0060028	convergent extension involved in axis elongation	biological_process	8	2	695	12	13939	0.117743
GO:0051379	epinephrine binding	molecular_function	6	2	695	12	13939	0.117743
GO:0034235	GPI anchor binding	molecular_function	7	2	695	12	13939	0.117743
GO:0004935	adrenergic receptor activity	molecular_function	8	2	695	12	13939	0.117743
GO:0016554	cytidine to uridine editing	biological_process	11	2	695	12	13939	0.117743
GO:2000491	positive regulation of hepatic stellate cell activation	biological_process	8	2	695	12	13939	0.117743
GO:0006725	cellular aromatic compound metabolic process	biological_process	5	2	695	12	13939	0.117743
GO:0071875	adrenergic receptor signaling pathway	biological_process	6	2	695	12	13939	0.117743
GO:0007033	vacuole organization	biological_process	6	2	695	12	13939	0.117743
GO:0006658	phosphatidylserine metabolic process	biological_process	6	2	695	12	13939	0.117743
GO:0007095	mitotic G2 DNA damage checkpoint	biological_process	9	4	695	38	13939	0.119213
GO:0043984	histone H4-K16 acetylation	biological_process	12	3	695	25	13939	0.126166
GO:1900006	positive regulation of dendrite development	biological_process	12	3	695	25	13939	0.126166
GO:0031643	positive regulation of myelination	biological_process	7	4	695	39	13939	0.127913
GO:0006812	cation transport	biological_process	7	9	695	117	13939	0.129718
GO:0097361	CIA complex	cellular_component	4	2	695	13	13939	0.13474
GO:0098815	modulation of excitatory postsynaptic potential	biological_process	8	2	695	13	13939	0.13474
GO:0030641	regulation of cellular pH	biological_process	11	2	695	13	13939	0.13474
GO:1901652	response to peptide	biological_process	7	2	695	13	13939	0.13474
GO:0061549	sympathetic ganglion development	biological_process	7	2	695	13	13939	0.13474
GO:0006929	substrate-dependent cell migration	biological_process	7	2	695	13	13939	0.13474
GO:0030214	hyaluronan catabolic process	biological_process	9	2	695	13	13939	0.13474
GO:0043129	surfactant homeostasis	biological_process	9	2	695	13	13939	0.13474
GO:0030132	clathrin coat of coated pit	cellular_component	8	2	695	13	13939	0.13474
GO:0032816	positive regulation of natural killer cell activation	biological_process	9	2	695	13	13939	0.13474
GO:0071286	cellular response to magnesium ion	biological_process	8	2	695	13	13939	0.13474
GO:0031433	telethonin binding	molecular_function	6	2	695	13	13939	0.13474
GO:1990776	response to angiotensin	biological_process	7	2	695	13	13939	0.13474
GO:1990266	neutrophil migration	biological_process	7	2	695	13	13939	0.13474
GO:0051434	BH3 domain binding	molecular_function	7	2	695	13	13939	0.13474
GO:0004143	diacylglycerol kinase activity	molecular_function	7	2	695	13	13939	0.13474
GO:0071681	cellular response to indole-3-methanol	biological_process	7	2	695	13	13939	0.13474
GO:0042989	sequestering of actin monomers	biological_process	10	2	695	13	13939	0.13474
GO:0071577	zinc ion transmembrane transport	biological_process	11	4	695	40	13939	0.13687
GO:0051146	striated muscle cell differentiation	biological_process	7	3	695	26	13939	0.137633
GO:0051403	stress-activated MAPK cascade	biological_process	12	3	695	26	13939	0.137633
GO:0033630	positive regulation of cell adhesion mediated by integrin	biological_process	7	3	695	26	13939	0.137633
GO:0048268	clathrin coat assembly	biological_process	8	3	695	26	13939	0.137633
GO:0090200	positive regulation of release of cytochrome c from mitochondria	biological_process	10	5	695	55	13939	0.138093
GO:1990744	primary miRNA methylation	biological_process	11	1	695	3	13939	0.142256
GO:1903407	negative regulation of sodium:potassium-exchanging ATPase activity	biological_process	9	1	695	3	13939	0.142256
GO:0008693	3-hydroxydecanoyl-[acyl-carrier-protein] dehydratase activity	molecular_function	8	1	695	3	13939	0.142256
GO:0120181	focal adhesion disassembly	biological_process	8	1	695	3	13939	0.142256
GO:0060242	contact inhibition	biological_process	4	1	695	3	13939	0.142256
GO:0035880	embryonic nail plate morphogenesis	biological_process	6	1	695	3	13939	0.142256
GO:1903277	negative regulation of sodium ion export across plasma membrane	biological_process	12	1	695	3	13939	0.142256
GO:0004320	oleoyl-[acyl-carrier-protein] hydrolase activity	molecular_function	9	1	695	3	13939	0.142256
GO:0042163	interleukin-12 beta subunit binding	molecular_function	7	1	695	3	13939	0.142256
GO:0004317	3-hydroxypalmitoyl-[acyl-carrier-protein] dehydratase activity	molecular_function	8	1	695	3	13939	0.142256
GO:1903242	regulation of cardiac muscle hypertrophy in response to stress	biological_process	10	1	695	3	13939	0.142256
GO:0031177	phosphopantetheine binding	molecular_function	6	1	695	3	13939	0.142256
GO:0071050	snoRNA polyadenylation	biological_process	13	1	695	3	13939	0.142256
GO:1903259	exon-exon junction complex disassembly	biological_process	7	1	695	3	13939	0.142256
GO:0010933	positive regulation of macrophage tolerance induction	biological_process	8	1	695	3	13939	0.142256
GO:0006984	ER-nucleus signaling pathway	biological_process	5	1	695	3	13939	0.142256
GO:1904681	response to 3-methylcholanthrene	biological_process	8	1	695	3	13939	0.142256
GO:0016170	interleukin-15 receptor binding	molecular_function	7	1	695	3	13939	0.142256
GO:0014822	detection of wounding	biological_process	6	1	695	3	13939	0.142256
GO:2000386	positive regulation of ovarian follicle development	biological_process	9	1	695	3	13939	0.142256
GO:0004131	cytosine deaminase activity	molecular_function	7	1	695	3	13939	0.142256
GO:0060004	reflex	biological_process	5	1	695	3	13939	0.142256
GO:0001820	serotonin secretion	biological_process	8	1	695	3	13939	0.142256
GO:0000388	spliceosome conformational change to release U4 (or U4atac) and U1 (or U11	biological_process	9	1	695	3	13939	0.142256
GO:0017190	N-terminal peptidyl-aspartic acid acetylation	biological_process	12	1	695	3	13939	0.142256
GO:0106048	spermidine deacetylation	biological_process	11	1	695	3	13939	0.142256
GO:0045852	pH elevation	biological_process	11	1	695	3	13939	0.142256
GO:0070568	guanylyltransferase activity	molecular_function	7	1	695	3	13939	0.142256
GO:0010650	positive regulation of cell communication by electrical coupling	biological_process	8	1	695	3	13939	0.142256
GO:0010999	regulation of eIF2 alpha phosphorylation by heme	biological_process	10	1	695	3	13939	0.142256
GO:0018395	peptidyl-lysine hydroxylation to 5-hydroxy-L-lysine	biological_process	11	1	695	3	13939	0.142256
GO:0090657	telomeric loop disassembly	biological_process	9	1	695	3	13939	0.142256
GO:0071609	chemokine (C-C motif) ligand 5 production	biological_process	6	1	695	3	13939	0.142256
GO:0046986	negative regulation of hemoglobin biosynthetic process	biological_process	9	1	695	3	13939	0.142256
GO:0016295	myristoyl-[acyl-carrier-protein] hydrolase activity	molecular_function	9	1	695	3	13939	0.142256
GO:0014043	negative regulation of neuron maturation	biological_process	11	1	695	3	13939	0.142256
GO:0055105	ubiquitin-protein transferase inhibitor activity	molecular_function	6	1	695	3	13939	0.142256
GO:0120092	crotonyl-CoA hydratase activity	molecular_function	7	1	695	3	13939	0.142256
GO:0033278	cell proliferation in midbrain	biological_process	5	1	695	3	13939	0.142256
GO:0060461	right lung morphogenesis	biological_process	7	1	695	3	13939	0.142256
GO:1902959	regulation of aspartic-type endopeptidase activity involved in amyloid precursor protein catabolic process	biological_process	11	1	695	3	13939	0.142256
GO:0035998	7,8-dihydroneopterin 3'-triphosphate biosynthetic process	biological_process	7	1	695	3	13939	0.142256
GO:2000368	positive regulation of acrosomal vesicle exocytosis	biological_process	11	1	695	3	13939	0.142256
GO:0034336	misfolded RNA binding	molecular_function	7	1	695	3	13939	0.142256
GO:1902803	regulation of synaptic vesicle transport	biological_process	7	1	695	3	13939	0.142256
GO:0060473	cortical granule	cellular_component	9	1	695	3	13939	0.142256
GO:0048613	embryonic ectodermal digestive tract morphogenesis	biological_process	6	1	695	3	13939	0.142256
GO:0015495	gamma-aminobutyric acid:proton symporter activity	molecular_function	10	1	695	3	13939	0.142256
GO:0048753	pigment granule organization	biological_process	7	1	695	3	13939	0.142256
GO:0009317	acetyl-CoA carboxylase complex	cellular_component	6	1	695	3	13939	0.142256
GO:1905031	regulation of membrane repolarization during cardiac muscle cell action potential	biological_process	8	1	695	3	13939	0.142256
GO:0018872	arsonoacetate metabolic process	biological_process	6	1	695	3	13939	0.142256
GO:0003934	GTP cyclohydrolase I activity	molecular_function	9	1	695	3	13939	0.142256
GO:0047117	enoyl-[acyl-carrier-protein] reductase (NADPH, A-specific) activity	molecular_function	7	1	695	3	13939	0.142256
GO:0032752	positive regulation of interleukin-3 production	biological_process	8	1	695	3	13939	0.142256
GO:0014916	regulation of lung blood pressure	biological_process	6	1	695	3	13939	0.142256
GO:0071351	cellular response to interleukin-18	biological_process	8	1	695	3	13939	0.142256
GO:0097123	cyclin A1-CDK2 complex	cellular_component	6	1	695	3	13939	0.142256
GO:0021993	initiation of neural tube closure	biological_process	7	1	695	3	13939	0.142256
GO:0098894	extrinsic component of presynaptic endocytic zone membrane	cellular_component	6	1	695	3	13939	0.142256
GO:0019171	3-hydroxyacyl-[acyl-carrier-protein] dehydratase activity	molecular_function	7	1	695	3	13939	0.142256
GO:0046968	peptide antigen transport	biological_process	9	1	695	3	13939	0.142256
GO:0086039	calcium-transporting ATPase activity involved in regulation of cardiac muscle cell membrane potential	molecular_function	11	1	695	3	13939	0.142256
GO:0032928	regulation of superoxide anion generation	biological_process	9	1	695	3	13939	0.142256
GO:0032618	interleukin-15 production	biological_process	5	1	695	3	13939	0.142256
GO:1901684	arsenate ion transmembrane transport	biological_process	9	1	695	3	13939	0.142256
GO:0047102	aminomuconate-semialdehyde dehydrogenase activity	molecular_function	7	1	695	3	13939	0.142256
GO:1900827	positive regulation of membrane depolarization during cardiac muscle cell action potential	biological_process	7	1	695	3	13939	0.142256
GO:0030792	methylarsonite methyltransferase activity	molecular_function	8	1	695	3	13939	0.142256
GO:0070191	methionine-R-sulfoxide reductase activity	molecular_function	7	1	695	3	13939	0.142256
GO:0090366	positive regulation of mRNA modification	biological_process	11	1	695	3	13939	0.142256
GO:0018455	alcohol dehydrogenase [NAD(P)+] activity	molecular_function	7	1	695	3	13939	0.142256
GO:0034505	tooth mineralization	biological_process	7	1	695	3	13939	0.142256
GO:0033749	histone demethylase activity (H4-R3 specific	molecular_function	6	1	695	3	13939	0.142256
GO:0090668	endothelial cell chemotaxis to vascular endothelial growth factor	biological_process	8	1	695	3	13939	0.142256
GO:0000994	RNA polymerase III core binding	molecular_function	8	1	695	3	13939	0.142256
GO:1905000	regulation of membrane repolarization during atrial cardiac muscle cell action potential	biological_process	12	1	695	3	13939	0.142256
GO:2000565	negative regulation of CD8-positive, alpha-beta T cell proliferation	biological_process	13	1	695	3	13939	0.142256
GO:0009134	nucleoside diphosphate catabolic process	biological_process	9	1	695	3	13939	0.142256
GO:1905505	positive regulation of motile cilium assembly	biological_process	11	1	695	3	13939	0.142256
GO:0045153	electron transporter, transferring electrons within CoQH2-cytochrome c reductase complex activity	molecular_function	6	1	695	3	13939	0.142256
GO:0016248	channel inhibitor activity	molecular_function	5	1	695	3	13939	0.142256
GO:0072660	maintenance of protein location in plasma membrane	biological_process	8	1	695	3	13939	0.142256
GO:0016296	palmitoyl-[acyl-carrier-protein] hydrolase activity	molecular_function	9	1	695	3	13939	0.142256
GO:0038002	endocrine signaling	biological_process	6	1	695	3	13939	0.142256
GO:1901128	gentamycin metabolic process	biological_process	7	1	695	3	13939	0.142256
GO:0045887	positive regulation of synaptic growth at neuromuscular junction	biological_process	8	1	695	3	13939	0.142256
GO:0102264	tRNA-dihydrouridine20 synthase activity	molecular_function	7	1	695	3	13939	0.142256
GO:0070853	myosin VI binding	molecular_function	7	1	695	3	13939	0.142256
GO:0120094	negative regulation of peptidyl-lysine crotonylation	biological_process	10	1	695	3	13939	0.142256
GO:0000732	strand displacement	biological_process	8	1	695	3	13939	0.142256
GO:0045425	positive regulation of granulocyte macrophage colony-stimulating factor biosynthetic process	biological_process	9	1	695	3	13939	0.142256
GO:0046984	regulation of hemoglobin biosynthetic process	biological_process	8	1	695	3	13939	0.142256
GO:0001716	L-amino-acid oxidase activity	molecular_function	7	1	695	3	13939	0.142256
GO:1904539	negative regulation of glycolytic process through fructose-6-phosphate	biological_process	12	1	695	3	13939	0.142256
GO:0097106	postsynaptic density organization	biological_process	7	1	695	3	13939	0.142256
GO:0014801	longitudinal sarcoplasmic reticulum	cellular_component	7	1	695	3	13939	0.142256
GO:1904506	negative regulation of telomere maintenance in response to DNA damage	biological_process	11	1	695	3	13939	0.142256
GO:1905404	positive regulation of activated CD8-positive, alpha-beta T cell apoptotic process	biological_process	13	1	695	3	13939	0.142256
GO:0005354	galactose transmembrane transporter activity	molecular_function	9	1	695	3	13939	0.142256
GO:0030791	arsenite methyltransferase activity	molecular_function	8	1	695	3	13939	0.142256
GO:0046635	positive regulation of alpha-beta T cell activation	biological_process	10	1	695	3	13939	0.142256
GO:0031699	beta-3 adrenergic receptor binding	molecular_function	8	1	695	3	13939	0.142256
GO:0097298	regulation of nucleus size	biological_process	6	1	695	3	13939	0.142256
GO:0070815	peptidyl-lysine 5-dioxygenase activity	molecular_function	7	1	695	3	13939	0.142256
GO:0051066	dihydrobiopterin metabolic process	biological_process	7	1	695	3	13939	0.142256
GO:0102131	3-oxo-glutaryl-[acp] methyl ester reductase activity	molecular_function	7	1	695	3	13939	0.142256
GO:0004567	beta-mannosidase activity	molecular_function	8	1	695	3	13939	0.142256
GO:0016418	S-acetyltransferase activity	molecular_function	8	1	695	3	13939	0.142256
GO:0032231	regulation of actin filament bundle assembly	biological_process	6	1	695	3	13939	0.142256
GO:1905872	negative regulation of protein localization to cell leading edge	biological_process	7	1	695	3	13939	0.142256
GO:0046786	viral replication complex formation and maintenance	biological_process	7	1	695	3	13939	0.142256
GO:0072697	protein localization to cell cortex	biological_process	8	1	695	3	13939	0.142256
GO:0030735	carnosine N-methyltransferase activity	molecular_function	8	1	695	3	13939	0.142256
GO:1990443	peptidyl-threonine autophosphorylation	biological_process	11	1	695	3	13939	0.142256
GO:0090340	positive regulation of secretion of lysosomal enzymes	biological_process	11	1	695	3	13939	0.142256
GO:0016859	cis-trans isomerase activity	molecular_function	5	1	695	3	13939	0.142256
GO:0102132	3-oxo-pimeloyl-[acp] methyl ester reductase activity	molecular_function	7	1	695	3	13939	0.142256
GO:0090108	positive regulation of high-density lipoprotein particle assembly	biological_process	8	1	695	3	13939	0.142256
GO:0072571	mono-ADP-D-ribose binding	molecular_function	7	1	695	3	13939	0.142256
GO:0015757	galactose transmembrane transport	biological_process	11	1	695	3	13939	0.142256
GO:0070078	histone H3-R2 demethylation	biological_process	13	1	695	3	13939	0.142256
GO:0001545	primary ovarian follicle growth	biological_process	5	1	695	3	13939	0.142256
GO:2000541	positive regulation of protein geranylgeranylation	biological_process	10	1	695	3	13939	0.142256
GO:0010070	zygote asymmetric cell division	biological_process	6	1	695	3	13939	0.142256
GO:1903632	positive regulation of aminoacyl-tRNA ligase activity	biological_process	8	1	695	3	13939	0.142256
GO:0034681	integrin alpha11-beta1 complex	cellular_component	6	1	695	3	13939	0.142256
GO:0042559	pteridine-containing compound biosynthetic process	biological_process	7	1	695	3	13939	0.142256
GO:0048371	lateral mesodermal cell differentiation	biological_process	7	1	695	3	13939	0.142256
GO:0001165	RNA polymerase I cis-regulatory region sequence-specific DNA binding	molecular_function	10	1	695	3	13939	0.142256
GO:0008482	sulfite oxidase activity	molecular_function	7	1	695	3	13939	0.142256
GO:0097140	BIM-BCL-xl complex	cellular_component	5	1	695	3	13939	0.142256
GO:0010266	response to vitamin B1	biological_process	7	1	695	3	13939	0.142256
GO:0120025	plasma membrane bounded cell projection	cellular_component	5	1	695	3	13939	0.142256
GO:2000424	positive regulation of eosinophil chemotaxis	biological_process	10	1	695	3	13939	0.142256
GO:0047058	vitamin-K-epoxide reductase (warfarin-insensitive) activity	molecular_function	7	1	695	3	13939	0.142256
GO:0061300	cerebellum vasculature development	biological_process	7	1	695	3	13939	0.142256
GO:0015284	fructose uniporter activity	molecular_function	10	1	695	3	13939	0.142256
GO:1903556	negative regulation of tumor necrosis factor superfamily cytokine production	biological_process	8	1	695	3	13939	0.142256
GO:0017168	5-oxoprolinase (ATP-hydrolyzing) activity	molecular_function	7	1	695	3	13939	0.142256
GO:0097753	membrane bending	biological_process	6	1	695	3	13939	0.142256
GO:1905627	regulation of serotonin biosynthetic process	biological_process	6	1	695	3	13939	0.142256
GO:0030546	signaling receptor activator activity	molecular_function	5	1	695	3	13939	0.142256
GO:0070079	histone H4-R3 demethylation	biological_process	13	1	695	3	13939	0.142256
GO:0016297	acyl-[acyl-carrier-protein] hydrolase activity	molecular_function	8	1	695	3	13939	0.142256
GO:0048343	paraxial mesodermal cell fate commitment	biological_process	8	1	695	3	13939	0.142256
GO:0070002	glutamic-type peptidase activity	molecular_function	7	1	695	3	13939	0.142256
GO:0032848	negative regulation of cellular pH reduction	biological_process	7	1	695	3	13939	0.142256
GO:0060720	spongiotrophoblast cell proliferation	biological_process	5	1	695	3	13939	0.142256
GO:2000187	positive regulation of phosphate transmembrane transport	biological_process	12	1	695	3	13939	0.142256
GO:0090737	telomere maintenance via telomere trimming	biological_process	9	1	695	3	13939	0.142256
GO:0042328	heparan sulfate N-acetylglucosaminyltransferase activity	molecular_function	8	1	695	3	13939	0.142256
GO:0106047	polyamine deacetylation	biological_process	10	1	695	3	13939	0.142256
GO:1905870	positive regulation of 3'-UTR-mediated mRNA stabilization	biological_process	9	1	695	3	13939	0.142256
GO:0007354	zygotic determination of anterior/posterior axis, embryo	biological_process	8	1	695	3	13939	0.142256
GO:0047820	D-glutamate cyclase activity	molecular_function	5	1	695	3	13939	0.142256
GO:0035498	carnosine metabolic process	biological_process	8	1	695	3	13939	0.142256
GO:0008800	beta-lactamase activity	molecular_function	7	1	695	3	13939	0.142256
GO:0039535	regulation of RIG-I signaling pathway	biological_process	8	1	695	3	13939	0.142256
GO:0043244	regulation of protein-containing complex disassembly	biological_process	7	1	695	3	13939	0.142256
GO:0000414	regulation of histone H3-K36 methylation	biological_process	11	1	695	3	13939	0.142256
GO:0047451	3-hydroxyoctanoyl-[acyl-carrier-protein] dehydratase activity	molecular_function	8	1	695	3	13939	0.142256
GO:0033746	histone demethylase activity (H3-R2 specific	molecular_function	6	1	695	3	13939	0.142256
GO:0097141	BIM-BCL-2 complex	cellular_component	5	1	695	3	13939	0.142256
GO:0001920	negative regulation of receptor recycling	biological_process	7	1	695	3	13939	0.142256
GO:1903904	negative regulation of establishment of T cell polarity	biological_process	10	1	695	3	13939	0.142256
GO:0120158	positive regulation of collagen catabolic process	biological_process	8	1	695	3	13939	0.142256
GO:0035825	homologous recombination	biological_process	9	1	695	3	13939	0.142256
GO:0010623	programmed cell death involved in cell development	biological_process	6	1	695	3	13939	0.142256
GO:0002149	hypochlorous acid biosynthetic process	biological_process	8	1	695	3	13939	0.142256
GO:2000374	regulation of oxygen metabolic process	biological_process	7	1	695	3	13939	0.142256
GO:0044105	L-xylulose reductase (NAD+) activity	molecular_function	7	1	695	3	13939	0.142256
GO:0032090	Pyrin domain binding	molecular_function	6	1	695	3	13939	0.142256
GO:2001198	regulation of dendritic cell differentiation	biological_process	8	1	695	3	13939	0.142256
GO:0090721	primary adaptive immune response involving T cells and B cells	biological_process	7	1	695	3	13939	0.142256
GO:0034423	autophagosome lumen	cellular_component	8	1	695	3	13939	0.142256
GO:0150019	basal dendrite morphogenesis	biological_process	10	1	695	3	13939	0.142256
GO:0031775	lutropin-choriogonadotropic hormone receptor binding	molecular_function	7	1	695	3	13939	0.142256
GO:0047394	glycerophosphoinositol inositolphosphodiesterase activity	molecular_function	8	1	695	3	13939	0.142256
GO:0090237	regulation of arachidonic acid secretion	biological_process	9	1	695	3	13939	0.142256
GO:0047611	acetylspermidine deacetylase activity	molecular_function	7	1	695	3	13939	0.142256
GO:0070230	positive regulation of lymphocyte apoptotic process	biological_process	11	1	695	3	13939	0.142256
GO:1903006	positive regulation of protein K63-linked deubiquitination	biological_process	11	1	695	3	13939	0.142256
GO:1990268	response to gold nanoparticle	biological_process	6	1	695	3	13939	0.142256
GO:0010559	regulation of glycoprotein biosynthetic process	biological_process	8	1	695	3	13939	0.142256
GO:0090083	regulation of inclusion body assembly	biological_process	6	1	695	3	13939	0.142256
GO:1904356	regulation of telomere maintenance via telomere lengthening	biological_process	10	1	695	3	13939	0.142256
GO:0036445	neuronal stem cell division	biological_process	7	1	695	3	13939	0.142256
GO:0071664	catenin-TCF7L2 complex	cellular_component	4	1	695	3	13939	0.142256
GO:0008659	(3R)-hydroxymyristoyl-[acyl-carrier-protein] dehydratase activity	molecular_function	7	1	695	3	13939	0.142256
GO:1990349	gap junction-mediated intercellular transport	biological_process	7	1	695	3	13939	0.142256
GO:0030251	guanylate cyclase inhibitor activity	molecular_function	7	1	695	3	13939	0.142256
GO:1902480	protein localization to mitotic spindle	biological_process	10	1	695	3	13939	0.142256
GO:0035872	nucleotide-binding domain, leucine rich repeat containing receptor signaling pathway	biological_process	6	1	695	3	13939	0.142256
GO:0035841	new growing cell tip	cellular_component	6	1	695	3	13939	0.142256
GO:0045513	interleukin-27 binding	molecular_function	7	1	695	3	13939	0.142256
GO:0047323	[3-methyl-2-oxobutanoate dehydrogenase (acetyl-transferring)] kinase activity	molecular_function	8	1	695	3	13939	0.142256
GO:1905174	regulation of vascular smooth muscle cell dedifferentiation	biological_process	6	1	695	3	13939	0.142256
GO:0004313	[acyl-carrier-protein] S-acetyltransferase activity	molecular_function	8	1	695	3	13939	0.142256
GO:0002591	positive regulation of antigen processing and presentation of peptide antigen via MHC class I	biological_process	9	1	695	3	13939	0.142256
GO:0017024	myosin I binding	molecular_function	7	1	695	3	13939	0.142256
GO:0047609	acetylputrescine deacetylase activity	molecular_function	7	1	695	3	13939	0.142256
GO:0002845	positive regulation of tolerance induction to tumor cell	biological_process	10	1	695	3	13939	0.142256
GO:1904535	positive regulation of telomeric loop disassembly	biological_process	11	1	695	3	13939	0.142256
GO:1904899	positive regulation of hepatic stellate cell proliferation	biological_process	9	1	695	3	13939	0.142256
GO:0004316	3-oxoacyl-[acyl-carrier-protein] reductase (NADPH) activity	molecular_function	8	1	695	3	13939	0.142256
GO:2000657	negative regulation of apolipoprotein binding	biological_process	8	1	695	3	13939	0.142256
GO:0090533	cation-transporting ATPase complex	cellular_component	7	1	695	3	13939	0.142256
GO:0001099	basal RNA polymerase II transcription machinery binding	molecular_function	6	1	695	3	13939	0.142256
GO:0031071	cysteine desulfurase activity	molecular_function	7	1	695	3	13939	0.142256
GO:0042431	indole metabolic process	biological_process	7	1	695	3	13939	0.142256
GO:0051750	delta3,5-delta2,4-dienoyl-CoA isomerase activity	molecular_function	7	1	695	3	13939	0.142256
GO:0046677	response to antibiotic	biological_process	5	5	695	56	13939	0.145832
GO:0000027	ribosomal large subunit assembly	biological_process	9	4	695	41	13939	0.146072
GO:0031143	pseudopodium	cellular_component	6	3	695	27	13939	0.149438
GO:0032693	negative regulation of interleukin-10 production	biological_process	8	3	695	27	13939	0.149438
GO:0048011	neurotrophin TRK receptor signaling pathway	biological_process	8	3	695	27	13939	0.149438
GO:0098655	cation transmembrane transport	biological_process	8	9	695	121	13939	0.149965
GO:0040038	polar body extrusion after meiotic divisions	biological_process	5	2	695	14	13939	0.152236
GO:0001727	lipid kinase activity	molecular_function	7	2	695	14	13939	0.152236
GO:0030388	fructose 1,6-bisphosphate metabolic process	biological_process	7	2	695	14	13939	0.152236
GO:0055129	L-proline biosynthetic process	biological_process	13	2	695	14	13939	0.152236
GO:0030262	apoptotic nuclear changes	biological_process	7	2	695	14	13939	0.152236
GO:0070244	negative regulation of thymocyte apoptotic process	biological_process	13	2	695	14	13939	0.152236
GO:0001740	Barr body	cellular_component	8	2	695	14	13939	0.152236
GO:1902237	positive regulation of endoplasmic reticulum stress-induced intrinsic apoptotic signaling pathway	biological_process	9	2	695	14	13939	0.152236
GO:0046085	adenosine metabolic process	biological_process	6	2	695	14	13939	0.152236
GO:0009168	purine ribonucleoside monophosphate biosynthetic process	biological_process	11	2	695	14	13939	0.152236
GO:0005113	patched binding	molecular_function	6	2	695	14	13939	0.152236
GO:0048406	nerve growth factor binding	molecular_function	7	2	695	14	13939	0.152236
GO:0019239	deaminase activity	molecular_function	5	2	695	14	13939	0.152236
GO:0017183	peptidyl-diphthamide biosynthetic process from peptidyl-histidine	biological_process	12	2	695	14	13939	0.152236
GO:0051223	regulation of protein transport	biological_process	8	2	695	14	13939	0.152236
GO:0004364	glutathione transferase activity	molecular_function	6	5	695	57	13939	0.153752
GO:1990138	neuron projection extension	biological_process	6	4	695	42	13939	0.155506
GO:0043981	histone H4-K5 acetylation	biological_process	12	3	695	28	13939	0.161553
GO:0043982	histone H4-K8 acetylation	biological_process	12	3	695	28	13939	0.161553
GO:0032700	negative regulation of interleukin-17 production	biological_process	8	3	695	28	13939	0.161553
GO:0048557	embryonic digestive tract morphogenesis	biological_process	7	3	695	28	13939	0.161553
GO:0060038	cardiac muscle cell proliferation	biological_process	6	3	695	28	13939	0.161553
GO:0043393	regulation of protein binding	biological_process	6	4	695	43	13939	0.165161
GO:0072583	clathrin-dependent endocytosis	biological_process	9	4	695	43	13939	0.165161
GO:0046628	positive regulation of insulin receptor signaling pathway	biological_process	9	4	695	43	13939	0.165161
GO:0000421	autophagosome membrane	cellular_component	8	5	695	59	13939	0.170108
GO:0048495	Roundabout binding	molecular_function	6	2	695	15	13939	0.17014
GO:0070997	neuron death	biological_process	5	2	695	15	13939	0.17014
GO:0036057	slit diaphragm	cellular_component	6	2	695	15	13939	0.17014
GO:0048660	regulation of smooth muscle cell proliferation	biological_process	7	2	695	15	13939	0.17014
GO:0030877	beta-catenin destruction complex	cellular_component	4	2	695	15	13939	0.17014
GO:0001758	retinal dehydrogenase activity	molecular_function	7	2	695	15	13939	0.17014
GO:0009972	cytidine deamination	biological_process	13	2	695	15	13939	0.17014
GO:0045348	positive regulation of MHC class II biosynthetic process	biological_process	9	2	695	15	13939	0.17014
GO:0046703	natural killer cell lectin-like receptor binding	molecular_function	6	2	695	15	13939	0.17014
GO:0046620	regulation of organ growth	biological_process	7	2	695	15	13939	0.17014
GO:0055056	D-glucose transmembrane transporter activity	molecular_function	10	2	695	15	13939	0.17014
GO:0051574	positive regulation of histone H3-K9 methylation	biological_process	12	2	695	15	13939	0.17014
GO:0005744	TIM23 mitochondrial import inner membrane translocase complex	cellular_component	6	2	695	15	13939	0.17014
GO:0035810	positive regulation of urine volume	biological_process	7	2	695	15	13939	0.17014
GO:0006123	mitochondrial electron transport, cytochrome c to oxygen	biological_process	10	2	695	15	13939	0.17014
GO:0004126	cytidine deaminase activity	molecular_function	7	2	695	15	13939	0.17014
GO:0010224	response to UV-B	biological_process	8	2	695	15	13939	0.17014
GO:0008324	cation transmembrane transporter activity	molecular_function	6	3	695	29	13939	0.17395
GO:0015299	solute:proton antiporter activity	molecular_function	10	3	695	29	13939	0.17395
GO:0000124	SAGA complex	cellular_component	8	3	695	29	13939	0.17395
GO:0005160	transforming growth factor beta receptor binding	molecular_function	7	3	695	29	13939	0.17395
GO:0055117	regulation of cardiac muscle contraction	biological_process	10	3	695	29	13939	0.17395
GO:0050862	positive regulation of T cell receptor signaling pathway	biological_process	10	3	695	29	13939	0.17395
GO:0034113	heterotypic cell-cell adhesion	biological_process	6	4	695	44	13939	0.175024
GO:0048873	homeostasis of number of cells within a tissue	biological_process	8	5	695	60	13939	0.17853
GO:0033065	Rad51C-XRCC3 complex	cellular_component	5	1	695	4	13939	0.185032
GO:0005899	insulin receptor complex	cellular_component	6	1	695	4	13939	0.185032
GO:0005171	hepatocyte growth factor receptor binding	molecular_function	7	1	695	4	13939	0.185032
GO:1902336	positive regulation of retinal ganglion cell axon guidance	biological_process	12	1	695	4	13939	0.185032
GO:0036023	embryonic skeletal limb joint morphogenesis	biological_process	6	1	695	4	13939	0.185032
GO:0035780	CD80 biosynthetic process	biological_process	9	1	695	4	13939	0.185032
GO:1904796	regulation of core promoter binding	biological_process	8	1	695	4	13939	0.185032
GO:0004938	alpha2-adrenergic receptor activity	molecular_function	10	1	695	4	13939	0.185032
GO:2001186	negative regulation of CD8-positive, alpha-beta T cell activation	biological_process	11	1	695	4	13939	0.185032
GO:1902257	negative regulation of apoptotic process involved in outflow tract morphogenesis	biological_process	8	1	695	4	13939	0.185032
GO:0002579	positive regulation of antigen processing and presentation	biological_process	7	1	695	4	13939	0.185032
GO:0038064	collagen receptor activity	molecular_function	6	1	695	4	13939	0.185032
GO:0034988	Fc-gamma receptor I complex binding	molecular_function	7	1	695	4	13939	0.185032
GO:0042371	vitamin K biosynthetic process	biological_process	8	1	695	4	13939	0.185032
GO:0070640	vitamin D3 metabolic process	biological_process	8	1	695	4	13939	0.185032
GO:0045624	positive regulation of T-helper cell differentiation	biological_process	8	1	695	4	13939	0.185032
GO:0018283	iron incorporation into metallo-sulfur cluster	biological_process	7	1	695	4	13939	0.185032
GO:0021897	forebrain astrocyte development	biological_process	8	1	695	4	13939	0.185032
GO:0072359	circulatory system development	biological_process	6	1	695	4	13939	0.185032
GO:0034312	diol biosynthetic process	biological_process	8	1	695	4	13939	0.185032
GO:0001734	mRNA (N6-adenosine)-methyltransferase activity	molecular_function	9	1	695	4	13939	0.185032
GO:0008582	regulation of synaptic growth at neuromuscular junction	biological_process	7	1	695	4	13939	0.185032
GO:0097632	extrinsic component of phagophore assembly site membrane	cellular_component	6	1	695	4	13939	0.185032
GO:0031436	BRCA1-BARD1 complex	cellular_component	7	1	695	4	13939	0.185032
GO:0007403	glial cell fate determination	biological_process	6	1	695	4	13939	0.185032
GO:0097070	ductus arteriosus closure	biological_process	8	1	695	4	13939	0.185032
GO:0016191	synaptic vesicle uncoating	biological_process	11	1	695	4	13939	0.185032
GO:1902499	positive regulation of protein autoubiquitination	biological_process	12	1	695	4	13939	0.185032
GO:0021837	motogenic signaling involved in postnatal olfactory bulb interneuron migration	biological_process	5	1	695	4	13939	0.185032
GO:0098560	cytoplasmic side of late endosome membrane	cellular_component	9	1	695	4	13939	0.185032
GO:0099180	zinc ion import into synaptic vesicle	biological_process	13	1	695	4	13939	0.185032
GO:0051884	regulation of timing of anagen	biological_process	9	1	695	4	13939	0.185032
GO:0035623	renal glucose absorption	biological_process	7	1	695	4	13939	0.185032
GO:0090177	establishment of planar polarity involved in neural tube closure	biological_process	8	1	695	4	13939	0.185032
GO:0030523	dihydrolipoamide S-acyltransferase activity	molecular_function	8	1	695	4	13939	0.185032
GO:0042471	ear morphogenesis	biological_process	7	1	695	4	13939	0.185032
GO:1990889	H4K20me3 modified histone binding	molecular_function	7	1	695	4	13939	0.185032
GO:0030389	fructosamine metabolic process	biological_process	7	1	695	4	13939	0.185032
GO:0086092	regulation of the force of heart contraction by cardiac conduction	biological_process	10	1	695	4	13939	0.185032
GO:0016539	intein-mediated protein splicing	biological_process	10	1	695	4	13939	0.185032
GO:0010823	negative regulation of mitochondrion organization	biological_process	9	1	695	4	13939	0.185032
GO:2000487	positive regulation of glutamine transport	biological_process	10	1	695	4	13939	0.185032
GO:0004816	asparagine-tRNA ligase activity	molecular_function	7	1	695	4	13939	0.185032
GO:0002495	antigen processing and presentation of peptide antigen via MHC class II	biological_process	6	1	695	4	13939	0.185032
GO:0060066	oviduct development	biological_process	6	1	695	4	13939	0.185032
GO:1903223	positive regulation of oxidative stress-induced neuron death	biological_process	9	1	695	4	13939	0.185032
GO:0021894	cerebral cortex GABAergic interneuron development	biological_process	9	1	695	4	13939	0.185032
GO:0005009	insulin-activated receptor activity	molecular_function	10	1	695	4	13939	0.185032
GO:0036520	astrocyte-dopaminergic neuron signaling	biological_process	7	1	695	4	13939	0.185032
GO:2000775	histone H3-S10 phosphorylation involved in chromosome condensation	biological_process	13	1	695	4	13939	0.185032
GO:0035669	TRAM-dependent toll-like receptor 4 signaling pathway	biological_process	10	1	695	4	13939	0.185032
GO:0043417	negative regulation of skeletal muscle tissue regeneration	biological_process	8	1	695	4	13939	0.185032
GO:0004742	dihydrolipoyllysine-residue acetyltransferase activity	molecular_function	9	1	695	4	13939	0.185032
GO:1903763	gap junction channel activity involved in cell communication by electrical coupling	molecular_function	9	1	695	4	13939	0.185032
GO:1903465	positive regulation of mitotic cell cycle DNA replication	biological_process	10	1	695	4	13939	0.185032
GO:0014041	regulation of neuron maturation	biological_process	10	1	695	4	13939	0.185032
GO:1990641	response to iron ion starvation	biological_process	6	1	695	4	13939	0.185032
GO:1903612	positive regulation of calcium-dependent ATPase activity	biological_process	9	1	695	4	13939	0.185032
GO:0002215	defense response to nematode	biological_process	7	1	695	4	13939	0.185032
GO:0050509	N-acetylglucosaminyl-proteoglycan 4-beta-glucuronosyltransferase activity	molecular_function	8	1	695	4	13939	0.185032
GO:0042720	mitochondrial inner membrane peptidase complex	cellular_component	6	1	695	4	13939	0.185032
GO:0016445	somatic diversification of immunoglobulins	biological_process	5	1	695	4	13939	0.185032
GO:1902560	GMP reductase complex	cellular_component	5	1	695	4	13939	0.185032
GO:0002577	regulation of antigen processing and presentation	biological_process	6	1	695	4	13939	0.185032
GO:0003920	GMP reductase activity	molecular_function	7	1	695	4	13939	0.185032
GO:0060479	lung cell differentiation	biological_process	6	1	695	4	13939	0.185032
GO:0006421	asparaginyl-tRNA aminoacylation	biological_process	13	1	695	4	13939	0.185032
GO:0060816	random inactivation of X chromosome	biological_process	11	1	695	4	13939	0.185032
GO:2001239	regulation of extrinsic apoptotic signaling pathway in absence of ligand	biological_process	10	1	695	4	13939	0.185032
GO:0072182	regulation of nephron tubule epithelial cell differentiation	biological_process	9	1	695	4	13939	0.185032
GO:1905502	acetyl-CoA binding	molecular_function	9	1	695	4	13939	0.185032
GO:0021592	fourth ventricle development	biological_process	5	1	695	4	13939	0.185032
GO:0060916	mesenchymal cell proliferation involved in lung development	biological_process	5	1	695	4	13939	0.185032
GO:0051126	negative regulation of actin nucleation	biological_process	10	1	695	4	13939	0.185032
GO:0090534	calcium ion-transporting ATPase complex	cellular_component	8	1	695	4	13939	0.185032
GO:0016411	acylglycerol O-acyltransferase activity	molecular_function	8	1	695	4	13939	0.185032
GO:1904515	positive regulation of TORC2 signaling	biological_process	11	1	695	4	13939	0.185032
GO:1903147	negative regulation of autophagy of mitochondrion	biological_process	10	1	695	4	13939	0.185032
GO:0033692	cellular polysaccharide biosynthetic process	biological_process	8	1	695	4	13939	0.185032
GO:0061550	cranial ganglion development	biological_process	7	1	695	4	13939	0.185032
GO:0033735	aspartate dehydrogenase activity	molecular_function	6	1	695	4	13939	0.185032
GO:0070512	positive regulation of histone H4-K20 methylation	biological_process	12	1	695	4	13939	0.185032
GO:0051125	regulation of actin nucleation	biological_process	9	1	695	4	13939	0.185032
GO:0006649	phospholipid transfer to membrane	biological_process	9	1	695	4	13939	0.185032
GO:0046038	GMP catabolic process	biological_process	12	1	695	4	13939	0.185032
GO:0009353	mitochondrial oxoglutarate dehydrogenase complex	cellular_component	7	1	695	4	13939	0.185032
GO:0060769	positive regulation of epithelial cell proliferation involved in prostate gland development	biological_process	9	1	695	4	13939	0.185032
GO:0047747	cholate-CoA ligase activity	molecular_function	7	1	695	4	13939	0.185032
GO:0061324	canonical Wnt signaling pathway involved in positive regulation of cardiac outflow tract cell proliferation	biological_process	10	1	695	4	13939	0.185032
GO:0035607	fibroblast growth factor receptor signaling pathway involved in orbitofrontal cortex development	biological_process	9	1	695	4	13939	0.185032
GO:0034596	phosphatidylinositol phosphate 4-phosphatase activity	molecular_function	9	1	695	4	13939	0.185032
GO:1904793	regulation of euchromatin binding	biological_process	7	1	695	4	13939	0.185032
GO:0043375	CD8-positive, alpha-beta T cell lineage commitment	biological_process	8	1	695	4	13939	0.185032
GO:1904407	positive regulation of nitric oxide metabolic process	biological_process	6	1	695	4	13939	0.185032
GO:0002753	cytoplasmic pattern recognition receptor signaling pathway	biological_process	8	1	695	4	13939	0.185032
GO:0046680	response to DDT	biological_process	7	1	695	4	13939	0.185032
GO:0033961	cis-stilbene-oxide hydrolase activity	molecular_function	7	1	695	4	13939	0.185032
GO:0001840	neural plate development	biological_process	7	1	695	4	13939	0.185032
GO:0015230	FAD transmembrane transporter activity	molecular_function	8	1	695	4	13939	0.185032
GO:0060212	negative regulation of nuclear-transcribed mRNA poly(A) tail shortening	biological_process	11	1	695	4	13939	0.185032
GO:0048378	regulation of lateral mesodermal cell fate specification	biological_process	10	1	695	4	13939	0.185032
GO:1904499	regulation of chromatin-mediated maintenance of transcription	biological_process	9	1	695	4	13939	0.185032
GO:0009063	cellular amino acid catabolic process	biological_process	9	1	695	4	13939	0.185032
GO:0140327	flippase activity	molecular_function	6	1	695	4	13939	0.185032
GO:0015923	mannosidase activity	molecular_function	7	1	695	4	13939	0.185032
GO:0072132	mesenchyme morphogenesis	biological_process	6	1	695	4	13939	0.185032
GO:0005947	mitochondrial alpha-ketoglutarate dehydrogenase complex	cellular_component	6	1	695	4	13939	0.185032
GO:0034986	iron chaperone activity	molecular_function	9	1	695	4	13939	0.185032
GO:0001552	ovarian follicle atresia	biological_process	5	1	695	4	13939	0.185032
GO:0004572	mannosyl-oligosaccharide 1,3-1,6-alpha-mannosidase activity	molecular_function	10	1	695	4	13939	0.185032
GO:1904501	positive regulation of chromatin-mediated maintenance of transcription	biological_process	10	1	695	4	13939	0.185032
GO:2000830	positive regulation of parathyroid hormone secretion	biological_process	9	1	695	4	13939	0.185032
GO:0021553	olfactory nerve development	biological_process	7	1	695	4	13939	0.185032
GO:1902963	negative regulation of metalloendopeptidase activity involved in amyloid precursor protein catabolic process	biological_process	10	1	695	4	13939	0.185032
GO:0061092	positive regulation of phospholipid translocation	biological_process	8	1	695	4	13939	0.185032
GO:1903281	positive regulation of calcium:sodium antiporter activity	biological_process	9	1	695	4	13939	0.185032
GO:0035306	positive regulation of dephosphorylation	biological_process	10	1	695	4	13939	0.185032
GO:0034341	response to interferon-gamma	biological_process	7	4	695	45	13939	0.185083
GO:0005523	tropomyosin binding	molecular_function	6	3	695	30	13939	0.186604
GO:0040029	regulation of gene expression, epigenetic	biological_process	8	3	695	30	13939	0.186604
GO:0044295	axonal growth cone	cellular_component	6	5	695	61	13939	0.187105
GO:0001837	epithelial to mesenchymal transition	biological_process	7	5	695	61	13939	0.187105
GO:0004931	extracellularly ATP-gated cation channel activity	molecular_function	10	2	695	16	13939	0.188369
GO:0050733	RS domain binding	molecular_function	6	2	695	16	13939	0.188369
GO:0034405	response to fluid shear stress	biological_process	5	2	695	16	13939	0.188369
GO:0004000	adenosine deaminase activity	molecular_function	7	2	695	16	13939	0.188369
GO:0032438	melanosome organization	biological_process	8	2	695	16	13939	0.188369
GO:0032466	negative regulation of cytokinesis	biological_process	9	2	695	16	13939	0.188369
GO:0004862	cAMP-dependent protein kinase inhibitor activity	molecular_function	9	2	695	16	13939	0.188369
GO:0086036	regulation of cardiac muscle cell membrane potential	biological_process	6	2	695	16	13939	0.188369
GO:0071294	cellular response to zinc ion	biological_process	8	2	695	16	13939	0.188369
GO:0032541	cortical endoplasmic reticulum	cellular_component	7	2	695	16	13939	0.188369
GO:0017121	plasma membrane phospholipid scrambling	biological_process	7	2	695	16	13939	0.188369
GO:0046339	diacylglycerol metabolic process	biological_process	9	2	695	16	13939	0.188369
GO:0010882	regulation of cardiac muscle contraction by calcium ion signaling	biological_process	8	2	695	16	13939	0.188369
GO:0048541	Peyer's patch development	biological_process	7	2	695	16	13939	0.188369
GO:0032606	type I interferon production	biological_process	5	2	695	16	13939	0.188369
GO:0097153	cysteine-type endopeptidase activity involved in apoptotic process	molecular_function	9	2	695	16	13939	0.188369
GO:0005905	clathrin-coated pit	cellular_component	4	8	695	111	13939	0.189282
GO:0006310	DNA recombination	biological_process	8	10	695	147	13939	0.198613
GO:0014898	cardiac muscle hypertrophy in response to stress	biological_process	6	3	695	31	13939	0.199487
GO:0007051	spindle organization	biological_process	8	3	695	31	13939	0.199487
GO:0001556	oocyte maturation	biological_process	5	3	695	31	13939	0.199487
GO:0031098	stress-activated protein kinase signaling cascade	biological_process	6	3	695	31	13939	0.199487
GO:0030325	adrenal gland development	biological_process	7	3	695	31	13939	0.199487
GO:0030139	endocytic vesicle	cellular_component	7	7	695	96	13939	0.2023
GO:0060071	Wnt signaling pathway, planar cell polarity pathway	biological_process	9	2	695	17	13939	0.206845
GO:0045199	maintenance of epithelial cell apical/basal polarity	biological_process	7	2	695	17	13939	0.206845
GO:0090197	positive regulation of chemokine secretion	biological_process	9	2	695	17	13939	0.206845
GO:0051388	positive regulation of neurotrophin TRK receptor signaling pathway	biological_process	9	2	695	17	13939	0.206845
GO:0033129	positive regulation of histone phosphorylation	biological_process	11	2	695	17	13939	0.206845
GO:0008608	attachment of spindle microtubules to kinetochore	biological_process	5	2	695	17	13939	0.206845
GO:0042116	macrophage activation	biological_process	7	2	695	17	13939	0.206845
GO:0010832	negative regulation of myotube differentiation	biological_process	10	2	695	17	13939	0.206845
GO:0001952	regulation of cell-matrix adhesion	biological_process	7	2	695	17	13939	0.206845
GO:0000722	telomere maintenance via recombination	biological_process	9	2	695	17	13939	0.206845
GO:0070417	cellular response to cold	biological_process	6	2	695	17	13939	0.206845
GO:0050848	regulation of calcium-mediated signaling	biological_process	9	2	695	17	13939	0.206845
GO:0042574	retinal metabolic process	biological_process	11	2	695	17	13939	0.206845
GO:0046486	glycerolipid metabolic process	biological_process	7	2	695	17	13939	0.206845
GO:0009100	glycoprotein metabolic process	biological_process	7	2	695	17	13939	0.206845
GO:0033119	negative regulation of RNA splicing	biological_process	9	2	695	17	13939	0.206845
GO:0000731	DNA synthesis involved in DNA repair	biological_process	9	2	695	17	13939	0.206845
GO:0001878	response to yeast	biological_process	8	2	695	17	13939	0.206845
GO:0048265	response to pain	biological_process	6	2	695	17	13939	0.206845
GO:0002260	lymphocyte homeostasis	biological_process	5	2	695	17	13939	0.206845
GO:0090037	positive regulation of protein kinase C signaling	biological_process	10	2	695	17	13939	0.206845
GO:0006890	retrograde vesicle-mediated transport, Golgi to endoplasmic reticulum	biological_process	8	6	695	80	13939	0.208524
GO:0031267	small GTPase binding	molecular_function	7	3	695	32	13939	0.212573
GO:0001916	positive regulation of T cell mediated cytotoxicity	biological_process	8	3	695	32	13939	0.212573
GO:0004129	cytochrome-c oxidase activity	molecular_function	6	3	695	32	13939	0.212573
GO:0000302	response to reactive oxygen species	biological_process	6	3	695	32	13939	0.212573
GO:0051090	regulation of DNA-binding transcription factor activity	biological_process	9	3	695	32	13939	0.212573
GO:0005109	frizzled binding	molecular_function	7	4	695	48	13939	0.216301
GO:0001750	photoreceptor outer segment	cellular_component	5	7	695	98	13939	0.216645
GO:0048008	platelet-derived growth factor receptor signaling pathway	biological_process	8	5	695	65	13939	0.222783
GO:0007213	G protein-coupled acetylcholine receptor signaling pathway	biological_process	6	2	695	18	13939	0.225499
GO:0031497	chromatin assembly	biological_process	7	2	695	18	13939	0.225499
GO:0070700	BMP receptor binding	molecular_function	8	2	695	18	13939	0.225499
GO:0001776	leukocyte homeostasis	biological_process	4	2	695	18	13939	0.225499
GO:0060440	trachea formation	biological_process	6	2	695	18	13939	0.225499
GO:0062009	secondary palate development	biological_process	6	2	695	18	13939	0.225499
GO:1902667	regulation of axon guidance	biological_process	10	2	695	18	13939	0.225499
GO:2000480	negative regulation of cAMP-dependent protein kinase activity	biological_process	13	2	695	18	13939	0.225499
GO:2000811	negative regulation of anoikis	biological_process	10	2	695	18	13939	0.225499
GO:0032525	somite rostral/caudal axis specification	biological_process	7	2	695	18	13939	0.225499
GO:0001614	purinergic nucleotide receptor activity	molecular_function	7	2	695	18	13939	0.225499
GO:0070102	interleukin-6-mediated signaling pathway	biological_process	7	2	695	18	13939	0.225499
GO:0015386	potassium:proton antiporter activity	molecular_function	12	2	695	18	13939	0.225499
GO:0042119	neutrophil activation	biological_process	8	2	695	18	13939	0.225499
GO:0003139	secondary heart field specification	biological_process	8	2	695	18	13939	0.225499
GO:0070016	armadillo repeat domain binding	molecular_function	6	2	695	18	13939	0.225499
GO:0000492	box C/D snoRNP assembly	biological_process	10	2	695	18	13939	0.225499
GO:1901796	regulation of signal transduction by p53 class mediator	biological_process	9	2	695	18	13939	0.225499
GO:0045004	DNA replication proofreading	biological_process	9	1	695	5	13939	0.225678
GO:0030538	embryonic genitalia morphogenesis	biological_process	6	1	695	5	13939	0.225678
GO:1901329	regulation of odontoblast differentiation	biological_process	8	1	695	5	13939	0.225678
GO:0048203	vesicle targeting, trans-Golgi to endosome	biological_process	6	1	695	5	13939	0.225678
GO:1990429	peroxisomal importomer complex	cellular_component	5	1	695	5	13939	0.225678
GO:2000845	positive regulation of testosterone secretion	biological_process	9	1	695	5	13939	0.225678
GO:0044262	cellular carbohydrate metabolic process	biological_process	6	1	695	5	13939	0.225678
GO:0002344	B cell affinity maturation	biological_process	6	1	695	5	13939	0.225678
GO:0010370	perinucleolar chromocenter	cellular_component	8	1	695	5	13939	0.225678
GO:0098892	extrinsic component of postsynaptic specialization membrane	cellular_component	4	1	695	5	13939	0.225678
GO:0002277	myeloid dendritic cell activation involved in immune response	biological_process	8	1	695	5	13939	0.225678
GO:0002587	negative regulation of antigen processing and presentation of peptide antigen via MHC class II	biological_process	9	1	695	5	13939	0.225678
GO:0061831	apical ectoplasmic specialization	cellular_component	6	1	695	5	13939	0.225678
GO:0034756	regulation of iron ion transport	biological_process	9	1	695	5	13939	0.225678
GO:0048087	positive regulation of developmental pigmentation	biological_process	6	1	695	5	13939	0.225678
GO:0043313	regulation of neutrophil degranulation	biological_process	9	1	695	5	13939	0.225678
GO:0042045	epithelial fluid transport	biological_process	7	1	695	5	13939	0.225678
GO:0010037	response to carbon dioxide	biological_process	6	1	695	5	13939	0.225678
GO:0032093	SAM domain binding	molecular_function	6	1	695	5	13939	0.225678
GO:0004103	choline kinase activity	molecular_function	7	1	695	5	13939	0.225678
GO:0031094	platelet dense tubular network	cellular_component	6	1	695	5	13939	0.225678
GO:0010956	negative regulation of calcidiol 1-monooxygenase activity	biological_process	12	1	695	5	13939	0.225678
GO:0038028	insulin receptor signaling pathway via phosphatidylinositol 3-kinase	biological_process	9	1	695	5	13939	0.225678
GO:0043514	interleukin-12 complex	cellular_component	4	1	695	5	13939	0.225678
GO:0032393	MHC class I receptor activity	molecular_function	6	1	695	5	13939	0.225678
GO:0004609	phosphatidylserine decarboxylase activity	molecular_function	7	1	695	5	13939	0.225678
GO:0046671	negative regulation of retinal cell programmed cell death	biological_process	9	1	695	5	13939	0.225678
GO:0102486	dCTP phosphohydrolase activity	molecular_function	7	1	695	5	13939	0.225678
GO:0044341	sodium-dependent phosphate transport	biological_process	10	1	695	5	13939	0.225678
GO:0070194	synaptonemal complex disassembly	biological_process	6	1	695	5	13939	0.225678
GO:0009301	snRNA transcription	biological_process	10	1	695	5	13939	0.225678
GO:0030868	smooth endoplasmic reticulum membrane	cellular_component	6	1	695	5	13939	0.225678
GO:0007060	male meiosis chromosome segregation	biological_process	5	1	695	5	13939	0.225678
GO:1903025	regulation of RNA polymerase II regulatory region sequence-specific DNA binding	biological_process	8	1	695	5	13939	0.225678
GO:0031088	platelet dense granule membrane	cellular_component	8	1	695	5	13939	0.225678
GO:0035513	oxidative RNA demethylation	biological_process	10	1	695	5	13939	0.225678
GO:0102485	dATP phosphohydrolase activity	molecular_function	7	1	695	5	13939	0.225678
GO:0008321	Ral guanyl-nucleotide exchange factor activity	molecular_function	9	1	695	5	13939	0.225678
GO:0016857	racemase and epimerase activity, acting on carbohydrates and derivatives	molecular_function	6	1	695	5	13939	0.225678
GO:0050820	positive regulation of coagulation	biological_process	7	1	695	5	13939	0.225678
GO:0002037	negative regulation of L-glutamate import across plasma membrane	biological_process	12	1	695	5	13939	0.225678
GO:0045976	negative regulation of mitotic cell cycle, embryonic	biological_process	9	1	695	5	13939	0.225678
GO:0150020	basal dendrite arborization	biological_process	11	1	695	5	13939	0.225678
GO:0004908	interleukin-1 receptor activity	molecular_function	7	1	695	5	13939	0.225678
GO:0032425	positive regulation of mismatch repair	biological_process	11	1	695	5	13939	0.225678
GO:0004346	glucose-6-phosphatase activity	molecular_function	11	1	695	5	13939	0.225678
GO:2000095	regulation of Wnt signaling pathway, planar cell polarity pathway	biological_process	9	1	695	5	13939	0.225678
GO:0035459	vesicle cargo loading	biological_process	6	1	695	5	13939	0.225678
GO:1904172	positive regulation of bleb assembly	biological_process	10	1	695	5	13939	0.225678
GO:0033557	Slx1-Slx4 complex	cellular_component	4	1	695	5	13939	0.225678
GO:0004104	cholinesterase activity	molecular_function	7	1	695	5	13939	0.225678
GO:1903422	negative regulation of synaptic vesicle recycling	biological_process	7	1	695	5	13939	0.225678
GO:2001107	negative regulation of Rho guanyl-nucleotide exchange factor activity	biological_process	9	1	695	5	13939	0.225678
GO:0043132	NAD transport	biological_process	9	1	695	5	13939	0.225678
GO:0048641	regulation of skeletal muscle tissue development	biological_process	9	1	695	5	13939	0.225678
GO:0003223	ventricular compact myocardium morphogenesis	biological_process	9	1	695	5	13939	0.225678
GO:0032796	uropod organization	biological_process	7	1	695	5	13939	0.225678
GO:0070602	regulation of centromeric sister chromatid cohesion	biological_process	10	1	695	5	13939	0.225678
GO:0006808	regulation of nitrogen utilization	biological_process	5	1	695	5	13939	0.225678
GO:0099563	modification of synaptic structure	biological_process	6	1	695	5	13939	0.225678
GO:0021847	ventricular zone neuroblast division	biological_process	6	1	695	5	13939	0.225678
GO:0020003	symbiont-containing vacuole	cellular_component	7	1	695	5	13939	0.225678
GO:0004699	calcium-independent protein kinase C activity	molecular_function	10	1	695	5	13939	0.225678
GO:1905053	positive regulation of base-excision repair	biological_process	11	1	695	5	13939	0.225678
GO:0034470	ncRNA processing	biological_process	10	1	695	5	13939	0.225678
GO:0120222	regulation of blastocyst development	NA	NA	1	695	5	13939	0.225678
GO:0102490	8-oxo-dGTP phosphohydrolase activity	molecular_function	7	1	695	5	13939	0.225678
GO:0090038	negative regulation of protein kinase C signaling	biological_process	10	1	695	5	13939	0.225678
GO:0072054	renal outer medulla development	biological_process	5	1	695	5	13939	0.225678
GO:0102773	dihydroceramide kinase activity	molecular_function	7	1	695	5	13939	0.225678
GO:0032902	nerve growth factor production	biological_process	5	1	695	5	13939	0.225678
GO:0061769	ribosylnicotinate kinase activity	molecular_function	7	1	695	5	13939	0.225678
GO:0015742	alpha-ketoglutarate transport	biological_process	11	1	695	5	13939	0.225678
GO:0070234	positive regulation of T cell apoptotic process	biological_process	12	1	695	5	13939	0.225678
GO:0045728	respiratory burst after phagocytosis	biological_process	6	1	695	5	13939	0.225678
GO:0047057	vitamin-K-epoxide reductase (warfarin-sensitive) activity	molecular_function	7	1	695	5	13939	0.225678
GO:0035794	positive regulation of mitochondrial membrane permeability	biological_process	9	1	695	5	13939	0.225678
GO:2001271	negative regulation of cysteine-type endopeptidase activity involved in execution phase of apoptosis	biological_process	11	1	695	5	13939	0.225678
GO:2000355	negative regulation of ovarian follicle development	biological_process	9	1	695	5	13939	0.225678
GO:1990462	omegasome	cellular_component	6	1	695	5	13939	0.225678
GO:0035304	regulation of protein dephosphorylation	biological_process	9	1	695	5	13939	0.225678
GO:0071283	cellular response to iron(III) ion	biological_process	9	1	695	5	13939	0.225678
GO:0002481	antigen processing and presentation of exogenous protein antigen via MHC class Ib, TAP-dependent	biological_process	8	1	695	5	13939	0.225678
GO:0030527	structural constituent of chromatin	molecular_function	4	1	695	5	13939	0.225678
GO:0021869	forebrain ventricular zone progenitor cell division	biological_process	5	1	695	5	13939	0.225678
GO:0061502	early endosome to recycling endosome transport	biological_process	8	1	695	5	13939	0.225678
GO:0051656	establishment of organelle localization	biological_process	5	1	695	5	13939	0.225678
GO:0031339	negative regulation of vesicle fusion	biological_process	9	1	695	5	13939	0.225678
GO:0002025	norepinephrine-epinephrine-mediated vasodilation involved in regulation of systemic arterial blood pressure	biological_process	8	1	695	5	13939	0.225678
GO:0045069	regulation of viral genome replication	biological_process	9	1	695	5	13939	0.225678
GO:0102489	GTP phosphohydrolase activity	molecular_function	7	1	695	5	13939	0.225678
GO:0032100	positive regulation of appetite	biological_process	11	1	695	5	13939	0.225678
GO:0098700	neurotransmitter loading into synaptic vesicle	biological_process	7	1	695	5	13939	0.225678
GO:1903515	calcium ion transport from cytosol to endoplasmic reticulum	biological_process	8	1	695	5	13939	0.225678
GO:0043175	RNA polymerase core enzyme binding	molecular_function	7	1	695	5	13939	0.225678
GO:0015139	alpha-ketoglutarate transmembrane transporter activity	molecular_function	8	1	695	5	13939	0.225678
GO:0031081	nuclear pore distribution	biological_process	7	1	695	5	13939	0.225678
GO:0032298	positive regulation of DNA-dependent DNA replication initiation	biological_process	10	1	695	5	13939	0.225678
GO:0071819	DUBm complex	cellular_component	4	1	695	5	13939	0.225678
GO:0060491	regulation of cell projection assembly	biological_process	8	1	695	5	13939	0.225678
GO:0042180	cellular ketone metabolic process	biological_process	5	1	695	5	13939	0.225678
GO:0023029	MHC class Ib protein binding	molecular_function	7	1	695	5	13939	0.225678
GO:0042732	D-xylose metabolic process	biological_process	8	1	695	5	13939	0.225678
GO:0000806	Y chromosome	cellular_component	8	1	695	5	13939	0.225678
GO:0051373	FATZ binding	molecular_function	6	1	695	5	13939	0.225678
GO:0060139	positive regulation of apoptotic process by virus	biological_process	9	1	695	5	13939	0.225678
GO:0050508	glucuronosyl-N-acetylglucosaminyl-proteoglycan 4-alpha-N-acetylglucosaminyltransferase activity	molecular_function	8	1	695	5	13939	0.225678
GO:0030047	actin modification	biological_process	9	1	695	5	13939	0.225678
GO:0061368	behavioral response to formalin induced pain	biological_process	6	1	695	5	13939	0.225678
GO:1903233	regulation of calcium ion-dependent exocytosis of neurotransmitter	biological_process	10	1	695	5	13939	0.225678
GO:0070562	regulation of vitamin D receptor signaling pathway	biological_process	8	1	695	5	13939	0.225678
GO:0097053	L-kynurenine catabolic process	biological_process	7	1	695	5	13939	0.225678
GO:0047844	deoxycytidine deaminase activity	molecular_function	7	1	695	5	13939	0.225678
GO:0097135	cyclin E2-CDK2 complex	cellular_component	6	1	695	5	13939	0.225678
GO:0071140	resolution of mitotic recombination intermediates	biological_process	9	1	695	5	13939	0.225678
GO:0002588	positive regulation of antigen processing and presentation of peptide antigen via MHC class II	biological_process	9	1	695	5	13939	0.225678
GO:0038089	positive regulation of cell migration by vascular endothelial growth factor signaling pathway	biological_process	9	1	695	5	13939	0.225678
GO:1900210	positive regulation of cardiolipin metabolic process	biological_process	10	1	695	5	13939	0.225678
GO:0102488	dTTP phosphohydrolase activity	molecular_function	7	1	695	5	13939	0.225678
GO:0102491	dGTP phosphohydrolase activity	molecular_function	7	1	695	5	13939	0.225678
GO:1904906	positive regulation of endothelial cell-matrix adhesion via fibronectin	biological_process	9	1	695	5	13939	0.225678
GO:0050975	sensory perception of touch	biological_process	8	1	695	5	13939	0.225678
GO:0033181	plasma membrane proton-transporting V-type ATPase complex	cellular_component	7	1	695	5	13939	0.225678
GO:1901620	regulation of smoothened signaling pathway involved in dorsal/ventral neural tube patterning	biological_process	9	1	695	5	13939	0.225678
GO:0046980	tapasin binding	molecular_function	5	1	695	5	13939	0.225678
GO:0036117	hyaluranon cable	cellular_component	4	1	695	5	13939	0.225678
GO:0075506	entry of viral genome into host nucleus through nuclear pore complex via importin	biological_process	10	1	695	5	13939	0.225678
GO:0001555	oocyte growth	biological_process	5	1	695	5	13939	0.225678
GO:0008517	folic acid transmembrane transporter activity	molecular_function	8	1	695	5	13939	0.225678
GO:0000472	endonucleolytic cleavage to generate mature 5'-end of SSU-rRNA from (SSU-rRNA, 5.8S rRNA, LSU-rRNA	biological_process	13	1	695	5	13939	0.225678
GO:0086003	cardiac muscle cell contraction	biological_process	7	1	695	5	13939	0.225678
GO:0001729	ceramide kinase activity	molecular_function	8	1	695	5	13939	0.225678
GO:0002489	antigen processing and presentation of endogenous peptide antigen via MHC class Ib via ER pathway, TAP-dependent	biological_process	9	1	695	5	13939	0.225678
GO:0010465	nerve growth factor receptor activity	molecular_function	6	1	695	5	13939	0.225678
GO:0043541	UDP-N-acetylglucosamine transferase complex	cellular_component	7	1	695	5	13939	0.225678
GO:0004315	3-oxoacyl-[acyl-carrier-protein] synthase activity	molecular_function	8	1	695	5	13939	0.225678
GO:0060983	epicardium-derived cardiac vascular smooth muscle cell differentiation	biological_process	8	1	695	5	13939	0.225678
GO:0071393	cellular response to progesterone stimulus	biological_process	7	1	695	5	13939	0.225678
GO:0102487	dUTP phosphohydrolase activity	molecular_function	7	1	695	5	13939	0.225678
GO:0048625	myoblast fate commitment	biological_process	6	1	695	5	13939	0.225678
GO:0004332	fructose-bisphosphate aldolase activity	molecular_function	7	1	695	5	13939	0.225678
GO:0030294	receptor signaling protein tyrosine kinase inhibitor activity	molecular_function	9	1	695	5	13939	0.225678
GO:1990173	protein localization to nucleoplasm	biological_process	9	1	695	5	13939	0.225678
GO:0090725	peripheral region of growth cone	cellular_component	7	1	695	5	13939	0.225678
GO:0072558	NLRP1 inflammasome complex	cellular_component	5	1	695	5	13939	0.225678
GO:0038065	collagen-activated signaling pathway	biological_process	6	1	695	5	13939	0.225678
GO:0050262	ribosylnicotinamide kinase activity	molecular_function	7	1	695	5	13939	0.225678
GO:1904430	negative regulation of t-circle formation	biological_process	11	1	695	5	13939	0.225678
GO:0021696	cerebellar cortex morphogenesis	biological_process	5	1	695	5	13939	0.225678
GO:0031649	heat generation	biological_process	6	1	695	5	13939	0.225678
GO:0035728	response to hepatocyte growth factor	biological_process	7	1	695	5	13939	0.225678
GO:0036345	platelet maturation	biological_process	6	1	695	5	13939	0.225678
GO:0000798	nuclear cohesin complex	cellular_component	5	1	695	5	13939	0.225678
GO:1905224	clathrin-coated pit assembly	biological_process	6	1	695	5	13939	0.225678
GO:0002679	respiratory burst involved in defense response	biological_process	5	1	695	5	13939	0.225678
GO:0043295	glutathione binding	molecular_function	6	3	695	33	13939	0.225838
GO:0002053	positive regulation of mesenchymal cell proliferation	biological_process	8	3	695	33	13939	0.225838
GO:0016572	histone phosphorylation	biological_process	10	3	695	33	13939	0.225838
GO:0043029	T cell homeostasis	biological_process	6	4	695	49	13939	0.227012
GO:0007286	spermatid development	biological_process	6	10	695	152	13939	0.227423
GO:0042542	response to hydrogen peroxide	biological_process	7	7	695	100	13939	0.231344
GO:0006749	glutathione metabolic process	biological_process	8	6	695	83	13939	0.232771
GO:0009566	fertilization	biological_process	4	6	695	83	13939	0.232771
GO:0010043	response to zinc ion	biological_process	7	4	695	50	13939	0.237854
GO:0004860	protein kinase inhibitor activity	molecular_function	7	4	695	50	13939	0.237854
GO:0048286	lung alveolus development	biological_process	5	4	695	50	13939	0.237854
GO:0007368	determination of left/right symmetry	biological_process	7	7	695	101	13939	0.238817
GO:0048844	artery morphogenesis	biological_process	7	3	695	34	13939	0.239255
GO:0042692	muscle cell differentiation	biological_process	6	3	695	34	13939	0.239255
GO:0001673	male germ cell nucleus	cellular_component	8	3	695	34	13939	0.239255
GO:0004707	MAP kinase activity	molecular_function	9	3	695	34	13939	0.239255
GO:0048741	skeletal muscle fiber development	biological_process	9	3	695	34	13939	0.239255
GO:2000641	regulation of early endosome to late endosome transport	biological_process	7	2	695	19	13939	0.244266
GO:0015278	calcium-release channel activity	molecular_function	9	2	695	19	13939	0.244266
GO:0035770	ribonucleoprotein granule	cellular_component	6	2	695	19	13939	0.244266
GO:0019886	antigen processing and presentation of exogenous peptide antigen via MHC class II	biological_process	7	2	695	19	13939	0.244266
GO:0030042	actin filament depolymerization	biological_process	8	2	695	19	13939	0.244266
GO:0045842	positive regulation of mitotic metaphase/anaphase transition	biological_process	12	2	695	19	13939	0.244266
GO:0071467	cellular response to pH	biological_process	6	2	695	19	13939	0.244266
GO:0048339	paraxial mesoderm development	biological_process	7	2	695	19	13939	0.244266
GO:0035493	SNARE complex assembly	biological_process	8	2	695	19	13939	0.244266
GO:0038180	nerve growth factor signaling pathway	biological_process	7	2	695	19	13939	0.244266
GO:0032452	histone demethylase activity	molecular_function	5	2	695	19	13939	0.244266
GO:0060445	branching involved in salivary gland morphogenesis	biological_process	7	2	695	19	13939	0.244266
GO:0035686	sperm fibrous sheath	cellular_component	5	2	695	19	13939	0.244266
GO:0060416	response to growth hormone	biological_process	7	2	695	19	13939	0.244266
GO:0032872	regulation of stress-activated MAPK cascade	biological_process	11	2	695	19	13939	0.244266
GO:0021670	lateral ventricle development	biological_process	5	2	695	19	13939	0.244266
GO:0035067	negative regulation of histone acetylation	biological_process	11	2	695	19	13939	0.244266
GO:0045760	positive regulation of action potential	biological_process	6	2	695	19	13939	0.244266
GO:0071277	cellular response to calcium ion	biological_process	8	8	695	120	13939	0.249421
GO:0048469	cell maturation	biological_process	5	5	695	68	13939	0.250772
GO:0046718	viral entry into host cell	biological_process	9	5	695	68	13939	0.250772
GO:0060122	inner ear receptor cell stereocilium organization	biological_process	8	3	695	35	13939	0.252801
GO:0032148	activation of protein kinase B activity	biological_process	13	3	695	35	13939	0.252801
GO:0009948	anterior/posterior axis specification	biological_process	6	3	695	35	13939	0.252801
GO:0015385	sodium:proton antiporter activity	molecular_function	12	2	695	20	13939	0.26309
GO:0006646	phosphatidylethanolamine biosynthetic process	biological_process	10	2	695	20	13939	0.26309
GO:0051122	hepoxilin biosynthetic process	biological_process	12	2	695	20	13939	0.26309
GO:0044233	mitochondria-associated endoplasmic reticulum membrane	cellular_component	5	2	695	20	13939	0.26309
GO:1900025	negative regulation of substrate adhesion-dependent cell spreading	biological_process	10	2	695	20	13939	0.26309
GO:0045010	actin nucleation	biological_process	7	2	695	20	13939	0.26309
GO:1990440	positive regulation of transcription from RNA polymerase II promoter in response to endoplasmic reticulum stress	biological_process	7	2	695	20	13939	0.26309
GO:0071257	cellular response to electrical stimulus	biological_process	6	2	695	20	13939	0.26309
GO:0051400	BH domain binding	molecular_function	6	2	695	20	13939	0.26309
GO:0071044	histone mRNA catabolic process	biological_process	12	2	695	20	13939	0.26309
GO:0042074	cell migration involved in gastrulation	biological_process	8	2	695	20	13939	0.26309
GO:0036503	ERAD pathway	biological_process	7	2	695	20	13939	0.26309
GO:0048617	embryonic foregut morphogenesis	biological_process	6	2	695	20	13939	0.26309
GO:0035590	purinergic nucleotide receptor signaling pathway	biological_process	7	2	695	20	13939	0.26309
GO:0071236	cellular response to antibiotic	biological_process	6	2	695	20	13939	0.26309
GO:0005078	MAP-kinase scaffold activity	molecular_function	7	2	695	20	13939	0.26309
GO:0051901	positive regulation of mitochondrial depolarization	biological_process	8	2	695	20	13939	0.26309
GO:0140042	lipid droplet formation	biological_process	7	2	695	20	13939	0.26309
GO:0071639	positive regulation of monocyte chemotactic protein-1 production	biological_process	9	2	695	20	13939	0.26309
GO:0051536	iron-sulfur cluster binding	molecular_function	5	8	695	122	13939	0.263564
GO:0072350	tricarboxylic acid metabolic process	biological_process	8	1	695	6	13939	0.2643
GO:0005030	neurotrophin receptor activity	molecular_function	5	1	695	6	13939	0.2643
GO:0030091	protein repair	biological_process	8	1	695	6	13939	0.2643
GO:0007260	tyrosine phosphorylation of STAT protein	biological_process	11	1	695	6	13939	0.2643
GO:0070001	aspartic-type peptidase activity	molecular_function	7	1	695	6	13939	0.2643
GO:2000017	positive regulation of determination of dorsal identity	biological_process	7	1	695	6	13939	0.2643
GO:0035650	AP-1 adaptor complex binding	molecular_function	5	1	695	6	13939	0.2643
GO:2000620	positive regulation of histone H4-K16 acetylation	biological_process	13	1	695	6	13939	0.2643
GO:0031281	positive regulation of cyclase activity	biological_process	7	1	695	6	13939	0.2643
GO:1904183	negative regulation of pyruvate dehydrogenase activity	biological_process	8	1	695	6	13939	0.2643
GO:0140343	phosphatidylserine transfer activity	NA	NA	1	695	6	13939	0.2643
GO:0034056	estrogen response element binding	molecular_function	11	1	695	6	13939	0.2643
GO:0070985	transcription factor TFIIK complex	cellular_component	7	1	695	6	13939	0.2643
GO:0070447	positive regulation of oligodendrocyte progenitor proliferation	biological_process	11	1	695	6	13939	0.2643
GO:0044338	canonical Wnt signaling pathway involved in mesenchymal stem cell differentiation	biological_process	9	1	695	6	13939	0.2643
GO:0019002	GMP binding	molecular_function	8	1	695	6	13939	0.2643
GO:0034315	regulation of Arp2/3 complex-mediated actin nucleation	biological_process	10	1	695	6	13939	0.2643
GO:0048550	negative regulation of pinocytosis	biological_process	9	1	695	6	13939	0.2643
GO:0030118	clathrin coat	cellular_component	7	1	695	6	13939	0.2643
GO:1904954	canonical Wnt signaling pathway involved in midbrain dopaminergic neuron differentiation	biological_process	9	1	695	6	13939	0.2643
GO:0035781	CD86 biosynthetic process	biological_process	9	1	695	6	13939	0.2643
GO:1904680	peptide transmembrane transporter activity	molecular_function	6	1	695	6	13939	0.2643
GO:0061198	fungiform papilla formation	biological_process	5	1	695	6	13939	0.2643
GO:0061084	negative regulation of protein refolding	biological_process	8	1	695	6	13939	0.2643
GO:0042373	vitamin K metabolic process	biological_process	7	1	695	6	13939	0.2643
GO:1900106	positive regulation of hyaluranon cable assembly	biological_process	7	1	695	6	13939	0.2643
GO:0015817	histidine transport	biological_process	8	1	695	6	13939	0.2643
GO:0090042	tubulin deacetylation	biological_process	11	1	695	6	13939	0.2643
GO:0033269	internode region of axon	cellular_component	6	1	695	6	13939	0.2643
GO:0046501	protoporphyrinogen IX metabolic process	biological_process	8	1	695	6	13939	0.2643
GO:0043812	phosphatidylinositol-4-phosphate phosphatase activity	molecular_function	10	1	695	6	13939	0.2643
GO:0019064	fusion of virus membrane with host plasma membrane	biological_process	8	1	695	6	13939	0.2643
GO:0032389	MutLalpha complex	cellular_component	6	1	695	6	13939	0.2643
GO:0051654	establishment of mitochondrion localization	biological_process	7	1	695	6	13939	0.2643
GO:0015825	L-serine transport	biological_process	12	1	695	6	13939	0.2643
GO:0048619	embryonic hindgut morphogenesis	biological_process	6	1	695	6	13939	0.2643
GO:0019242	methylglyoxal biosynthetic process	biological_process	7	1	695	6	13939	0.2643
GO:0072053	renal inner medulla development	biological_process	5	1	695	6	13939	0.2643
GO:1905437	positive regulation of histone H3-K4 trimethylation	biological_process	13	1	695	6	13939	0.2643
GO:0019087	transformation of host cell by virus	biological_process	8	1	695	6	13939	0.2643
GO:0019907	cyclin-dependent protein kinase activating kinase holoenzyme complex	cellular_component	7	1	695	6	13939	0.2643
GO:0043932	ossification involved in bone remodeling	biological_process	5	1	695	6	13939	0.2643
GO:0016934	extracellularly glycine-gated chloride channel activity	molecular_function	10	1	695	6	13939	0.2643
GO:0043121	neurotrophin binding	molecular_function	6	1	695	6	13939	0.2643
GO:1902268	negative regulation of polyamine transmembrane transport	biological_process	9	1	695	6	13939	0.2643
GO:0004983	neuropeptide Y receptor activity	molecular_function	8	1	695	6	13939	0.2643
GO:0051174	regulation of phosphorus metabolic process	biological_process	7	1	695	6	13939	0.2643
GO:0070105	positive regulation of interleukin-6-mediated signaling pathway	biological_process	10	1	695	6	13939	0.2643
GO:0003989	acetyl-CoA carboxylase activity	molecular_function	7	1	695	6	13939	0.2643
GO:0071887	leukocyte apoptotic process	biological_process	7	1	695	6	13939	0.2643
GO:0043320	natural killer cell degranulation	biological_process	9	1	695	6	13939	0.2643
GO:0018125	peptidyl-cysteine methylation	biological_process	11	1	695	6	13939	0.2643
GO:0140285	endosome fission	biological_process	7	1	695	6	13939	0.2643
GO:0043242	negative regulation of protein-containing complex disassembly	biological_process	8	1	695	6	13939	0.2643
GO:1990928	response to amino acid starvation	biological_process	6	1	695	6	13939	0.2643
GO:0035696	monocyte extravasation	biological_process	6	1	695	6	13939	0.2643
GO:0008073	ornithine decarboxylase inhibitor activity	molecular_function	6	1	695	6	13939	0.2643
GO:0007176	regulation of epidermal growth factor-activated receptor activity	biological_process	9	1	695	6	13939	0.2643
GO:0016907	G protein-coupled acetylcholine receptor activity	molecular_function	8	1	695	6	13939	0.2643
GO:2000331	regulation of terminal button organization	biological_process	9	1	695	6	13939	0.2643
GO:0003872	6-phosphofructokinase activity	molecular_function	8	1	695	6	13939	0.2643
GO:1990036	calcium ion import into sarcoplasmic reticulum	biological_process	7	1	695	6	13939	0.2643
GO:0048105	establishment of body hair planar orientation	biological_process	8	1	695	6	13939	0.2643
GO:0070649	formin-nucleated actin cable assembly	biological_process	8	1	695	6	13939	0.2643
GO:1900063	regulation of peroxisome organization	biological_process	8	1	695	6	13939	0.2643
GO:0072033	renal vesicle formation	biological_process	5	1	695	6	13939	0.2643
GO:0031401	positive regulation of protein modification process	biological_process	9	1	695	6	13939	0.2643
GO:0036488	CHOP-C/EBP complex	cellular_component	7	1	695	6	13939	0.2643
GO:0010641	positive regulation of platelet-derived growth factor receptor signaling pathway	biological_process	9	1	695	6	13939	0.2643
GO:0032376	positive regulation of cholesterol transport	biological_process	10	1	695	6	13939	0.2643
GO:1902263	apoptotic process involved in embryonic digit morphogenesis	biological_process	9	1	695	6	13939	0.2643
GO:0010998	regulation of translational initiation by eIF2 alpha phosphorylation	biological_process	10	1	695	6	13939	0.2643
GO:0030997	regulation of centriole-centriole cohesion	biological_process	9	1	695	6	13939	0.2643
GO:0051599	response to hydrostatic pressure	biological_process	5	1	695	6	13939	0.2643
GO:0005353	fructose transmembrane transporter activity	molecular_function	9	1	695	6	13939	0.2643
GO:0006580	ethanolamine metabolic process	biological_process	7	1	695	6	13939	0.2643
GO:0072079	nephron tubule formation	biological_process	8	1	695	6	13939	0.2643
GO:0016240	autophagosome membrane docking	biological_process	6	1	695	6	13939	0.2643
GO:0097176	epoxide metabolic process	biological_process	6	1	695	6	13939	0.2643
GO:0033265	choline binding	molecular_function	5	1	695	6	13939	0.2643
GO:0015182	L-asparagine transmembrane transporter activity	molecular_function	8	1	695	6	13939	0.2643
GO:0097418	neurofibrillary tangle	cellular_component	6	1	695	6	13939	0.2643
GO:0097154	GABAergic neuron differentiation	biological_process	7	1	695	6	13939	0.2643
GO:0060155	platelet dense granule organization	biological_process	8	1	695	6	13939	0.2643
GO:0061402	positive regulation of transcription from RNA polymerase II promoter in response to acidic pH	biological_process	11	1	695	6	13939	0.2643
GO:1902110	positive regulation of mitochondrial membrane permeability involved in apoptotic process	biological_process	9	1	695	6	13939	0.2643
GO:0090187	positive regulation of pancreatic juice secretion	biological_process	9	1	695	6	13939	0.2643
GO:0016480	negative regulation of transcription by RNA polymerase III	biological_process	10	1	695	6	13939	0.2643
GO:0031208	POZ domain binding	molecular_function	6	1	695	6	13939	0.2643
GO:0035112	genitalia morphogenesis	biological_process	5	1	695	6	13939	0.2643
GO:0005945	6-phosphofructokinase complex	cellular_component	7	1	695	6	13939	0.2643
GO:1903614	negative regulation of protein tyrosine phosphatase activity	biological_process	13	1	695	6	13939	0.2643
GO:0016999	antibiotic metabolic process	biological_process	6	1	695	6	13939	0.2643
GO:0061030	epithelial cell differentiation involved in mammary gland alveolus development	biological_process	8	1	695	6	13939	0.2643
GO:0006066	alcohol metabolic process	biological_process	5	1	695	6	13939	0.2643
GO:0070086	ubiquitin-dependent endocytosis	biological_process	8	1	695	6	13939	0.2643
GO:0035745	T-helper 2 cell cytokine production	biological_process	8	1	695	6	13939	0.2643
GO:0021769	orbitofrontal cortex development	biological_process	5	1	695	6	13939	0.2643
GO:0035624	receptor transactivation	biological_process	10	1	695	6	13939	0.2643
GO:0007197	adenylate cyclase-inhibiting G protein-coupled acetylcholine receptor signaling pathway	biological_process	9	1	695	6	13939	0.2643
GO:2000360	negative regulation of binding of sperm to zona pellucida	biological_process	7	1	695	6	13939	0.2643
GO:0071415	cellular response to purine-containing compound	biological_process	8	1	695	6	13939	0.2643
GO:0006867	asparagine transport	biological_process	8	1	695	6	13939	0.2643
GO:0003340	negative regulation of mesenchymal to epithelial transition involved in metanephros morphogenesis	biological_process	10	1	695	6	13939	0.2643
GO:1904672	regulation of somatic stem cell population maintenance	biological_process	7	1	695	6	13939	0.2643
GO:0044818	mitotic G2/M transition checkpoint	biological_process	6	1	695	6	13939	0.2643
GO:2000588	positive regulation of platelet-derived growth factor receptor-beta signaling pathway	biological_process	10	1	695	6	13939	0.2643
GO:0038156	interleukin-3-mediated signaling pathway	biological_process	7	1	695	6	13939	0.2643
GO:0150076	neuroinflammatory response	biological_process	7	1	695	6	13939	0.2643
GO:2001137	positive regulation of endocytic recycling	biological_process	9	1	695	6	13939	0.2643
GO:0033745	L-methionine-(R)-S-oxide reductase activity	molecular_function	7	1	695	6	13939	0.2643
GO:0044803	multi-organism membrane organization	biological_process	5	1	695	6	13939	0.2643
GO:0015194	L-serine transmembrane transporter activity	molecular_function	9	1	695	6	13939	0.2643
GO:0004658	propionyl-CoA carboxylase activity	molecular_function	7	1	695	6	13939	0.2643
GO:0071076	RNA 3' uridylation	biological_process	11	1	695	6	13939	0.2643
GO:0043620	regulation of DNA-templated transcription in response to stress	biological_process	9	1	695	6	13939	0.2643
GO:0033829	O-fucosylpeptide 3-beta-N-acetylglucosaminyltransferase activity	molecular_function	8	1	695	6	13939	0.2643
GO:0007167	enzyme linked receptor protein signaling pathway	biological_process	6	1	695	6	13939	0.2643
GO:0032753	positive regulation of interleukin-4 production	biological_process	8	3	695	36	13939	0.266453
GO:0046965	retinoid X receptor binding	molecular_function	9	3	695	36	13939	0.266453
GO:0001708	cell fate specification	biological_process	5	3	695	36	13939	0.266453
GO:0051019	mitogen-activated protein kinase binding	molecular_function	8	5	695	70	13939	0.2699
GO:0007265	Ras protein signal transduction	biological_process	7	5	695	70	13939	0.2699
GO:0031463	Cul3-RING ubiquitin ligase complex	cellular_component	7	4	695	53	13939	0.271038
GO:0034394	protein localization to cell surface	biological_process	7	4	695	53	13939	0.271038
GO:0032435	negative regulation of proteasomal ubiquitin-dependent protein catabolic process	biological_process	12	4	695	53	13939	0.271038
GO:0043539	protein serine/threonine kinase activator activity	molecular_function	8	4	695	53	13939	0.271038
GO:0043473	pigmentation	biological_process	3	4	695	53	13939	0.271038
GO:0030100	regulation of endocytosis	biological_process	7	4	695	53	13939	0.271038
GO:0006006	glucose metabolic process	biological_process	8	6	695	88	13939	0.27494
GO:0000794	condensed nuclear chromosome	cellular_component	8	5	695	71	13939	0.27958
GO:0043278	response to morphine	biological_process	6	3	695	37	13939	0.280189
GO:0044458	motile cilium assembly	biological_process	8	3	695	37	13939	0.280189
GO:0007131	reciprocal meiotic recombination	biological_process	10	3	695	37	13939	0.280189
GO:0031016	pancreas development	biological_process	6	3	695	37	13939	0.280189
GO:0101005	ubiquitinyl hydrolase activity	molecular_function	5	2	695	21	13939	0.281919
GO:0034638	phosphatidylcholine catabolic process	biological_process	10	2	695	21	13939	0.281919
GO:0001945	lymph vessel development	biological_process	5	2	695	21	13939	0.281919
GO:0019363	pyridine nucleotide biosynthetic process	biological_process	8	2	695	21	13939	0.281919
GO:0005751	mitochondrial respiratory chain complex IV	cellular_component	6	2	695	21	13939	0.281919
GO:0005545	1-phosphatidylinositol binding	molecular_function	7	2	695	21	13939	0.281919
GO:0002281	macrophage activation involved in immune response	biological_process	8	2	695	21	13939	0.281919
GO:0006941	striated muscle contraction	biological_process	7	2	695	21	13939	0.281919
GO:0035313	wound healing, spreading of epidermal cells	biological_process	8	2	695	21	13939	0.281919
GO:1902287	semaphorin-plexin signaling pathway involved in axon guidance	biological_process	8	2	695	21	13939	0.281919
GO:0044294	dendritic growth cone	cellular_component	6	2	695	21	13939	0.281919
GO:0010634	positive regulation of epithelial cell migration	biological_process	9	4	695	54	13939	0.282278
GO:0007257	activation of JUN kinase activity	biological_process	14	4	695	54	13939	0.282278
GO:0003281	ventricular septum development	biological_process	6	4	695	55	13939	0.293587
GO:1904659	glucose transmembrane transport	biological_process	11	3	695	38	13939	0.293987
GO:0043296	apical junction complex	cellular_component	5	3	695	38	13939	0.293987
GO:0010467	gene expression	biological_process	6	3	695	38	13939	0.293987
GO:0021954	central nervous system neuron development	biological_process	7	2	695	22	13939	0.300704
GO:0080111	DNA demethylation	biological_process	10	2	695	22	13939	0.300704
GO:0010447	response to acidic pH	biological_process	6	2	695	22	13939	0.300704
GO:0032635	interleukin-6 production	biological_process	5	2	695	22	13939	0.300704
GO:0010950	positive regulation of endopeptidase activity	biological_process	11	2	695	22	13939	0.300704
GO:0048599	oocyte development	biological_process	6	2	695	22	13939	0.300704
GO:0097134	cyclin E1-CDK2 complex	cellular_component	6	1	695	7	13939	0.300998
GO:1905668	positive regulation of protein localization to endosome	biological_process	7	1	695	7	13939	0.300998
GO:0019439	aromatic compound catabolic process	biological_process	6	1	695	7	13939	0.300998
GO:0034191	apolipoprotein A-I receptor binding	molecular_function	7	1	695	7	13939	0.300998
GO:0060665	regulation of branching involved in salivary gland morphogenesis by mesenchymal-epithelial signaling	biological_process	7	1	695	7	13939	0.300998
GO:0033262	regulation of nuclear cell cycle DNA replication	biological_process	8	1	695	7	13939	0.300998
GO:0045636	positive regulation of melanocyte differentiation	biological_process	9	1	695	7	13939	0.300998
GO:0002360	T cell lineage commitment	biological_process	6	1	695	7	13939	0.300998
GO:0071663	positive regulation of granzyme B production	biological_process	9	1	695	7	13939	0.300998
GO:0035470	positive regulation of vascular wound healing	biological_process	9	1	695	7	13939	0.300998
GO:0048691	positive regulation of axon extension involved in regeneration	biological_process	9	1	695	7	13939	0.300998
GO:0002366	leukocyte activation involved in immune response	biological_process	6	1	695	7	13939	0.300998
GO:0072144	glomerular mesangial cell development	biological_process	7	1	695	7	13939	0.300998
GO:0000253	3-keto sterol reductase activity	molecular_function	7	1	695	7	13939	0.300998
GO:0071821	FANCM-MHF complex	cellular_component	4	1	695	7	13939	0.300998
GO:0005143	interleukin-12 receptor binding	molecular_function	7	1	695	7	13939	0.300998
GO:0046951	ketone body biosynthetic process	biological_process	6	1	695	7	13939	0.300998
GO:0097124	cyclin A2-CDK2 complex	cellular_component	6	1	695	7	13939	0.300998
GO:0045605	negative regulation of epidermal cell differentiation	biological_process	9	1	695	7	13939	0.300998
GO:0070307	lens fiber cell development	biological_process	7	1	695	7	13939	0.300998
GO:0140199	negative regulation of adenylate cyclase-activating adrenergic receptor signaling pathway involved in heart process	biological_process	7	1	695	7	13939	0.300998
GO:0005220	inositol 1,4,5-trisphosphate-sensitive calcium-release channel activity	molecular_function	10	1	695	7	13939	0.300998
GO:0005436	sodium:phosphate symporter activity	molecular_function	11	1	695	7	13939	0.300998
GO:0015433	ATPase-coupled peptide antigen transmembrane transporter activity	molecular_function	11	1	695	7	13939	0.300998
GO:1905037	autophagosome organization	biological_process	7	1	695	7	13939	0.300998
GO:0071469	cellular response to alkaline pH	biological_process	7	1	695	7	13939	0.300998
GO:0097091	synaptic vesicle clustering	biological_process	8	1	695	7	13939	0.300998
GO:0016422	mRNA (2'-O-methyladenosine-N6-)-methyltransferase activity	molecular_function	9	1	695	7	13939	0.300998
GO:0014010	Schwann cell proliferation	biological_process	5	1	695	7	13939	0.300998
GO:0010836	negative regulation of protein ADP-ribosylation	biological_process	10	1	695	7	13939	0.300998
GO:0045006	DNA deamination	biological_process	9	1	695	7	13939	0.300998
GO:0035985	senescence-associated heterochromatin focus	cellular_component	8	1	695	7	13939	0.300998
GO:0043247	telomere maintenance in response to DNA damage	biological_process	9	1	695	7	13939	0.300998
GO:0022009	central nervous system vasculogenesis	biological_process	7	1	695	7	13939	0.300998
GO:1901857	positive regulation of cellular respiration	biological_process	8	1	695	7	13939	0.300998
GO:1902459	positive regulation of stem cell population maintenance	biological_process	7	1	695	7	13939	0.300998
GO:0046471	phosphatidylglycerol metabolic process	biological_process	9	1	695	7	13939	0.300998
GO:0018002	N-terminal peptidyl-glutamic acid acetylation	biological_process	12	1	695	7	13939	0.300998
GO:0140009	L-aspartate import across plasma membrane	biological_process	7	1	695	7	13939	0.300998
GO:0060492	lung induction	biological_process	10	1	695	7	13939	0.300998
GO:0072584	caveolin-mediated endocytosis	biological_process	8	1	695	7	13939	0.300998
GO:0031283	negative regulation of guanylate cyclase activity	biological_process	8	1	695	7	13939	0.300998
GO:1902570	protein localization to nucleolus	biological_process	9	1	695	7	13939	0.300998
GO:0017187	peptidyl-glutamic acid carboxylation	biological_process	11	1	695	7	13939	0.300998
GO:1902990	mitotic telomere maintenance via semi-conservative replication	biological_process	10	1	695	7	13939	0.300998
GO:0006582	melanin metabolic process	biological_process	7	1	695	7	13939	0.300998
GO:0061739	protein lipidation involved in autophagosome assembly	biological_process	11	1	695	7	13939	0.300998
GO:0099091	postsynaptic specialization, intracellular component	cellular_component	5	1	695	7	13939	0.300998
GO:0034767	positive regulation of ion transmembrane transport	biological_process	9	1	695	7	13939	0.300998
GO:0070849	response to epidermal growth factor	biological_process	5	1	695	7	13939	0.300998
GO:0060350	endochondral bone morphogenesis	biological_process	7	1	695	7	13939	0.300998
GO:0070987	error-free translesion synthesis	biological_process	11	1	695	7	13939	0.300998
GO:0043625	delta DNA polymerase complex	cellular_component	6	1	695	7	13939	0.300998
GO:0004140	dephospho-CoA kinase activity	molecular_function	7	1	695	7	13939	0.300998
GO:0090402	oncogene-induced cell senescence	biological_process	7	1	695	7	13939	0.300998
GO:0010543	regulation of platelet activation	biological_process	8	1	695	7	13939	0.300998
GO:0042825	TAP complex	cellular_component	7	1	695	7	13939	0.300998
GO:1904173	regulation of histone demethylase activity (H3-K4 specific	biological_process	10	1	695	7	13939	0.300998
GO:0048859	formation of anatomical boundary	biological_process	5	1	695	7	13939	0.300998
GO:0046629	gamma-delta T cell activation	biological_process	8	1	695	7	13939	0.300998
GO:0005166	neurotrophin p75 receptor binding	molecular_function	8	1	695	7	13939	0.300998
GO:0035711	T-helper 1 cell activation	biological_process	10	1	695	7	13939	0.300998
GO:0034263	positive regulation of autophagy in response to ER overload	biological_process	7	1	695	7	13939	0.300998
GO:1990423	RZZ complex	cellular_component	4	1	695	7	13939	0.300998
GO:0032714	negative regulation of interleukin-5 production	biological_process	8	1	695	7	13939	0.300998
GO:0050957	equilibrioception	biological_process	7	1	695	7	13939	0.300998
GO:0050815	phosphoserine residue binding	molecular_function	7	1	695	7	13939	0.300998
GO:0030323	respiratory tube development	biological_process	6	1	695	7	13939	0.300998
GO:0016614	oxidoreductase activity, acting on CH-OH group of donors	molecular_function	5	1	695	7	13939	0.300998
GO:0006642	triglyceride mobilization	biological_process	10	1	695	7	13939	0.300998
GO:0014031	mesenchymal cell development	biological_process	6	1	695	7	13939	0.300998
GO:0042044	fluid transport	biological_process	6	1	695	7	13939	0.300998
GO:0071288	cellular response to mercury ion	biological_process	8	1	695	7	13939	0.300998
GO:0060850	regulation of transcription involved in cell fate commitment	biological_process	10	1	695	7	13939	0.300998
GO:0090722	receptor-receptor interaction	molecular_function	6	1	695	7	13939	0.300998
GO:0060841	venous blood vessel development	biological_process	6	1	695	7	13939	0.300998
GO:2000583	regulation of platelet-derived growth factor receptor-alpha signaling pathway	biological_process	9	1	695	7	13939	0.300998
GO:2000405	negative regulation of T cell migration	biological_process	9	1	695	7	13939	0.300998
GO:0031056	regulation of histone modification	biological_process	9	1	695	7	13939	0.300998
GO:0051051	negative regulation of transport	biological_process	6	1	695	7	13939	0.300998
GO:0046967	cytosol to endoplasmic reticulum transport	biological_process	7	1	695	7	13939	0.300998
GO:0015245	fatty acid transmembrane transporter activity	molecular_function	5	1	695	7	13939	0.300998
GO:0004301	epoxide hydrolase activity	molecular_function	7	1	695	7	13939	0.300998
GO:0000578	embryonic axis specification	biological_process	6	1	695	7	13939	0.300998
GO:1902285	semaphorin-plexin signaling pathway involved in neuron projection guidance	biological_process	7	1	695	7	13939	0.300998
GO:0007195	adenylate cyclase-inhibiting dopamine receptor signaling pathway	biological_process	9	1	695	7	13939	0.300998
GO:0032470	positive regulation of endoplasmic reticulum calcium ion concentration	biological_process	13	1	695	7	13939	0.300998
GO:0061308	cardiac neural crest cell development involved in heart development	biological_process	8	1	695	7	13939	0.300998
GO:0000725	recombinational repair	biological_process	9	1	695	7	13939	0.300998
GO:0097039	protein linear polyubiquitination	biological_process	13	1	695	7	13939	0.300998
GO:1903679	positive regulation of cap-independent translational initiation	biological_process	13	1	695	7	13939	0.300998
GO:0035666	TRIF-dependent toll-like receptor signaling pathway	biological_process	10	1	695	7	13939	0.300998
GO:0030156	benzodiazepine receptor binding	molecular_function	6	1	695	7	13939	0.300998
GO:0047690	aspartyltransferase activity	molecular_function	7	1	695	7	13939	0.300998
GO:0005004	GPI-linked ephrin receptor activity	molecular_function	11	1	695	7	13939	0.300998
GO:0010632	regulation of epithelial cell migration	biological_process	8	1	695	7	13939	0.300998
GO:0006297	nucleotide-excision repair, DNA gap filling	biological_process	8	1	695	7	13939	0.300998
GO:0043291	RAVE complex	cellular_component	4	1	695	7	13939	0.300998
GO:0016505	peptidase activator activity involved in apoptotic process	molecular_function	7	1	695	7	13939	0.300998
GO:0046037	GMP metabolic process	biological_process	11	1	695	7	13939	0.300998
GO:0060393	regulation of pathway-restricted SMAD protein phosphorylation	biological_process	10	1	695	7	13939	0.300998
GO:1904431	positive regulation of t-circle formation	biological_process	11	1	695	7	13939	0.300998
GO:0060623	regulation of chromosome condensation	biological_process	9	1	695	7	13939	0.300998
GO:0043366	beta selection	biological_process	5	1	695	7	13939	0.300998
GO:0051987	positive regulation of attachment of spindle microtubules to kinetochore	biological_process	8	1	695	7	13939	0.300998
GO:1902309	negative regulation of peptidyl-serine dephosphorylation	biological_process	11	1	695	7	13939	0.300998
GO:0036486	ventral trunk neural crest cell migration	biological_process	10	1	695	7	13939	0.300998
GO:2000546	positive regulation of endothelial cell chemotaxis to fibroblast growth factor	biological_process	10	1	695	7	13939	0.300998
GO:0033299	secretion of lysosomal enzymes	biological_process	11	1	695	7	13939	0.300998
GO:0072011	glomerular endothelium development	biological_process	8	1	695	7	13939	0.300998
GO:0035986	senescence-associated heterochromatin focus assembly	biological_process	8	1	695	7	13939	0.300998
GO:0045345	positive regulation of MHC class I biosynthetic process	biological_process	9	1	695	7	13939	0.300998
GO:0035965	cardiolipin acyl-chain remodeling	biological_process	11	1	695	7	13939	0.300998
GO:0010966	regulation of phosphate transport	biological_process	9	1	695	7	13939	0.300998
GO:0032202	telomere assembly	biological_process	6	1	695	7	13939	0.300998
GO:0002554	serotonin secretion by platelet	biological_process	10	1	695	7	13939	0.300998
GO:0097491	sympathetic neuron projection guidance	biological_process	6	1	695	7	13939	0.300998
GO:0001882	nucleoside binding	molecular_function	5	1	695	7	13939	0.300998
GO:0050816	phosphothreonine residue binding	molecular_function	7	1	695	7	13939	0.300998
GO:1902775	mitochondrial large ribosomal subunit assembly	biological_process	10	1	695	7	13939	0.300998
GO:1902511	negative regulation of apoptotic DNA fragmentation	biological_process	8	1	695	7	13939	0.300998
GO:0015440	ATPase-coupled peptide transmembrane transporter activity	molecular_function	10	1	695	7	13939	0.300998
GO:0002326	B cell lineage commitment	biological_process	6	1	695	7	13939	0.300998
GO:0050849	negative regulation of calcium-mediated signaling	biological_process	10	1	695	7	13939	0.300998
GO:0034750	Scrib-APC-beta-catenin complex	cellular_component	4	1	695	7	13939	0.300998
GO:1903724	positive regulation of centriole elongation	biological_process	12	1	695	7	13939	0.300998
GO:0006311	meiotic gene conversion	biological_process	10	1	695	7	13939	0.300998
GO:0003338	metanephros morphogenesis	biological_process	7	1	695	7	13939	0.300998
GO:0097490	sympathetic neuron projection extension	biological_process	7	1	695	7	13939	0.300998
GO:0003205	cardiac chamber development	biological_process	5	1	695	7	13939	0.300998
GO:0006875	cellular metal ion homeostasis	biological_process	10	1	695	7	13939	0.300998
GO:0060070	canonical Wnt signaling pathway	biological_process	8	6	695	91	13939	0.301057
GO:0048015	phosphatidylinositol-mediated signaling	biological_process	7	4	695	56	13939	0.304952
GO:0006446	regulation of translational initiation	biological_process	10	3	695	39	13939	0.307827
GO:0019903	protein phosphatase binding	molecular_function	7	10	695	165	13939	0.308684
GO:0048538	thymus development	biological_process	7	5	695	74	13939	0.308997
GO:0045786	negative regulation of cell cycle	biological_process	7	4	695	57	13939	0.316364
GO:0001707	mesoderm formation	biological_process	6	4	695	57	13939	0.316364
GO:0032024	positive regulation of insulin secretion	biological_process	11	5	695	75	13939	0.318901
GO:0007175	negative regulation of epidermal growth factor-activated receptor activity	biological_process	10	2	695	23	13939	0.319404
GO:2000145	regulation of cell motility	biological_process	6	2	695	23	13939	0.319404
GO:0017160	Ral GTPase binding	molecular_function	9	2	695	23	13939	0.319404
GO:0010761	fibroblast migration	biological_process	8	2	695	23	13939	0.319404
GO:0016446	somatic hypermutation of immunoglobulin genes	biological_process	6	2	695	23	13939	0.319404
GO:0000083	regulation of transcription involved in G1/S transition of mitotic cell cycle	biological_process	9	2	695	23	13939	0.319404
GO:0033558	protein deacetylase activity	molecular_function	6	2	695	23	13939	0.319404
GO:0048266	behavioral response to pain	biological_process	4	2	695	23	13939	0.319404
GO:0032592	integral component of mitochondrial membrane	cellular_component	7	2	695	23	13939	0.319404
GO:0072015	glomerular visceral epithelial cell development	biological_process	8	2	695	23	13939	0.319404
GO:1900242	regulation of synaptic vesicle endocytosis	biological_process	8	2	695	23	13939	0.319404
GO:0070207	protein homotrimerization	biological_process	9	2	695	23	13939	0.319404
GO:0005865	striated muscle thin filament	cellular_component	6	2	695	23	13939	0.319404
GO:0008381	mechanosensitive ion channel activity	molecular_function	8	2	695	23	13939	0.319404
GO:0008631	intrinsic apoptotic signaling pathway in response to oxidative stress	biological_process	7	2	695	23	13939	0.319404
GO:0010614	negative regulation of cardiac muscle hypertrophy	biological_process	10	2	695	23	13939	0.319404
GO:0051569	regulation of histone H3-K4 methylation	biological_process	11	2	695	23	13939	0.319404
GO:0072546	ER membrane protein complex	cellular_component	7	2	695	23	13939	0.319404
GO:0005227	calcium activated cation channel activity	molecular_function	8	2	695	23	13939	0.319404
GO:0010460	positive regulation of heart rate	biological_process	10	3	695	40	13939	0.321688
GO:0035094	response to nicotine	biological_process	6	3	695	40	13939	0.321688
GO:0042288	MHC class I protein binding	molecular_function	7	3	695	40	13939	0.321688
GO:0060395	SMAD protein signal transduction	biological_process	5	6	695	94	13939	0.327608
GO:0050829	defense response to Gram-negative bacterium	biological_process	9	5	695	76	13939	0.328844
GO:0005925	focal adhesion	cellular_component	7	17	695	301	13939	0.333018
GO:0051260	protein homooligomerization	biological_process	8	10	695	169	13939	0.335028
GO:0010613	positive regulation of cardiac muscle hypertrophy	biological_process	10	3	695	41	13939	0.335553
GO:0007141	male meiosis I	biological_process	8	3	695	41	13939	0.335553
GO:0060054	positive regulation of epithelial cell proliferation involved in wound healing	biological_process	9	1	695	8	13939	0.335868
GO:0060438	trachea development	biological_process	6	1	695	8	13939	0.335868
GO:0006086	acetyl-CoA biosynthetic process from pyruvate	biological_process	10	1	695	8	13939	0.335868
GO:0060485	mesenchyme development	biological_process	6	1	695	8	13939	0.335868
GO:0001554	luteolysis	biological_process	5	1	695	8	13939	0.335868
GO:0021637	trigeminal nerve structural organization	biological_process	6	1	695	8	13939	0.335868
GO:0032252	secretory granule localization	biological_process	7	1	695	8	13939	0.335868
GO:0032946	positive regulation of mononuclear cell proliferation	biological_process	9	1	695	8	13939	0.335868
GO:0002381	immunoglobulin production involved in immunoglobulin mediated immune response	biological_process	6	1	695	8	13939	0.335868
GO:0031523	Myb complex	cellular_component	4	1	695	8	13939	0.335868
GO:0014054	positive regulation of gamma-aminobutyric acid secretion	biological_process	9	1	695	8	13939	0.335868
GO:0052832	inositol monophosphate 3-phosphatase activity	molecular_function	10	1	695	8	13939	0.335868
GO:0004694	eukaryotic translation initiation factor 2alpha kinase activity	molecular_function	9	1	695	8	13939	0.335868
GO:0045003	double-strand break repair via synthesis-dependent strand annealing	biological_process	11	1	695	8	13939	0.335868
GO:0043067	regulation of programmed cell death	biological_process	7	1	695	8	13939	0.335868
GO:0030120	vesicle coat	cellular_component	7	1	695	8	13939	0.335868
GO:1902356	oxaloacetate(2-) transmembrane transport	biological_process	13	1	695	8	13939	0.335868
GO:0060043	regulation of cardiac muscle cell proliferation	biological_process	7	1	695	8	13939	0.335868
GO:0090306	spindle assembly involved in meiosis	biological_process	10	1	695	8	13939	0.335868
GO:0021943	formation of radial glial scaffolds	biological_process	8	1	695	8	13939	0.335868
GO:2001140	positive regulation of phospholipid transport	biological_process	9	1	695	8	13939	0.335868
GO:0070516	CAK-ERCC2 complex	cellular_component	4	1	695	8	13939	0.335868
GO:1904861	excitatory synapse assembly	biological_process	7	1	695	8	13939	0.335868
GO:0008934	inositol monophosphate 1-phosphatase activity	molecular_function	10	1	695	8	13939	0.335868
GO:0003923	GPI-anchor transamidase activity	molecular_function	5	1	695	8	13939	0.335868
GO:0015140	malate transmembrane transporter activity	molecular_function	9	1	695	8	13939	0.335868
GO:0000015	phosphopyruvate hydratase complex	cellular_component	7	1	695	8	13939	0.335868
GO:0052833	inositol monophosphate 4-phosphatase activity	molecular_function	10	1	695	8	13939	0.335868
GO:1990743	protein sialylation	biological_process	9	1	695	8	13939	0.335868
GO:0006007	glucose catabolic process	biological_process	9	1	695	8	13939	0.335868
GO:1990774	tumor necrosis factor secretion	biological_process	12	1	695	8	13939	0.335868
GO:0098574	cytoplasmic side of lysosomal membrane	cellular_component	7	1	695	8	13939	0.335868
GO:0071423	malate transmembrane transport	biological_process	13	1	695	8	13939	0.335868
GO:0060742	epithelial cell differentiation involved in prostate gland development	biological_process	5	1	695	8	13939	0.335868
GO:0071502	cellular response to temperature stimulus	biological_process	6	1	695	8	13939	0.335868
GO:0010523	negative regulation of calcium ion transport into cytosol	biological_process	7	1	695	8	13939	0.335868
GO:0060468	prevention of polyspermy	biological_process	4	1	695	8	13939	0.335868
GO:0051838	cytolysis by host of symbiont cells	biological_process	7	1	695	8	13939	0.335868
GO:0015117	thiosulfate transmembrane transporter activity	molecular_function	6	1	695	8	13939	0.335868
GO:0031852	mu-type opioid receptor binding	molecular_function	8	1	695	8	13939	0.335868
GO:0010453	regulation of cell fate commitment	biological_process	7	1	695	8	13939	0.335868
GO:2000675	negative regulation of type B pancreatic cell apoptotic process	biological_process	11	1	695	8	13939	0.335868
GO:0032889	regulation of vacuole fusion, non-autophagic	biological_process	9	1	695	8	13939	0.335868
GO:0060385	axonogenesis involved in innervation	biological_process	10	1	695	8	13939	0.335868
GO:0019695	choline metabolic process	biological_process	7	1	695	8	13939	0.335868
GO:1903232	melanosome assembly	biological_process	9	1	695	8	13939	0.335868
GO:0034604	pyruvate dehydrogenase (NAD+) activity	molecular_function	8	1	695	8	13939	0.335868
GO:0072487	MSL complex	cellular_component	8	1	695	8	13939	0.335868
GO:0098639	collagen binding involved in cell-matrix adhesion	molecular_function	6	1	695	8	13939	0.335868
GO:0031161	phosphatidylinositol catabolic process	biological_process	10	1	695	8	13939	0.335868
GO:0097553	calcium ion transmembrane import into cytosol	biological_process	15	1	695	8	13939	0.335868
GO:2000138	positive regulation of cell proliferation involved in heart morphogenesis	biological_process	8	1	695	8	13939	0.335868
GO:0008343	adult feeding behavior	biological_process	5	1	695	8	13939	0.335868
GO:0045656	negative regulation of monocyte differentiation	biological_process	10	1	695	8	13939	0.335868
GO:0071797	LUBAC complex	cellular_component	6	1	695	8	13939	0.335868
GO:0017020	myosin phosphatase regulator activity	molecular_function	7	1	695	8	13939	0.335868
GO:0019065	receptor-mediated endocytosis of virus by host cell	biological_process	9	1	695	8	13939	0.335868
GO:0001003	RNA polymerase III type 2 promoter sequence-specific DNA binding	molecular_function	10	1	695	8	13939	0.335868
GO:0043305	negative regulation of mast cell degranulation	biological_process	10	1	695	8	13939	0.335868
GO:0015911	long-chain fatty acid import across plasma membrane	biological_process	11	1	695	8	13939	0.335868
GO:0048232	male gamete generation	biological_process	6	1	695	8	13939	0.335868
GO:0042117	monocyte activation	biological_process	7	1	695	8	13939	0.335868
GO:0015755	fructose transmembrane transport	biological_process	11	1	695	8	13939	0.335868
GO:0070169	positive regulation of biomineral tissue development	biological_process	7	1	695	8	13939	0.335868
GO:0021747	cochlear nucleus development	biological_process	6	1	695	8	13939	0.335868
GO:0009624	response to nematode	biological_process	7	1	695	8	13939	0.335868
GO:0002485	antigen processing and presentation of endogenous peptide antigen via MHC class I via ER pathway, TAP-dependent	biological_process	9	1	695	8	13939	0.335868
GO:0035515	oxidative RNA demethylase activity	molecular_function	5	1	695	8	13939	0.335868
GO:0005955	calcineurin complex	cellular_component	5	1	695	8	13939	0.335868
GO:0051562	negative regulation of mitochondrial calcium ion concentration	biological_process	13	1	695	8	13939	0.335868
GO:0018193	peptidyl-amino acid modification	biological_process	9	1	695	8	13939	0.335868
GO:0075044	positive regulation by symbiont of host autophagy	biological_process	10	1	695	8	13939	0.335868
GO:0021555	midbrain-hindbrain boundary morphogenesis	biological_process	6	1	695	8	13939	0.335868
GO:0019815	B cell receptor complex	cellular_component	5	1	695	8	13939	0.335868
GO:0015808	L-alanine transport	biological_process	12	1	695	8	13939	0.335868
GO:1901315	negative regulation of histone H2A K63-linked ubiquitination	biological_process	12	1	695	8	13939	0.335868
GO:0061009	common bile duct development	biological_process	6	1	695	8	13939	0.335868
GO:0034112	positive regulation of homotypic cell-cell adhesion	biological_process	8	1	695	8	13939	0.335868
GO:0015709	thiosulfate transport	biological_process	9	1	695	8	13939	0.335868
GO:0051932	synaptic transmission, GABAergic	biological_process	10	1	695	8	13939	0.335868
GO:0019864	IgG binding	molecular_function	6	1	695	8	13939	0.335868
GO:0018243	protein O-linked glycosylation via threonine	biological_process	11	1	695	8	13939	0.335868
GO:1904141	positive regulation of microglial cell migration	biological_process	12	1	695	8	13939	0.335868
GO:0033743	peptide-methionine (R)-S-oxide reductase activity	molecular_function	7	1	695	8	13939	0.335868
GO:0048713	regulation of oligodendrocyte differentiation	biological_process	11	1	695	8	13939	0.335868
GO:0010754	negative regulation of cGMP-mediated signaling	biological_process	10	1	695	8	13939	0.335868
GO:0099590	neurotransmitter receptor internalization	biological_process	10	1	695	8	13939	0.335868
GO:1901687	glutathione derivative biosynthetic process	biological_process	7	1	695	8	13939	0.335868
GO:0046979	TAP2 binding	molecular_function	6	1	695	8	13939	0.335868
GO:0046338	phosphatidylethanolamine catabolic process	biological_process	10	1	695	8	13939	0.335868
GO:0001002	RNA polymerase III type 1 promoter sequence-specific DNA binding	molecular_function	10	1	695	8	13939	0.335868
GO:0055062	phosphate ion homeostasis	biological_process	10	1	695	8	13939	0.335868
GO:0015131	oxaloacetate transmembrane transporter activity	molecular_function	9	1	695	8	13939	0.335868
GO:0035022	positive regulation of Rac protein signal transduction	biological_process	12	1	695	8	13939	0.335868
GO:0045213	neurotransmitter receptor metabolic process	biological_process	8	1	695	8	13939	0.335868
GO:0060510	type II pneumocyte differentiation	biological_process	9	1	695	8	13939	0.335868
GO:0001302	replicative cell aging	biological_process	6	1	695	8	13939	0.335868
GO:0090036	regulation of protein kinase C signaling	biological_process	9	1	695	8	13939	0.335868
GO:0072189	ureter development	biological_process	6	1	695	8	13939	0.335868
GO:0032970	regulation of actin filament-based process	biological_process	6	1	695	8	13939	0.335868
GO:0097227	sperm annulus	cellular_component	5	1	695	8	13939	0.335868
GO:2000271	positive regulation of fibroblast apoptotic process	biological_process	10	1	695	8	13939	0.335868
GO:0004634	phosphopyruvate hydratase activity	molecular_function	7	1	695	8	13939	0.335868
GO:0042092	type 2 immune response	biological_process	5	1	695	8	13939	0.335868
GO:0010644	cell communication by electrical coupling	biological_process	5	1	695	8	13939	0.335868
GO:0060439	trachea morphogenesis	biological_process	6	1	695	8	13939	0.335868
GO:0032369	negative regulation of lipid transport	biological_process	8	1	695	8	13939	0.335868
GO:0046592	polyamine oxidase activity	molecular_function	7	1	695	8	13939	0.335868
GO:1901837	negative regulation of transcription of nucleolar large rRNA by RNA polymerase I	biological_process	11	1	695	8	13939	0.335868
GO:0021678	third ventricle development	biological_process	5	1	695	8	13939	0.335868
GO:0071253	connexin binding	molecular_function	5	1	695	8	13939	0.335868
GO:0015872	dopamine transport	biological_process	9	1	695	8	13939	0.335868
GO:0052834	inositol monophosphate phosphatase activity	molecular_function	9	1	695	8	13939	0.335868
GO:0033186	CAF-1 complex	cellular_component	4	1	695	8	13939	0.335868
GO:0033553	rDNA heterochromatin	cellular_component	8	1	695	8	13939	0.335868
GO:0014012	peripheral nervous system axon regeneration	biological_process	8	1	695	8	13939	0.335868
GO:0030548	acetylcholine receptor regulator activity	molecular_function	6	1	695	8	13939	0.335868
GO:0015729	oxaloacetate transport	biological_process	12	1	695	8	13939	0.335868
GO:0030492	hemoglobin binding	molecular_function	5	1	695	8	13939	0.335868
GO:0001691	pseudophosphatase activity	molecular_function	7	1	695	8	13939	0.335868
GO:0035655	interleukin-18-mediated signaling pathway	biological_process	7	1	695	8	13939	0.335868
GO:2000291	regulation of myoblast proliferation	biological_process	7	1	695	8	13939	0.335868
GO:0046920	alpha-(1->3)-fucosyltransferase activity	molecular_function	8	1	695	8	13939	0.335868
GO:0051295	establishment of meiotic spindle localization	biological_process	9	1	695	8	13939	0.335868
GO:0000972	transcription-dependent tethering of RNA polymerase II gene DNA at nuclear periphery	biological_process	7	1	695	8	13939	0.335868
GO:0051580	regulation of neurotransmitter uptake	biological_process	6	1	695	8	13939	0.335868
GO:0007084	mitotic nuclear envelope reassembly	biological_process	8	1	695	8	13939	0.335868
GO:0030509	BMP signaling pathway	biological_process	10	6	695	95	13939	0.33653
GO:0045171	intercellular bridge	cellular_component	4	8	695	132	13939	0.337235
GO:0010524	positive regulation of calcium ion transport into cytosol	biological_process	14	2	695	24	13939	0.33798
GO:0060339	negative regulation of type I interferon-mediated signaling pathway	biological_process	10	2	695	24	13939	0.33798
GO:0051382	kinetochore assembly	biological_process	8	2	695	24	13939	0.33798
GO:0045120	pronucleus	cellular_component	7	2	695	24	13939	0.33798
GO:0007602	phototransduction	biological_process	5	2	695	24	13939	0.33798
GO:0001706	endoderm formation	biological_process	6	2	695	24	13939	0.33798
GO:0045670	regulation of osteoclast differentiation	biological_process	9	2	695	24	13939	0.33798
GO:0070498	interleukin-1-mediated signaling pathway	biological_process	7	2	695	24	13939	0.33798
GO:0060700	regulation of ribonuclease activity	biological_process	9	2	695	24	13939	0.33798
GO:0071339	MLL1 complex	cellular_component	8	4	695	59	13939	0.339279
GO:0030307	positive regulation of cell growth	biological_process	7	8	695	133	13939	0.344798
GO:0003713	transcription coactivator activity	molecular_function	5	20	695	361	13939	0.345459
GO:0031397	negative regulation of protein ubiquitination	biological_process	11	5	695	78	13939	0.348811
GO:0031430	M band	cellular_component	5	3	695	42	13939	0.349402
GO:0004601	peroxidase activity	molecular_function	4	3	695	42	13939	0.349402
GO:0035257	nuclear hormone receptor binding	molecular_function	7	3	695	42	13939	0.349402
GO:0042177	negative regulation of protein catabolic process	biological_process	8	4	695	60	13939	0.350761
GO:0007173	epidermal growth factor receptor signaling pathway	biological_process	9	4	695	60	13939	0.350761
GO:0032733	positive regulation of interleukin-10 production	biological_process	8	4	695	60	13939	0.350761
GO:0065003	protein-containing complex assembly	biological_process	6	9	695	153	13939	0.354068
GO:0030902	hindbrain development	biological_process	5	2	695	25	13939	0.356399
GO:0016208	AMP binding	molecular_function	5	2	695	25	13939	0.356399
GO:0061178	regulation of insulin secretion involved in cellular response to glucose stimulus	biological_process	6	2	695	25	13939	0.356399
GO:0031929	TOR signaling	biological_process	6	2	695	25	13939	0.356399
GO:0032801	receptor catabolic process	biological_process	7	2	695	25	13939	0.356399
GO:0022407	regulation of cell-cell adhesion	biological_process	6	2	695	25	13939	0.356399
GO:0009435	NAD biosynthetic process	biological_process	10	2	695	25	13939	0.356399
GO:0008589	regulation of smoothened signaling pathway	biological_process	8	2	695	25	13939	0.356399
GO:0031234	extrinsic component of cytoplasmic side of plasma membrane	cellular_component	6	7	695	116	13939	0.357896
GO:0070059	intrinsic apoptotic signaling pathway in response to endoplasmic reticulum stress	biological_process	7	4	695	61	13939	0.362245
GO:0032515	negative regulation of phosphoprotein phosphatase activity	biological_process	12	4	695	61	13939	0.362245
GO:0006997	nucleus organization	biological_process	6	3	695	43	13939	0.363221
GO:0007009	plasma membrane organization	biological_process	6	3	695	43	13939	0.363221
GO:0005385	zinc ion transmembrane transporter activity	molecular_function	10	3	695	43	13939	0.363221
GO:0007267	cell-cell signaling	biological_process	5	5	695	80	13939	0.368841
GO:0051712	positive regulation of killing of cells of other organism	biological_process	7	1	695	9	13939	0.369
GO:1990715	mRNA CDS binding	molecular_function	8	1	695	9	13939	0.369
GO:0004305	ethanolamine kinase activity	molecular_function	7	1	695	9	13939	0.369
GO:0042490	mechanoreceptor differentiation	biological_process	7	1	695	9	13939	0.369
GO:0099617	matrix side of mitochondrial inner membrane	cellular_component	5	1	695	9	13939	0.369
GO:0046883	regulation of hormone secretion	biological_process	7	1	695	9	13939	0.369
GO:0001006	RNA polymerase III type 3 promoter sequence-specific DNA binding	molecular_function	10	1	695	9	13939	0.369
GO:0042491	inner ear auditory receptor cell differentiation	biological_process	9	1	695	9	13939	0.369
GO:2000780	negative regulation of double-strand break repair	biological_process	11	1	695	9	13939	0.369
GO:1990791	dorsal root ganglion development	biological_process	7	1	695	9	13939	0.369
GO:0051135	positive regulation of NK T cell activation	biological_process	11	1	695	9	13939	0.369
GO:0060298	positive regulation of sarcomere organization	biological_process	9	1	695	9	13939	0.369
GO:0089709	L-histidine transmembrane transport	biological_process	8	1	695	9	13939	0.369
GO:0097731	9+0 non-motile cilium	cellular_component	6	1	695	9	13939	0.369
GO:0005967	mitochondrial pyruvate dehydrogenase complex	cellular_component	7	1	695	9	13939	0.369
GO:0000942	condensed nuclear chromosome outer kinetochore	cellular_component	5	1	695	9	13939	0.369
GO:0042158	lipoprotein biosynthetic process	biological_process	8	1	695	9	13939	0.369
GO:0097169	AIM2 inflammasome complex	cellular_component	5	1	695	9	13939	0.369
GO:0051380	norepinephrine binding	molecular_function	6	1	695	9	13939	0.369
GO:0098735	positive regulation of the force of heart contraction	biological_process	10	1	695	9	13939	0.369
GO:0034629	cellular protein-containing complex localization	biological_process	7	1	695	9	13939	0.369
GO:0015812	gamma-aminobutyric acid transport	biological_process	7	1	695	9	13939	0.369
GO:0003056	regulation of vascular smooth muscle contraction	biological_process	10	1	695	9	13939	0.369
GO:0052739	phosphatidylserine 1-acylhydrolase activity	molecular_function	8	1	695	9	13939	0.369
GO:0035658	Mon1-Ccz1 complex	cellular_component	4	1	695	9	13939	0.369
GO:0032510	endosome to lysosome transport via multivesicular body sorting pathway	biological_process	9	1	695	9	13939	0.369
GO:0072656	maintenance of protein location in mitochondrion	biological_process	8	1	695	9	13939	0.369
GO:0030858	positive regulation of epithelial cell differentiation	biological_process	8	1	695	9	13939	0.369
GO:0016264	gap junction assembly	biological_process	8	1	695	9	13939	0.369
GO:0071359	cellular response to dsRNA	biological_process	8	1	695	9	13939	0.369
GO:0071340	skeletal muscle acetylcholine-gated channel clustering	biological_process	7	1	695	9	13939	0.369
GO:0061047	positive regulation of branching involved in lung morphogenesis	biological_process	9	1	695	9	13939	0.369
GO:0006027	glycosaminoglycan catabolic process	biological_process	8	1	695	9	13939	0.369
GO:0043237	laminin-1 binding	molecular_function	6	1	695	9	13939	0.369
GO:0070945	neutrophil-mediated killing of gram-negative bacterium	biological_process	12	1	695	9	13939	0.369
GO:0051026	chiasma assembly	biological_process	6	1	695	9	13939	0.369
GO:0046689	response to mercury ion	biological_process	7	1	695	9	13939	0.369
GO:2000566	positive regulation of CD8-positive, alpha-beta T cell proliferation	biological_process	13	1	695	9	13939	0.369
GO:0032020	ISG15-protein conjugation	biological_process	9	1	695	9	13939	0.369
GO:0051054	positive regulation of DNA metabolic process	biological_process	8	1	695	9	13939	0.369
GO:0002725	negative regulation of T cell cytokine production	biological_process	11	1	695	9	13939	0.369
GO:0034121	regulation of toll-like receptor signaling pathway	biological_process	8	1	695	9	13939	0.369
GO:0071417	cellular response to organonitrogen compound	biological_process	7	1	695	9	13939	0.369
GO:0060789	hair follicle placode formation	biological_process	6	1	695	9	13939	0.369
GO:0006116	NADH oxidation	biological_process	5	1	695	9	13939	0.369
GO:1904960	positive regulation of cytochrome-c oxidase activity	biological_process	8	1	695	9	13939	0.369
GO:0048280	vesicle fusion with Golgi apparatus	biological_process	8	1	695	9	13939	0.369
GO:0043374	CD8-positive, alpha-beta T cell differentiation	biological_process	10	1	695	9	13939	0.369
GO:0035004	phosphatidylinositol 3-kinase activity	molecular_function	7	1	695	9	13939	0.369
GO:1990130	GATOR1 complex	cellular_component	4	1	695	9	13939	0.369
GO:0000805	X chromosome	cellular_component	8	1	695	9	13939	0.369
GO:0042030	ATPase inhibitor activity	molecular_function	6	1	695	9	13939	0.369
GO:0031697	beta-1 adrenergic receptor binding	molecular_function	8	1	695	9	13939	0.369
GO:0050434	positive regulation of viral transcription	biological_process	9	1	695	9	13939	0.369
GO:0034595	phosphatidylinositol phosphate 5-phosphatase activity	molecular_function	9	1	695	9	13939	0.369
GO:0004530	deoxyribonuclease I activity	molecular_function	10	1	695	9	13939	0.369
GO:0008349	MAP kinase kinase kinase kinase activity	molecular_function	9	1	695	9	13939	0.369
GO:1904358	positive regulation of telomere maintenance via telomere lengthening	biological_process	11	1	695	9	13939	0.369
GO:0098909	regulation of cardiac muscle cell action potential involved in regulation of contraction	biological_process	8	1	695	9	13939	0.369
GO:0046848	hydroxyapatite binding	molecular_function	4	1	695	9	13939	0.369
GO:0022612	gland morphogenesis	biological_process	6	1	695	9	13939	0.369
GO:0006450	regulation of translational fidelity	biological_process	5	1	695	9	13939	0.369
GO:0032649	regulation of interferon-gamma production	biological_process	7	1	695	9	13939	0.369
GO:0032350	regulation of hormone metabolic process	biological_process	6	1	695	9	13939	0.369
GO:0031914	negative regulation of synaptic plasticity	biological_process	10	1	695	9	13939	0.369
GO:0035864	response to potassium ion	biological_process	7	1	695	9	13939	0.369
GO:0050847	progesterone receptor signaling pathway	biological_process	7	1	695	9	13939	0.369
GO:0099612	protein localization to axon	biological_process	6	1	695	9	13939	0.369
GO:1990817	RNA adenylyltransferase activity	molecular_function	9	1	695	9	13939	0.369
GO:0046642	negative regulation of alpha-beta T cell proliferation	biological_process	12	1	695	9	13939	0.369
GO:0010742	macrophage derived foam cell differentiation	biological_process	7	1	695	9	13939	0.369
GO:0032559	adenyl ribonucleotide binding	molecular_function	8	1	695	9	13939	0.369
GO:0007494	midgut development	biological_process	7	1	695	9	13939	0.369
GO:1903670	regulation of sprouting angiogenesis	biological_process	8	1	695	9	13939	0.369
GO:0046654	tetrahydrofolate biosynthetic process	biological_process	8	1	695	9	13939	0.369
GO:0048853	forebrain morphogenesis	biological_process	5	1	695	9	13939	0.369
GO:0030172	troponin C binding	molecular_function	6	1	695	9	13939	0.369
GO:0106140	P-TEFb complex binding	molecular_function	5	1	695	9	13939	0.369
GO:0032613	interleukin-10 production	biological_process	5	1	695	9	13939	0.369
GO:0052740	1-acyl-2-lysophosphatidylserine acylhydrolase activity	molecular_function	8	1	695	9	13939	0.369
GO:0001181	RNA polymerase I general transcription initiation factor activity	molecular_function	5	1	695	9	13939	0.369
GO:0021785	branchiomotor neuron axon guidance	biological_process	8	1	695	9	13939	0.369
GO:0090204	protein localization to nuclear pore	biological_process	10	1	695	9	13939	0.369
GO:0090170	regulation of Golgi inheritance	biological_process	9	1	695	9	13939	0.369
GO:1903902	positive regulation of viral life cycle	biological_process	8	1	695	9	13939	0.369
GO:0051365	cellular response to potassium ion starvation	biological_process	9	1	695	9	13939	0.369
GO:0004704	NF-kappaB-inducing kinase activity	molecular_function	5	1	695	9	13939	0.369
GO:0051902	negative regulation of mitochondrial depolarization	biological_process	8	1	695	9	13939	0.369
GO:0000109	nucleotide-excision repair complex	cellular_component	6	1	695	9	13939	0.369
GO:0019034	viral replication complex	cellular_component	7	1	695	9	13939	0.369
GO:0060426	lung vasculature development	biological_process	7	1	695	9	13939	0.369
GO:0052629	phosphatidylinositol-3,5-bisphosphate 3-phosphatase activity	molecular_function	11	1	695	9	13939	0.369
GO:0060463	lung lobe morphogenesis	biological_process	5	1	695	9	13939	0.369
GO:0010826	negative regulation of centrosome duplication	biological_process	10	1	695	9	13939	0.369
GO:0000480	endonucleolytic cleavage in 5'-ETS of tricistronic rRNA transcript (SSU-rRNA, 5.8S rRNA, LSU-rRNA	biological_process	13	1	695	9	13939	0.369
GO:0016556	mRNA modification	biological_process	10	1	695	9	13939	0.369
GO:0048678	response to axon injury	biological_process	6	4	695	62	13939	0.373723
GO:2001234	negative regulation of apoptotic signaling pathway	biological_process	9	4	695	62	13939	0.373723
GO:0010862	positive regulation of pathway-restricted SMAD protein phosphorylation	biological_process	11	4	695	62	13939	0.373723
GO:2001222	regulation of neuron migration	biological_process	8	2	695	26	13939	0.374629
GO:0008373	sialyltransferase activity	molecular_function	6	2	695	26	13939	0.374629
GO:0010259	multicellular organism aging	biological_process	5	2	695	26	13939	0.374629
GO:0032281	AMPA glutamate receptor complex	cellular_component	8	2	695	26	13939	0.374629
GO:0090162	establishment of epithelial cell polarity	biological_process	6	2	695	26	13939	0.374629
GO:0005537	mannose binding	molecular_function	6	2	695	26	13939	0.374629
GO:0036158	outer dynein arm assembly	biological_process	9	2	695	26	13939	0.374629
GO:0051279	regulation of release of sequestered calcium ion into cytosol	biological_process	7	2	695	26	13939	0.374629
GO:0051895	negative regulation of focal adhesion assembly	biological_process	9	2	695	26	13939	0.374629
GO:0098688	parallel fiber to Purkinje cell synapse	cellular_component	5	2	695	26	13939	0.374629
GO:0017119	Golgi transport complex	cellular_component	7	2	695	26	13939	0.374629
GO:0006900	vesicle budding from membrane	biological_process	7	2	695	26	13939	0.374629
GO:0045821	positive regulation of glycolytic process	biological_process	11	2	695	26	13939	0.374629
GO:0042744	hydrogen peroxide catabolic process	biological_process	8	2	695	26	13939	0.374629
GO:0061099	negative regulation of protein tyrosine kinase activity	biological_process	12	2	695	26	13939	0.374629
GO:1901741	positive regulation of myoblast fusion	biological_process	11	2	695	26	13939	0.374629
GO:0008544	epidermis development	biological_process	6	3	695	44	13939	0.376991
GO:0045954	positive regulation of natural killer cell mediated cytotoxicity	biological_process	8	3	695	44	13939	0.376991
GO:2000179	positive regulation of neural precursor cell proliferation	biological_process	8	3	695	44	13939	0.376991
GO:0071353	cellular response to interleukin-4	biological_process	8	3	695	44	13939	0.376991
GO:0006336	DNA replication-independent nucleosome assembly	biological_process	8	3	695	44	13939	0.376991
GO:0000979	RNA polymerase II core promoter sequence-specific DNA binding	molecular_function	10	3	695	44	13939	0.376991
GO:0042742	defense response to bacterium	biological_process	8	9	695	157	13939	0.382631
GO:0045184	establishment of protein localization	biological_process	6	4	695	63	13939	0.385183
GO:0071456	cellular response to hypoxia	biological_process	6	10	695	177	13939	0.388759
GO:0070491	repressing transcription factor binding	molecular_function	7	5	695	82	13939	0.388881
GO:0051568	histone H3-K4 methylation	biological_process	13	3	695	45	13939	0.390699
GO:0048565	digestive tract development	biological_process	6	3	695	45	13939	0.390699
GO:0031489	myosin V binding	molecular_function	7	2	695	27	13939	0.392645
GO:0043240	Fanconi anaemia nuclear complex	cellular_component	4	2	695	27	13939	0.392645
GO:0070402	NADPH binding	molecular_function	6	2	695	27	13939	0.392645
GO:0006895	Golgi to endosome transport	biological_process	9	2	695	27	13939	0.392645
GO:0008374	O-acyltransferase activity	molecular_function	7	2	695	27	13939	0.392645
GO:0016327	apicolateral plasma membrane	cellular_component	5	2	695	27	13939	0.392645
GO:0010867	positive regulation of triglyceride biosynthetic process	biological_process	9	2	695	27	13939	0.392645
GO:0017147	Wnt-protein binding	molecular_function	5	2	695	27	13939	0.392645
GO:0009048	dosage compensation by inactivation of X chromosome	biological_process	10	2	695	27	13939	0.392645
GO:0060828	regulation of canonical Wnt signaling pathway	biological_process	9	2	695	27	13939	0.392645
GO:0045824	negative regulation of innate immune response	biological_process	8	2	695	27	13939	0.392645
GO:0044319	wound healing, spreading of cells	biological_process	7	2	695	27	13939	0.392645
GO:0046889	positive regulation of lipid biosynthetic process	biological_process	8	2	695	27	13939	0.392645
GO:0035435	phosphate ion transmembrane transport	biological_process	10	2	695	27	13939	0.392645
GO:0051145	smooth muscle cell differentiation	biological_process	7	2	695	27	13939	0.392645
GO:0071360	cellular response to exogenous dsRNA	biological_process	9	2	695	27	13939	0.392645
GO:0046685	response to arsenic-containing substance	biological_process	5	2	695	27	13939	0.392645
GO:0014704	intercalated disc	cellular_component	6	5	695	83	13939	0.398888
GO:0030170	pyridoxal phosphate binding	molecular_function	6	5	695	83	13939	0.398888
GO:0042475	odontogenesis of dentin-containing tooth	biological_process	7	5	695	83	13939	0.398888
GO:0001649	osteoblast differentiation	biological_process	6	6	695	102	13939	0.399453
GO:0038191	neuropilin binding	molecular_function	6	1	695	10	13939	0.400482
GO:0030903	notochord development	biological_process	7	1	695	10	13939	0.400482
GO:0042590	antigen processing and presentation of exogenous peptide antigen via MHC class I	biological_process	7	1	695	10	13939	0.400482
GO:0071287	cellular response to manganese ion	biological_process	8	1	695	10	13939	0.400482
GO:0033363	secretory granule organization	biological_process	7	1	695	10	13939	0.400482
GO:0097255	R2TP complex	cellular_component	4	1	695	10	13939	0.400482
GO:0035032	phosphatidylinositol 3-kinase complex, class III	cellular_component	8	1	695	10	13939	0.400482
GO:0051151	negative regulation of smooth muscle cell differentiation	biological_process	9	1	695	10	13939	0.400482
GO:0043570	maintenance of DNA repeat elements	biological_process	8	1	695	10	13939	0.400482
GO:0004768	stearoyl-CoA 9-desaturase activity	molecular_function	8	1	695	10	13939	0.400482
GO:0002455	humoral immune response mediated by circulating immunoglobulin	biological_process	6	1	695	10	13939	0.400482
GO:0090267	positive regulation of mitotic cell cycle spindle assembly checkpoint	biological_process	9	1	695	10	13939	0.400482
GO:0047184	1-acylglycerophosphocholine O-acyltransferase activity	molecular_function	8	1	695	10	13939	0.400482
GO:1902817	negative regulation of protein localization to microtubule	biological_process	9	1	695	10	13939	0.400482
GO:0071709	membrane assembly	biological_process	6	1	695	10	13939	0.400482
GO:0042634	regulation of hair cycle	biological_process	6	1	695	10	13939	0.400482
GO:0008385	IkappaB kinase complex	cellular_component	7	1	695	10	13939	0.400482
GO:0042731	PH domain binding	molecular_function	6	1	695	10	13939	0.400482
GO:0070242	thymocyte apoptotic process	biological_process	10	1	695	10	13939	0.400482
GO:0048261	negative regulation of receptor-mediated endocytosis	biological_process	9	1	695	10	13939	0.400482
GO:0045794	negative regulation of cell volume	biological_process	8	1	695	10	13939	0.400482
GO:1901896	positive regulation of ATPase-coupled calcium transmembrane transporter activity	biological_process	9	1	695	10	13939	0.400482
GO:0071987	WD40-repeat domain binding	molecular_function	6	1	695	10	13939	0.400482
GO:0002320	lymphoid progenitor cell differentiation	biological_process	7	1	695	10	13939	0.400482
GO:0050501	hyaluronan synthase activity	molecular_function	7	1	695	10	13939	0.400482
GO:0051280	negative regulation of release of sequestered calcium ion into cytosol	biological_process	8	1	695	10	13939	0.400482
GO:0005726	perichromatin fibrils	cellular_component	7	1	695	10	13939	0.400482
GO:0031013	troponin I binding	molecular_function	6	1	695	10	13939	0.400482
GO:0043367	CD4-positive, alpha-beta T cell differentiation	biological_process	10	1	695	10	13939	0.400482
GO:2000370	positive regulation of clathrin-dependent endocytosis	biological_process	10	1	695	10	13939	0.400482
GO:1903588	negative regulation of blood vessel endothelial cell proliferation involved in sprouting angiogenesis	biological_process	10	1	695	10	13939	0.400482
GO:1901166	neural crest cell migration involved in autonomic nervous system development	biological_process	9	1	695	10	13939	0.400482
GO:0014049	positive regulation of glutamate secretion	biological_process	10	1	695	10	13939	0.400482
GO:0060760	positive regulation of response to cytokine stimulus	biological_process	7	1	695	10	13939	0.400482
GO:2000270	negative regulation of fibroblast apoptotic process	biological_process	10	1	695	10	13939	0.400482
GO:0070431	nucleotide-binding oligomerization domain containing 2 signaling pathway	biological_process	10	1	695	10	13939	0.400482
GO:0001973	G protein-coupled adenosine receptor signaling pathway	biological_process	7	1	695	10	13939	0.400482
GO:0000125	PCAF complex	cellular_component	8	1	695	10	13939	0.400482
GO:0048699	generation of neurons	biological_process	7	1	695	10	13939	0.400482
GO:0043219	lateral loop	cellular_component	4	1	695	10	13939	0.400482
GO:0050920	regulation of chemotaxis	biological_process	7	1	695	10	13939	0.400482
GO:0070295	renal water absorption	biological_process	7	1	695	10	13939	0.400482
GO:0001405	PAM complex, Tim23 associated import motor	cellular_component	8	1	695	10	13939	0.400482
GO:0090209	negative regulation of triglyceride metabolic process	biological_process	8	1	695	10	13939	0.400482
GO:0044545	NSL complex	cellular_component	8	1	695	10	13939	0.400482
GO:0034991	nuclear meiotic cohesin complex	cellular_component	6	1	695	10	13939	0.400482
GO:0070095	fructose-6-phosphate binding	molecular_function	6	1	695	10	13939	0.400482
GO:0016255	attachment of GPI anchor to protein	biological_process	9	1	695	10	13939	0.400482
GO:0022405	hair cycle process	biological_process	5	1	695	10	13939	0.400482
GO:0043266	regulation of potassium ion transport	biological_process	9	1	695	10	13939	0.400482
GO:0033108	mitochondrial respiratory chain complex assembly	biological_process	8	1	695	10	13939	0.400482
GO:0030620	U2 snRNA binding	molecular_function	8	1	695	10	13939	0.400482
GO:0046978	TAP1 binding	molecular_function	6	1	695	10	13939	0.400482
GO:0019732	antifungal humoral response	biological_process	7	1	695	10	13939	0.400482
GO:0090724	central region of growth cone	cellular_component	7	1	695	10	13939	0.400482
GO:0010825	positive regulation of centrosome duplication	biological_process	10	1	695	10	13939	0.400482
GO:0015187	glycine transmembrane transporter activity	molecular_function	5	1	695	10	13939	0.400482
GO:0035061	interchromatin granule	cellular_component	8	1	695	10	13939	0.400482
GO:0070072	vacuolar proton-transporting V-type ATPase complex assembly	biological_process	10	1	695	10	13939	0.400482
GO:0045851	pH reduction	biological_process	11	1	695	10	13939	0.400482
GO:2000121	regulation of removal of superoxide radicals	biological_process	9	1	695	10	13939	0.400482
GO:0030368	interleukin-17 receptor activity	molecular_function	7	1	695	10	13939	0.400482
GO:0060253	negative regulation of glial cell proliferation	biological_process	8	1	695	10	13939	0.400482
GO:0070940	dephosphorylation of RNA polymerase II C-terminal domain	biological_process	10	1	695	10	13939	0.400482
GO:0036035	osteoclast development	biological_process	7	1	695	10	13939	0.400482
GO:0034184	positive regulation of maintenance of mitotic sister chromatid cohesion	biological_process	12	1	695	10	13939	0.400482
GO:0003266	regulation of secondary heart field cardioblast proliferation	biological_process	10	1	695	10	13939	0.400482
GO:0042765	GPI-anchor transamidase complex	cellular_component	7	1	695	10	13939	0.400482
GO:0015180	L-alanine transmembrane transporter activity	molecular_function	9	1	695	10	13939	0.400482
GO:0047631	ADP-ribose diphosphatase activity	molecular_function	8	1	695	10	13939	0.400482
GO:0030275	LRR domain binding	molecular_function	6	1	695	10	13939	0.400482
GO:0002669	positive regulation of T cell anergy	biological_process	9	1	695	10	13939	0.400482
GO:0071226	cellular response to molecule of fungal origin	biological_process	7	1	695	10	13939	0.400482
GO:0004559	alpha-mannosidase activity	molecular_function	8	1	695	10	13939	0.400482
GO:0044316	cone cell pedicle	cellular_component	7	1	695	10	13939	0.400482
GO:0070087	chromo shadow domain binding	molecular_function	6	1	695	10	13939	0.400482
GO:1904951	positive regulation of establishment of protein localization	biological_process	6	1	695	10	13939	0.400482
GO:0010936	negative regulation of macrophage cytokine production	biological_process	9	1	695	10	13939	0.400482
GO:0071817	MMXD complex	cellular_component	4	1	695	10	13939	0.400482
GO:0099122	RNA polymerase II C-terminal domain binding	molecular_function	8	1	695	10	13939	0.400482
GO:0014074	response to purine-containing compound	biological_process	7	1	695	10	13939	0.400482
GO:0002521	leukocyte differentiation	biological_process	6	1	695	10	13939	0.400482
GO:0045453	bone resorption	biological_process	8	3	695	46	13939	0.40433
GO:0007229	integrin-mediated signaling pathway	biological_process	6	8	695	141	13939	0.405865
GO:0030514	negative regulation of BMP signaling pathway	biological_process	11	4	695	65	13939	0.408016
GO:0042149	cellular response to glucose starvation	biological_process	9	4	695	65	13939	0.408016
GO:0016485	protein processing	biological_process	8	6	695	103	13939	0.408451
GO:0031398	positive regulation of protein ubiquitination	biological_process	11	6	695	103	13939	0.408451
GO:0022627	cytosolic small ribosomal subunit	cellular_component	8	5	695	84	13939	0.408879
GO:0023014	signal transduction by protein phosphorylation	biological_process	10	2	695	28	13939	0.410421
GO:0030914	STAGA complex	cellular_component	8	2	695	28	13939	0.410421
GO:0048029	monosaccharide binding	molecular_function	5	2	695	28	13939	0.410421
GO:0045445	myoblast differentiation	biological_process	6	2	695	28	13939	0.410421
GO:0042311	vasodilation	biological_process	10	2	695	28	13939	0.410421
GO:0001921	positive regulation of receptor recycling	biological_process	7	2	695	28	13939	0.410421
GO:0010569	regulation of double-strand break repair via homologous recombination	biological_process	10	2	695	28	13939	0.410421
GO:0001736	establishment of planar polarity	biological_process	6	2	695	28	13939	0.410421
GO:0051571	positive regulation of histone H3-K4 methylation	biological_process	12	2	695	28	13939	0.410421
GO:0016075	rRNA catabolic process	biological_process	11	2	695	28	13939	0.410421
GO:0003351	epithelial cilium movement involved in extracellular fluid movement	biological_process	7	2	695	28	13939	0.410421
GO:0042308	negative regulation of protein import into nucleus	biological_process	10	2	695	28	13939	0.410421
GO:0045197	establishment or maintenance of epithelial cell apical/basal polarity	biological_process	7	2	695	28	13939	0.410421
GO:0009888	tissue development	biological_process	5	3	695	47	13939	0.41787
GO:0030282	bone mineralization	biological_process	7	3	695	47	13939	0.41787
GO:0031641	regulation of myelination	biological_process	6	3	695	47	13939	0.41787
GO:0071897	DNA biosynthetic process	biological_process	8	3	695	47	13939	0.41787
GO:0048255	mRNA stabilization	biological_process	11	3	695	47	13939	0.41787
GO:0090090	negative regulation of canonical Wnt signaling pathway	biological_process	10	9	695	162	13939	0.418518
GO:0042110	T cell activation	biological_process	7	4	695	66	13939	0.419371
GO:0007346	regulation of mitotic cell cycle	biological_process	7	4	695	66	13939	0.419371
GO:0060077	inhibitory synapse	cellular_component	4	2	695	29	13939	0.427937
GO:0032609	interferon-gamma production	biological_process	5	2	695	29	13939	0.427937
GO:0051899	membrane depolarization	biological_process	6	2	695	29	13939	0.427937
GO:0010954	positive regulation of protein processing	biological_process	10	2	695	29	13939	0.427937
GO:0051489	regulation of filopodium assembly	biological_process	10	2	695	29	13939	0.427937
GO:0010763	positive regulation of fibroblast migration	biological_process	9	2	695	29	13939	0.427937
GO:0033276	transcription factor TFTC complex	cellular_component	8	2	695	29	13939	0.427937
GO:0005671	Ada2/Gcn5/Ada3 transcription activator complex	cellular_component	8	2	695	29	13939	0.427937
GO:0048024	regulation of mRNA splicing, via spliceosome	biological_process	9	2	695	29	13939	0.427937
GO:0015908	fatty acid transport	biological_process	8	2	695	29	13939	0.427937
GO:0010824	regulation of centrosome duplication	biological_process	9	2	695	29	13939	0.427937
GO:2001224	positive regulation of neuron migration	biological_process	9	2	695	29	13939	0.427937
GO:0031434	mitogen-activated protein kinase kinase binding	molecular_function	8	2	695	29	13939	0.427937
GO:0019902	phosphatase binding	molecular_function	6	5	695	86	13939	0.428785
GO:0002084	protein depalmitoylation	biological_process	10	1	695	11	13939	0.430396
GO:0009052	pentose-phosphate shunt, non-oxidative branch	biological_process	6	1	695	11	13939	0.430396
GO:0060586	multicellular organismal iron ion homeostasis	biological_process	5	1	695	11	13939	0.430396
GO:0035325	Toll-like receptor binding	molecular_function	6	1	695	11	13939	0.430396
GO:2000651	positive regulation of sodium ion transmembrane transporter activity	biological_process	8	1	695	11	13939	0.430396
GO:0090279	regulation of calcium ion import	biological_process	10	1	695	11	13939	0.430396
GO:0090031	positive regulation of steroid hormone biosynthetic process	biological_process	11	1	695	11	13939	0.430396
GO:0098556	cytoplasmic side of rough endoplasmic reticulum membrane	cellular_component	8	1	695	11	13939	0.430396
GO:1905064	negative regulation of vascular smooth muscle cell differentiation	biological_process	10	1	695	11	13939	0.430396
GO:0051575	5'-deoxyribose-5-phosphate lyase activity	molecular_function	6	1	695	11	13939	0.430396
GO:2000391	positive regulation of neutrophil extravasation	biological_process	9	1	695	11	13939	0.430396
GO:0043009	chordate embryonic development	biological_process	7	1	695	11	13939	0.430396
GO:0051383	kinetochore organization	biological_process	6	1	695	11	13939	0.430396
GO:0090080	positive regulation of MAPKKK cascade by fibroblast growth factor receptor signaling pathway	biological_process	9	1	695	11	13939	0.430396
GO:0000339	RNA cap binding	molecular_function	7	1	695	11	13939	0.430396
GO:0061827	sperm head	cellular_component	5	1	695	11	13939	0.430396
GO:0015816	glycine transport	biological_process	8	1	695	11	13939	0.430396
GO:0016936	galactoside binding	molecular_function	5	1	695	11	13939	0.430396
GO:0052742	phosphatidylinositol kinase activity	molecular_function	7	1	695	11	13939	0.430396
GO:0006777	Mo-molybdopterin cofactor biosynthetic process	biological_process	8	1	695	11	13939	0.430396
GO:0046324	regulation of glucose import	biological_process	9	1	695	11	13939	0.430396
GO:0140031	phosphorylation-dependent protein binding	molecular_function	6	1	695	11	13939	0.430396
GO:0010669	epithelial structure maintenance	biological_process	8	1	695	11	13939	0.430396
GO:0004322	ferroxidase activity	molecular_function	7	1	695	11	13939	0.430396
GO:1904798	positive regulation of core promoter binding	biological_process	9	1	695	11	13939	0.430396
GO:0097187	dentinogenesis	biological_process	8	1	695	11	13939	0.430396
GO:0048608	reproductive structure development	biological_process	5	1	695	11	13939	0.430396
GO:0010907	positive regulation of glucose metabolic process	biological_process	10	1	695	11	13939	0.430396
GO:0048762	mesenchymal cell differentiation	biological_process	6	1	695	11	13939	0.430396
GO:0004865	protein serine/threonine phosphatase inhibitor activity	molecular_function	8	1	695	11	13939	0.430396
GO:0042578	phosphoric ester hydrolase activity	molecular_function	6	1	695	11	13939	0.430396
GO:2000809	positive regulation of synaptic vesicle clustering	biological_process	7	1	695	11	13939	0.430396
GO:1901165	positive regulation of trophoblast cell migration	biological_process	9	1	695	11	13939	0.430396
GO:2001135	regulation of endocytic recycling	biological_process	8	1	695	11	13939	0.430396
GO:0031904	endosome lumen	cellular_component	8	1	695	11	13939	0.430396
GO:0048387	negative regulation of retinoic acid receptor signaling pathway	biological_process	9	1	695	11	13939	0.430396
GO:0002283	neutrophil activation involved in immune response	biological_process	8	1	695	11	13939	0.430396
GO:0060316	positive regulation of ryanodine-sensitive calcium-release channel activity	biological_process	11	1	695	11	13939	0.430396
GO:0002860	positive regulation of natural killer cell mediated cytotoxicity directed against tumor cell target	biological_process	12	1	695	11	13939	0.430396
GO:0016185	synaptic vesicle budding from presynaptic endocytic zone membrane	biological_process	9	1	695	11	13939	0.430396
GO:0034393	positive regulation of smooth muscle cell apoptotic process	biological_process	11	1	695	11	13939	0.430396
GO:0070474	positive regulation of uterine smooth muscle contraction	biological_process	11	1	695	11	13939	0.430396
GO:1905477	positive regulation of protein localization to membrane	biological_process	7	1	695	11	13939	0.430396
GO:0006517	protein deglycosylation	biological_process	9	1	695	11	13939	0.430396
GO:0001542	ovulation from ovarian follicle	biological_process	5	1	695	11	13939	0.430396
GO:0009991	response to extracellular stimulus	biological_process	5	1	695	11	13939	0.430396
GO:0023026	MHC class II protein complex binding	molecular_function	6	1	695	11	13939	0.430396
GO:0051861	glycolipid binding	molecular_function	5	1	695	11	13939	0.430396
GO:0006482	protein demethylation	biological_process	10	1	695	11	13939	0.430396
GO:0043631	RNA polyadenylation	biological_process	9	1	695	11	13939	0.430396
GO:0035735	intraciliary transport involved in cilium assembly	biological_process	8	1	695	11	13939	0.430396
GO:0006287	base-excision repair, gap-filling	biological_process	8	1	695	11	13939	0.430396
GO:0035357	peroxisome proliferator activated receptor signaling pathway	biological_process	6	1	695	11	13939	0.430396
GO:0051354	negative regulation of oxidoreductase activity	biological_process	7	1	695	11	13939	0.430396
GO:0015760	glucose-6-phosphate transport	biological_process	9	1	695	11	13939	0.430396
GO:2001046	positive regulation of integrin-mediated signaling pathway	biological_process	9	1	695	11	13939	0.430396
GO:0097433	dense body	cellular_component	6	1	695	11	13939	0.430396
GO:0005290	L-histidine transmembrane transporter activity	molecular_function	7	1	695	11	13939	0.430396
GO:0008015	blood circulation	biological_process	6	1	695	11	13939	0.430396
GO:0005007	fibroblast growth factor-activated receptor activity	molecular_function	10	1	695	11	13939	0.430396
GO:0070257	positive regulation of mucus secretion	biological_process	9	1	695	11	13939	0.430396
GO:0021795	cerebral cortex cell migration	biological_process	9	1	695	11	13939	0.430396
GO:0090498	extrinsic component of Golgi membrane	cellular_component	6	1	695	11	13939	0.430396
GO:0048703	embryonic viscerocranium morphogenesis	biological_process	6	1	695	11	13939	0.430396
GO:0061154	endothelial tube morphogenesis	biological_process	8	1	695	11	13939	0.430396
GO:0071476	cellular hypotonic response	biological_process	7	1	695	11	13939	0.430396
GO:0032050	clathrin heavy chain binding	molecular_function	6	1	695	11	13939	0.430396
GO:0015014	heparan sulfate proteoglycan biosynthetic process, polysaccharide chain biosynthetic process	biological_process	9	1	695	11	13939	0.430396
GO:0072672	neutrophil extravasation	biological_process	6	1	695	11	13939	0.430396
GO:0008970	phospholipase A1 activity	molecular_function	8	1	695	11	13939	0.430396
GO:0060171	stereocilium membrane	cellular_component	7	1	695	11	13939	0.430396
GO:0035374	chondroitin sulfate binding	molecular_function	6	1	695	11	13939	0.430396
GO:0033864	positive regulation of NAD(P)H oxidase activity	biological_process	8	1	695	11	13939	0.430396
GO:0060091	kinocilium	cellular_component	6	1	695	11	13939	0.430396
GO:0072341	modified amino acid binding	molecular_function	4	1	695	11	13939	0.430396
GO:0097368	establishment of Sertoli cell barrier	biological_process	8	1	695	11	13939	0.430396
GO:0010972	negative regulation of G2/M transition of mitotic cell cycle	biological_process	10	1	695	11	13939	0.430396
GO:0098992	neuronal dense core vesicle	cellular_component	10	1	695	11	13939	0.430396
GO:0019208	phosphatase regulator activity	molecular_function	5	1	695	11	13939	0.430396
GO:0032053	ciliary basal body organization	biological_process	6	1	695	11	13939	0.430396
GO:0098780	response to mitochondrial depolarisation	biological_process	6	1	695	11	13939	0.430396
GO:1990050	phosphatidic acid transfer activity	molecular_function	6	1	695	11	13939	0.430396
GO:0032049	cardiolipin biosynthetic process	biological_process	11	1	695	11	13939	0.430396
GO:0006751	glutathione catabolic process	biological_process	9	1	695	11	13939	0.430396
GO:0032730	positive regulation of interleukin-1 alpha production	biological_process	9	1	695	11	13939	0.430396
GO:1904948	midbrain dopaminergic neuron differentiation	biological_process	8	1	695	11	13939	0.430396
GO:0035276	ethanol binding	molecular_function	5	1	695	11	13939	0.430396
GO:0071107	response to parathyroid hormone	biological_process	6	1	695	11	13939	0.430396
GO:0045254	pyruvate dehydrogenase complex	cellular_component	6	1	695	11	13939	0.430396
GO:0120041	positive regulation of macrophage proliferation	biological_process	9	1	695	11	13939	0.430396
GO:0023051	regulation of signaling	biological_process	5	1	695	11	13939	0.430396
GO:0043256	laminin complex	cellular_component	4	1	695	11	13939	0.430396
GO:0051572	negative regulation of histone H3-K4 methylation	biological_process	12	1	695	11	13939	0.430396
GO:0010756	positive regulation of plasminogen activation	biological_process	11	1	695	11	13939	0.430396
GO:0070830	bicellular tight junction assembly	biological_process	9	4	695	67	13939	0.430675
GO:0050772	positive regulation of axonogenesis	biological_process	10	4	695	67	13939	0.430675
GO:0008094	DNA-dependent ATPase activity	molecular_function	11	3	695	48	13939	0.431308
GO:0098586	cellular response to virus	biological_process	8	3	695	48	13939	0.431308
GO:0004864	protein phosphatase inhibitor activity	molecular_function	7	3	695	48	13939	0.431308
GO:0060325	face morphogenesis	biological_process	5	3	695	48	13939	0.431308
GO:0009117	nucleotide metabolic process	biological_process	8	3	695	48	13939	0.431308
GO:0051537	2 iron, 2 sulfur cluster binding	molecular_function	6	3	695	48	13939	0.431308
GO:0015935	small ribosomal subunit	cellular_component	7	3	695	48	13939	0.431308
GO:0000976	transcription regulatory region sequence-specific DNA binding	molecular_function	8	23	695	439	13939	0.433689
GO:0004722	protein serine/threonine phosphatase activity	molecular_function	9	5	695	87	13939	0.438689
GO:0009055	electron transfer activity	molecular_function	5	4	695	68	13939	0.441919
GO:0007098	centrosome cycle	biological_process	5	4	695	68	13939	0.441919
GO:0004402	histone acetyltransferase activity	molecular_function	11	4	695	68	13939	0.441919
GO:0001932	regulation of protein phosphorylation	biological_process	9	6	695	107	13939	0.44428
GO:0071347	cellular response to interleukin-1	biological_process	8	6	695	107	13939	0.44428
GO:0001891	phagocytic cup	cellular_component	5	3	695	49	13939	0.444632
GO:0001657	ureteric bud development	biological_process	7	3	695	49	13939	0.444632
GO:0003009	skeletal muscle contraction	biological_process	8	3	695	49	13939	0.444632
GO:0035255	ionotropic glutamate receptor binding	molecular_function	7	3	695	49	13939	0.444632
GO:0030225	macrophage differentiation	biological_process	8	2	695	30	13939	0.445176
GO:0000712	resolution of meiotic recombination intermediates	biological_process	7	2	695	30	13939	0.445176
GO:0032794	GTPase activating protein binding	molecular_function	5	2	695	30	13939	0.445176
GO:0045987	positive regulation of smooth muscle contraction	biological_process	10	2	695	30	13939	0.445176
GO:0006672	ceramide metabolic process	biological_process	9	2	695	30	13939	0.445176
GO:0032688	negative regulation of interferon-beta production	biological_process	9	2	695	30	13939	0.445176
GO:0015267	channel activity	molecular_function	6	2	695	30	13939	0.445176
GO:0035050	embryonic heart tube development	biological_process	6	2	695	30	13939	0.445176
GO:0030150	protein import into mitochondrial matrix	biological_process	12	2	695	30	13939	0.445176
GO:0009887	animal organ morphogenesis	biological_process	5	9	695	166	13939	0.447186
GO:0045669	positive regulation of osteoblast differentiation	biological_process	8	5	695	88	13939	0.448553
GO:0008286	insulin receptor signaling pathway	biological_process	8	5	695	88	13939	0.448553
GO:0010923	negative regulation of phosphatase activity	biological_process	11	4	695	69	13939	0.453095
GO:0008283	cell population proliferation	biological_process	3	13	695	246	13939	0.455363
GO:0006829	zinc ion transport	biological_process	10	3	695	50	13939	0.45783
GO:0005763	mitochondrial small ribosomal subunit	cellular_component	9	3	695	50	13939	0.45783
GO:0051453	regulation of intracellular pH	biological_process	12	3	695	50	13939	0.45783
GO:0051147	regulation of muscle cell differentiation	biological_process	7	1	695	12	13939	0.458819
GO:0009143	nucleoside triphosphate catabolic process	biological_process	9	1	695	12	13939	0.458819
GO:1990909	Wnt signalosome	cellular_component	4	1	695	12	13939	0.458819
GO:0030193	regulation of blood coagulation	biological_process	7	1	695	12	13939	0.458819
GO:0007341	penetration of zona pellucida	biological_process	5	1	695	12	13939	0.458819
GO:2000510	positive regulation of dendritic cell chemotaxis	biological_process	9	1	695	12	13939	0.458819
GO:0030728	ovulation	biological_process	5	1	695	12	13939	0.458819
GO:0006144	purine nucleobase metabolic process	biological_process	9	1	695	12	13939	0.458819
GO:0070296	sarcoplasmic reticulum calcium ion transport	biological_process	11	1	695	12	13939	0.458819
GO:0006651	diacylglycerol biosynthetic process	biological_process	10	1	695	12	13939	0.458819
GO:2000467	positive regulation of glycogen (starch) synthase activity	biological_process	8	1	695	12	13939	0.458819
GO:0072655	establishment of protein localization to mitochondrion	biological_process	9	1	695	12	13939	0.458819
GO:0038092	nodal signaling pathway	biological_process	9	1	695	12	13939	0.458819
GO:0005746	mitochondrial respirasome	cellular_component	5	1	695	12	13939	0.458819
GO:0021612	facial nerve structural organization	biological_process	6	1	695	12	13939	0.458819
GO:0015833	peptide transport	biological_process	8	1	695	12	13939	0.458819
GO:0035148	tube formation	biological_process	5	1	695	12	13939	0.458819
GO:0006000	fructose metabolic process	biological_process	8	1	695	12	13939	0.458819
GO:0061732	mitochondrial acetyl-CoA biosynthetic process from pyruvate	biological_process	11	1	695	12	13939	0.458819
GO:0098962	regulation of postsynaptic neurotransmitter receptor activity	biological_process	8	1	695	12	13939	0.458819
GO:0036089	cleavage furrow formation	biological_process	6	1	695	12	13939	0.458819
GO:2000144	positive regulation of DNA-templated transcription, initiation	biological_process	10	1	695	12	13939	0.458819
GO:0061809	NAD+ nucleotidase, cyclic ADP-ribose generating	molecular_function	8	1	695	12	13939	0.458819
GO:0043515	kinetochore binding	molecular_function	5	1	695	12	13939	0.458819
GO:0051220	cytoplasmic sequestering of protein	biological_process	6	1	695	12	13939	0.458819
GO:0072574	hepatocyte proliferation	biological_process	6	1	695	12	13939	0.458819
GO:0033689	negative regulation of osteoblast proliferation	biological_process	8	1	695	12	13939	0.458819
GO:0060117	auditory receptor cell development	biological_process	8	1	695	12	13939	0.458819
GO:0016591	RNA polymerase II, holoenzyme	cellular_component	7	1	695	12	13939	0.458819
GO:0030915	Smc5-Smc6 complex	cellular_component	6	1	695	12	13939	0.458819
GO:0051058	negative regulation of small GTPase mediated signal transduction	biological_process	10	1	695	12	13939	0.458819
GO:0048846	axon extension involved in axon guidance	biological_process	8	1	695	12	13939	0.458819
GO:0031017	exocrine pancreas development	biological_process	7	1	695	12	13939	0.458819
GO:0030023	extracellular matrix constituent conferring elasticity	molecular_function	5	1	695	12	13939	0.458819
GO:0071806	protein transmembrane transport	biological_process	10	1	695	12	13939	0.458819
GO:0071492	cellular response to UV-A	biological_process	9	1	695	12	13939	0.458819
GO:0022898	regulation of transmembrane transporter activity	biological_process	6	1	695	12	13939	0.458819
GO:0006729	tetrahydrobiopterin biosynthetic process	biological_process	8	1	695	12	13939	0.458819
GO:0051057	positive regulation of small GTPase mediated signal transduction	biological_process	10	1	695	12	13939	0.458819
GO:1902416	positive regulation of mRNA binding	biological_process	8	1	695	12	13939	0.458819
GO:0010389	regulation of G2/M transition of mitotic cell cycle	biological_process	9	1	695	12	13939	0.458819
GO:1901098	positive regulation of autophagosome maturation	biological_process	9	1	695	12	13939	0.458819
GO:0014731	spectrin-associated cytoskeleton	cellular_component	7	1	695	12	13939	0.458819
GO:0005138	interleukin-6 receptor binding	molecular_function	7	1	695	12	13939	0.458819
GO:0098703	calcium ion import across plasma membrane	biological_process	16	1	695	12	13939	0.458819
GO:0106035	protein maturation by [4Fe-4S] cluster transfer	biological_process	9	1	695	12	13939	0.458819
GO:0036151	phosphatidylcholine acyl-chain remodeling	biological_process	10	1	695	12	13939	0.458819
GO:0046548	retinal rod cell development	biological_process	9	1	695	12	13939	0.458819
GO:0050882	voluntary musculoskeletal movement	biological_process	6	1	695	12	13939	0.458819
GO:0006627	protein processing involved in protein targeting to mitochondrion	biological_process	10	1	695	12	13939	0.458819
GO:0090660	cerebrospinal fluid circulation	biological_process	8	1	695	12	13939	0.458819
GO:0097136	Bcl-2 family protein complex	cellular_component	4	1	695	12	13939	0.458819
GO:0047499	calcium-independent phospholipase A2 activity	molecular_function	9	1	695	12	13939	0.458819
GO:1900180	regulation of protein localization to nucleus	biological_process	8	1	695	12	13939	0.458819
GO:0044351	macropinocytosis	biological_process	9	1	695	12	13939	0.458819
GO:0044292	dendrite terminus	cellular_component	5	1	695	12	13939	0.458819
GO:2000738	positive regulation of stem cell differentiation	biological_process	8	1	695	12	13939	0.458819
GO:0060341	regulation of cellular localization	biological_process	6	1	695	12	13939	0.458819
GO:0001913	T cell mediated cytotoxicity	biological_process	5	1	695	12	13939	0.458819
GO:0016817	hydrolase activity, acting on acid anhydrides	molecular_function	5	1	695	12	13939	0.458819
GO:0007398	ectoderm development	biological_process	6	1	695	12	13939	0.458819
GO:0033033	negative regulation of myeloid cell apoptotic process	biological_process	10	1	695	12	13939	0.458819
GO:0050891	multicellular organismal water homeostasis	biological_process	8	1	695	12	13939	0.458819
GO:0030856	regulation of epithelial cell differentiation	biological_process	7	1	695	12	13939	0.458819
GO:0005528	FK506 binding	molecular_function	6	1	695	12	13939	0.458819
GO:0030893	meiotic cohesin complex	cellular_component	5	1	695	12	13939	0.458819
GO:0050135	NAD(P)+ nucleosidase activity	molecular_function	7	1	695	12	13939	0.458819
GO:0006942	regulation of striated muscle contraction	biological_process	9	1	695	12	13939	0.458819
GO:0008296	3'-5'-exodeoxyribonuclease activity	molecular_function	9	1	695	12	13939	0.458819
GO:0006824	cobalt ion transport	biological_process	10	1	695	12	13939	0.458819
GO:0070573	metallodipeptidase activity	molecular_function	9	1	695	12	13939	0.458819
GO:0048227	plasma membrane to endosome transport	biological_process	7	1	695	12	13939	0.458819
GO:0090009	primitive streak formation	biological_process	5	1	695	12	13939	0.458819
GO:0060947	cardiac vascular smooth muscle cell differentiation	biological_process	7	1	695	12	13939	0.458819
GO:0060323	head morphogenesis	biological_process	5	1	695	12	13939	0.458819
GO:0097035	regulation of membrane lipid distribution	biological_process	6	1	695	12	13939	0.458819
GO:0070291	N-acylethanolamine metabolic process	biological_process	7	1	695	12	13939	0.458819
GO:0005828	kinetochore microtubule	cellular_component	9	1	695	12	13939	0.458819
GO:0010891	negative regulation of sequestering of triglyceride	biological_process	7	1	695	12	13939	0.458819
GO:2001028	positive regulation of endothelial cell chemotaxis	biological_process	11	1	695	12	13939	0.458819
GO:0061621	canonical glycolysis	biological_process	6	1	695	12	13939	0.458819
GO:0050667	homocysteine metabolic process	biological_process	10	1	695	12	13939	0.458819
GO:0045295	gamma-catenin binding	molecular_function	5	1	695	12	13939	0.458819
GO:0048549	positive regulation of pinocytosis	biological_process	9	1	695	12	13939	0.458819
GO:0097733	photoreceptor cell cilium	cellular_component	6	1	695	12	13939	0.458819
GO:0090330	regulation of platelet aggregation	biological_process	9	1	695	12	13939	0.458819
GO:0055078	sodium ion homeostasis	biological_process	10	1	695	12	13939	0.458819
GO:2000394	positive regulation of lamellipodium morphogenesis	biological_process	7	1	695	12	13939	0.458819
GO:0050671	positive regulation of lymphocyte proliferation	biological_process	10	1	695	12	13939	0.458819
GO:0001960	negative regulation of cytokine-mediated signaling pathway	biological_process	9	1	695	12	13939	0.458819
GO:0005884	actin filament	cellular_component	7	8	695	148	13939	0.459298
GO:0050431	transforming growth factor beta binding	molecular_function	6	2	695	31	13939	0.46212
GO:1905564	positive regulation of vascular endothelial cell proliferation	biological_process	10	2	695	31	13939	0.46212
GO:1901981	phosphatidylinositol phosphate binding	molecular_function	7	2	695	31	13939	0.46212
GO:0051443	positive regulation of ubiquitin-protein transferase activity	biological_process	12	2	695	31	13939	0.46212
GO:0022904	respiratory electron transport chain	biological_process	7	2	695	31	13939	0.46212
GO:0002028	regulation of sodium ion transport	biological_process	9	2	695	31	13939	0.46212
GO:0060252	positive regulation of glial cell proliferation	biological_process	8	2	695	31	13939	0.46212
GO:0005547	phosphatidylinositol-3,4,5-trisphosphate binding	molecular_function	8	4	695	70	13939	0.464198
GO:0032956	regulation of actin cytoskeleton organization	biological_process	7	7	695	129	13939	0.464759
GO:0012505	endomembrane system	cellular_component	4	12	695	228	13939	0.466013
GO:0043406	positive regulation of MAP kinase activity	biological_process	12	5	695	90	13939	0.468142
GO:0070507	regulation of microtubule cytoskeleton organization	biological_process	7	3	695	51	13939	0.470894
GO:0050681	androgen receptor binding	molecular_function	9	3	695	51	13939	0.470894
GO:0070372	regulation of ERK1 and ERK2 cascade	biological_process	11	3	695	51	13939	0.470894
GO:0034644	cellular response to UV	biological_process	8	5	695	91	13939	0.477856
GO:0060088	auditory receptor cell stereocilium organization	biological_process	9	2	695	32	13939	0.478756
GO:0001894	tissue homeostasis	biological_process	7	2	695	32	13939	0.478756
GO:2000406	positive regulation of T cell migration	biological_process	9	2	695	32	13939	0.478756
GO:0051642	centrosome localization	biological_process	6	2	695	32	13939	0.478756
GO:0032426	stereocilium tip	cellular_component	4	2	695	32	13939	0.478756
GO:0007205	protein kinase C-activating G protein-coupled receptor signaling pathway	biological_process	6	2	695	32	13939	0.478756
GO:0034332	adherens junction organization	biological_process	6	2	695	32	13939	0.478756
GO:0006654	phosphatidic acid biosynthetic process	biological_process	10	2	695	32	13939	0.478756
GO:0046827	positive regulation of protein export from nucleus	biological_process	10	2	695	32	13939	0.478756
GO:0045861	negative regulation of proteolysis	biological_process	9	2	695	32	13939	0.478756
GO:0051000	positive regulation of nitric-oxide synthase activity	biological_process	9	2	695	32	13939	0.478756
GO:0051262	protein tetramerization	biological_process	8	2	695	32	13939	0.478756
GO:0031491	nucleosome binding	molecular_function	5	2	695	32	13939	0.478756
GO:0000800	lateral element	cellular_component	7	2	695	32	13939	0.478756
[truncated: 2,403 more rows]
